# Supplementary material for: The thylakoid lumen Deg1 protease affects non‐photochemical quenching via the levels of violaxanthin de‐epoxidase and PsbS
Source: Plant J. 2025 Feb 24;121(4):e17263. doi: 10.1111/tpj.17263 (PMC11848705; doi:10.1111/tpj.17263)
Supplement: Supplementary file 1 — Figure S1. Imaging PAM measurements of PSII maximum quantum yield (F v/F m). Figure S2. Light response curves of photosynthetic electron transport rates (ETRs). Figure S3. Pairwise Pearson's correlation analysis of WT and deg mutant plants under NL conditions. Figure S4. Principal component analysis (PCA) of the proteomic data of WT and deg mutant plants subjected to NL and HL conditions. Figure S5. Relative expression of NPQ1 and NPQ4 during high light exposure in WT and deg mutants. Figure S6. Differential expression of altered proteins in the deg1 mutant and WT in response to cycloheximide treatment. Table S1. Raw LFQ proteomic data of WT and deg mutants under NL, HL and recovery. Table S2. Analyzed proteomic data of WT and deg mutants under NL, HL and recovery. Table S3. Proportion of chloroplast versus cellular proteins. Table S4. Proteomic raw data and analysis of WT and deg1 with or without cycloheximide treatment. [file TPJ-121-0-s001.zip]

Archive with 4 entries (4 files):
- Supp. Figures + Supp. Tab. 3_18.11.24.docx
- Supp. Table 1 - Raw LFQ_18.11.24.xlsx
- Supp. Table 2 - Analyzed data_18.11.24.xlsx
- Supp. Table 4 - CHX_18.11.24.xlsx
