# Supplementary material for: The thylakoid lumen Deg1 protease affects non‐photochemical quenching via the levels of violaxanthin de‐epoxidase and PsbS
Source: Plant J. 2025 Feb 24;121(4):e17263. doi: 10.1111/tpj.17263 (PMC11848705; doi:10.1111/tpj.17263)
Supplement: Supplementary file 1 — Figure S1. Imaging PAM measurements of PSII maximum quantum yield (F v/F m). Figure S2. Light response curves of photosynthetic electron transport rates (ETRs). Figure S3. Pairwise Pearson's correlation analysis of WT and deg mutant plants under NL conditions. Figure S4. Principal component analysis (PCA) of the proteomic data of WT and deg mutant plants subjected to NL and HL conditions. Figure S5. Relative expression of NPQ1 and NPQ4 during high light exposure in WT and deg mutants. Figure S6. Differential expression of altered proteins in the deg1 mutant and WT in response to cycloheximide treatment. Table S1. Raw LFQ proteomic data of WT and deg mutants under NL, HL and recovery. Table S2. Analyzed proteomic data of WT and deg mutants under NL, HL and recovery. Table S3. Proportion of chloroplast versus cellular proteins. Table S4. Proteomic raw data and analysis of WT and deg1 with or without cycloheximide treatment. [file TPJ-121-0-s001.zip › Supp. Table 1 - Raw LFQ_18.11.24.xlsx]

## Sheet: Raw LFQ_4188 proteins
Protein IDs	Majority protein IDs	Peptides	Unique peptides	Intensity deg1_0h_1_1	Intensity deg1_0h_2_1	Intensity deg1_0h_3_1	Intensity deg1_0h_4_1	Intensity deg1_1h_1_1	Intensity deg1_1h_2_1	Intensity deg1_1h_3_1	Intensity deg1_1h_4_1	Intensity deg1_2h_1_1	Intensity deg1_2h_2_1	Intensity deg1_2h_3_1	Intensity deg1_2h_4_1	Intensity deg1_32h_1_1	Intensity deg1_32h_2_1	Intensity deg1_32h_3_1	Intensity deg1_32h_4_1	Intensity deg1_4h_1_1	Intensity deg1_4h_2_1	Intensity deg1_4h_3_1	Intensity deg1_4h_4_1	Intensity deg1_8h_1_1	Intensity deg1_8h_2_1	Intensity deg1_8h_3_1	Intensity deg1_8h_4_1	Intensity deg158_0h_1_1	Intensity deg158_0h_2_1	Intensity deg158_0h_3_1	Intensity deg158_0h_4_1	Intensity deg158_1h_1_1	Intensity deg158_1h_2_1	Intensity deg158_1h_3_1	Intensity deg158_1h_4_1	Intensity deg158_2h_1_1	Intensity deg158_2h_2_1	Intensity deg158_2h_3_1	Intensity deg158_2h_4_1	Intensity deg158_32h_1_1	Intensity deg158_32h_2_1	Intensity deg158_32h_3_1	Intensity deg158_32h_4_1	Intensity deg158_4h_1_1	Intensity deg158_4h_2_1	Intensity deg158_4h_3_1	Intensity deg158_4h_4_1	Intensity deg158_8h_1_1	Intensity deg158_8h_2_1
AT1G01050;AT4G01480;AT3G53620;AT2G46860	AT1G01050;AT4G01480;AT3G53620;AT2G46860	6	3	4.8515e+06	0	4.76049e+06	0	5.20429e+06	4.9412e+06	5.0075e+06	0	0	4.0063e+06	4.9852e+06	3.97811e+06	3.3723e+06	3.7632e+06	6.15928e+06	4.53421e+06	4.703e+06	0	3.3069e+06	1.7022e+07	4.0247e+06	4.19739e+06	5.0604e+06	5.1672e+06	7.64301e+06	0	0	4.15239e+06	4.38742e+06	5.3842e+06	0	0	0	0	0	0	4.9715e+06	6.60259e+06	5.409e+06	5.08329e+06	1.7956e+07	4.55229e+06	3.9096e+06	3.9195e+06	5.09772e+06	0
AT1G01080	AT1G01080	13	13	1.5517e+08	1.4623e+08	1.3983e+08	1.2771e+08	1.0763e+08	1.1919e+08	1.0987e+08	1.116e+08	1.3482e+08	1.2168e+08	1.2782e+08	1.2327e+08	1.1296e+08	1.0865e+08	1.0965e+08	1.2142e+08	1.0867e+08	1.0892e+08	1.1381e+08	1.2414e+08	1.0838e+08	1.1008e+08	1.0471e+08	1.1118e+08	1.2831e+08	1.45e+08	1.2476e+08	1.3787e+08	1.1181e+08	1.1467e+08	1.0706e+08	1.2391e+08	1.247e+08	1.2407e+08	1.1236e+08	1.1588e+08	1.0648e+08	1.0914e+08	1.147e+08	1.113e+08	1.1266e+08	1.272e+08	1.1331e+08	1.1912e+08	1.2136e+08	1.0247e+08
AT1G01090	AT1G01090	21	21	2.30429e+08	2.3422e+08	2.252e+08	1.9386e+08	1.7385e+08	1.6635e+08	2.0036e+08	2.02099e+08	2.4976e+08	1.9346e+08	2.19339e+08	2.1558e+08	1.7873e+08	1.6477e+08	1.7306e+08	1.5878e+08	1.7989e+08	2.0453e+08	2.03411e+08	2.0412e+08	2.0314e+08	1.90869e+08	1.8953e+08	1.8683e+08	2.14451e+08	1.5924e+08	1.90431e+08	1.9075e+08	1.8562e+08	1.9354e+08	1.827e+08	1.7121e+08	1.73421e+08	1.83839e+08	2.12511e+08	2.0255e+08	1.6439e+08	1.6527e+08	1.71649e+08	1.609e+08	1.981e+08	1.6917e+08	1.54911e+08	1.7344e+08	1.8158e+08	1.74779e+08
AT1G01100	AT1G01100	4	2	9.52053e+06	9.16701e+06	6.77439e+06	7.5103e+06	7.21521e+06	6.84961e+06	7.5838e+06	9.05617e+06	6.1748e+06	7.18263e+06	5.55698e+06	9.89042e+06	5.81638e+06	6.25991e+06	7.9261e+06	4.3974e+06	7.62418e+06	9.02772e+06	8.12018e+06	1.0331e+07	6.54481e+06	6.30419e+06	6.67072e+06	5.46439e+06	6.70758e+06	5.8921e+06	0	5.66302e+06	6.06291e+06	5.13118e+06	1.1968e+07	7.13138e+06	1.4073e+06	5.18902e+06	7.49787e+06	5.81852e+06	5.74271e+06	6.1928e+06	6.95708e+06	6.55539e+06	8.63108e+06	6.82061e+06	6.9382e+06	6.47698e+06	7.17228e+06	5.14621e+06
AT1G01300	AT1G01300	14	13	2.3003e+07	3.26161e+07	4.02691e+07	3.92489e+07	3.06079e+07	3.0404e+07	2.0844e+07	2.4573e+07	3.78931e+07	4.05239e+07	2.46959e+07	3.75831e+07	2.6932e+07	2.7267e+07	3.419e+07	2.6566e+07	1.3341e+07	3.24719e+07	4.30261e+07	3.51059e+07	3.30929e+07	2.7157e+07	2.91971e+07	2.3934e+07	2.5953e+07	3.74889e+07	3.0554e+07	3.36581e+07	2.2888e+07	2.4788e+07	3.93189e+07	3.7175e+07	3.98719e+07	2.39569e+07	2.81689e+07	3.44469e+07	2.3743e+07	2.6835e+07	2.55171e+07	1.4361e+07	3.54649e+07	3.47881e+07	2.1541e+07	3.36219e+07	3.64339e+07	3.14451e+07
AT1G01320	AT1G01320	55	48	8.95171e+07	9.45189e+07	1.0185e+08	9.10812e+07	1.2198e+08	1.0634e+08	1.1225e+08	1.1829e+08	1.3479e+08	9.37263e+07	1.1608e+08	1.112e+08	1.1726e+08	1.3906e+08	1.2044e+08	1.4901e+08	1.1477e+08	1.2673e+08	1.0534e+08	1.3829e+08	1.2938e+08	1.3346e+08	1.2159e+08	1.2084e+08	8.53442e+07	9.43487e+07	1.0608e+08	1.0967e+08	9.67112e+07	1.1405e+08	9.67052e+07	9.35063e+07	1.1896e+08	1.1773e+08	9.88063e+07	1.0054e+08	1.2153e+08	1.2596e+08	1.3486e+08	1.2661e+08	1.2146e+08	1.2142e+08	1.202e+08	1.1453e+08	1.4951e+08	1.2509e+08
AT1G01420	AT1G01420	6	3	0	0	0	4.2202e+06	1.9094e+06	0	2.03469e+06	2.67701e+06	1.628e+06	3.3208e+06	3.07539e+06	2.9867e+06	9.52878e+06	0	0	0	0	3.01131e+06	3.3658e+06	2.2445e+06	0	2.87239e+06	1.5696e+06	2.1384e+06	4.52859e+06	3.29779e+06	2.97321e+06	1.622e+06	0	1.0782e+06	4.55589e+06	3.2943e+06	3.10771e+06	5.44081e+06	4.81419e+07	3.27161e+06	2.5589e+06	2.7689e+06	0	2.1414e+06	2.9781e+06	0	0	4.92001e+06	0	3.90159e+06
AT1G01470	AT1G01470	5	5	2.14389e+07	1.3534e+07	1.3406e+07	0	1.7199e+07	0	7.74423e+06	0	0	0	0	0	1.1931e+07	0	0	7.2977e+06	0	1.5462e+07	2.5295e+07	6.68168e+06	0	1.98799e+07	1.1083e+07	1.6714e+07	0	1.6029e+07	0	1.7057e+07	1.8456e+07	1.8533e+07	0	0	1.66829e+07	1.321e+07	0	0	3.4273e+07	0	1.0726e+07	0	2.0714e+07	1.2457e+07	0	1.0549e+07	0	3.3294e+07
AT1G01510	AT1G01510	2	2	0	0	745981	0	0	0	0	374771	0	0	803172	0	0	864922	0	645532	510942	0	0	0	0	0	0	1.1609e+06	0	0	0	0	476329	0	0	695442	0	0	0	0	0	0	0	985817	0	0	0	0	0	1.1837e+06
AT1G01610	AT1G01610	15	5	0	9.54418e+06	7.3906e+06	5.74641e+06	1.128e+07	1.1492e+07	0	9.88617e+06	8.02372e+06	7.57398e+06	0	6.96861e+06	6.4008e+06	8.2417e+06	9.52053e+06	6.1028e+06	5.35929e+06	1.0106e+07	1.0737e+07	8.66513e+06	1.11e+07	9.05592e+06	8.32391e+06	9.16301e+06	8.99399e+06	7.49631e+06	0	1.2166e+07	5.93872e+06	8.66988e+06	6.62372e+06	1.1617e+07	8.7892e+06	1.7533e+07	1.0352e+07	9.07723e+06	1.3103e+07	6.46689e+06	6.59239e+06	0	6.10259e+06	1.1224e+07	7.72038e+06	9.66153e+06	8.99162e+06	7.83532e+06
AT1G01620	AT1G01620	9	6	9.51902e+07	1.0706e+08	8.64409e+07	5.63441e+07	8.56648e+07	7.98761e+07	8.40049e+07	8.43392e+07	8.28162e+07	9.29009e+07	8.6072e+07	7.76692e+07	6.95868e+07	6.83108e+07	7.67679e+07	8.04791e+07	7.15337e+07	4.7816e+07	8.14691e+07	7.60529e+07	8.45071e+07	8.76858e+07	7.7408e+07	6.86288e+07	8.5151e+07	7.72579e+07	1.2161e+08	8.46531e+07	8.2857e+07	8.58432e+07	1.0494e+08	1.0482e+08	9.0904e+07	8.0135e+07	7.90378e+07	8.47089e+07	9.3612e+07	7.67168e+07	7.9458e+07	6.67789e+07	7.63863e+07	8.0608e+07	6.93182e+07	7.68872e+07	7.84467e+07	1.1009e+08
AT1G01790	AT1G01790	29	24	1.2558e+08	1.062e+08	1.1307e+08	1.1506e+08	8.4581e+07	1.1318e+08	1.0042e+08	1.2134e+08	1.0345e+08	1.0914e+08	9.74859e+07	1.0035e+08	9.38147e+07	9.0375e+07	9.96758e+07	1.0873e+08	9.22771e+07	1.0564e+08	1.0674e+08	9.37971e+07	1.0321e+08	1.0218e+08	1.0806e+08	9.10017e+07	1.1619e+08	1.385e+08	1.4085e+08	1.1121e+08	9.54988e+07	9.52721e+07	9.49661e+07	1.1182e+08	1.4619e+08	1.1381e+08	1.1847e+08	1.2911e+08	1.1242e+08	1.075e+08	9.7941e+07	1.042e+08	1.0281e+08	1.1167e+08	9.0313e+07	1.0559e+08	9.3095e+07	1.0891e+08
AT1G01800	AT1G01800	14	14	5.6495e+07	3.78049e+07	4.01799e+07	3.3417e+07	3.95039e+07	3.23959e+07	4.25548e+07	4.09679e+07	4.95489e+07	3.86791e+07	4.4753e+07	3.6325e+07	3.8037e+07	4.05872e+07	3.8736e+07	4.0294e+07	4.568e+07	4.86741e+07	4.70112e+07	5.71928e+07	3.2349e+07	4.96651e+07	3.43851e+07	4.18449e+07	3.4589e+07	4.45861e+07	4.16061e+07	5.95002e+07	5.06771e+07	3.8534e+07	3.84529e+07	3.4548e+07	4.15931e+07	3.02959e+07	3.87231e+07	3.65219e+07	4.3687e+07	3.58781e+07	4.41399e+07	3.8533e+07	4.33621e+07	5.7383e+07	3.90701e+07	4.29219e+07	5.1048e+07	3.36031e+07
AT1G01820	AT1G01820	4	3	6.54359e+06	5.9877e+06	4.045e+06	4.2449e+06	6.03901e+06	5.67209e+06	5.09659e+06	0	0	5.74311e+06	2.58519e+06	0	3.8222e+06	3.3015e+06	4.7958e+06	4.27979e+06	4.7458e+06	7.92962e+06	7.81698e+06	6.44912e+06	4.68209e+06	5.55271e+06	4.49559e+06	2.53201e+06	0	4.68001e+06	3.9198e+06	8.67859e+06	4.5743e+06	5.73348e+06	6.5176e+06	5.43859e+06	5.11811e+06	3.1703e+06	4.8319e+06	5.90649e+06	5.81759e+06	5.34901e+06	7.4753e+06	7.67088e+06	8.63048e+06	8.01122e+06	5.07259e+06	9.86898e+06	0	4.23899e+06
AT1G01910	AT1G01910	9	9	2.39241e+07	2.36911e+07	1.7842e+07	2.2701e+07	2.74779e+07	1.3769e+07	2.7216e+07	2.1855e+07	2.7497e+07	2.0782e+07	2.0092e+07	2.4408e+07	2.51341e+07	1.9061e+07	1.9375e+07	1.8619e+07	3.01951e+07	2.93861e+07	2.2055e+07	2.68729e+07	2.73669e+07	1.7277e+07	3.0961e+07	2.10309e+07	1.5035e+07	2.1232e+07	1.2104e+07	3.1413e+07	1.73669e+07	1.9296e+07	1.7288e+07	2.6245e+07	2.1317e+07	1.8274e+07	2.41201e+07	2.4478e+07	2.2379e+07	2.5884e+07	2.1335e+07	2.5389e+07	2.5952e+07	2.57281e+07	2.92291e+07	2.56761e+07	1.9011e+07	2.13191e+07
AT1G01960	AT1G01960	17	14	4.0167e+06	1.352e+07	9.30832e+06	1.0392e+07	1.4332e+07	1.5661e+07	1.8091e+07	1.9577e+07	1.4948e+07	1.0064e+07	1.3163e+07	1.2138e+07	1.4154e+07	1.1758e+07	1.1936e+07	1.64949e+07	1.2649e+07	1.5755e+07	1.7551e+07	1.7225e+07	1.88011e+07	1.3666e+07	1.4767e+07	1.2365e+07	7.64153e+06	1.0315e+07	1.098e+07	1.79361e+07	1.5332e+07	1.7008e+07	1.0933e+07	1.0397e+07	1.8002e+07	1.273e+07	1.2073e+07	1.2948e+07	1.1636e+07	1.7785e+07	1.4876e+07	1.564e+07	1.67431e+07	1.6628e+07	1.2834e+07	1.811e+07	9.45909e+06	1.1191e+07
AT1G01980	AT1G01980	3	1	1.7449e+07	2.29339e+07	1.6129e+07	1.1388e+07	1.7002e+07	1.544e+07	1.9851e+07	1.6506e+07	9.82932e+06	1.8165e+07	1.8599e+07	1.2549e+07	1.5746e+07	1.83589e+07	1.6254e+07	1.5474e+07	1.3723e+07	1.7827e+07	1.1561e+07	1.4719e+07	1.918e+07	1.4798e+07	1.6898e+07	0	1.5119e+07	1.5673e+07	1.1617e+07	2.5374e+07	1.4594e+07	0	1.6926e+07	1.8624e+07	1.5362e+07	1.2744e+07	1.8484e+07	2.58249e+07	1.4539e+07	2.2981e+07	1.6198e+07	1.3645e+07	1.5996e+07	2.3036e+07	1.6434e+07	1.5337e+07	1.66421e+07	1.6706e+07
AT1G02080	AT1G02080	12	12	3.88709e+06	0	4.95341e+06	0	9.04463e+06	8.30282e+06	8.56523e+06	7.86808e+06	3.341e+06	7.18198e+06	5.51902e+06	6.6942e+06	6.37622e+06	6.26321e+06	7.16229e+06	8.82081e+06	8.023e+06	7.5e+06	7.4046e+06	7.02901e+06	6.1341e+06	7.69297e+06	8.63377e+06	8.4754e+06	4.49011e+06	3.57091e+06	6.96369e+06	7.19558e+06	6.4978e+06	1.84931e+07	7.72798e+06	6.10868e+06	8.31981e+06	5.45021e+06	0	7.3061e+06	6.59431e+06	8.23981e+06	7.09101e+06	8.0055e+06	6.00178e+06	8.22429e+06	4.094e+06	6.7072e+06	9.50101e+06	6.88168e+06
AT1G02100	AT1G02100	1	1	0	0	0	0	0	0	492649	431240	817710	0	540989	422769	257100	0	0	0	378510	412851	0	641829	0	0	589340	139650	0	0	0	0	0	0	259240	464700	0	749080	0	0	0	365510	0	0	636619	0	570122	534341	0	0
AT1G02120	AT1G02120	6	6	2.58471e+06	2.102e+06	995478	0	1.8621e+06	0	1.2365e+06	2.0625e+06	2.1152e+06	0	1.6893e+06	1.8094e+06	1.99889e+06	1.4429e+06	2.43931e+06	2.55961e+06	0	1.4354e+06	2.53231e+06	1.283e+06	1.1853e+06	1.2832e+06	1.77481e+06	1.7749e+06	1.6642e+06	0	0	1.9695e+06	1.9765e+06	1.5667e+06	0	1.6626e+06	1.9063e+06	0	0	1.3334e+06	1.5597e+06	1.2624e+06	1.6187e+06	1.7801e+06	1.7033e+06	2.92161e+06	1.101e+06	2.01181e+06	1.5039e+06	0
AT1G02130	AT1G02130	6	2	0	4.21409e+06	6.21382e+06	0	3.70741e+06	0	4.79131e+06	6.58129e+06	4.19259e+06	3.4207e+06	3.52949e+06	6.11199e+06	0	0	2.8827e+06	3.81521e+06	3.15769e+06	4.7076e+06	5.65341e+06	4.7749e+06	3.99211e+06	3.5108e+06	5.3015e+06	5.64538e+06	5.10221e+06	0	4.03009e+06	5.9792e+06	3.5329e+06	0	3.4361e+06	0	5.29981e+06	6.45149e+06	5.03901e+06	3.0186e+06	5.01681e+06	0	2.8747e+06	2.86041e+06	3.7044e+06	4.81529e+06	5.2494e+06	5.68489e+06	0	4.8822e+06
AT1G02140	AT1G02140	4	4	6.5658e+06	5.628e+06	6.87039e+06	7.27482e+06	6.82208e+06	5.71222e+06	8.48292e+06	4.42879e+06	9.05222e+06	6.654e+06	8.2137e+06	7.5101e+06	5.4524e+06	6.07309e+06	6.84999e+06	8.6418e+06	8.7566e+06	1.2228e+07	1.0177e+07	1.1378e+07	5.5992e+06	6.62601e+06	7.53471e+06	5.35049e+06	0	0	6.36871e+06	1.0244e+07	1.03e+07	9.0378e+06	8.49139e+06	9.53479e+06	6.60451e+06	6.64349e+06	0	7.70829e+06	7.39162e+06	8.52259e+06	6.44009e+06	6.20659e+06	1.0563e+07	1.0007e+07	1.083e+07	1.068e+07	7.97808e+06	0
AT1G02150	AT1G02150	17	17	3.5656e+07	3.2605e+07	3.4588e+07	3.81249e+07	4.41671e+07	4.33449e+07	4.42459e+07	3.6183e+07	3.9825e+07	2.90731e+07	3.77269e+07	3.75979e+07	4.3978e+07	5.6003e+07	5.51161e+07	5.1077e+07	5.6808e+07	4.68021e+07	4.15951e+07	5.35562e+07	4.5441e+07	4.08771e+07	4.27159e+07	4.4237e+07	3.60991e+07	3.16011e+07	2.6933e+07	4.84519e+07	3.82559e+07	4.06452e+07	4.0117e+07	3.91291e+07	3.10991e+07	3.2561e+07	3.0621e+07	4.01729e+07	5.5071e+07	5.24711e+07	4.93799e+07	5.30228e+07	4.6015e+07	5.10851e+07	5.11911e+07	5.37999e+07	3.906e+07	4.02011e+07
AT1G02280	AT1G02280	13	13	5.67572e+07	5.5863e+07	5.93371e+07	5.35421e+07	5.71761e+07	5.52339e+07	6.19409e+07	5.28072e+07	5.58591e+07	6.64382e+07	6.2973e+07	6.4112e+07	7.12462e+07	6.70382e+07	6.87692e+07	6.75227e+07	5.5615e+07	6.03809e+07	6.38211e+07	5.7947e+07	6.48741e+07	6.06078e+07	7.11978e+07	5.77549e+07	5.21148e+07	5.80761e+07	5.79369e+07	6.00462e+07	4.9649e+07	5.30971e+07	6.13402e+07	5.5531e+07	5.38029e+07	5.19028e+07	5.296e+07	6.09938e+07	5.4954e+07	7.13322e+07	6.19689e+07	6.3969e+07	5.70281e+07	5.4652e+07	5.98692e+07	7.1938e+07	6.78718e+07	6.63931e+07
AT1G02330	AT1G02330	2	2	0	0	0	0	869231	0	0	742221	1.1798e+06	0	0	0	732622	0	836230	0	796608	0	0	914117	990598	1.1248e+06	0	0	0	0	0	1.54589e+06	0	0	0	0	0	0	0	0	0	0	464961	0	0	923089	1.1678e+06	935158	0	0
AT1G02475	AT1G02475	4	4	1.246e+07	1.275e+07	5.31961e+06	5.87872e+06	1.11e+07	7.51551e+06	5.76468e+06	8.74538e+06	8.99368e+06	7.2883e+06	1.2945e+07	5.30301e+06	1.192e+07	1.44901e+07	1.0744e+07	1.1323e+07	9.67701e+06	8.29563e+06	9.79973e+06	1.2651e+07	1.186e+07	1.1374e+07	9.89961e+06	1.1935e+07	0	9.14429e+06	1.0127e+07	1.4589e+07	1.3726e+07	1.16e+07	7.04281e+06	5.37849e+06	7.13272e+06	1.8893e+06	6.8508e+06	7.90021e+06	1.78099e+07	1.1906e+07	1.4143e+07	1.1759e+07	8.73339e+06	1.4597e+07	1.3478e+07	9.81087e+06	7.62481e+06	6.06291e+06
AT1G02500	AT1G02500	24	8	4.14661e+07	4.26739e+07	3.974e+07	4.6934e+07	3.99289e+07	3.6885e+07	3.99001e+07	4.1349e+07	3.71809e+07	5.38271e+07	5.05119e+07	5.14761e+07	3.11099e+07	3.009e+07	3.48269e+07	3.1757e+07	3.98822e+07	3.9454e+07	4.11301e+07	3.9548e+07	2.97091e+07	4.28208e+07	3.51609e+07	4.39019e+07	5.3215e+07	4.46192e+07	5.11819e+07	4.2882e+07	4.72051e+07	4.02139e+07	4.00659e+07	4.0428e+07	4.8358e+07	3.91229e+07	7.288e+07	4.9083e+07	3.2852e+07	3.2902e+07	3.16269e+07	3.54529e+07	3.76979e+07	4.35959e+07	2.9527e+07	3.8815e+07	3.56461e+07	3.489e+07
AT1G02560	AT1G02560	8	8	2.1758e+08	1.9571e+08	1.5438e+08	1.3651e+08	1.6132e+08	6.61519e+07	1.5712e+08	1.6472e+08	1.1777e+08	1.4107e+08	1.2578e+08	1.2922e+08	1.4074e+08	1.34009e+08	1.5101e+08	1.2148e+08	1.5765e+08	1.88309e+08	1.7324e+08	1.8537e+08	1.5445e+08	1.6891e+08	1.3781e+08	1.142e+08	1.6457e+08	1.3354e+08	8.89111e+07	1.5557e+08	1.3857e+08	1.5629e+08	1.1197e+08	1.0304e+08	1.2502e+08	1.0359e+08	1.4872e+08	1.1087e+08	1.6884e+08	1.6459e+08	1.4812e+08	1.6128e+08	1.9725e+08	1.3061e+08	1.6401e+08	1.4302e+08	1.3476e+08	1.338e+08
AT1G02780	AT1G02780	9	4	2.0691e+08	2.2071e+08	2.9978e+08	2.16611e+08	1.5176e+08	2.27509e+08	2.10369e+08	2.5398e+08	2.3105e+08	1.8911e+08	2.13401e+08	2.345e+08	1.578e+08	1.9993e+08	1.5384e+08	1.328e+08	2.03619e+08	2.381e+08	1.91071e+08	2.1555e+08	1.9787e+08	1.91401e+08	2.2689e+08	1.6257e+08	1.4043e+08	1.4767e+08	1.8511e+08	1.4461e+08	1.6611e+08	1.5226e+08	1.0107e+08	9.30279e+07	1.5514e+08	1.8511e+08	1.5904e+08	1.3397e+08	1.4673e+08	1.493e+08	1.4093e+08	1.61221e+08	2.106e+08	1.6216e+08	1.5569e+08	1.7016e+08	2.1062e+08	1.8346e+08
AT1G02840;AT4G02430	AT1G02840	7	7	1.4782e+07	9.80788e+06	1.8388e+07	2.6618e+07	1.1169e+07	2.19761e+07	3.48651e+07	2.84101e+07	9.27683e+06	2.0134e+07	2.56769e+07	1.92481e+07	3.86319e+07	1.2172e+07	7.49039e+06	2.8377e+07	1.5772e+07	2.2413e+07	2.13811e+07	2.33371e+07	2.39291e+07	2.3141e+07	1.6352e+07	1.5925e+07	8.72461e+06	3.95359e+07	1.807e+07	2.49641e+07	0	1.574e+07	1.0352e+07	2.14161e+07	1.97129e+07	2.0201e+07	2.9642e+07	2.20081e+07	9.90613e+06	1.3281e+07	2.395e+07	3.1869e+07	2.85141e+07	2.31e+07	1.0022e+07	3.1831e+07	2.338e+07	2.82781e+07
AT1G02910	AT1G02910	9	9	2.62059e+07	3.2022e+07	2.1829e+07	2.3452e+07	2.60491e+07	3.59291e+07	2.84381e+07	3.055e+07	2.1273e+07	2.0518e+07	2.1554e+07	1.8666e+07	2.8998e+07	2.55029e+07	2.517e+07	2.6197e+07	2.2171e+07	2.1791e+07	3.01901e+07	2.23029e+07	2.8536e+07	2.25331e+07	2.24091e+07	2.326e+07	2.4902e+07	1.9889e+07	2.0313e+07	3.5459e+07	2.3256e+07	2.90141e+07	3.0681e+07	3.30281e+07	2.473e+07	2.11499e+07	2.41989e+07	1.94859e+07	3.27189e+07	2.10161e+07	3.31221e+07	2.9831e+07	2.14501e+07	2.49959e+07	2.45841e+07	2.80199e+07	2.5925e+07	2.5836e+07
AT1G02920	AT1G02920	10	3	0	2.84951e+06	2.9324e+06	0	0	0	0	3.6752e+06	0	986117	0	0	2.97199e+06	2.76401e+06	1.266e+06	2.90579e+06	0	0	0	3.66599e+06	2.51279e+06	0	0	2.3896e+06	5.37339e+06	0	0	3.7736e+06	8.70571e+06	0	9.46611e+06	0	0	0	0	0	5.66828e+06	6.43478e+06	5.42601e+06	0	1.0976e+07	6.64128e+06	1.2573e+07	0	0	4.89331e+06
AT1G02930	AT1G02930	10	3	0	5.97141e+06	6.33178e+06	1.86859e+07	1.4637e+07	6.62e+06	1.247e+07	9.8657e+06	1.4685e+07	1.2901e+07	1.0753e+07	7.48432e+06	1.4781e+07	1.3515e+07	2.2905e+07	1.5911e+07	2.8357e+07	9.9461e+06	2.08739e+07	1.9871e+07	1.2311e+07	8.60557e+06	4.59139e+06	1.1074e+07	2.0652e+07	2.75281e+07	1.6022e+07	2.8243e+07	3.65579e+07	3.1603e+07	2.6213e+07	2.7206e+07	1.0501e+07	1.5103e+07	2.0133e+07	1.3657e+07	2.78031e+07	2.67519e+07	2.3378e+07	2.3494e+07	4.59079e+07	3.97271e+07	3.52759e+07	2.5024e+07	1.166e+07	1.4874e+07
AT1G02990	AT1G02990	2	2	2.3356e+07	1.4914e+07	2.43549e+07	2.40599e+07	2.1589e+07	1.7051e+07	2.23711e+07	1.8851e+07	1.947e+07	2.18311e+07	1.8033e+07	2.6275e+07	1.6312e+07	1.9753e+07	1.456e+07	1.735e+07	2.2383e+07	1.1277e+07	1.4407e+07	2.3494e+07	1.4652e+07	1.2055e+07	1.1406e+07	1.7569e+07	2.42591e+07	3.70151e+07	3.025e+07	2.0375e+07	1.3046e+07	1.5172e+07	2.0815e+07	2.12229e+07	3.46591e+07	0	2.6061e+07	0	1.2672e+07	1.9694e+07	1.298e+07	0	1.55931e+07	0	0	1.3023e+07	2.2213e+07	2.15199e+07
AT1G03090	AT1G03090	7	7	4.6755e+06	0	5.57809e+06	5.69068e+06	5.78939e+06	6.0149e+06	5.27599e+06	5.35402e+06	6.06998e+06	5.06819e+06	5.85051e+06	6.85569e+06	7.88293e+06	6.716e+06	9.03692e+06	3.94499e+06	4.84139e+06	7.90531e+06	5.76748e+06	2.67569e+06	5.19251e+06	3.2353e+06	4.07599e+06	0	0	5.05731e+06	5.66059e+06	7.2655e+06	8.15453e+06	6.36408e+06	7.95709e+06	6.5204e+06	6.05712e+06	5.83031e+06	5.84811e+06	5.99359e+06	7.02872e+06	8.7853e+06	5.23929e+06	1.1119e+07	6.33881e+06	6.09718e+06	5.17551e+06	6.47258e+06	5.90772e+06	6.4539e+06
AT1G03130	AT1G03130	17	1	8.0575e+06	7.24061e+06	6.96649e+06	1.166e+07	7.70701e+06	6.22628e+06	8.52359e+06	9.21192e+06	9.8959e+06	7.5638e+06	8.58359e+06	8.36289e+06	4.3067e+06	7.00192e+06	3.7133e+06	6.6891e+06	5.44519e+06	8.58931e+06	8.2047e+06	1.50239e+07	4.34601e+06	4.6028e+06	5.8609e+06	5.20599e+06	5.54709e+06	1.0738e+07	1.4332e+07	8.45252e+06	4.855e+06	7.10321e+06	7.2789e+06	6.76351e+06	1.0345e+07	9.91369e+06	6.6101e+06	5.6285e+06	4.98779e+06	5.10681e+06	6.56539e+06	6.54581e+06	9.58449e+06	6.8672e+06	8.05052e+06	6.56189e+06	0	5.00129e+06
AT1G03140	AT1G03140	1	1	0	0	0	0	0	698630	0	454780	0	0	0	368550	0	0	239171	0	0	482109	0	0	0	0	0	0	0	412179	568969	0	0	288360	0	0	565250	0	0	0	0	321701	0	372549	596739	293640	0	0	0	0
AT1G03160	AT1G03160	21	21	3.37419e+07	2.4896e+07	2.0152e+07	1.2781e+07	3.27979e+07	3.3089e+07	3.30971e+07	2.7666e+07	3.1072e+07	2.4672e+07	2.95929e+07	2.20631e+07	3.40151e+07	3.56251e+07	3.0216e+07	3.76759e+07	3.6184e+07	3.98109e+07	3.5252e+07	3.65159e+07	2.55651e+07	2.60681e+07	2.94171e+07	3.3129e+07	2.6878e+07	1.927e+07	2.3646e+07	3.6898e+07	3.24771e+07	2.91191e+07	2.47011e+07	3.57161e+07	1.7594e+07	2.0987e+07	1.80441e+07	2.4323e+07	3.5263e+07	3.38579e+07	3.23661e+07	3.40219e+07	3.16699e+07	3.55309e+07	3.2192e+07	3.25461e+07	3.25301e+07	2.9084e+07
AT1G03220	AT1G03220	11	7	5.55179e+07	8.08279e+07	8.80201e+07	6.28139e+07	5.73138e+07	5.54729e+07	7.21452e+07	5.3475e+07	8.98129e+07	6.90549e+07	6.0386e+07	5.7943e+07	6.35602e+07	7.2329e+07	7.94289e+07	5.61849e+07	6.89941e+07	5.34561e+07	5.33369e+07	5.82672e+07	4.91961e+07	4.95468e+07	4.9083e+07	5.80471e+07	5.20412e+07	6.28492e+07	6.2837e+07	7.77689e+07	6.91349e+07	7.21022e+07	6.65631e+07	7.89502e+07	7.80259e+07	6.69959e+07	7.58881e+07	7.24258e+07	8.61287e+07	7.30009e+07	7.07198e+07	7.84571e+07	6.69518e+07	6.59509e+07	7.34831e+07	7.36872e+07	8.40061e+07	6.7168e+07
AT1G03230	AT1G03230	15	11	6.78591e+07	8.98279e+07	7.135e+07	5.25709e+07	5.8966e+07	7.26022e+07	6.47439e+07	7.48547e+07	8.61131e+07	7.6426e+07	7.33981e+07	6.67831e+07	6.21831e+07	6.87359e+07	7.53738e+07	6.75452e+07	7.20792e+07	7.0459e+07	7.91058e+07	6.89411e+07	5.30151e+07	5.6804e+07	6.58952e+07	6.54251e+07	8.49918e+07	7.55098e+07	7.36091e+07	1.0039e+08	8.56191e+07	8.12559e+07	7.53132e+07	8.78903e+07	8.55871e+07	7.76822e+07	7.3579e+07	8.45288e+07	7.98733e+07	7.65782e+07	7.40168e+07	7.77851e+07	7.98301e+07	8.15081e+07	6.99708e+07	8.51268e+07	6.22629e+07	7.22358e+07
AT1G03310	AT1G03310	5	5	0	3.0768e+06	0	0	3.05191e+06	2.75111e+06	2.6091e+06	2.83071e+06	0	2.38899e+06	0	0	0	0	0	0	1.2792e+06	3.0357e+06	0	3.73449e+06	0	2.59241e+06	3.46521e+06	2.49281e+06	2.5258e+06	2.1606e+06	0	3.3352e+06	1.65481e+06	0	0	0	0	0	1.8052e+06	0	2.27921e+06	2.29749e+06	0	1.8485e+06	2.64099e+06	0	0	2.0877e+06	0	0
AT1G03350	AT1G03350	3	3	0	0	9.33152e+06	1.3448e+07	3.38201e+06	0	6.82392e+06	0	5.96491e+06	5.30669e+06	7.10912e+06	5.82421e+06	0	4.86659e+06	0	3.1082e+06	6.75269e+06	0	0	5.93732e+06	4.62952e+06	5.63248e+06	7.89282e+06	6.1656e+06	0	6.0398e+06	0	0	6.40581e+06	0	7.45212e+06	3.72999e+06	0	7.101e+06	5.99808e+06	5.7186e+06	0	0	0	4.10651e+06	0	4.69619e+06	5.043e+06	7.0519e+06	6.66401e+06	0
AT1G03400	AT1G03400	1	1	1.8554e+06	892622	1.361e+06	0	0	1.7693e+06	1.4985e+06	1.6924e+06	0	1.8605e+06	1.4183e+06	948560	0	1.0182e+06	0	1.1471e+06	1.2277e+06	0	1.3977e+06	988677	0	1.3021e+06	1.1861e+06	987958	1.6139e+06	0	1.5913e+06	0	1.7209e+06	1.7219e+06	0	1.2485e+06	1.4805e+06	1.167e+06	2.41389e+06	1.3018e+06	1.1195e+06	1.3339e+06	1.1747e+06	1.1953e+06	0	0	878170	885627	0	0
AT1G03475;AT4G03205	AT1G03475	25	25	4.04889e+08	3.89711e+08	3.7711e+08	3.50471e+08	3.54389e+08	3.46159e+08	3.59239e+08	3.83521e+08	3.87551e+08	3.6613e+08	3.43339e+08	3.39859e+08	3.58831e+08	3.675e+08	3.5784e+08	3.86309e+08	2.9812e+08	3.4805e+08	3.60669e+08	3.65359e+08	3.47621e+08	3.4199e+08	3.47419e+08	3.23659e+08	3.58689e+08	4.07239e+08	3.32749e+08	3.71449e+08	3.30231e+08	3.2449e+08	3.2605e+08	3.4231e+08	3.7231e+08	3.5034e+08	3.3816e+08	3.54259e+08	3.22401e+08	3.8481e+08	3.77e+08	3.55691e+08	3.48729e+08	3.42189e+08	3.1975e+08	3.5915e+08	3.46061e+08	3.0694e+08
AT1G03600	AT1G03600	6	6	7.78903e+07	8.63828e+07	7.6884e+07	1.0883e+08	7.26742e+07	6.2908e+07	9.59939e+07	9.00492e+07	1.1775e+08	7.22428e+07	9.10358e+07	7.74832e+07	8.29777e+07	9.1582e+07	7.45239e+07	6.0067e+07	2.46689e+08	1.2061e+08	1.1878e+08	1.2886e+08	8.40608e+07	7.7091e+07	8.09518e+07	6.0137e+07	8.1568e+07	9.71937e+07	9.45917e+07	1.0313e+08	1.1322e+08	8.98279e+07	8.39799e+07	1.1866e+08	9.45281e+07	8.39769e+07	7.06521e+07	6.1856e+07	8.63672e+07	7.89289e+07	8.8609e+07	7.47868e+07	1.3298e+08	1.0422e+08	1.8526e+08	1.1121e+08	6.64258e+07	6.17262e+07
AT1G03630	AT1G03630	25	21	3.2472e+08	3.26419e+08	3.4333e+08	3.4732e+08	3.5122e+08	3.227e+08	3.13961e+08	3.3365e+08	3.75641e+08	3.41891e+08	3.50921e+08	3.17579e+08	3.0559e+08	3.33641e+08	3.0236e+08	3.23099e+08	3.2145e+08	3.5974e+08	3.3842e+08	3.0467e+08	3.36981e+08	3.4158e+08	3.0305e+08	3.1402e+08	3.3674e+08	3.0824e+08	3.1307e+08	3.47961e+08	3.2131e+08	3.49121e+08	3.3639e+08	2.99269e+08	2.92101e+08	2.84109e+08	3.0924e+08	3.2923e+08	2.9128e+08	2.974e+08	3.15219e+08	3.27791e+08	2.90749e+08	3.4236e+08	3.16239e+08	3.37469e+08	3.0648e+08	2.7887e+08
AT1G03680	AT1G03680	8	8	2.14269e+08	2.1544e+08	1.6157e+08	1.5264e+08	1.8356e+08	7.4297e+07	1.6929e+08	2.09031e+08	1.7889e+08	1.5365e+08	1.4965e+08	1.699e+08	1.9965e+08	1.6581e+08	1.6964e+08	1.8174e+08	1.7664e+08	2.0718e+08	2.00141e+08	2.82231e+08	1.54109e+08	1.4398e+08	1.64219e+08	1.6075e+08	1.6037e+08	1.7445e+08	1.205e+08	2.04009e+08	2.09311e+08	1.568e+08	1.2352e+08	1.2164e+08	1.4284e+08	1.4543e+08	1.4395e+08	1.5817e+08	1.9159e+08	1.8353e+08	1.6071e+08	1.5711e+08	2.2173e+08	1.788e+08	3.45201e+08	2.1318e+08	1.2074e+08	1.265e+08
AT1G03740	AT1G03740	3	3	0	0	5.99941e+06	1.0402e+06	0	6.22301e+06	1.2233e+07	1.6404e+06	0	0	0	4.8585e+06	503789	0	0	0	0	0	0	0	1.4222e+07	0	1.5251e+07	0	0	724602	605249	0	0	0	0	4.06609e+06	6.97088e+06	5.10751e+06	709641	1.359e+06	1.7934e+07	5.30599e+06	349851	0	0	0	0	0	0	5.08019e+06
AT1G03860;AT5G44140	AT1G03860	10	6	7.25961e+06	1.2042e+07	7.5572e+06	7.27482e+06	9.36592e+06	9.35749e+06	9.28448e+06	8.26578e+06	1.5038e+07	9.36852e+06	8.08827e+06	8.52643e+06	8.05861e+06	7.76799e+06	1.0814e+07	1.009e+07	1.7223e+07	9.58522e+06	1.0252e+07	1.4754e+07	7.0111e+06	7.31588e+06	1.0521e+07	8.81702e+06	8.23028e+06	9.37112e+06	0	1.4507e+07	1.198e+07	1.1508e+07	9.84357e+06	1.2559e+07	9.05222e+06	7.90202e+06	9.83709e+06	8.19612e+06	8.45258e+06	7.55149e+06	8.81e+06	1.1141e+07	1.7268e+07	1.0902e+07	1.578e+07	1.1379e+07	7.83532e+06	8.04249e+06
AT1G03870	AT1G03870	8	7	6.68999e+07	4.81199e+07	4.8721e+07	6.0803e+07	3.5157e+07	2.3787e+07	5.02051e+07	5.3121e+07	3.9775e+07	4.57019e+07	3.57959e+07	4.54391e+07	5.95641e+07	4.3964e+07	6.14901e+07	4.55441e+07	3.39251e+07	6.49308e+07	5.30338e+07	5.36149e+07	5.53761e+07	5.69531e+07	4.9194e+07	5.44629e+07	3.71469e+07	6.62111e+07	5.52411e+07	3.6972e+07	3.7184e+07	4.82749e+07	2.85639e+07	3.31221e+07	2.8942e+07	2.0857e+07	5.32098e+07	3.07231e+07	3.26541e+07	4.01459e+07	3.3618e+07	3.1201e+07	3.5059e+07	3.53261e+07	2.6532e+07	3.97009e+07	3.57161e+07	4.32081e+07
AT1G04040	AT1G04040	10	7	1.0557e+07	1.0203e+07	1.4502e+07	1.2116e+07	1.4306e+07	1.7099e+07	2.3665e+07	2.35851e+07	1.1989e+07	1.2577e+07	1.2264e+07	9.74574e+06	1.2241e+07	1.2306e+07	1.1873e+07	2.4524e+07	1.7175e+07	2.47089e+07	1.641e+07	2.1695e+07	1.7281e+07	1.0113e+07	1.3003e+07	1.011e+07	9.40111e+06	8.29109e+06	9.47359e+06	1.2607e+07	1.95451e+07	1.95339e+07	2.49919e+07	1.9847e+07	9.89172e+06	8.9336e+06	9.8605e+06	1.0144e+07	1.1442e+07	1.7714e+07	1.2088e+07	1.4091e+07	2.26249e+07	2.0072e+07	1.539e+07	2.0075e+07	1.0608e+07	8.38227e+06
AT1G04080;AT1G52140	AT1G04080	12	12	1.8141e+07	1.2749e+07	1.2063e+07	1.3081e+07	1.028e+07	1.3734e+07	1.6021e+07	1.3e+07	1.2805e+07	1.5635e+07	1.4001e+07	1.5329e+07	9.55623e+06	1.6064e+07	1.1433e+07	1.1021e+07	1.476e+07	1.61591e+07	1.6448e+07	1.551e+07	1.8791e+07	1.3693e+07	1.1348e+07	1.4106e+07	1.6341e+07	1.61591e+07	1.3076e+07	1.3084e+07	1.6996e+07	1.4611e+07	1.66331e+07	1.6419e+07	1.655e+07	1.1607e+07	1.5571e+07	1.3243e+07	1.4609e+07	1.1923e+07	1.2637e+07	1.3789e+07	1.3861e+07	1.2308e+07	1.8109e+07	1.3773e+07	1.4112e+07	1.4231e+07
AT1G04130	AT1G04130	3	3	0	0	0	0	461119	0	509771	0	1.0072e+06	0	518250	0	0	667890	0	0	0	1.0562e+06	0	1.1427e+06	0	0	650938	0	0	0	0	0	0	956742	731273	0	0	0	0	0	0	796840	585939	0	697300	414560	1.3335e+06	0	0	0
AT1G04170;AT4G18330	AT1G04170	16	16	1.0303e+08	1.0793e+08	1.184e+08	9.98861e+07	1.118e+08	1.0489e+08	1.1326e+08	1.1524e+08	1.321e+08	1.0898e+08	1.2679e+08	1.2149e+08	1.0062e+08	1.0726e+08	1.0547e+08	1.0403e+08	9.6791e+07	1.418e+08	1.1922e+08	1.1486e+08	1.2903e+08	1.1874e+08	1.0565e+08	1.0526e+08	1.0634e+08	1.1605e+08	1.0242e+08	1.3156e+08	1.0874e+08	1.1774e+08	1.0868e+08	1.023e+08	1.0516e+08	1.168e+08	1.0488e+08	1.0874e+08	9.39149e+07	1.2617e+08	9.96171e+07	1.1281e+08	1.2847e+08	1.1776e+08	9.75447e+07	1.3222e+08	1.1994e+08	1.1766e+08
AT1G04190	AT1G04190	4	4	0	0	1.9183e+06	0	0	0	3.2489e+06	2.5725e+06	2.97171e+06	0	1.6698e+06	2.0642e+06	2.40269e+06	3.62739e+06	0	2.3965e+06	1.7985e+06	3.032e+06	2.83151e+06	2.96681e+06	2.3123e+06	0	2.0641e+06	1.8962e+06	0	0	0	3.7061e+06	3.393e+06	2.4091e+06	2.9924e+06	3.20459e+06	0	1.6257e+06	0	2.37099e+06	0	2.22671e+06	1.99659e+06	1.8784e+06	3.7707e+06	0	0	1.90439e+06	0	2.10101e+06
AT1G04260	AT1G04260	2	2	6.26499e+06	6.43768e+06	2.2997e+08	6.5079e+06	5.75841e+06	7.47862e+06	4.92779e+06	4.8217e+06	8.37542e+06	9.08201e+06	8.60152e+06	6.58111e+06	4.59569e+06	3.99109e+06	0	4.5704e+06	4.02841e+06	5.59699e+06	6.63801e+06	5.81191e+06	2.4258e+06	5.01049e+06	4.3848e+06	3.82591e+06	3.91421e+06	6.0273e+06	4.59149e+06	9.24178e+06	4.6817e+06	6.47842e+06	8.50359e+06	6.47541e+06	0	0	0	9.69917e+06	4.66411e+06	4.91371e+06	6.6245e+06	7.29709e+06	5.82861e+06	5.25959e+06	3.8306e+06	6.7324e+06	8.022e+06	4.63269e+06
AT1G04270;AT5G43640;AT1G33850;AT5G09490	AT1G04270	9	3	1.1649e+08	1.3562e+08	1.4922e+08	1.66169e+08	1.53e+08	2.108e+08	1.8987e+08	1.2303e+08	2.1372e+08	1.481e+08	1.6812e+08	1.6567e+08	1.1617e+08	1.3043e+08	1.0105e+08	1.4384e+08	1.2692e+08	2.2425e+08	1.90689e+08	1.8917e+08	1.54571e+08	1.42949e+08	1.4993e+08	1.2361e+08	1.1507e+08	1.6336e+08	1.5051e+08	1.7617e+08	1.4794e+08	1.7577e+08	1.6921e+08	1.6859e+08	1.5365e+08	1.5943e+08	1.2922e+08	1.3095e+08	1.4322e+08	1.34301e+08	1.2898e+08	1.3813e+08	1.7425e+08	1.6956e+08	1.431e+08	1.8495e+08	1.4885e+08	1.2107e+08
AT1G04350	AT1G04350	3	3	0	0	0	0	0	0	0	0	0	0	0	0	0	2.27591e+06	3.17611e+06	0	0	0	0	0	0	0	0	0	0	0	0	0	0	0	0	0	0	0	0	0	0	0	0	0	0	5.60518e+06	2.5481e+06	0	0	0
AT1G04410	AT1G04410	24	11	3.92909e+08	2.74401e+08	4.19591e+08	4.2351e+08	2.99741e+08	3.64739e+08	3.48009e+08	3.9143e+08	4.31421e+08	4.15139e+08	3.52391e+08	3.7937e+08	3.2713e+08	3.0491e+08	3.3717e+08	3.4493e+08	3.01151e+08	3.63689e+08	3.84391e+08	3.9511e+08	3.58841e+08	3.1973e+08	3.59349e+08	3.3485e+08	3.3421e+08	4.69861e+08	5.1401e+08	4.05212e+08	3.1245e+08	3.2757e+08	4.09211e+08	4.1405e+08	4.63271e+08	4.62138e+08	3.83739e+08	4.45781e+08	3.1755e+08	3.0855e+08	2.9154e+08	3.08659e+08	4.19821e+08	3.6786e+08	3.031e+08	3.72961e+08	2.90169e+08	3.68329e+08
AT1G04420	AT1G04420	19	19	1.4457e+08	1.6037e+08	1.3619e+08	1.1945e+08	1.3872e+08	1.4464e+08	1.3095e+08	1.3084e+08	1.1756e+08	1.507e+08	1.49e+08	1.1758e+08	1.4116e+08	1.2777e+08	1.40011e+08	1.3564e+08	1.248e+08	1.1324e+08	1.2239e+08	1.0263e+08	1.4983e+08	1.41759e+08	1.3707e+08	1.4047e+08	1.5643e+08	1.1601e+08	1.2509e+08	1.4241e+08	1.2266e+08	1.5187e+08	1.5967e+08	1.5274e+08	1.2406e+08	1.2214e+08	1.2534e+08	1.3564e+08	1.5965e+08	1.61811e+08	1.563e+08	1.4506e+08	1.1993e+08	1.1685e+08	1.326e+08	1.4318e+08	1.3096e+08	1.3855e+08
AT1G04430	AT1G04430	19	15	8.56101e+06	9.82857e+06	1.2241e+07	2.8446e+07	1.5294e+07	1.2629e+07	1.4797e+07	1.1874e+07	1.3374e+07	9.0204e+06	1.4064e+07	9.48338e+06	1.5794e+07	1.5556e+07	1.6552e+07	1.3938e+07	1.8116e+07	1.6779e+07	1.5656e+07	9.83838e+06	1.9521e+07	1.2982e+07	1.2743e+07	1.2038e+07	9.92159e+06	1.493e+07	0	1.0068e+07	1.3955e+07	1.3035e+07	1.2017e+07	1.0377e+07	1.228e+07	8.06683e+06	0	5.33069e+06	8.19822e+06	1.9576e+07	1.0766e+07	1.084e+07	1.2363e+07	1.83981e+07	1.5319e+07	1.9712e+07	1.3451e+07	1.3495e+07
AT1G04480;AT3G04400;AT2G33370	AT1G04480;AT3G04400;AT2G33370	9	9	2.85659e+08	3.6597e+08	3.51059e+08	3.0581e+08	2.9185e+08	4.34e+08	3.3399e+08	2.80139e+08	3.9766e+08	3.17181e+08	2.8764e+08	3.13911e+08	2.75609e+08	2.8136e+08	2.2408e+08	2.49071e+08	3.60559e+08	2.9441e+08	3.37689e+08	3.0184e+08	3.33379e+08	2.7805e+08	2.91989e+08	2.5298e+08	3.235e+08	2.8628e+08	3.21671e+08	3.44921e+08	3.24731e+08	3.1852e+08	3.41209e+08	3.2348e+08	2.76511e+08	3.22369e+08	2.95891e+08	3.20001e+08	2.74061e+08	3.1755e+08	2.485e+08	3.0523e+08	3.17861e+08	2.7086e+08	3.51761e+08	3.719e+08	2.719e+08	3.223e+08
AT1G04510	AT1G04510	6	6	8.75399e+06	9.0001e+06	1.54969e+07	1.05e+07	1.1803e+07	1.5083e+07	1.2417e+07	1.1952e+07	1.5377e+07	2.08341e+07	1.4118e+07	1.4854e+07	9.65222e+06	1.0044e+07	5.93662e+06	8.74829e+06	8.21592e+06	1.3421e+07	1.3949e+07	1.4647e+07	9.92517e+06	1.2149e+07	1.2776e+07	1.1084e+07	1.1195e+07	1.0389e+07	1.1844e+07	1.0652e+07	7.63729e+06	1.0873e+07	9.8253e+06	1.1262e+07	9.77598e+06	1.74849e+07	8.2397e+06	1.1332e+07	1.0291e+07	1.2041e+07	1.40071e+07	1.2549e+07	1.61061e+07	1.0176e+07	1.0492e+07	1.5077e+07	1.5557e+07	1.3045e+07
AT1G04530	AT1G04530	10	10	4.42161e+07	3.62169e+07	4.7284e+07	4.25631e+07	3.93219e+07	4.01239e+07	3.9891e+07	3.78589e+07	4.2991e+07	3.8426e+07	3.55171e+07	4.535e+07	3.6289e+07	2.9058e+07	4.2363e+07	3.40099e+07	3.8847e+07	4.51449e+07	4.2965e+07	3.9234e+07	2.85409e+07	4.0294e+07	3.59109e+07	3.61941e+07	4.58329e+07	3.5092e+07	3.3059e+07	3.3264e+07	4.0275e+07	4.16872e+07	3.57949e+07	4.20129e+07	3.18429e+07	3.2676e+07	4.38821e+07	3.6178e+07	3.5285e+07	3.75201e+07	3.43439e+07	3.4776e+07	4.36331e+07	3.96481e+07	3.40099e+07	4.15389e+07	3.7648e+07	3.55449e+07
AT1G04620	AT1G04620	4	4	0	8.37948e+06	4.42569e+06	4.4779e+06	8.49328e+06	5.48949e+06	5.6053e+06	5.95541e+06	8.94953e+06	2.7304e+06	4.89861e+06	5.44432e+06	7.18088e+06	5.6257e+06	6.42712e+06	5.66161e+06	7.7597e+06	5.95289e+06	5.44081e+06	8.41178e+06	4.6582e+06	7.11509e+06	7.22838e+06	5.4782e+06	4.83452e+06	6.9486e+06	3.59689e+06	9.14207e+06	7.62682e+06	8.7141e+06	8.26338e+06	7.8707e+06	2.5374e+06	9.20898e+06	4.59499e+06	6.19361e+06	6.71958e+06	9.09032e+06	7.64842e+06	7.93638e+06	6.71828e+06	7.14509e+06	8.28121e+06	4.94521e+06	7.453e+06	6.12802e+06
AT1G04640	AT1G04640	8	8	1.2511e+07	1.265e+07	1.1492e+07	1.3129e+07	2.0607e+07	1.0887e+07	1.2219e+07	1.0902e+07	1.066e+07	1.0583e+07	1.2493e+07	1.0026e+07	9.9229e+06	7.82533e+06	9.17432e+06	8.60301e+06	1.4281e+07	1.444e+07	9.54438e+06	1.0685e+07	1.2369e+07	7.49528e+06	9.58542e+06	1.0592e+07	1.6422e+07	1.1482e+07	1.4082e+07	1.2845e+07	1.1977e+07	8.80139e+06	1.1479e+07	1.6056e+07	1.2139e+07	9.57579e+06	1.1729e+07	1.4932e+07	1.2577e+07	1.2189e+07	9.02878e+06	9.50754e+06	1.0628e+07	1.3291e+07	1.2151e+07	1.0139e+07	6.08721e+06	8.99923e+06
AT1G04690	AT1G04690	12	12	5.53232e+07	6.01112e+07	5.40691e+07	4.13209e+07	4.77402e+07	6.62662e+07	5.53082e+07	6.45158e+07	7.45658e+07	5.8592e+07	5.16631e+07	5.8839e+07	4.78339e+07	4.97989e+07	2.90809e+07	4.8425e+07	4.89251e+07	5.13051e+07	6.7326e+07	6.67082e+07	5.09059e+07	5.79831e+07	4.53261e+07	4.9469e+07	5.20412e+07	5.93868e+07	6.49259e+07	6.8124e+07	5.53991e+07	5.76681e+07	5.39332e+07	6.00129e+07	5.2078e+07	5.16602e+07	5.51031e+07	5.0046e+07	5.39029e+07	5.69922e+07	4.7968e+07	5.52331e+07	6.12238e+07	5.62781e+07	5.43761e+07	6.31198e+07	5.86708e+07	5.25231e+07
AT1G04710	AT1G04710	7	5	4.2412e+06	3.08269e+06	0	2.80281e+06	0	4.78869e+06	2.95939e+06	0	4.066e+06	0	2.7433e+06	3.37819e+06	0	1.5947e+06	0	0	2.66599e+06	2.9814e+06	2.89409e+06	2.1245e+06	0	3.0659e+06	2.92161e+06	2.7045e+06	0	2.7683e+06	0	0	0	0	0	0	5.15921e+06	4.2347e+06	0	1.96701e+06	0	0	2.87971e+06	0	3.2375e+06	0	0	2.8949e+06	3.1561e+06	2.76079e+06
AT1G04750;AT2G33120;AT2G32670;AT1G04760;AT3G24890	AT1G04750;AT2G33120;AT2G32670;AT1G04760	7	7	5.51321e+07	6.749e+07	3.8146e+07	2.491e+07	4.93768e+07	6.58208e+07	6.06431e+07	5.3655e+07	4.53129e+07	3.30739e+07	6.19379e+07	3.7293e+07	4.64019e+07	5.35592e+07	3.87451e+07	5.94441e+07	3.6928e+07	5.83711e+07	5.1319e+07	7.56261e+07	6.57191e+07	7.22293e+07	6.63531e+07	5.8182e+07	4.52781e+07	2.2963e+07	6.25111e+07	7.10691e+07	5.33709e+07	6.1883e+07	4.5955e+07	4.32969e+07	5.77361e+07	6.53408e+07	2.0296e+07	5.0097e+07	5.75858e+07	5.6204e+07	5.7173e+07	5.40219e+07	6.93821e+07	5.5851e+07	5.16609e+07	5.03748e+07	4.5893e+07	3.60811e+07
AT1G04800	AT1G04800	3	3	0	0	0	0	5.1942e+06	0	2.41711e+06	0	0	4.51621e+06	0	0	0	4.16571e+06	4.8647e+06	0	9.69883e+06	4.43859e+06	0	5.68079e+06	3.9369e+06	1.1199e+06	2.792e+06	5.2829e+06	0	0	2.1082e+06	0	3.67229e+06	4.343e+06	0	0	0	0	3.66919e+06	0	2.15101e+06	0	0	0	0	0	1.8244e+07	0	0	0
AT1G04810	AT1G04810	15	4	0	3.0726e+06	0	0	3.853e+06	0	3.3123e+06	2.9487e+06	988828	0	2.8668e+06	1.2276e+06	1.6149e+06	2.5295e+06	0	2.2302e+06	3.29391e+06	2.7767e+06	2.8759e+06	3.16721e+06	4.8944e+06	2.76899e+06	3.66799e+06	3.36949e+06	0	0	0	3.25781e+06	3.64991e+06	1.7137e+06	0	0	0	3.05129e+06	0	0	3.1053e+06	3.6415e+06	2.95529e+06	2.72541e+06	0	4.67268e+06	3.72281e+06	2.2935e+06	1.6594e+06	0
AT1G50010;AT1G04820	AT1G50010;AT1G04820	30	4	1.0404e+08	1.3692e+08	1.1079e+08	5.97461e+07	1.514e+08	1.0299e+08	1.1631e+08	1.262e+08	9.9929e+07	8.97078e+07	1.2426e+08	9.9289e+07	1.0961e+08	1.1835e+08	1.2294e+08	1.4854e+08	1.1416e+08	1.36971e+08	1.5966e+08	1.50859e+08	1.3574e+08	1.1655e+08	1.385e+08	1.3041e+08	9.56691e+07	6.23052e+07	8.19312e+07	1.3786e+08	1.3825e+08	1.3486e+08	9.85109e+07	1.0085e+08	9.85314e+07	1.0213e+08	1.0234e+08	1.0422e+08	1.1898e+08	9.86818e+07	1.199e+08	1.1133e+08	1.1827e+08	1.0167e+08	1.2105e+08	1.189e+08	1.0684e+08	1.0381e+08
AT1G04850	AT1G04850	7	7	1.2971e+07	1.5437e+07	1.87441e+07	2.0908e+07	1.3846e+07	1.5688e+07	1.1419e+07	2.02481e+07	1.3614e+07	1.6174e+07	1.7318e+07	1.8246e+07	1.3341e+07	1.2661e+07	1.4836e+07	1.5508e+07	1.4971e+07	1.2354e+07	1.0835e+07	8.01249e+06	1.215e+07	1.6416e+07	1.4453e+07	1.35571e+07	1.6902e+07	7.30038e+06	1.6307e+07	1.5037e+07	1.2128e+07	1.3729e+07	1.5981e+07	1.2419e+07	1.5747e+07	1.4724e+07	1.4519e+07	1.5344e+07	1.1599e+07	1.0869e+07	8.68142e+06	1.1095e+07	1.0896e+07	9.49917e+06	1.3232e+07	8.938e+06	1.6556e+07	1.3994e+07
AT1G04870	AT1G04870	1	1	5.24241e+06	4.64491e+06	4.0228e+06	6.23272e+06	5.98019e+06	3.9956e+06	4.00511e+06	3.3645e+06	3.709e+06	4.1595e+06	4.69802e+06	5.54071e+06	1.0351e+07	4.54611e+06	0	0	7.74611e+06	4.81509e+06	4.51758e+06	4.4806e+06	5.33368e+06	0	4.58719e+06	3.381e+06	0	4.74919e+06	3.0922e+06	6.45618e+06	7.122e+06	4.4202e+06	3.77629e+06	3.90659e+06	3.22861e+06	4.36999e+06	0	3.6619e+06	3.37471e+06	4.08269e+06	4.79092e+06	5.00931e+06	5.22819e+06	8.31981e+06	3.23661e+06	5.4928e+06	6.77862e+06	3.67601e+06
AT1G04980	AT1G04980	5	5	3.85989e+06	5.13759e+06	3.74429e+06	2.4434e+06	4.12319e+06	4.57471e+06	3.53231e+06	4.35288e+06	0	4.70949e+06	2.87249e+06	2.3945e+06	4.80862e+06	4.0261e+06	4.89891e+06	4.9611e+06	2.8881e+06	2.3153e+06	3.1658e+06	2.3071e+06	4.42958e+06	5.3789e+06	5.06791e+06	3.8805e+06	0	0	0	4.54201e+06	0	3.61401e+06	3.44101e+06	2.95599e+06	0	0	0	2.9701e+06	4.2771e+06	2.4271e+06	3.81381e+06	5.53369e+06	3.71819e+06	0	3.4917e+06	2.8087e+06	0	4.9611e+06
AT1G05010	AT1G05010	10	9	3.4906e+07	4.66521e+07	5.48539e+07	4.6128e+07	4.71969e+07	5.05179e+07	6.08148e+07	5.91629e+07	5.68958e+07	5.40919e+07	5.19669e+07	5.60639e+07	3.44299e+07	3.70929e+07	2.5065e+07	3.50721e+07	4.30739e+07	6.42263e+07	7.17403e+07	6.6458e+07	4.6541e+07	4.0349e+07	4.4135e+07	4.04961e+07	4.87909e+07	4.32189e+07	4.0613e+07	6.43461e+07	5.35959e+07	6.43939e+07	5.64848e+07	5.90982e+07	4.25531e+07	5.22309e+07	4.31899e+07	4.67762e+07	5.06859e+07	4.38201e+07	4.51399e+07	4.56889e+07	6.92082e+07	4.15689e+07	5.34001e+07	5.76122e+07	4.04481e+07	3.7438e+07
AT1G05070;AT2G32580	AT1G05070;AT2G32580	3	3	0	0	0	0	0	0	0	0	0	0	0	0	0	0	0	0	0	570149	0	672060	0	0	0	0	0	0	0	0	0	0	0	0	0	0	0	0	0	0	0	0	0	0	0	0	0	0
AT1G05140	AT1G05140	7	5	0	9.68177e+06	5.86159e+06	0	5.89582e+06	7.97117e+06	7.7099e+06	6.00832e+06	9.70899e+06	7.00591e+06	6.4285e+06	6.8005e+06	9.67051e+06	5.81259e+06	8.1486e+06	4.49179e+06	6.04982e+06	6.77942e+06	7.75589e+06	1.0033e+07	5.5235e+06	4.60111e+06	6.45909e+06	4.77461e+06	8.80609e+06	0	5.9365e+06	0	6.88512e+06	3.8067e+06	5.21711e+06	8.38158e+06	5.5111e+06	8.4238e+06	0	9.44212e+06	5.50042e+06	5.57739e+06	4.90761e+06	5.16651e+06	6.79928e+06	0	5.51061e+06	7.08188e+06	2.94889e+06	6.9382e+06
AT1G05150	AT1G05150	9	4	3.18769e+06	3.23921e+06	3.5405e+06	0	3.3276e+06	0	4.21491e+06	3.7684e+06	4.184e+06	2.5579e+06	4.49949e+06	0	3.07699e+06	2.85631e+06	2.92389e+06	0	0	4.02841e+06	2.83129e+06	2.7467e+06	2.4347e+06	3.30459e+06	3.32679e+06	2.81499e+06	3.2553e+06	0	0	0	1.5795e+06	3.01829e+06	0	0	0	0	0	3.7208e+06	3.40289e+06	3.6828e+06	3.3324e+06	2.48549e+06	3.25169e+06	2.7013e+06	2.7001e+06	3.4581e+06	3.48781e+06	0
AT1G05190	AT1G05190	18	18	6.69259e+08	6.0456e+08	5.0726e+08	4.37231e+08	5.11578e+08	6.03911e+08	6.26262e+08	4.92541e+08	6.47978e+08	5.34698e+08	5.67069e+08	4.91198e+08	5.592e+08	6.02999e+08	5.84221e+08	5.80802e+08	6.69389e+08	5.9487e+08	6.1613e+08	6.23222e+08	5.12231e+08	4.66351e+08	5.56012e+08	4.81921e+08	5.1826e+08	5.4489e+08	5.05361e+08	7.1018e+08	6.12422e+08	6.59401e+08	5.9807e+08	6.2276e+08	5.55711e+08	5.0739e+08	4.725e+08	4.79731e+08	5.54711e+08	5.34639e+08	5.4325e+08	5.00519e+08	6.17088e+08	6.07842e+08	6.48338e+08	6.24112e+08	4.3684e+08	4.31711e+08
AT1G05260	AT1G05260	2	2	0	0	1.3428e+06	0	0	740182	0	0	0	0	0	0	1.4366e+06	1.1388e+06	0	1.0637e+06	1.4279e+06	0	0	0	0	0	0	0	0	0	0	0	0	0	1.2869e+06	0	1.333e+06	0	0	0	0	1.1678e+06	1.4642e+06	0	0	0	0	1.318e+06	0	1.3881e+06
AT1G05320;REV__AT3G55060	AT1G05320	4	3	1.5228e+07	1.4979e+07	1.1624e+07	1.0403e+07	1.6974e+07	7.31781e+06	2.0436e+07	1.79641e+07	2.14781e+07	0	1.7108e+07	1.2348e+07	1.1218e+07	1.80521e+07	1.135e+07	2.3245e+07	1.3338e+07	2.7433e+07	0	3.29451e+07	1.6241e+07	1.7337e+07	1.5288e+07	1.4581e+07	1.0011e+07	1.5462e+07	0	2.0473e+07	1.3959e+07	1.6342e+07	0	0	0	1.4553e+07	9.57227e+06	1.0842e+07	1.5951e+07	1.8608e+07	1.7189e+07	1.5688e+07	2.3835e+07	1.92079e+07	2.27391e+07	0	1.0879e+07	1.0865e+07
AT1G05350	AT1G05350	6	6	3.80499e+06	2.6773e+06	5.1444e+06	4.41821e+06	4.22819e+06	5.5868e+06	0	4.44379e+06	4.60079e+06	4.35971e+06	4.39609e+06	3.36669e+06	7.68972e+06	5.21639e+06	7.3272e+06	6.93291e+06	6.78031e+06	3.52891e+06	3.32409e+06	2.5623e+06	0	5.66899e+06	5.0417e+06	4.98119e+06	5.37432e+06	2.97059e+06	4.5383e+06	3.82251e+06	3.6299e+06	5.17311e+06	3.2173e+06	3.68249e+06	5.10221e+06	3.60961e+06	3.78151e+06	4.71191e+06	3.75411e+06	0	2.28099e+06	5.4549e+06	5.5003e+06	3.084e+06	3.76151e+06	3.2317e+06	0	4.1392e+06
AT1G05385	AT1G05385	2	2	0	0	0	0	0	0	0	0	0	0	0	0	0	0	0	0	0	0	0	2.65401e+06	0	0	0	0	0	0	0	0	0	0	0	0	0	0	0	0	0	78058.1	0	0	749953	0	790508	0	0	0
AT1G05500	AT1G05500	8	8	2.2585e+07	2.51571e+07	2.25811e+07	1.5937e+07	1.8884e+07	2.2009e+07	2.1463e+07	2.3327e+07	1.8519e+07	2.2752e+07	1.7347e+07	2.0087e+07	1.96379e+07	1.914e+07	1.6093e+07	1.8067e+07	1.75959e+07	1.9622e+07	2.1325e+07	2.2099e+07	2.3276e+07	2.175e+07	1.78691e+07	1.9408e+07	2.2686e+07	1.9241e+07	2.1785e+07	2.1063e+07	1.8855e+07	1.9153e+07	2.0565e+07	1.9318e+07	2.43279e+07	2.33891e+07	1.78221e+07	2.04001e+07	1.9207e+07	2.0115e+07	1.5188e+07	1.7115e+07	2.08849e+07	1.8858e+07	1.6671e+07	1.822e+07	2.015e+07	1.74041e+07
AT1G05520	AT1G05520	7	5	4.30091e+06	2.47e+06	2.57361e+06	0	3.56011e+06	4.0271e+06	4.28989e+06	4.7363e+06	3.324e+06	3.2708e+06	0	3.4762e+06	0	2.2905e+06	3.03861e+06	3.40209e+06	3.11679e+06	3.437e+06	2.1618e+06	3.103e+06	1.91791e+06	2.01289e+06	3.0217e+06	3.5672e+06	4.0252e+06	0	3.4691e+06	0	2.37339e+06	2.2842e+06	0	0	0	0	0	2.982e+06	0	3.62701e+06	0	0	2.96231e+06	0	1.9035e+06	0	0	0
AT1G05560	AT1G05560	5	4	7.4335e+06	1.1818e+07	662532	3.82699e+06	8.18369e+06	7.46888e+06	6.68761e+06	1.0178e+07	8.66411e+06	6.08261e+06	6.28491e+06	5.56199e+06	7.94728e+06	7.4514e+06	8.32691e+06	7.42608e+06	5.96322e+06	7.17481e+06	0	8.51609e+06	8.82259e+06	8.90522e+06	9.15698e+06	7.15192e+06	8.64923e+06	0	0	8.68202e+06	6.8962e+06	1.0061e+07	8.30432e+06	8.42958e+06	0	0	7.15718e+06	7.6027e+06	1.2026e+07	7.56118e+06	7.25061e+06	8.88007e+06	6.51498e+06	7.3505e+06	8.26859e+06	0	6.85288e+06	9.3352e+06
AT1G05805	AT1G05805	2	2	1.93801e+07	8.17122e+06	0	0	0	0	7.94723e+06	0	0	0	0	0	0	0	0	0	1.0262e+07	0	0	9.13631e+06	0	0	0	0	0	0	1.4082e+07	0	1.1854e+07	0	0	0	0	1.1301e+07	0	0	0	0	0	0	0	0	7.76562e+06	0	0	0
AT1G06000	AT1G06000	8	8	2.3942e+07	2.49179e+07	1.61061e+07	1.94209e+07	2.0183e+07	2.5758e+07	2.5719e+07	1.67431e+07	1.7634e+07	3.91229e+07	1.99579e+07	1.9279e+07	3.3321e+07	3.20169e+07	4.11041e+07	4.39841e+07	1.8794e+07	2.1989e+07	2.47951e+07	1.6118e+07	2.17161e+07	2.56011e+07	3.3927e+07	2.98561e+07	0	1.2841e+07	1.5049e+07	1.87569e+07	2.2081e+07	1.9947e+07	2.1677e+07	1.4358e+07	2.0111e+07	1.78681e+07	1.86141e+07	1.9559e+07	3.0125e+07	3.13119e+07	3.04669e+07	2.8226e+07	1.85849e+07	1.892e+07	1.82131e+07	2.65189e+07	2.37661e+07	3.9311e+07
AT1G06130	AT1G06130	4	4	7.11992e+06	2.7602e+06	7.06281e+06	7.54401e+06	5.35138e+06	5.1937e+06	6.49911e+06	6.02981e+06	6.71032e+06	6.36271e+06	6.3771e+06	6.04852e+06	5.48869e+06	6.63318e+06	7.17302e+06	5.37812e+06	7.09927e+06	6.29559e+06	5.90211e+06	7.04911e+06	6.2193e+06	6.89018e+06	5.79581e+06	6.6251e+06	6.424e+06	7.23359e+06	9.04933e+06	6.90601e+06	6.8573e+06	7.12348e+06	6.21292e+06	8.42059e+06	8.84788e+06	9.18979e+06	7.19269e+06	4.8508e+06	7.35758e+06	5.73479e+06	7.11829e+06	5.32688e+06	6.88722e+06	6.2453e+06	5.69261e+06	1.0597e+07	6.3937e+06	7.99402e+06
AT1G06190;AT2G31150	AT1G06190	10	10	3.0128e+07	2.6382e+07	2.71461e+07	2.42811e+07	1.9303e+07	1.9689e+07	2.5632e+07	2.1528e+07	3.4481e+07	2.0804e+07	2.23859e+07	2.64331e+07	2.1035e+07	2.5561e+07	2.4206e+07	2.9483e+07	2.78069e+07	2.6502e+07	1.87241e+07	2.85291e+07	2.3768e+07	2.43911e+07	2.2378e+07	2.68601e+07	2.84221e+07	4.80959e+07	3.3103e+07	2.5819e+07	2.1743e+07	2.74389e+07	1.7362e+07	1.4594e+07	4.01949e+07	2.74699e+07	2.48599e+07	2.29829e+07	2.2275e+07	1.662e+07	2.1899e+07	2.65221e+07	1.97129e+07	2.55059e+07	2.38121e+07	2.3518e+07	3.50439e+07	2.0613e+07
AT1G06210	AT1G06210	2	2	2.0203e+06	2.2667e+06	1.5368e+06	3.3676e+06	2.02779e+06	2.4441e+06	1.5335e+06	1.96429e+06	2.9137e+06	1.7322e+06	2.02869e+06	1.6035e+06	1.4592e+06	1.9935e+06	931322	1.54211e+06	3.1379e+06	1.99109e+06	1.7816e+06	3.4267e+06	1.0471e+06	1.2228e+06	1.8043e+06	1.484e+06	1.8053e+06	1.8819e+06	1.2424e+06	2.5862e+06	1.9343e+06	2.3985e+06	1.937e+06	2.36549e+06	1.7935e+06	2.22881e+06	2.08241e+06	1.3256e+06	1.5512e+06	855928	1.8368e+06	1.7339e+06	2.9606e+06	2.2996e+06	2.34761e+06	1.8955e+06	0	1.7466e+06
AT1G06220;AT5G25230	AT1G06220;AT5G25230	11	11	7.36289e+06	8.29471e+06	1.0295e+07	8.39931e+06	1.0454e+07	8.25691e+06	6.76079e+06	9.77388e+06	1.1113e+07	8.23108e+06	8.54963e+06	8.99798e+06	7.21431e+06	8.845e+06	1.0286e+07	9.78947e+06	9.93487e+06	9.06962e+06	9.55967e+06	9.00291e+06	8.68792e+06	8.55318e+06	9.99233e+06	8.70631e+06	8.73938e+06	9.05988e+06	7.38297e+06	1.0872e+07	9.83341e+06	8.7828e+06	1.011e+07	1.0529e+07	1.1008e+07	1.0867e+07	8.51367e+06	9.34977e+06	8.4673e+06	7.56569e+06	8.2026e+06	9.31878e+06	1.2085e+07	8.53169e+06	9.18679e+06	8.89628e+06	7.69308e+06	9.41318e+06
AT1G06290;AT1G06310;AT3G06690	AT1G06290	17	17	2.51271e+07	2.80749e+07	1.9292e+07	1.9788e+07	2.1234e+07	2.55341e+07	2.78719e+07	2.4792e+07	2.4206e+07	2.0801e+07	2.0744e+07	1.9478e+07	2.95929e+07	1.7767e+07	2.41211e+07	2.6046e+07	2.6858e+07	2.2258e+07	1.6713e+07	2.9985e+07	2.0955e+07	2.3124e+07	2.7476e+07	2.98261e+07	2.0408e+07	1.9557e+07	2.49271e+07	3.04321e+07	2.87921e+07	1.949e+07	1.6504e+07	2.24001e+07	1.98649e+07	1.8096e+07	2.58659e+07	1.6983e+07	2.3905e+07	2.0761e+07	2.4938e+07	3.13211e+07	1.9374e+07	3.2499e+07	1.76331e+07	2.526e+07	2.5518e+07	3.2418e+07
AT1G06400	AT1G06400	6	5	8.66591e+06	9.38692e+06	6.37582e+06	9.52733e+06	9.38783e+06	1.0044e+07	1.1596e+07	1.0563e+07	1.2352e+07	9.6111e+06	1.0785e+07	1.0138e+07	1.0646e+07	1.0091e+07	9.65289e+06	8.38849e+06	1.3573e+07	1.2821e+07	1.4382e+07	1.624e+07	7.18382e+06	9.08661e+06	9.52112e+06	1.0727e+07	8.9323e+06	1.0565e+07	5.84192e+06	1.079e+07	1.53499e+07	1.0976e+07	1.0451e+07	9.08258e+06	7.01859e+06	9.59127e+06	9.38542e+06	1.1223e+07	1.3371e+07	1.3188e+07	8.61363e+06	1.2827e+07	1.3476e+07	1.2505e+07	1.4208e+07	1.7041e+07	9.32033e+06	5.9008e+06
AT1G06410;AT2G18700	AT1G06410	18	17	2.958e+07	2.9038e+07	3.1704e+07	2.454e+07	2.69619e+07	2.9111e+07	2.84251e+07	2.73831e+07	1.9157e+07	2.64919e+07	2.7916e+07	2.67269e+07	2.59671e+07	2.81531e+07	2.71491e+07	2.74511e+07	2.6984e+07	2.1961e+07	2.38321e+07	1.5924e+07	2.7048e+07	2.89021e+07	2.7444e+07	2.50671e+07	3.4566e+07	2.60071e+07	2.9824e+07	2.92479e+07	2.98149e+07	2.5405e+07	2.62141e+07	2.6756e+07	3.01599e+07	2.6154e+07	4.01301e+07	3.48501e+07	3.38239e+07	2.865e+07	2.1847e+07	2.6706e+07	2.02309e+07	3.06799e+07	2.3888e+07	2.2027e+07	2.75621e+07	3.0758e+07
AT1G06430;AT5G15250	AT1G06430	40	12	1.0702e+08	7.72189e+07	1.0259e+08	1.4057e+08	8.13033e+07	1.1468e+08	9.40562e+07	1.0756e+08	8.43281e+07	8.8692e+07	8.85758e+07	1.1042e+08	8.74067e+07	8.19443e+07	9.06699e+07	6.76019e+07	7.95192e+07	9.19139e+07	8.56292e+07	7.22498e+07	7.4211e+07	8.84593e+07	7.5614e+07	7.17139e+07	1.0671e+08	1.3683e+08	1.0055e+08	7.73088e+07	8.81917e+07	7.99802e+07	8.92222e+07	9.3006e+07	1.1271e+08	1.1306e+08	1.0018e+08	9.04433e+07	8.90079e+07	1.0124e+08	9.00998e+07	8.03659e+07	7.32269e+07	9.87871e+07	8.60612e+07	9.78901e+07	8.89339e+07	9.94908e+07
AT1G06460	AT1G06460	9	9	0	3.82941e+06	1.0063e+07	3.61221e+06	8.72268e+06	9.66267e+06	8.69799e+06	9.17222e+06	3.0628e+07	4.66589e+06	9.36722e+06	1.4968e+07	1.92461e+07	1.8242e+07	1.5564e+07	1.665e+07	6.16851e+06	1.1869e+07	1.7969e+07	2.1669e+07	2.3643e+07	2.48831e+07	3.45279e+07	4.01919e+07	4.6893e+06	4.05379e+06	4.4313e+06	1.0631e+07	1.2646e+07	4.42311e+06	4.13049e+06	6.82369e+06	4.78209e+06	5.3135e+06	4.49531e+06	0	1.9195e+07	1.9159e+07	1.5995e+07	1.94959e+07	1.3937e+07	7.3799e+06	1.1129e+07	1.3855e+07	2.9191e+07	2.5657e+07
AT1G06530;AT1G49900	AT1G06530	18	18	5.86769e+07	4.51221e+07	4.7967e+07	6.15621e+07	5.50829e+07	3.7485e+07	4.91429e+07	6.19598e+07	5.88651e+07	4.35751e+07	5.3993e+07	5.37939e+07	5.36491e+07	5.40931e+07	5.16169e+07	6.5876e+07	5.3561e+07	6.13338e+07	5.22581e+07	6.31128e+07	5.01668e+07	5.4326e+07	4.72641e+07	5.58231e+07	5.9629e+07	6.33701e+07	6.55231e+07	6.29699e+07	4.3245e+07	5.38801e+07	4.43199e+07	4.2779e+07	5.8622e+07	6.4088e+07	5.91941e+07	7.26601e+07	4.48601e+07	4.78501e+07	4.56949e+07	6.00662e+07	5.51222e+07	5.0715e+07	5.00179e+07	5.38171e+07	4.5516e+07	4.53821e+07
AT1G06550	AT1G06550	6	6	3.9229e+06	3.93409e+06	3.72531e+06	0	2.9802e+06	5.00549e+06	3.85281e+06	5.4675e+06	5.593e+06	5.0321e+06	6.10229e+06	4.85699e+06	4.16089e+06	4.72551e+06	4.573e+06	5.34101e+06	3.36611e+06	5.51909e+06	4.44419e+06	6.04709e+06	7.10159e+06	4.4637e+06	5.2832e+06	5.21621e+06	3.59261e+06	0	0	5.31541e+06	4.28511e+06	3.84561e+06	3.5942e+06	2.5094e+06	5.522e+06	4.23749e+06	4.05559e+06	4.34559e+06	4.14279e+06	4.12211e+06	3.77059e+06	4.5047e+06	6.06758e+06	0	3.6323e+06	5.74908e+06	3.2839e+06	5.7506e+06
AT1G06570	AT1G06570	1	1	0	0	0	0	0	0	0	0	0	0	0	1.3161e+06	3.1825e+06	4.45301e+06	2.80201e+06	0	2.84069e+06	0	0	3.84041e+06	3.1379e+06	2.0775e+06	1.8918e+06	4.37591e+06	0	0	0	4.03341e+06	2.13981e+06	0	0	0	0	0	0	0	3.55279e+06	1.84521e+06	0	0	0	0	5.71919e+06	0	0	0
AT1G06650;AT1G06640;AT5G59530	AT1G06650	6	5	0	0	0	0	6.51372e+06	0	0	0	0	0	0	0	0	0	3.5943e+06	4.29569e+06	3.6255e+06	6.06018e+06	0	7.0473e+06	0	0	0	0	0	0	0	0	0	0	0	0	0	0	0	0	0	0	0	5.63999e+06	2.3945e+06	2.42039e+06	9.92407e+06	0	0	0
AT1G06680;AT2G30790	AT1G06680	23	23	1.066e+10	7.52639e+09	1.2346e+10	1.4336e+10	6.5437e+09	1.0147e+10	6.50382e+09	8.92509e+09	8.83308e+09	9.3919e+09	7.7971e+09	1.0144e+10	6.15909e+09	5.29491e+09	5.29062e+09	5.09138e+09	5.66131e+09	5.61259e+09	6.77897e+09	5.35519e+09	7.35261e+09	7.2808e+09	6.19282e+09	6.77893e+09	1.1954e+10	1.3938e+10	1.3552e+10	6.5985e+09	6.35348e+09	7.2015e+09	9.6413e+09	1.0293e+10	1.1169e+10	1.0439e+10	1.3411e+10	9.52182e+09	5.64321e+09	6.2933e+09	6.42781e+09	5.99599e+09	5.79411e+09	5.97238e+09	5.36771e+09	6.4105e+09	8.03149e+09	9.31469e+09
AT1G06690	AT1G06690	15	15	1.738e+08	1.63011e+08	1.5635e+08	1.4432e+08	1.3475e+08	1.3172e+08	1.2732e+08	1.3886e+08	1.3832e+08	1.4865e+08	1.6532e+08	1.3046e+08	1.6576e+08	1.6752e+08	1.5465e+08	1.8108e+08	1.2815e+08	1.3415e+08	1.3626e+08	1.3939e+08	1.7355e+08	1.5886e+08	1.5039e+08	1.4464e+08	2.0474e+08	1.7007e+08	1.7916e+08	1.6751e+08	1.4695e+08	1.50859e+08	1.4783e+08	1.7215e+08	1.7693e+08	1.7331e+08	1.9076e+08	1.70409e+08	1.9379e+08	1.6543e+08	1.8735e+08	1.7975e+08	1.4123e+08	1.79399e+08	1.5833e+08	1.6166e+08	1.4656e+08	1.7013e+08
AT1G06700	AT1G06700	5	5	0	0	0	0	0	1.8921e+06	1.4292e+06	1.76429e+06	2.0881e+06	1.4036e+06	0	0	0	0	0	0	1.57009e+06	1.6575e+06	1.5436e+06	2.0639e+06	0	0	2.3524e+06	0	0	0	0	0	1.77481e+06	0	1.688e+06	2.3815e+06	0	0	0	0	0	0	1.5068e+06	0	1.57121e+06	0	0	1.5817e+06	1.1249e+06	0
AT1G06760	AT1G06760	4	3	6.32722e+06	5.74478e+06	4.84451e+06	4.66479e+06	3.41449e+06	1.9287e+06	4.44311e+06	5.2957e+06	8.47822e+06	5.83839e+06	3.37019e+06	4.3604e+06	2.95341e+06	2.85589e+06	1.3216e+06	5.4057e+06	2.87159e+06	0	2.73659e+06	5.66789e+06	4.6461e+06	2.82661e+06	0	3.38189e+06	4.47371e+06	6.0174e+06	7.09219e+06	5.20119e+06	2.6433e+06	2.6885e+06	0	1.9921e+06	6.08979e+06	5.18291e+06	4.37821e+06	4.40659e+06	3.6604e+06	3.7678e+06	5.18639e+06	3.84329e+06	4.62541e+06	3.16789e+06	2.91299e+06	3.5845e+06	5.2817e+06	4.35219e+06
AT1G06820	AT1G06820	5	5	1.1113e+07	8.17621e+06	7.42809e+06	6.7304e+06	1.2742e+07	6.30231e+06	1.1324e+07	8.72002e+06	1.032e+07	9.48088e+06	1.1715e+07	7.13118e+06	9.25153e+06	1.4233e+07	1.1557e+07	9.79762e+06	1.1414e+07	9.88589e+06	8.37229e+06	8.73878e+06	1.2864e+07	1.2499e+07	9.07697e+06	8.92908e+06	0	1.0345e+07	2.76681e+06	1.0841e+07	8.86537e+06	1.048e+07	4.52141e+06	7.00411e+06	5.03001e+06	3.2293e+06	1.2765e+07	8.25931e+06	6.7438e+06	9.88247e+06	9.92641e+06	1.1204e+07	7.85919e+06	8.94221e+06	1.3099e+07	8.86261e+06	6.85141e+06	5.33878e+06
AT1G06900	AT1G06900	7	7	0	4.49681e+06	0	0	0	0	2.23441e+06	3.50281e+06	0	0	0	3.96519e+06	0	0	0	2.5292e+06	0	3.65039e+06	0	0	4.5122e+06	2.75259e+06	0	0	0	4.94178e+06	2.0651e+06	797862	0	0	3.20279e+06	1.3525e+06	1.8739e+06	2.01811e+06	0	0	576520	0	0	3.06631e+06	0	5.86748e+06	0	544439	1.5427e+06	2.56319e+06
AT1G06950	AT1G06950	48	48	4.08389e+08	3.81099e+08	3.89441e+08	3.813e+08	3.95121e+08	3.86791e+08	4.13591e+08	4.40489e+08	4.36749e+08	3.88e+08	4.0476e+08	4.07809e+08	3.94771e+08	4.54319e+08	4.49629e+08	4.5435e+08	4.41121e+08	4.07199e+08	4.48729e+08	4.4196e+08	4.22999e+08	3.96051e+08	4.40391e+08	4.1393e+08	3.91729e+08	4.4631e+08	4.19821e+08	4.27071e+08	4.2151e+08	4.07849e+08	4.1315e+08	4.3434e+08	4.5637e+08	4.11989e+08	4.02591e+08	4.3213e+08	4.5979e+08	4.38129e+08	4.52581e+08	4.45259e+08	4.52411e+08	4.53941e+08	4.04521e+08	4.3993e+08	3.93571e+08	4.55119e+08
AT1G07010	AT1G07010	5	5	4.88789e+06	0	1.0679e+07	0	0	7.25433e+06	8.55069e+06	0	0	5.7971e+06	4.7431e+06	0	4.075e+06	0	0	0	4.36751e+06	3.89451e+06	4.0211e+06	4.1964e+06	0	3.8603e+06	4.93959e+06	3.75489e+06	4.32611e+06	0	0	0	2.91319e+06	0	4.9899e+06	0	4.09531e+06	4.2447e+06	4.44201e+06	0	3.67079e+06	4.4112e+06	5.71761e+06	0	0	5.96322e+06	0	5.42409e+06	0	4.9597e+06
AT1G07040	AT1G07040	3	3	501031	4.4217e+06	0	370499	2.6154e+06	454720	2.49141e+06	3.95411e+06	573669	1.8964e+06	2.2312e+06	0	2.62701e+06	1.97479e+06	2.47021e+06	3.39629e+06	2.69639e+06	0	0	0	467151	2.92529e+06	0	2.24429e+06	0	0	0	2.2438e+06	2.13859e+06	3.70061e+06	2.3904e+07	0	0	0	0	0	3.94879e+06	0	2.4737e+06	3.70779e+06	0	0	0	3.61579e+06	1.2779e+06	0
AT1G07110	AT1G07110	17	15	4.71149e+07	4.40079e+07	4.2702e+07	4.5328e+07	4.67279e+07	4.21421e+07	4.75312e+07	4.63919e+07	3.95589e+07	4.31351e+07	4.4e+07	3.8618e+07	4.0712e+07	4.77719e+07	4.1097e+07	4.528e+07	4.75908e+07	4.9732e+07	4.02649e+07	6.06091e+07	4.37761e+07	4.09741e+07	3.8704e+07	4.0677e+07	4.48778e+07	4.57599e+07	3.76741e+07	4.37718e+07	3.87319e+07	4.34451e+07	3.81569e+07	4.03731e+07	4.79401e+07	4.59229e+07	3.92721e+07	4.1978e+07	4.80989e+07	4.66709e+07	5.05231e+07	4.05829e+07	4.13559e+07	4.22691e+07	4.70839e+07	4.8797e+07	4.2806e+07	4.145e+07
AT1G07140	AT1G07140	11	8	3.23239e+07	2.84491e+07	3.3663e+07	1.4144e+07	2.98399e+07	2.4e+07	3.87851e+07	3.72821e+07	3.6899e+07	2.51191e+07	3.69149e+07	2.5078e+07	2.51119e+07	3.8882e+07	3.22939e+07	3.90089e+07	4.1224e+07	3.94199e+07	3.70251e+07	4.57101e+07	3.66381e+07	3.6726e+07	3.1405e+07	3.61209e+07	2.79079e+07	3.3073e+07	2.12611e+07	4.88089e+07	3.03089e+07	4.31989e+07	2.7744e+07	2.9344e+07	3.7257e+07	2.53939e+07	4.29451e+07	3.85391e+07	3.90381e+07	2.66681e+07	3.0589e+07	4.1302e+07	3.15079e+07	4.22261e+07	3.4402e+07	3.32159e+07	4.13041e+07	3.39079e+07
AT1G07250	AT1G07250	6	6	3.3194e+06	3.79469e+06	5.02771e+06	4.19509e+06	3.0348e+06	4.43899e+06	2.94701e+06	3.97069e+06	5.74601e+06	4.37099e+06	2.37339e+06	4.15809e+06	2.73959e+06	3.9608e+06	3.05121e+06	4.05871e+06	3.41371e+06	4.81969e+06	5.43772e+06	4.28009e+06	3.86581e+06	2.6078e+06	2.9351e+06	2.90539e+06	3.18369e+06	0	3.73599e+06	5.3957e+06	3.6487e+06	3.7249e+06	3.46031e+06	4.53361e+06	4.1519e+06	3.0476e+06	0	3.1217e+06	4.7481e+06	2.9403e+06	3.13019e+06	2.38891e+06	4.6734e+06	3.9383e+06	3.561e+06	5.28818e+06	2.7737e+06	3.87381e+06
AT1G07320	AT1G07320	17	17	6.12439e+08	5.59231e+08	5.06241e+08	4.49779e+08	4.0119e+08	6.09149e+08	5.9907e+08	4.78821e+08	3.90739e+08	4.66461e+08	4.5663e+08	5.01498e+08	3.9029e+08	4.20759e+08	3.53661e+08	3.55179e+08	5.52439e+08	4.29871e+08	4.517e+08	5.0399e+08	3.26039e+08	3.94749e+08	3.8204e+08	3.2298e+08	3.97671e+08	5.07759e+08	4.4713e+08	4.95899e+08	4.59421e+08	5.7765e+08	5.52841e+08	6.0931e+08	5.19382e+08	6.0769e+08	4.7234e+08	4.5726e+08	4.62231e+08	4.00079e+08	4.83101e+08	3.7181e+08	5.8145e+08	4.0234e+08	4.72271e+08	4.8744e+08	4.57539e+08	4.0632e+08
AT1G07370	AT1G07370	9	3	5.68871e+06	3.05441e+06	5.18072e+06	6.2969e+06	4.1921e+06	2.2521e+06	3.1433e+06	4.8226e+06	8.14041e+06	4.57858e+06	5.0408e+06	4.66369e+06	1.8326e+06	3.9495e+06	4.80099e+06	4.39551e+06	2.5237e+06	4.52438e+06	4.2691e+06	6.54549e+06	3.8967e+06	3.6586e+06	3.53721e+06	3.67571e+06	6.77068e+06	7.15242e+06	4.84989e+06	5.94411e+06	2.93429e+06	2.9393e+06	4.27718e+06	3.86091e+06	3.3673e+06	4.65039e+06	4.85921e+06	5.29089e+06	1.249e+06	3.70779e+06	1.923e+06	4.2117e+06	3.9027e+06	5.59521e+06	2.77949e+06	0	4.4286e+06	4.71988e+06
AT1G07440	AT1G07440	5	5	2.4319e+07	2.5444e+07	9.73892e+06	1.223e+07	1.1824e+07	1.4219e+07	1.5477e+07	1.7344e+07	1.0392e+07	1.7729e+07	1.548e+07	1.2791e+07	1.9716e+07	1.4888e+07	1.4451e+07	2.2648e+07	1.2783e+07	1.2444e+07	1.2538e+07	1.5226e+07	1.6703e+07	1.8232e+07	1.3504e+07	1.7988e+07	9.12119e+06	1.3485e+07	1.4765e+07	1.519e+07	1.2563e+07	1.4679e+07	8.16109e+06	1.1593e+07	6.00511e+06	1.0637e+07	1.1199e+07	1.0143e+07	1.4566e+07	1.3759e+07	1.7228e+07	1.607e+07	9.0291e+06	1.41921e+07	1.2755e+07	1.184e+07	1.0792e+07	1.4482e+07
AT5G59690;AT3G53730;AT3G46320;AT3G45930;AT2G28740;AT1G07660;AT5G59970;AT1G07820	AT5G59690;AT3G53730;AT3G46320;AT3G45930;AT2G28740;AT1G07660;AT5G59970;AT1G07820	9	9	2.5948e+08	2.89739e+08	2.97499e+08	3.06691e+08	4.6965e+08	5.24832e+08	6.8849e+08	2.3942e+08	4.29681e+08	2.5661e+08	2.88151e+08	2.9542e+08	2.16641e+08	5.45189e+08	3.0479e+08	3.05549e+08	8.27452e+08	5.81112e+08	5.95192e+08	7.16549e+08	1.591e+08	1.64029e+08	1.78e+08	2.192e+08	3.11179e+08	2.6927e+08	2.41239e+08	7.0483e+08	7.92601e+08	8.33837e+08	6.1719e+08	6.0705e+08	3.0704e+08	2.71429e+08	2.3609e+08	3.1348e+08	4.2196e+08	5.56559e+08	4.55501e+08	4.65511e+08	7.48948e+08	5.81579e+08	6.86931e+08	7.04112e+08	3.73271e+08	2.3677e+08
AT1G07700	AT1G07700	5	5	3.4832e+06	0	0	0	0	0	0	3.1145e+06	6.34092e+06	2.6148e+06	0	0	0	2.3297e+06	0	0	0	2.70171e+06	0	3.46499e+06	1.9432e+06	0	0	0	0	0	0	0	0	0	0	0	0	0	0	0	0	0	0	0	0	0	6.8063e+06	0	0	0
AT1G07750;AT2G28680	AT1G07750	5	5	7.7503e+06	9.02578e+06	7.95847e+06	7.82142e+06	9.6636e+06	7.60159e+06	1.0842e+07	1.1157e+07	7.09529e+06	9.2641e+06	9.62717e+06	1.1411e+07	9.33999e+06	6.39042e+06	8.43718e+06	6.79499e+06	7.98322e+06	1.1506e+07	8.26469e+06	9.38022e+06	8.63342e+06	1.1563e+07	1.0543e+07	1.0134e+07	8.95331e+06	7.54192e+06	8.40048e+06	7.3065e+06	1.0339e+07	5.52311e+06	8.63042e+06	6.45041e+06	9.34103e+06	8.09091e+06	1.0032e+07	7.1887e+06	6.95072e+06	8.96051e+06	8.27507e+06	7.40152e+06	1.0078e+07	9.29659e+06	6.17891e+06	7.55762e+06	9.70233e+06	8.27042e+06
AT5G59850;AT1G07770;AT2G39590	AT5G59850;AT1G07770	9	2	1.0834e+08	1.64489e+08	1.4125e+08	1.849e+08	1.2873e+08	0	9.44561e+07	1.2588e+08	1.6615e+08	1.6785e+08	1.2728e+08	1.4946e+08	1.0634e+08	1.3379e+08	1.4101e+08	9.95067e+07	1.7686e+08	1.1632e+08	1.7531e+08	1.2478e+08	1.4705e+08	1.395e+08	1.3667e+08	1.2034e+08	1.5421e+08	1.2545e+08	1.1619e+08	1.3493e+08	1.3385e+08	1.4157e+08	0	1.5532e+08	0	0	1.5672e+08	1.6015e+08	1.4133e+08	9.53262e+07	1.0406e+08	1.395e+08	1.3882e+08	1.1999e+08	1.3924e+08	1.6595e+08	1.5121e+08	1.2431e+08
AT1G07790	AT1G07790	12	3	6.99218e+06	6.62289e+06	7.18512e+06	3.84761e+06	3.5808e+06	8.58341e+06	5.74721e+06	6.20371e+06	8.3828e+06	7.56852e+06	5.79308e+06	8.58597e+06	3.05809e+06	3.81589e+06	2.04099e+06	4.91769e+06	2.6683e+06	6.4191e+06	7.62941e+06	7.88479e+06	3.61499e+06	4.96031e+06	5.14112e+06	4.3845e+06	3.7632e+06	1.1597e+07	1.9859e+07	6.86201e+06	4.59228e+06	6.62069e+06	1.0092e+07	8.77629e+06	1.456e+07	1.0487e+07	4.23441e+06	6.25978e+06	4.2868e+06	6.45399e+06	6.78431e+06	5.09009e+06	1.0169e+07	6.0174e+06	4.39871e+06	7.39219e+06	6.82042e+06	6.86948e+06
AT1G07810;AT1G07670	AT1G07810;AT1G07670	12	12	1.8755e+07	2.52161e+07	2.2819e+07	2.0421e+07	1.95109e+07	2.0939e+07	2.7122e+07	2.72469e+07	2.4667e+07	2.42639e+07	2.2683e+07	2.3101e+07	2.3582e+07	2.2483e+07	1.8476e+07	2.0183e+07	2.08369e+07	2.5178e+07	2.1526e+07	2.75019e+07	2.5081e+07	2.0591e+07	2.52051e+07	2.3934e+07	2.1282e+07	2.18361e+07	3.58331e+07	2.7593e+07	2.42791e+07	1.9541e+07	2.07759e+07	2.09349e+07	2.2764e+07	2.8215e+07	1.7144e+07	2.5742e+07	2.5608e+07	2.511e+07	2.5468e+07	2.4442e+07	2.5402e+07	2.7747e+07	2.09929e+07	2.71751e+07	2.50799e+07	1.95109e+07
AT1G07890	AT1G07890	16	15	5.1291e+08	4.8146e+08	4.28239e+08	4.07219e+08	6.12969e+08	5.48539e+08	6.58282e+08	5.00311e+08	5.52611e+08	4.85858e+08	5.0385e+08	4.14199e+08	5.48939e+08	5.25921e+08	5.8679e+08	6.35532e+08	5.93709e+08	5.7878e+08	5.6364e+08	6.73742e+08	4.8015e+08	4.483e+08	5.2714e+08	6.21182e+08	4.40901e+08	5.21789e+08	4.7417e+08	6.13271e+08	6.27322e+08	6.06499e+08	6.1981e+08	5.8408e+08	5.17391e+08	4.67231e+08	4.35051e+08	4.33549e+08	4.94982e+08	5.65809e+08	5.25851e+08	5.37631e+08	6.06978e+08	6.46399e+08	5.72119e+08	5.74061e+08	4.31639e+08	4.8636e+08
AT1G07920;AT1G07930;AT5G60390;AT1G07940	AT1G07920;AT1G07930;AT5G60390;AT1G07940	38	37	6.22329e+09	5.97499e+09	6.71328e+09	7.09261e+09	6.17499e+09	6.63289e+09	6.66792e+09	6.7754e+09	7.17171e+09	6.91969e+09	6.5894e+09	7.94979e+09	6.28271e+09	7.053e+09	6.58721e+09	7.62273e+09	6.62779e+09	7.35761e+09	6.99201e+09	8.3492e+09	7.46352e+09	6.51953e+09	7.05877e+09	6.90082e+09	6.06861e+09	6.98411e+09	7.45701e+09	6.81521e+09	6.56792e+09	6.21471e+09	6.0545e+09	6.24243e+09	7.71228e+09	8.0108e+09	6.80378e+09	7.50201e+09	5.6388e+09	6.56392e+09	5.38571e+09	6.15469e+09	7.31419e+09	7.32311e+09	6.83721e+09	6.80822e+09	6.96178e+09	7.04211e+09
AT1G07960	AT1G07960	2	2	2.34771e+06	2.0001e+06	2.1703e+06	0	1.7399e+06	1.4994e+06	2.00221e+06	2.2137e+06	1.8471e+06	1.8755e+06	1.8055e+06	2.6507e+06	1.7466e+06	1.87641e+06	1.79601e+06	0	1.976e+06	1.9381e+06	2.20529e+06	2.1698e+06	0	1.96849e+06	1.8308e+06	1.6375e+06	0	0	2.32681e+06	0	1.8687e+06	1.8091e+06	0	0	0	0	0	0	1.5622e+06	1.7659e+06	821978	0	2.05471e+06	0	1.7436e+06	0	0	1.9176e+06
AT1G07990	AT1G07990	4	3	2.0267e+06	2.1254e+06	1.7508e+06	0	1.939e+06	1.3609e+06	1.53991e+06	2.5673e+06	1.76789e+06	1.3347e+06	1.5839e+06	1.3501e+06	1.056e+06	1.2887e+06	0	0	1.2214e+06	2.3166e+06	2.32011e+06	2.0722e+06	1.4851e+06	1.5492e+06	1.3303e+06	1.3971e+06	1.4006e+06	0	0	1.5359e+06	1.3944e+06	1.1405e+06	0	0	1.79e+06	3.2169e+06	0	1.2784e+06	1.348e+06	1.9721e+06	1.3902e+06	1.50421e+06	2.4724e+06	1.5759e+06	1.85559e+06	2.2398e+06	0	2.02631e+06
AT1G08110	AT1G08110	8	8	4.57859e+07	4.68501e+07	4.23509e+07	4.48029e+07	5.10228e+07	2.9855e+07	4.87571e+07	5.5846e+07	5.40721e+07	3.93879e+07	5.13229e+07	4.176e+07	5.17e+07	5.01171e+07	4.31519e+07	5.66589e+07	5.46838e+07	5.11532e+07	4.903e+07	7.00679e+07	4.64389e+07	4.4366e+07	4.06229e+07	5.3092e+07	4.55239e+07	9.24987e+07	4.30849e+07	5.23501e+07	5.79249e+07	5.00761e+07	4.02261e+07	3.4889e+07	4.84059e+07	5.66719e+07	4.7875e+07	5.22649e+07	5.52871e+07	4.25189e+07	5.13151e+07	4.3946e+07	4.7711e+07	4.82461e+07	6.98148e+07	4.08491e+07	4.66609e+07	3.39141e+07
AT1G08130	AT1G08130	1	1	0	0	0	0	2.6166e+06	0	1.95791e+06	2.4454e+06	0	0	0	2.3036e+06	2.4151e+06	0	0	1.839e+06	0	4.44601e+06	0	0	0	1.8654e+06	2.2112e+06	2.04089e+06	3.09749e+06	2.56929e+06	1.7317e+06	0	0	0	0	0	0	0	3.0895e+06	2.1977e+06	0	0	0	0	3.3815e+06	2.5882e+06	0	3.34161e+06	0	2.2957e+06
AT1G08160	AT1G08160	2	2	6.37949e+06	3.67879e+06	0	0	0	2.2341e+06	5.0117e+06	0	3.64579e+06	2.6027e+06	5.79839e+06	2.85831e+06	9.9062e+06	5.14561e+06	1.8168e+07	8.77161e+06	4.70541e+06	3.2961e+06	4.13851e+06	1.1613e+07	4.105e+06	2.93541e+06	3.2167e+06	3.55419e+06	0	0	0	0	1.066e+07	0	3.682e+06	2.57439e+06	1.8408e+06	0	0	0	2.8645e+06	9.71081e+06	2.6951e+06	2.9261e+06	4.10349e+06	0	4.176e+06	5.55078e+06	993872	3.8435e+06
AT1G08200	AT1G08200	24	7	2.82971e+07	3.3923e+07	3.0606e+07	3.42621e+07	3.81831e+07	2.6375e+07	3.18129e+07	3.4543e+07	4.3585e+07	3.48081e+07	3.60361e+07	3.22481e+07	3.39101e+07	3.20591e+07	3.30299e+07	3.055e+07	3.66241e+07	3.69159e+07	3.4738e+07	2.5186e+07	3.55269e+07	3.65311e+07	3.15899e+07	3.4097e+07	2.3858e+07	2.36501e+07	2.4301e+07	2.70109e+07	3.21011e+07	3.33439e+07	4.55469e+07	3.1591e+07	2.7189e+07	3.4876e+07	2.34071e+07	2.5826e+07	3.9951e+07	2.819e+07	2.93779e+07	3.4968e+07	3.12751e+07	2.7216e+07	3.4791e+07	3.17321e+07	3.0695e+07	3.07751e+07
AT1G08220	AT1G08220	2	2	0	0	0	0	0	0	0	0	0	0	0	0	0	0	0	0	0	1.6554e+06	1.901e+06	1.855e+06	0	0	0	0	0	0	0	0	2.4759e+06	0	0	0	0	0	0	0	0	0	0	0	0	0	0	0	0	0
AT1G08360;AT5G22440	AT1G08360;AT5G22440	13	4	1.8453e+07	2.1207e+07	1.9993e+07	1.89021e+07	2.72511e+07	2.05499e+07	3.0147e+07	2.436e+07	3.4648e+07	3.07369e+07	2.69619e+07	2.7762e+07	2.65719e+07	3.8304e+07	2.56711e+07	3.35561e+07	3.0815e+07	3.6418e+07	4.1182e+07	4.0458e+07	2.5463e+07	2.88221e+07	3.8674e+07	3.39969e+07	1.872e+07	2.01309e+07	2.3397e+07	0	3.46279e+07	4.7418e+07	3.63351e+07	4.23101e+07	2.4397e+07	3.48479e+07	3.89219e+07	2.1552e+07	4.37009e+07	3.73299e+07	4.35621e+07	3.24171e+07	4.08369e+07	2.97951e+07	3.10399e+07	3.96119e+07	4.0421e+07	4.7486e+07
AT1G08370	AT1G08370	2	2	0	0	0	0	0	0	1.96881e+06	0	0	1.9213e+06	1.4734e+06	0	0	1.1329e+06	0	2.6957e+06	2.11169e+06	0	2.17169e+06	1.96579e+06	0	0	0	0	0	0	0	0	0	0	0	0	0	0	0	0	1.6657e+06	2.12859e+06	2.1532e+06	0	0	0	2.49919e+06	2.0818e+06	0	1.5921e+06
AT1G08380	AT1G08380	2	2	3.9072e+07	4.83291e+07	2.9956e+07	1.3226e+08	4.0488e+07	2.4579e+07	2.5822e+07	2.4797e+07	3.08871e+07	2.23531e+07	2.23891e+07	5.62239e+07	2.77849e+07	1.3226e+07	2.6644e+07	3.25091e+07	1.71551e+07	1.5517e+07	6.36029e+06	0	4.34951e+07	7.1707e+07	3.03611e+07	1.8827e+07	5.64289e+07	4.1184e+07	1.3162e+08	2.83081e+07	1.2656e+07	2.6475e+07	3.66221e+07	5.65459e+07	3.1559e+07	2.1529e+07	7.0733e+07	5.36971e+07	2.81291e+07	4.2943e+07	3.3987e+07	1.92909e+07	7.22362e+06	2.62099e+07	1.0219e+07	0	4.9448e+07	3.3186e+07
AT1G08420	AT1G08420	8	2	0	1.5601e+06	3.2422e+06	3.3392e+06	2.875e+06	2.439e+06	3.4881e+06	3.91619e+06	3.60831e+06	3.1262e+06	1.96881e+06	2.63341e+06	0	2.89201e+06	2.97589e+06	2.93521e+06	2.8453e+06	2.74471e+06	2.8079e+06	3.93789e+06	2.69651e+06	0	2.8107e+06	0	0	2.42471e+06	0	3.31271e+06	2.40521e+06	3.00441e+06	2.3281e+06	2.0646e+06	3.4113e+06	2.1284e+06	0	0	0	2.0251e+06	0	0	2.45701e+06	2.71871e+06	2.15469e+06	2.74431e+06	0	2.999e+06
AT1G08450	AT1G08450	12	12	1.48e+07	1.6555e+07	1.333e+07	1.0498e+07	2.2317e+07	2.12891e+07	1.4715e+07	1.4461e+07	1.3481e+07	1.372e+07	1.6585e+07	1.656e+07	1.1937e+07	1.6252e+07	2.0213e+07	1.1393e+07	1.2627e+07	1.2807e+07	1.3345e+07	1.0721e+07	1.3514e+07	1.1627e+07	1.2815e+07	1.5065e+07	1.5867e+07	0	1.67909e+07	1.9436e+07	2.18439e+07	1.9201e+07	1.6103e+07	1.395e+07	2.26881e+07	3.17121e+07	1.8341e+06	2.21391e+07	1.5324e+07	1.5287e+07	1.521e+07	1.90831e+07	1.8785e+07	1.722e+07	1.82361e+07	1.2569e+07	1.9195e+07	1.66331e+07
AT1G08470	AT1G08470	8	7	6.17278e+06	5.46171e+06	0	4.62679e+06	5.42529e+06	6.8702e+06	5.44481e+06	5.4566e+06	8.66982e+06	4.91599e+06	0	7.78632e+06	7.91649e+06	5.1902e+06	5.49029e+06	6.5266e+06	6.10318e+06	8.64617e+06	6.6666e+06	6.96292e+06	6.6353e+06	5.56292e+06	5.00809e+06	7.5026e+06	7.1903e+06	0	5.72201e+06	6.01878e+06	6.83372e+06	4.96499e+06	5.5909e+06	4.6027e+06	6.22361e+06	4.59508e+06	5.59928e+06	7.56731e+06	5.67009e+06	4.91411e+06	6.66291e+06	5.79549e+06	6.03549e+06	5.6172e+06	4.64279e+06	6.22499e+06	4.62689e+06	5.5581e+06
AT1G08480	AT1G08480	5	5	2.2899e+07	3.4298e+07	1.8395e+07	1.6316e+07	2.82659e+07	2.0436e+07	2.1559e+07	2.16671e+07	2.35851e+07	2.0589e+07	2.4836e+07	2.3317e+07	4.20129e+07	2.831e+07	3.09299e+07	2.81279e+07	2.1308e+07	2.0598e+07	2.34921e+07	2.3306e+07	2.7024e+07	2.9919e+07	2.50429e+07	3.28659e+07	2.89169e+07	1.2422e+07	2.69571e+07	2.15469e+07	2.7543e+07	2.52551e+07	2.0453e+07	2.078e+07	2.1176e+07	2.10441e+07	1.9172e+07	9.64928e+06	3.1759e+07	2.28551e+07	2.9618e+07	3.05259e+07	2.60359e+07	2.52371e+07	3.0567e+07	2.3312e+07	3.97199e+07	2.4334e+07
AT1G08490	AT1G08490	10	10	2.32199e+07	2.19669e+07	2.57689e+07	1.5909e+07	2.5345e+07	2.7183e+07	2.5578e+07	2.28771e+07	2.6276e+07	2.33001e+07	2.3065e+07	2.2665e+07	2.6766e+07	2.64829e+07	2.2463e+07	2.3075e+07	2.10299e+07	2.67861e+07	2.20951e+07	1.9159e+07	1.7492e+07	3.2537e+07	2.3717e+07	2.8871e+07	1.9017e+07	2.0749e+07	2.02901e+07	2.87939e+07	2.7388e+07	3.21579e+07	2.5396e+07	2.3526e+07	2.0303e+07	2.33591e+07	2.23271e+07	2.17049e+07	2.9321e+07	2.8859e+07	2.0917e+07	2.9643e+07	3.34961e+07	2.7555e+07	2.38471e+07	2.73e+07	2.3363e+07	1.8218e+07
AT1G08520	AT1G08520	29	29	2.3617e+08	2.1648e+08	2.01079e+08	2.18229e+08	2.2987e+08	2.4079e+08	2.21451e+08	2.28679e+08	2.2252e+08	2.1636e+08	2.2277e+08	2.29491e+08	2.1375e+08	2.4059e+08	1.9998e+08	2.2229e+08	2.3793e+08	2.2701e+08	2.3939e+08	2.5214e+08	2.19779e+08	2.23e+08	2.34449e+08	1.992e+08	2.0357e+08	2.0179e+08	2.28081e+08	2.3791e+08	2.2265e+08	2.1927e+08	2.1402e+08	2.0174e+08	2.402e+08	2.256e+08	1.9811e+08	2.36809e+08	2.21819e+08	2.369e+08	2.3038e+08	2.63521e+08	2.23491e+08	2.4797e+08	2.22239e+08	2.2409e+08	2.3675e+08	2.3387e+08
AT1G08550	AT1G08550	14	14	1.0049e+08	1.0608e+08	1.2378e+08	1.1614e+08	8.82859e+07	1.0757e+08	9.16251e+07	1.0125e+08	7.9265e+07	9.0484e+07	8.996e+07	9.96109e+07	1.0232e+08	8.16902e+07	9.3963e+07	8.46572e+07	7.54747e+07	9.53983e+07	8.37508e+07	8.14172e+07	9.47308e+07	9.99622e+07	9.61758e+07	1.0077e+08	1.1143e+08	1.0557e+08	9.6791e+07	9.31427e+07	9.38543e+07	8.53868e+07	8.99438e+07	8.18739e+07	1.1579e+08	9.73562e+07	1.0019e+08	9.23219e+07	1.1009e+08	1.0927e+08	8.92612e+07	9.47531e+07	7.82431e+07	9.70921e+07	8.13551e+07	9.81823e+07	8.83043e+07	9.26251e+07
AT1G08640	AT1G08640	5	5	5.4262e+07	6.87392e+07	4.45209e+07	4.26139e+07	6.5305e+07	5.74702e+07	6.55372e+07	3.86199e+07	8.20489e+07	5.2835e+07	6.30551e+07	4.9672e+07	6.0625e+07	6.72211e+07	6.02321e+07	6.0102e+07	6.92898e+07	7.89968e+07	8.45019e+07	8.04277e+07	3.133e+07	4.4625e+07	4.90048e+07	3.89689e+07	4.85299e+07	4.6594e+07	3.68919e+07	7.57898e+07	6.76591e+07	6.22008e+07	5.17351e+07	6.42859e+07	4.27811e+07	5.10791e+07	4.6893e+07	4.2888e+07	7.43799e+07	8.01628e+07	7.02089e+07	7.06448e+07	7.5163e+07	5.62418e+07	6.89712e+07	8.46179e+07	5.2057e+07	4.30739e+07
AT1G08880;AT1G54690	AT1G08880;AT1G54690	6	4	0	0	0	1.6632e+07	7.35982e+06	5.17609e+06	7.1485e+06	0	7.11528e+06	5.44032e+06	0	6.08628e+06	0	5.17978e+06	5.37499e+06	3.355e+06	1.1304e+07	6.30402e+06	7.15847e+06	8.13539e+06	4.1005e+06	0	5.26879e+06	3.04829e+06	1.127e+06	9.48581e+06	8.31382e+06	1.2876e+07	4.16279e+06	1.0752e+07	6.1097e+06	6.9142e+06	6.21589e+06	4.86578e+06	6.33679e+06	4.50679e+06	7.6228e+06	5.29739e+06	0	0	1.0755e+07	0	8.45082e+06	5.1505e+06	5.038e+06	4.09431e+06
AT1G08930	AT1G08930	2	2	0	0	3.58589e+06	2.71811e+06	0	2.41e+06	0	3.36571e+06	2.5046e+06	0	1.7824e+06	2.7402e+06	0	0	1.78799e+06	2.6024e+06	0	2.1945e+06	3.08729e+06	1.8503e+06	2.63609e+06	0	2.22481e+06	1.6231e+06	0	2.54229e+06	3.83509e+06	0	0	2.4833e+06	2.76541e+06	3.25589e+06	2.44951e+06	3.77509e+06	2.93171e+06	2.95681e+06	2.1928e+06	2.6946e+06	0	0	2.36349e+06	1.8106e+06	2.29469e+06	2.2316e+06	2.25081e+06	2.31781e+06
AT1G08980	AT1G08980	10	10	5.64989e+07	3.8032e+07	4.52549e+07	4.48079e+07	3.66701e+07	4.4691e+07	3.89441e+07	4.91671e+07	4.54151e+07	3.04811e+07	4.2306e+07	5.3239e+07	4.19431e+07	3.57579e+07	5.07622e+07	4.07829e+07	4.11101e+07	3.84119e+07	4.20301e+07	3.5698e+07	3.8287e+07	3.81199e+07	4.2219e+07	4.32621e+07	4.2798e+07	6.58792e+07	6.83989e+07	5.0098e+07	3.26939e+07	4.1987e+07	2.6329e+07	4.56699e+07	4.91249e+07	4.3929e+07	4.96741e+07	5.73492e+07	4.33711e+07	4.7988e+07	4.2621e+07	3.9999e+07	4.60459e+07	3.79151e+07	3.73499e+07	4.0511e+07	4.5811e+07	4.71391e+07
AT1G09010	AT1G09010	13	13	1.1797e+07	1.3115e+07	1.0951e+07	1.0777e+07	7.09681e+06	1.1255e+07	9.63378e+06	1.2375e+07	1.2382e+07	8.86673e+06	9.12454e+06	1.0915e+07	8.66747e+06	8.4801e+06	1.0771e+07	6.24742e+06	1.0299e+07	1.4394e+07	8.6925e+06	9.30749e+06	1.2721e+07	9.1184e+06	5.92589e+06	1.3176e+07	1.4713e+07	6.7613e+06	9.01509e+06	1.0625e+07	1.3617e+07	6.71991e+06	8.41382e+06	7.16259e+06	7.83249e+06	1.1408e+07	1.1235e+07	9.77991e+06	1.3334e+07	1.2009e+07	1.1098e+07	8.80798e+06	9.90627e+06	9.46191e+06	1.1292e+07	9.58688e+06	8.60062e+06	7.69868e+06
AT1G09020	AT1G09020	6	6	1.0709e+07	9.05881e+06	9.0204e+06	1.0784e+07	7.5978e+06	1.0843e+07	1.1434e+07	8.49351e+06	1.3248e+07	1.0084e+07	9.51743e+06	7.89299e+06	8.60969e+06	1.5668e+07	7.22742e+06	1.0883e+07	1.64949e+07	1.6773e+07	1.2034e+07	1.2601e+07	8.37141e+06	8.94097e+06	9.8285e+06	8.83709e+06	8.46037e+06	1.08e+07	9.2334e+06	1.0669e+07	1.2146e+07	8.91418e+06	7.8695e+06	7.4451e+06	7.83282e+06	9.44121e+06	7.01042e+06	1.0542e+07	9.79009e+06	1.3301e+07	1.0559e+07	9.29401e+06	1.0831e+07	1.5326e+07	8.38442e+06	1.2143e+07	8.83611e+06	8.0489e+06
AT1G09080	AT1G09080	9	3	0	0	3.1846e+06	0	0	0	0	1.1213e+07	6.68729e+06	0	0	0	7.86257e+06	6.71558e+06	6.55871e+06	0	9.27528e+06	0	7.99868e+06	6.5643e+06	8.91819e+06	0	8.69521e+06	0	0	0	0	6.7696e+06	0	0	0	7.86857e+06	7.84662e+06	0	2.52529e+06	0	0	0	0	0	0	0	0	0	1.0786e+07	0
AT1G09130	AT1G09130	11	11	7.97101e+07	8.46261e+07	6.34919e+07	8.33697e+07	7.14321e+07	4.6455e+07	7.87202e+07	9.8164e+07	9.50597e+07	6.35558e+07	7.7243e+07	6.19809e+07	7.40132e+07	8.30749e+07	8.08189e+07	8.04489e+07	1.0356e+08	9.8612e+07	7.47728e+07	8.01312e+07	8.90721e+07	7.35881e+07	8.42761e+07	7.61041e+07	7.32051e+07	5.57582e+07	6.83818e+07	8.78093e+07	8.3806e+07	8.12058e+07	7.31802e+07	6.87869e+07	6.9825e+07	6.22232e+07	7.0734e+07	6.76248e+07	8.42638e+07	8.6556e+07	8.80909e+07	8.3479e+07	8.58099e+07	8.64582e+07	1.0191e+08	8.99949e+07	7.2482e+07	5.42282e+07
AT5G65360;AT5G10400;AT5G10390;AT3G27360;AT1G09200;AT1G13370;AT5G65350;AT1G19890;AT5G12910	AT5G65360;AT5G10400;AT5G10390;AT3G27360;AT1G09200;AT1G13370;AT5G65350;AT1G19890	6	1	1.9556e+07	2.46069e+07	1.7521e+07	2.1404e+07	4.75602e+07	3.0834e+07	4.5899e+07	2.26631e+07	1.6061e+07	0	2.9811e+07	2.7918e+07	3.5074e+07	4.92138e+07	3.38941e+07	4.06601e+07	4.1475e+07	2.6118e+07	3.05041e+07	5.41051e+07	2.16229e+07	2.2492e+07	2.0254e+07	3.73261e+07	3.743e+07	2.1892e+07	2.001e+07	6.24678e+07	9.30331e+07	5.97941e+07	3.71289e+07	3.78429e+07	2.9481e+07	3.4036e+07	3.24e+07	2.9393e+07	4.4087e+07	4.5757e+07	5.04671e+07	3.92201e+07	3.6232e+07	4.93491e+07	7.06061e+07	3.5207e+07	2.76719e+07	0
AT1G09210	AT1G09210	28	18	5.7597e+07	5.1555e+07	6.99922e+07	6.64981e+07	4.2954e+07	6.06662e+07	4.65568e+07	6.13589e+07	4.7439e+07	6.671e+07	4.27621e+07	6.20372e+07	5.18618e+07	5.1786e+07	5.85932e+07	4.5725e+07	3.86239e+07	2.1491e+07	3.21049e+07	1.8992e+07	4.91099e+07	5.2894e+07	4.8861e+07	5.22671e+07	5.6321e+07	6.46322e+07	7.30798e+07	3.87091e+07	3.70991e+07	5.5002e+07	6.53838e+07	6.24211e+07	7.77732e+07	3.58279e+07	7.3861e+07	6.86802e+07	4.3911e+07	3.99339e+07	3.7611e+07	4.30479e+07	2.264e+07	1.8997e+07	3.6668e+07	3.2855e+07	7.33371e+07	8.89919e+07
AT1G09270	AT1G09270	8	6	1.1743e+07	7.3685e+06	8.05761e+06	8.36782e+06	1.1161e+07	1.1064e+07	1.1215e+07	7.6885e+06	6.13712e+06	6.50591e+06	6.46922e+06	8.12361e+06	0	7.22913e+06	1.3083e+07	1.1924e+07	1.0218e+07	6.47631e+06	8.7645e+06	1.1151e+07	9.20962e+06	6.82842e+06	8.01383e+06	7.21401e+06	0	1.3601e+07	8.06107e+06	8.60361e+06	9.8087e+06	7.93941e+06	7.9006e+06	9.51954e+06	9.33481e+06	7.32928e+06	1.0151e+07	1.0488e+07	9.24691e+06	1.2639e+07	3.4149e+06	1.1342e+07	7.85451e+06	6.84899e+06	6.03901e+06	1.0521e+07	8.06739e+06	1.0793e+07
AT1G09310	AT1G09310	16	15	1.3396e+08	1.3004e+08	1.0418e+08	1.2463e+08	1.3898e+08	1.0962e+08	1.5885e+08	1.1789e+08	1.3504e+08	1.1506e+08	1.3424e+08	1.3737e+08	9.26418e+07	9.37743e+07	8.27749e+07	9.6598e+07	2.5217e+08	1.7477e+08	1.9503e+08	2.0205e+08	1.1126e+08	1.2479e+08	1.3644e+08	1.1513e+08	8.79341e+07	6.70108e+07	9.68212e+07	1.7811e+08	1.5255e+08	1.5214e+08	1.3486e+08	1.2743e+08	1.4135e+08	1.2801e+08	1.1197e+08	1.1563e+08	1.0085e+08	1.0334e+08	1.0419e+08	9.12468e+07	2.1925e+08	1.5419e+08	2.66831e+08	1.6787e+08	9.91363e+07	8.45962e+07
AT1G09330	AT1G09330	4	4	3.8822e+07	3.76201e+07	4.1046e+07	3.61509e+07	5.2169e+07	4.95029e+07	3.11751e+07	6.42668e+07	3.32101e+07	3.31949e+07	1.77421e+07	1.5521e+07	6.09351e+07	3.6326e+07	2.6907e+07	3.08849e+07	0	3.2004e+07	4.2031e+07	4.3883e+07	0	2.3141e+07	3.8569e+07	5.19921e+07	4.13969e+07	2.279e+07	2.8669e+07	2.1968e+07	0	2.15469e+07	2.54521e+07	1.4454e+07	1.6238e+07	2.4943e+07	3.4724e+07	3.5672e+07	0	3.90441e+07	2.96071e+07	2.79091e+07	3.77449e+07	0	0	4.13101e+07	5.50901e+07	3.9153e+07
AT1G09340	AT1G09340	30	30	3.19859e+09	3.3969e+09	3.02891e+09	2.92821e+09	3.26539e+09	3.4592e+09	3.4275e+09	3.1783e+09	3.15519e+09	3.6131e+09	3.53921e+09	3.2706e+09	3.8144e+09	3.47311e+09	3.8786e+09	3.80759e+09	3.2117e+09	3.5333e+09	3.599e+09	3.3949e+09	3.1645e+09	3.2522e+09	3.4338e+09	3.20589e+09	3.1344e+09	2.89611e+09	2.68291e+09	3.39979e+09	3.4546e+09	3.3636e+09	3.68559e+09	3.19139e+09	2.84519e+09	2.905e+09	3.32549e+09	3.17179e+09	3.71779e+09	3.66529e+09	3.79849e+09	3.33251e+09	3.18249e+09	3.6347e+09	3.2566e+09	3.63201e+09	3.2357e+09	3.33359e+09
AT1G09430	AT1G09430	13	9	4.31659e+07	4.21489e+07	4.3171e+07	2.99811e+07	3.85559e+07	3.74531e+07	4.60491e+07	4.5725e+07	3.424e+07	3.88809e+07	3.99519e+07	3.48409e+07	3.78471e+07	3.54529e+07	3.59259e+07	3.99729e+07	3.41459e+07	3.8037e+07	3.8758e+07	3.99801e+07	3.9344e+07	3.6321e+07	3.67431e+07	3.42559e+07	3.62709e+07	3.8117e+07	4.09049e+07	4.05689e+07	4.37461e+07	3.79099e+07	3.40391e+07	3.17169e+07	4.55671e+07	3.4891e+07	3.54359e+07	3.5219e+07	4.31169e+07	4.68372e+07	3.351e+07	3.7012e+07	3.92821e+07	3.91281e+07	3.39119e+07	4.3212e+07	2.9296e+07	4.0102e+07
AT1G09490	AT1G09490	3	3	3.3452e+06	3.9197e+06	6.03721e+06	3.0649e+06	5.19229e+06	0	4.64359e+06	3.1644e+06	5.4678e+06	593451	3.7701e+06	1.41e+06	6.66748e+06	4.8773e+06	5.43508e+06	5.70138e+06	7.19598e+06	6.02822e+06	6.3324e+06	6.1344e+06	5.22221e+06	5.0351e+06	4.39359e+06	5.90559e+06	7.4824e+06	2.9537e+06	0	4.35128e+06	5.31939e+06	3.96371e+06	7.64232e+06	1.0741e+07	5.37939e+06	0	0	2.213e+06	6.64741e+06	0	7.13712e+06	9.1747e+06	4.37309e+06	5.87371e+06	4.68588e+06	0	4.02981e+06	6.94691e+06
AT1G09690;AT1G09590;AT1G57860;AT1G57660	AT1G09690;AT1G09590;AT1G57860;AT1G57660	11	11	4.03421e+08	3.9621e+08	3.3893e+08	3.13989e+08	3.40961e+08	3.6484e+08	3.34449e+08	3.9352e+08	3.9069e+08	3.68431e+08	4.1411e+08	3.2687e+08	3.1419e+08	3.4403e+08	3.3163e+08	3.83101e+08	3.52129e+08	3.42009e+08	3.70691e+08	3.68309e+08	3.71321e+08	3.2672e+08	3.82711e+08	3.1956e+08	3.573e+08	3.57221e+08	4.22621e+08	4.97331e+08	3.2787e+08	4.2227e+08	3.79259e+08	3.82091e+08	4.0805e+08	3.21379e+08	3.3653e+08	3.4398e+08	3.3316e+08	3.394e+08	3.262e+08	3.83189e+08	3.67921e+08	4.2217e+08	3.9056e+08	3.4495e+08	3.9511e+08	2.9804e+08
AT1G09620	AT1G09620	42	42	1.5226e+08	1.5287e+08	1.7141e+08	1.8769e+08	1.7551e+08	1.5256e+08	1.5062e+08	1.7492e+08	1.3313e+08	1.5727e+08	1.64219e+08	1.5226e+08	1.5366e+08	1.4776e+08	1.3e+08	1.663e+08	1.4572e+08	1.2561e+08	1.4454e+08	1.2105e+08	1.7754e+08	1.7038e+08	1.7644e+08	1.5769e+08	1.7682e+08	1.6132e+08	1.5694e+08	1.5344e+08	1.4463e+08	1.48179e+08	1.4356e+08	1.5523e+08	1.65359e+08	1.5548e+08	1.9867e+08	1.7827e+08	1.7091e+08	1.5284e+08	1.4522e+08	1.5486e+08	1.2987e+08	1.5047e+08	1.4407e+08	1.6857e+08	1.543e+08	1.8304e+08
AT1G09630	AT1G09630	10	6	8.65133e+06	7.8451e+06	6.61679e+06	7.61103e+06	8.76328e+06	7.83602e+06	8.62701e+06	8.07069e+06	1.2139e+07	8.6327e+06	8.50152e+06	7.50281e+06	7.53779e+06	6.77059e+06	6.57491e+06	7.52902e+06	7.95031e+06	1.0279e+07	1.3323e+07	1.0779e+07	6.12951e+06	7.01261e+06	8.36399e+06	6.06539e+06	4.66349e+06	7.31228e+06	6.54749e+06	1.0189e+07	9.01527e+06	8.35078e+06	7.24252e+06	4.821e+06	7.21851e+06	6.26208e+06	7.8074e+06	9.85183e+06	6.85778e+06	7.8556e+06	7.75019e+06	7.34759e+06	1.1757e+07	9.20317e+06	6.38498e+06	1.2258e+07	4.90778e+06	5.54071e+06
AT1G09640	AT1G09640	26	12	1.0039e+08	9.12872e+07	9.69307e+07	1.0075e+08	9.50491e+07	1.0603e+08	9.53738e+07	9.28179e+07	1.2988e+08	8.55829e+07	1.0482e+08	9.02491e+07	9.3599e+07	1.1477e+08	1.046e+08	1.193e+08	1.158e+08	1.4252e+08	1.2261e+08	1.4357e+08	1.1068e+08	9.04978e+07	1.2041e+08	1.1106e+08	7.6273e+07	1.1935e+08	1.2302e+08	1.3017e+08	1.0861e+08	9.67052e+07	1.1904e+08	1.1412e+08	1.1193e+08	1.1812e+08	8.71749e+07	1.024e+08	1.0185e+08	9.8757e+07	1.054e+08	1.074e+08	1.3517e+08	1.2834e+08	1.2302e+08	1.1973e+08	9.82429e+07	9.60033e+07
AT1G09750	AT1G09750	14	14	3.34771e+08	3.9499e+08	4.16159e+08	3.0654e+08	3.00019e+08	3.84879e+08	3.1499e+08	3.68291e+08	3.90639e+08	3.856e+08	3.49421e+08	3.69119e+08	3.043e+08	2.83299e+08	2.97681e+08	2.54901e+08	2.9414e+08	3.3888e+08	3.57701e+08	3.4718e+08	3.43511e+08	2.95319e+08	3.3557e+08	2.88891e+08	3.79691e+08	2.7913e+08	3.0402e+08	3.23439e+08	3.47669e+08	3.2164e+08	3.39889e+08	3.24961e+08	2.51341e+08	2.9034e+08	3.87019e+08	3.1332e+08	2.8142e+08	2.94859e+08	2.99539e+08	2.76869e+08	3.10021e+08	2.76151e+08	2.9816e+08	3.16531e+08	3.3528e+08	3.50209e+08
AT1G09760	AT1G09760	7	7	6.39601e+06	1.1625e+07	6.49271e+06	6.2603e+06	7.1388e+06	7.2589e+06	5.47e+06	5.4555e+06	8.9517e+06	6.90132e+06	6.66799e+06	6.96929e+06	6.38338e+06	7.29042e+06	9.37131e+06	9.93067e+06	1.453e+07	9.438e+06	1.0408e+07	8.89159e+06	7.30939e+06	4.46349e+06	9.74648e+06	7.09529e+06	5.1299e+06	2.7153e+06	8.2325e+06	9.61963e+06	8.98682e+06	9.68553e+06	9.3089e+06	8.47722e+06	8.36057e+06	5.79999e+06	6.95081e+06	8.17281e+06	8.7138e+06	6.53072e+06	7.36217e+06	7.68668e+06	1.1711e+07	7.90169e+06	1.5369e+07	8.56778e+06	6.85222e+06	5.58238e+06
AT1G09770	AT1G09770	8	8	5.73181e+06	2.5357e+06	5.59649e+06	7.12639e+06	7.35539e+06	5.31689e+06	5.55421e+06	1.8837e+06	3.8841e+06	4.6389e+06	4.76859e+06	5.78502e+06	6.28282e+06	4.82641e+06	4.64569e+06	3.33291e+06	5.63959e+06	6.96658e+06	4.51549e+06	3.23571e+06	6.05871e+06	5.7251e+06	4.00339e+06	7.26459e+06	6.1421e+06	6.0688e+06	6.0824e+06	4.8423e+06	4.52231e+06	6.68641e+06	3.9594e+06	4.72319e+06	1.041e+07	5.53189e+06	8.15069e+06	6.5928e+06	4.2571e+06	3.11731e+06	5.49668e+06	6.53769e+06	6.9793e+06	6.946e+06	4.66569e+06	4.49569e+06	6.33389e+06	4.4123e+06
AT1G09780	AT1G09780	31	21	2.94969e+08	3.19011e+08	3.30939e+08	3.18079e+08	3.15899e+08	3.4961e+08	2.9576e+08	3.4256e+08	2.9649e+08	2.90999e+08	3.10871e+08	3.4595e+08	2.71779e+08	2.98851e+08	2.8046e+08	2.5214e+08	2.9265e+08	2.9492e+08	3.04629e+08	2.6631e+08	3.01291e+08	3.14979e+08	3.037e+08	2.9224e+08	3.338e+08	3.11779e+08	3.10561e+08	3.08629e+08	3.0359e+08	2.82589e+08	2.90391e+08	2.5943e+08	3.22269e+08	2.9546e+08	3.21611e+08	3.28109e+08	2.6374e+08	2.8293e+08	2.84229e+08	3.10649e+08	3.18651e+08	2.6875e+08	2.80431e+08	2.948e+08	3.06561e+08	3.1299e+08
AT1G09795	AT1G09795	14	12	5.09359e+07	5.24609e+07	4.76991e+07	4.65869e+07	4.5831e+07	4.5004e+07	4.43989e+07	4.62779e+07	5.115e+07	5.57918e+07	5.16509e+07	4.64299e+07	5.40799e+07	5.63968e+07	5.43931e+07	3.86879e+07	4.72202e+07	4.50249e+07	4.9762e+07	4.09829e+07	5.2638e+07	5.05792e+07	5.1444e+07	4.75991e+07	4.4848e+07	4.23809e+07	3.7332e+07	3.565e+07	4.38219e+07	4.34921e+07	3.8655e+07	3.92821e+07	3.692e+07	4.336e+07	4.02529e+07	3.73351e+07	4.77279e+07	4.41849e+07	5.09889e+07	4.50871e+07	4.58059e+07	4.3227e+07	3.75841e+07	4.80269e+07	4.27849e+07	4.64531e+07
AT1G09830	AT1G09830	9	9	2.74389e+07	3.4565e+07	4.38891e+07	2.0454e+07	2.66869e+07	3.08321e+07	2.932e+07	3.3755e+07	3.18931e+07	3.35279e+07	2.88051e+07	3.28409e+07	2.7905e+07	2.91039e+07	2.8364e+07	2.3172e+07	2.80609e+07	2.7196e+07	3.7943e+07	3.79751e+07	2.293e+07	2.5031e+07	3.33749e+07	2.6816e+07	2.5858e+07	2.6498e+07	2.4579e+07	2.6824e+07	2.88151e+07	2.8848e+07	3.2188e+07	2.59719e+07	2.5152e+07	2.07579e+07	2.52411e+07	2.6902e+07	3.00871e+07	3.41559e+07	3.0998e+07	2.53719e+07	3.1022e+07	2.74239e+07	2.43549e+07	3.7323e+07	2.3154e+07	3.00271e+07
AT1G09850	AT1G09850	4	4	4.47839e+06	4.40821e+06	0	6.10191e+06	0	0	0	5.28631e+06	4.31381e+06	0	6.24729e+06	0	4.0896e+06	4.11851e+06	5.0049e+06	0	4.48159e+06	0	0	0	3.4355e+06	5.0516e+06	0	4.4469e+06	9.1599e+06	4.79391e+06	3.9876e+06	2.78609e+06	4.07811e+06	2.6651e+06	3.89659e+06	0	0	0	5.55479e+06	0	3.76699e+06	0	0	0	0	3.4062e+06	3.98379e+06	2.89141e+06	0	0
AT1G09870	AT1G09870	3	3	8.1659e+06	4.6406e+06	6.56012e+06	5.56909e+06	7.39819e+06	0	6.57168e+06	6.20879e+06	7.61277e+06	0	8.04672e+06	0	6.84581e+06	0	0	1.0611e+07	1.1736e+06	1.0933e+07	5.83629e+06	8.28408e+06	7.72809e+06	7.89009e+06	8.90232e+06	0	0	0	0	7.44639e+06	7.29567e+06	7.00532e+06	7.27527e+06	3.41059e+06	0	0	0	0	6.96702e+06	6.40839e+06	6.98409e+06	6.46492e+06	6.16881e+06	1.1462e+07	9.09511e+06	7.14538e+06	2.9163e+06	0
AT1G09940	AT1G09940	7	3	1.05e+08	1.44359e+08	1.3431e+08	1.6689e+08	8.18138e+07	5.827e+07	6.90779e+07	6.27921e+07	2.1406e+08	1.2174e+08	5.23832e+07	1.6632e+08	7.02498e+07	4.6531e+07	3.53741e+07	5.13261e+07	9.52873e+07	5.42421e+07	1.3042e+08	3.72651e+07	2.0867e+07	6.98652e+07	2.4575e+07	3.7999e+07	1.1301e+08	1.9068e+08	9.82123e+07	8.21132e+07	1.251e+08	8.18858e+07	2.0224e+08	2.80479e+08	5.83019e+07	6.16091e+07	1.1131e+08	7.0661e+07	6.65428e+07	1.278e+08	6.49182e+07	1.4561e+08	5.41531e+07	5.05242e+07	6.91761e+07	6.79302e+07	6.8888e+07	1.8199e+08
AT1G10200	AT1G10200	4	4	1.2412e+07	9.99732e+06	1.0672e+07	1.471e+07	9.68292e+06	1.1676e+07	9.94831e+06	1.2043e+07	1.0549e+07	1.2163e+07	8.77167e+06	9.91802e+06	8.97512e+06	7.94447e+06	9.29582e+06	1.0164e+07	1.1684e+07	9.60511e+06	1.2047e+07	1.2512e+07	7.97919e+06	9.81121e+06	9.5928e+06	8.16629e+06	9.52891e+06	1.2302e+07	9.00928e+06	1.1865e+07	1.0556e+07	1.1906e+07	8.52418e+06	1.1571e+07	1.0332e+07	1.0377e+07	9.06899e+06	1.0407e+07	7.17471e+06	6.22961e+06	6.56699e+06	9.70482e+06	1.0141e+07	1.2485e+07	8.91109e+06	1.0519e+07	1.029e+07	9.22534e+06
AT1G10290	AT1G10290	29	12	1.7986e+07	1.4351e+07	1.0107e+07	1.89679e+07	2.01239e+07	1.2878e+07	1.58889e+07	1.8068e+07	1.1199e+07	1.773e+07	1.6208e+07	1.687e+07	1.3889e+07	2.03501e+07	1.3459e+07	1.7673e+07	2.0846e+07	2.0098e+07	2.0226e+07	1.788e+07	1.8533e+07	1.53399e+07	1.9832e+07	1.3169e+07	1.2235e+07	2.04429e+07	6.37649e+06	2.00801e+07	1.3493e+07	1.9818e+07	1.77489e+07	1.1763e+07	1.2182e+07	1.2501e+07	1.1784e+07	1.0146e+07	1.3678e+07	1.5118e+07	1.5804e+07	1.6906e+07	1.57479e+07	1.2621e+07	1.65951e+07	2.03269e+07	8.17972e+06	1.7587e+07
AT1G10360	AT1G10360	5	4	0	3.99709e+06	0	3.00891e+06	7.09799e+06	2.83349e+06	6.39831e+06	4.469e+06	1.5619e+06	4.06051e+06	2.5562e+06	0	8.15837e+06	4.59381e+06	4.07469e+06	3.54519e+06	0	7.37458e+06	4.83381e+06	4.01871e+06	3.07889e+06	3.82829e+06	3.60521e+06	0	0	0	0	0	7.77268e+06	6.34399e+06	4.1964e+06	0	3.30441e+06	0	0	0	7.9529e+06	3.49829e+06	0	0	9.13517e+06	0	8.3889e+06	7.96592e+06	3.30839e+06	3.3841e+06
AT1G10370;AT1G69930	AT1G10370	11	10	5.83658e+07	6.80688e+07	5.11808e+07	5.92109e+07	6.4782e+07	5.126e+07	6.6223e+07	5.39889e+07	7.93309e+07	6.08321e+07	8.13658e+07	6.5286e+07	8.6604e+07	7.9677e+07	5.9428e+07	6.74811e+07	1.0685e+08	9.84304e+07	7.3859e+07	1.1763e+08	7.04922e+07	7.89338e+07	7.73748e+07	7.56837e+07	5.39601e+07	4.2726e+07	3.1605e+07	6.4997e+07	7.0133e+07	8.16851e+07	6.91689e+07	7.39092e+07	6.3918e+07	6.45029e+07	5.7906e+07	7.23801e+07	8.4348e+07	7.28462e+07	7.37377e+07	8.07881e+07	9.74589e+07	8.64912e+07	1.1053e+08	8.75722e+07	6.92749e+07	5.95402e+07
AT1G10390	AT1G10390	5	5	0	3.49151e+06	3.9789e+06	3.7507e+06	2.59631e+06	3.9398e+06	3.00749e+06	0	3.56999e+06	3.1155e+06	3.1254e+06	3.2122e+06	0	2.0303e+06	0	0	1.89809e+06	1.7349e+06	0	1.77e+06	4.15161e+06	0	5.87591e+06	2.3554e+06	0	0	2.1379e+06	0	0	4.75759e+06	0	2.64099e+06	0	0	0	1.9523e+06	0	0	1.5047e+06	2.0975e+06	2.127e+06	0	0	0	1.7752e+06	2.04589e+06
AT1G10510	AT1G10510	15	15	3.98661e+07	5.04468e+07	4.2323e+07	3.87239e+07	4.37919e+07	4.24558e+07	3.9605e+07	3.81151e+07	3.3553e+07	3.89981e+07	4.19091e+07	3.5148e+07	4.9713e+07	4.38359e+07	4.13679e+07	4.69639e+07	4.3525e+07	4.1596e+07	3.53241e+07	3.90801e+07	4.07651e+07	4.3087e+07	4.27331e+07	4.72529e+07	4.73191e+07	3.77219e+07	4.1276e+07	4.6806e+07	4.14118e+07	3.96319e+07	3.8458e+07	3.25321e+07	2.65189e+07	3.91541e+07	3.83231e+07	2.8958e+07	4.62439e+07	4.80499e+07	3.7902e+07	4.84019e+07	3.8199e+07	3.6737e+07	3.8826e+07	3.36341e+07	5.03899e+07	3.93691e+07
AT1G10580	AT1G10580	5	5	1.6212e+06	2.70639e+06	1.3744e+06	0	1.66919e+06	1.2371e+06	1.4484e+06	1.83229e+06	947030	1.6989e+06	1.42161e+06	1.9176e+06	1.5892e+06	1.9986e+06	1.76381e+06	2.3963e+06	1.3803e+06	1.1632e+06	1.3123e+06	1.2708e+06	2.9548e+06	1.79931e+06	1.8235e+06	1.0627e+06	1.8278e+06	1.0716e+06	1.9881e+06	1.6819e+06	986863	2.47919e+06	1.597e+06	1.48311e+06	1.5804e+06	0	1.9236e+06	2.26619e+06	2.0402e+06	2.1991e+06	1.90299e+06	0	1.5016e+06	1.7046e+06	1.1497e+06	1.4554e+06	2.65649e+06	2.44361e+06
AT1G10590	AT1G10590	5	5	7.91298e+06	1.6578e+07	1.0843e+07	4.191e+07	1.76171e+07	3.18849e+07	1.326e+07	4.15239e+07	3.715e+07	2.65221e+07	8.89683e+06	2.849e+07	1.4177e+07	1.1485e+07	8.20579e+06	1.3833e+07	1.3768e+07	9.56332e+06	2.0987e+07	1.2192e+07	2.3721e+07	4.06491e+07	1.6717e+07	5.12919e+06	1.8529e+07	2.3579e+07	2.31479e+07	3.96891e+07	4.89111e+07	1.91099e+07	3.1133e+07	1.95629e+07	5.84399e+07	4.6818e+07	2.66531e+07	2.4728e+07	1.448e+07	6.02738e+06	1.9974e+07	1.2607e+07	1.6788e+07	9.06289e+06	1.3677e+07	1.5409e+07	2.42979e+07	2.1833e+07
AT1G23490;AT1G10630;AT3G62290;AT2G47170;AT5G14670;AT1G70490	AT1G23490;AT1G10630;AT3G62290;AT2G47170;AT5G14670;AT1G70490	11	11	4.41149e+08	5.0265e+08	3.1407e+08	3.4725e+08	4.1613e+08	3.6616e+08	3.44221e+08	3.60489e+08	3.35519e+08	3.77521e+08	3.6705e+08	3.36981e+08	3.7346e+08	3.0505e+08	4.02521e+08	3.9862e+08	3.8936e+08	2.7604e+08	3.8599e+08	3.19241e+08	3.6317e+08	3.64499e+08	3.39221e+08	3.3492e+08	4.2208e+08	3.3295e+08	3.17341e+08	4.4106e+08	3.5114e+08	3.98999e+08	3.92199e+08	4.06621e+08	2.9061e+08	2.45759e+08	3.524e+08	3.5901e+08	3.3919e+08	3.33891e+08	3.2383e+08	3.72261e+08	3.3256e+08	3.7028e+08	3.3827e+08	3.20569e+08	3.04241e+08	3.69329e+08
AT1G10670;AT1G60810	AT1G10670	14	10	3.96751e+07	4.4381e+07	5.66719e+07	3.30501e+07	4.32291e+07	4.89671e+07	4.05821e+07	5.0925e+07	4.22111e+07	5.2631e+07	4.5798e+07	4.95479e+07	4.4047e+07	3.82809e+07	3.60981e+07	4.57951e+07	4.0463e+07	4.2164e+07	5.32611e+07	4.73559e+07	4.68791e+07	4.57161e+07	4.4838e+07	4.63729e+07	4.0948e+07	3.68479e+07	3.83531e+07	3.9007e+07	4.52439e+07	4.32159e+07	5.01999e+07	4.47241e+07	4.58669e+07	4.0889e+07	3.96089e+07	4.72899e+07	3.73719e+07	3.16429e+07	3.80589e+07	4.1276e+07	3.84511e+07	4.378e+07	4.13361e+07	4.45021e+07	3.2858e+07	4.46461e+07
AT1G10760	AT1G10760	48	46	3.0581e+08	2.53839e+08	2.78981e+08	2.2294e+08	2.47889e+08	2.446e+08	2.43361e+08	2.70361e+08	2.121e+08	2.41161e+08	2.4303e+08	2.24561e+08	2.79449e+08	2.66799e+08	2.3921e+08	2.86671e+08	2.16251e+08	2.1612e+08	2.31659e+08	2.5331e+08	2.78899e+08	3.0925e+08	3.005e+08	3.0913e+08	2.4457e+08	2.1129e+08	2.4691e+08	2.28109e+08	2.39011e+08	2.28981e+08	2.1796e+08	2.0464e+08	2.54271e+08	2.56061e+08	2.5317e+08	2.4594e+08	2.67661e+08	2.60809e+08	2.7161e+08	2.5468e+08	2.1087e+08	2.56709e+08	2.1547e+08	2.2324e+08	2.66389e+08	2.90149e+08
AT1G10830	AT1G10830	2	2	0	2.22709e+06	0	0	0	0	2.833e+06	2.1096e+06	0	2.2767e+06	4.0401e+06	0	5.12621e+06	7.52557e+06	8.62092e+06	5.25518e+06	2.7966e+06	3.22921e+06	3.49519e+06	4.8379e+06	0	0	9.28899e+06	4.69981e+06	0	0	0	3.41899e+06	2.60279e+06	1.7081e+06	0	0	0	0	0	0	3.80609e+06	0	3.34459e+06	3.1005e+06	3.2075e+06	3.986e+06	5.7085e+06	0	0	5.9884e+06
AT1G10840	AT1G10840	12	12	5.10809e+07	5.30269e+07	5.0501e+07	5.01081e+07	5.43829e+07	5.04961e+07	5.81639e+07	5.0472e+07	7.09289e+07	5.30739e+07	6.07062e+07	6.1476e+07	5.2638e+07	5.30541e+07	5.29541e+07	5.29861e+07	6.59669e+07	7.03311e+07	7.51219e+07	5.32611e+07	6.06889e+07	5.66829e+07	6.07609e+07	4.754e+07	5.8414e+07	4.6097e+07	4.6502e+07	6.65078e+07	6.3614e+07	5.54341e+07	5.7473e+07	4.69581e+07	5.22251e+07	4.59121e+07	4.74229e+07	4.48101e+07	5.17401e+07	5.56971e+07	5.41771e+07	5.87392e+07	5.70329e+07	6.2122e+07	5.55722e+07	6.5624e+07	5.0379e+07	5.48292e+07
AT1G10950	AT1G10950	7	6	1.5277e+07	1.2282e+07	1.3409e+07	1.1164e+07	1.1894e+07	1.3562e+07	1.4048e+07	2.0442e+07	1.7215e+07	1.4525e+07	1.42639e+07	1.5598e+07	9.9958e+06	9.41872e+06	8.60188e+06	1.0211e+07	9.29511e+06	9.90517e+06	1.3206e+07	8.21791e+06	9.51532e+06	1.3945e+07	8.12778e+06	1.1354e+07	1.3639e+07	1.2957e+07	1.0832e+07	1.0113e+07	1.2501e+07	1.0697e+07	1.4719e+07	1.2036e+07	1.1535e+07	1.3844e+07	1.5612e+07	1.57949e+07	1.3277e+07	9.29137e+06	1.2526e+07	1.0991e+07	1.1528e+07	8.3713e+06	1.0044e+07	1.3961e+07	1.8443e+07	1.9441e+07
AT1G10960	AT1G10960	3	2	6.01821e+07	1.0546e+08	1.2135e+08	1.5325e+08	5.74411e+07	1.1744e+08	7.18498e+07	0	4.80329e+07	1.5206e+08	5.36829e+07	1.1485e+08	7.55181e+07	6.8754e+07	5.65071e+07	5.9739e+07	5.51769e+07	4.20339e+07	8.62709e+07	4.17129e+07	9.16442e+07	1.1248e+08	1.171e+08	8.04133e+07	1.1631e+08	1.1739e+08	3.53129e+08	3.39331e+07	5.82971e+07	4.43331e+07	8.68848e+07	1.52121e+08	1.67019e+08	1.2323e+08	6.61538e+07	6.81202e+07	1.1127e+08	5.86692e+07	5.5276e+07	5.47118e+07	5.71021e+07	5.05669e+07	5.27172e+07	1.0054e+08	7.42342e+07	1.4314e+08
AT1G11260	AT1G11260	5	5	2.6152e+07	2.8517e+07	3.2531e+07	2.2865e+07	3.05181e+07	2.9694e+07	3.01161e+07	3.40099e+07	2.3167e+07	2.2708e+07	2.8747e+07	3.1013e+07	2.7049e+07	3.1545e+07	3.357e+07	2.0802e+07	3.6723e+07	2.2505e+07	2.43819e+07	2.6108e+07	2.493e+07	2.9502e+07	2.3748e+07	2.0099e+07	3.4826e+07	5.03501e+07	4.70229e+07	3.1233e+07	3.426e+07	2.2936e+07	3.65409e+07	4.52659e+07	3.8652e+07	4.00959e+07	4.46981e+07	4.06601e+07	4.15329e+07	3.15759e+07	4.06869e+07	2.3663e+07	2.577e+07	3.82459e+07	2.83861e+07	3.38061e+07	1.7161e+07	2.28451e+07
AT1G11310	AT1G11310	1	1	4.2907e+06	2.5545e+06	3.93249e+06	0	2.1489e+06	2.19321e+06	3.00539e+06	3.18471e+06	2.77301e+06	2.3083e+06	2.68669e+06	2.9901e+06	2.0299e+06	2.94709e+06	0	2.3991e+06	0	2.1565e+06	2.9522e+06	2.64791e+06	2.792e+06	2.2931e+06	2.9091e+06	1.688e+06	0	0	0	3.23629e+06	3.47709e+06	2.3407e+06	2.9302e+06	3.19829e+06	2.53431e+06	2.60279e+06	3.2291e+06	3.1984e+06	2.5528e+06	2.03689e+06	1.8754e+06	2.4741e+06	2.0311e+06	3.0186e+06	0	3.2925e+06	0	2.86249e+06
AT1G11360	AT1G11360	2	2	3.5804e+06	6.90529e+06	0	0	4.74929e+06	0	0	5.61631e+06	2.6923e+06	0	0	0	4.73739e+06	3.70469e+06	0	0	4.63809e+06	0	0	0	0	0	0	0	2.86911e+06	0	0	0	0	4.04069e+06	3.3844e+06	2.95929e+06	0	0	0	0	0	0	0	4.59171e+06	0	0	0	4.5604e+06	0	3.75401e+06
AT1G11430	AT1G11430	9	9	4.5878e+07	5.14761e+07	4.9617e+07	4.37148e+07	5.07048e+07	5.68679e+07	5.62442e+07	5.46349e+07	5.3225e+07	4.7574e+07	3.88279e+07	4.08791e+07	4.30071e+07	4.21039e+07	3.20471e+07	3.18211e+07	5.2533e+07	4.24859e+07	4.74689e+07	4.79581e+07	3.5122e+07	3.89719e+07	5.30111e+07	4.3592e+07	4.86849e+07	5.89141e+07	3.35621e+07	4.5594e+07	4.06979e+07	4.74748e+07	5.58522e+07	5.36379e+07	4.119e+07	5.06041e+07	2.96221e+07	3.3361e+07	4.23609e+07	3.58771e+07	4.4237e+07	3.9753e+07	5.1449e+07	4.0065e+07	5.05739e+07	5.33801e+07	4.32189e+07	3.58401e+07
AT1G11580	AT1G11580	3	2	2.1291e+06	1.9705e+06	2.1807e+06	0	1.8614e+06	6.0062e+06	3.11811e+06	2.39e+06	5.38289e+06	3.98139e+06	2.9371e+06	0	2.25469e+06	2.66789e+06	2.76569e+06	2.56721e+06	1.0478e+06	0	0	4.1793e+06	1.3851e+06	1.5567e+06	2.1767e+06	2.7262e+06	1.9362e+06	0	2.50439e+06	2.2821e+06	1.652e+06	1.6636e+06	0	0	2.1004e+06	0	0	0	2.0648e+06	0	1.7471e+06	4.56888e+06	2.22691e+06	0	1.5294e+06	0	2.4695e+06	0
AT1G11650	AT1G11650	9	8	6.57911e+07	6.44211e+07	6.87002e+07	5.0227e+07	5.6314e+07	6.10031e+07	6.14219e+07	6.9143e+07	7.28502e+07	6.27782e+07	7.07188e+07	6.42592e+07	6.40702e+07	7.00781e+07	5.7827e+07	6.77529e+07	6.81179e+07	6.44738e+07	7.67759e+07	7.67073e+07	7.4693e+07	7.5198e+07	7.96952e+07	7.25308e+07	5.48911e+07	4.8415e+07	6.15071e+07	6.94572e+07	5.9744e+07	6.17018e+07	6.08578e+07	6.25012e+07	6.5103e+07	6.45682e+07	6.37291e+07	6.727e+07	5.9456e+07	6.18779e+07	6.54128e+07	6.21849e+07	6.7622e+07	6.91128e+07	6.1962e+07	6.9475e+07	6.20419e+07	7.35693e+07
AT1G11660	AT1G11660	8	8	5.13581e+06	6.24799e+06	4.9755e+06	4.2365e+06	3.9557e+06	5.2439e+06	3.47509e+06	3.89521e+06	0	0	4.0651e+06	1.7787e+06	5.69668e+06	7.2504e+06	6.05389e+06	5.29842e+06	2.7394e+06	0	6.11601e+06	2.73311e+06	1.24e+07	3.8667e+06	5.89541e+06	4.8552e+06	4.98199e+06	4.931e+06	0	4.8428e+06	4.18661e+06	5.0291e+06	0	3.8439e+06	0	2.51311e+06	4.19771e+06	6.92998e+06	5.5194e+06	4.03551e+06	2.4994e+06	3.21171e+06	0	4.7868e+06	2.7211e+06	0	4.88952e+06	0
AT1G11680	AT1G11680	5	5	3.43179e+06	4.48669e+06	3.05661e+06	0	2.84199e+06	2.6966e+06	2.5843e+06	2.83851e+06	2.93439e+06	2.62301e+06	3.097e+06	3.6739e+06	3.3031e+06	0	2.69359e+06	3.836e+06	2.98281e+06	2.9487e+06	3.3891e+06	2.87699e+06	3.4925e+06	3.12101e+06	4.26448e+06	3.27141e+06	2.75679e+06	3.5366e+06	5.3271e+06	3.69049e+06	3.2319e+06	0	3.15151e+06	2.55239e+06	2.45639e+06	4.40851e+06	3.55831e+06	2.8262e+06	0	2.96011e+06	2.91501e+06	3.08139e+06	3.2576e+06	3.7701e+06	0	3.47049e+06	3.75289e+06	3.78591e+06
AT1G11720	AT1G11720	14	14	3.0648e+07	2.4514e+07	2.61691e+07	3.24911e+07	1.5991e+07	2.8443e+07	2.3212e+07	2.77071e+07	2.0114e+07	2.4808e+07	2.2109e+07	2.37821e+07	3.03811e+07	2.1432e+07	2.38521e+07	2.0683e+07	2.26121e+07	2.3454e+07	2.03859e+07	1.909e+07	1.89779e+07	2.50951e+07	1.78809e+07	2.45199e+07	1.4869e+07	2.1937e+07	2.1291e+07	1.975e+07	2.049e+07	1.6434e+07	2.0571e+07	2.1105e+07	2.19829e+07	2.6361e+07	2.1364e+07	2.5268e+07	1.95371e+07	2.174e+07	2.46219e+07	2.29689e+07	1.9276e+07	2.0492e+07	2.1459e+07	1.7339e+07	2.83369e+07	2.4759e+07
AT1G11750	AT1G11750	9	9	8.66592e+07	9.18209e+07	7.5199e+07	6.54491e+07	8.41582e+07	5.6504e+07	8.00401e+07	6.0979e+07	1.0022e+08	6.82511e+07	8.62613e+07	7.761e+07	8.48929e+07	7.92787e+07	7.03857e+07	9.89873e+07	8.57147e+07	9.26559e+07	9.05819e+07	9.08303e+07	7.3604e+07	7.79708e+07	7.8197e+07	7.00742e+07	8.01389e+07	6.27582e+07	7.51099e+07	1.1153e+08	8.84568e+07	1.0075e+08	9.52707e+07	9.29828e+07	7.2971e+07	7.41652e+07	7.2574e+07	8.22858e+07	9.22899e+07	9.06667e+07	9.98238e+07	8.56251e+07	9.96019e+07	9.7977e+07	1.0038e+08	9.53143e+07	6.61529e+07	6.30049e+07
AT1G11790	AT1G11790	2	1	0	0	0	0	760722	0	0	0	0	0	0	0	0	575282	0	0	0	1.0556e+06	466870	943348	0	0	0	0	0	0	0	1.4458e+06	0	0	0	0	0	0	0	0	0	0	742839	0	1.8716e+06	0	0	0	0	0
AT1G11840	AT1G11840	13	10	2.9988e+08	3.7238e+08	2.90129e+08	2.2265e+08	2.8301e+08	3.91021e+08	3.04809e+08	3.37921e+08	3.57e+08	3.57409e+08	3.29659e+08	2.8768e+08	4.42659e+08	4.01001e+08	4.28851e+08	4.0332e+08	2.6734e+08	3.53391e+08	3.2054e+08	3.5786e+08	3.54979e+08	3.78501e+08	3.8308e+08	4.41461e+08	2.66781e+08	2.4437e+08	2.8937e+08	2.94379e+08	2.9319e+08	2.34521e+08	2.56061e+08	2.1956e+08	2.9669e+08	2.71079e+08	1.999e+08	2.58509e+08	3.5914e+08	3.3198e+08	3.3979e+08	4.168e+08	2.786e+08	2.5376e+08	2.7779e+08	2.9978e+08	3.2655e+08	3.1815e+08
AT1G11860	AT1G11860	30	30	2.24919e+09	2.0401e+09	2.1851e+09	1.871e+09	1.7157e+09	1.9418e+09	1.8771e+09	1.9366e+09	1.93391e+09	2.0509e+09	2.16241e+09	1.79771e+09	2.0763e+09	2.1162e+09	2.31709e+09	2.19541e+09	1.7577e+09	1.83179e+09	1.80899e+09	1.93899e+09	1.8907e+09	1.90309e+09	1.9287e+09	1.949e+09	2.04339e+09	2.1424e+09	2.0261e+09	1.9981e+09	1.7047e+09	1.8534e+09	1.7255e+09	1.8392e+09	1.823e+09	1.8252e+09	1.89331e+09	1.89669e+09	2.1381e+09	2.09471e+09	2.13719e+09	1.8938e+09	1.6778e+09	2.287e+09	1.83331e+09	1.95021e+09	1.8672e+09	1.78349e+09
AT1G11870	AT1G11870	7	7	0	0	7.41718e+06	9.49483e+06	0	8.0065e+06	6.3199e+06	7.83038e+06	9.42323e+06	5.36959e+06	9.54643e+06	6.9471e+06	1.42e+07	0	0	8.69497e+06	0	7.1144e+06	7.01091e+06	6.8404e+06	6.20448e+06	6.03269e+06	5.57759e+06	6.70841e+06	1.1884e+07	9.71653e+06	7.76067e+06	7.03408e+06	9.56478e+06	1.0773e+07	7.06202e+06	7.15728e+06	8.56e+06	7.63269e+06	8.43169e+06	0	7.29669e+06	6.32012e+06	6.50249e+06	8.54222e+06	5.64961e+06	8.38489e+06	5.2329e+06	7.65372e+06	9.27098e+06	7.7639e+06
AT1G11890	AT1G11890	5	5	7.92028e+06	7.82869e+06	0	0	6.87758e+06	0	5.3e+06	5.1702e+06	7.05992e+06	2.93429e+06	5.5e+06	3.68259e+06	5.65451e+06	5.47478e+06	0	4.44001e+06	7.75648e+06	6.02429e+06	8.01872e+06	5.19121e+06	3.28199e+06	0	4.77219e+06	0	0	0	0	7.26741e+06	6.67159e+06	6.04261e+06	0	0	0	5.47471e+06	5.07449e+06	0	3.8091e+06	5.2928e+06	5.4608e+06	3.98489e+06	6.42102e+06	5.41571e+06	7.02068e+06	9.16288e+06	3.19499e+06	0
AT1G11910;AT1G62290	AT1G11910	17	17	1.1612e+08	1.0551e+08	9.1286e+07	1.2463e+08	7.87791e+07	8.94817e+07	8.38228e+07	9.87652e+07	9.29679e+07	1.0864e+08	8.1429e+07	1.0002e+08	1.0724e+08	8.17191e+07	1.01e+08	1.0287e+08	6.34009e+07	7.11608e+07	8.58093e+07	6.19809e+07	1.0151e+08	9.84918e+07	8.69191e+07	8.21883e+07	8.93912e+07	9.91143e+07	9.85683e+07	9.53157e+07	7.32193e+07	8.94371e+07	9.95377e+07	1.0962e+08	9.84399e+07	8.78793e+07	1.1806e+08	1.1894e+08	1.1178e+08	1.1864e+08	9.44351e+07	1.123e+08	7.64451e+07	7.72162e+07	6.01821e+07	8.22561e+07	1.2653e+08	1.3274e+08
AT1G11930	AT1G11930	8	7	3.05299e+07	2.97969e+07	2.2499e+07	2.19809e+07	2.4633e+07	2.0714e+07	2.07589e+07	2.79021e+07	2.0258e+07	2.7795e+07	2.4492e+07	2.53879e+07	3.1495e+07	2.71211e+07	3.0166e+07	3.05449e+07	2.5023e+07	2.3449e+07	2.5167e+07	2.63829e+07	2.0702e+07	2.3385e+07	2.5426e+07	2.7537e+07	3.0574e+07	2.329e+07	1.9737e+07	2.96679e+07	2.6771e+07	2.4597e+07	2.5284e+07	2.6118e+07	2.0965e+07	1.6823e+07	2.2097e+07	2.4943e+07	2.6059e+07	2.2476e+07	2.73281e+07	2.82591e+07	2.069e+07	2.22989e+07	3.27141e+07	2.5045e+07	3.3265e+07	2.41921e+07
AT1G12000	AT1G12000	11	7	2.5469e+07	2.4573e+07	2.65169e+07	2.47891e+07	3.28429e+07	2.76219e+07	2.4116e+07	3.24371e+07	2.726e+07	2.6969e+07	2.418e+07	3.03031e+07	1.68341e+07	1.9675e+07	1.1393e+07	2.0401e+07	3.2253e+07	2.74511e+07	2.94061e+07	2.8283e+07	1.87891e+07	2.3992e+07	3.0326e+07	2.61959e+07	2.32239e+07	2.2138e+07	3.1744e+07	2.3672e+07	1.967e+07	1.93399e+07	1.9527e+07	2.4179e+07	2.9028e+07	3.16241e+07	2.5787e+07	2.88941e+07	1.7584e+07	1.88401e+07	2.0276e+07	2.1634e+07	3.1867e+07	2.5632e+07	2.0522e+07	2.2953e+07	2.538e+07	2.3789e+07
AT1G12010	AT1G12010	3	2	0	3.8165e+06	0	0	4.01951e+06	0	0	4.31931e+06	0	0	5.20029e+06	0	7.61921e+06	2.3508e+06	1.7556e+06	4.7172e+06	2.12381e+06	0	0	0	6.06872e+06	8.41388e+06	6.64271e+06	4.31569e+06	0	0	0	0	5.0671e+06	7.83021e+06	0	9.47622e+06	0	0	0	0	4.04251e+06	6.6528e+06	5.4928e+06	6.07229e+06	1.1403e+06	0	2.1601e+06	0	1.1109e+07	0
AT1G12050	AT1G12050	8	8	2.8864e+07	3.76e+07	3.168e+07	3.09051e+07	3.68719e+07	3.36511e+07	3.03811e+07	2.7992e+07	3.22291e+07	2.8645e+07	3.0679e+07	3.08991e+07	3.95581e+07	4.00239e+07	3.88629e+07	3.78209e+07	3.81151e+07	3.9899e+07	3.0925e+07	4.60379e+07	2.84209e+07	2.95051e+07	3.35609e+07	3.70179e+07	2.7899e+07	2.41181e+07	2.4835e+07	3.6488e+07	3.56451e+07	3.24661e+07	3.0133e+07	2.6491e+07	2.456e+07	2.90981e+07	2.54189e+07	3.05409e+07	3.4487e+07	3.1695e+07	3.1348e+07	3.62749e+07	2.57359e+07	3.5094e+07	4.21459e+07	3.37829e+07	3.18469e+07	3.22081e+07
AT1G12080	AT1G12080	6	6	0	0	0	0	0	0	0	0	0	0	0	0	0	0	0	0	4.9119e+06	0	0	0	0	0	0	0	0	0	0	0	0	0	0	0	0	0	0	0	0	0	0	0	0	0	3.50509e+06	0	0	0
AT1G12230	AT1G12230	12	12	9.17491e+07	1.2012e+08	9.02198e+07	9.1709e+07	1.1425e+08	1.0445e+08	1.0664e+08	1.081e+08	1.4467e+08	1.0174e+08	1.2341e+08	1.0286e+08	1.0469e+08	1.1046e+08	1.1293e+08	9.93881e+07	1.4556e+08	1.4032e+08	1.4229e+08	1.5972e+08	1.0191e+08	1.012e+08	1.0378e+08	9.28649e+07	1.078e+08	8.83067e+07	5.55641e+07	1.2523e+08	1.5088e+08	1.3731e+08	1.268e+08	1.1852e+08	8.24371e+07	8.82351e+07	8.07142e+07	8.6571e+07	1.2216e+08	1.2314e+08	1.2113e+08	1.0427e+08	1.3369e+08	1.2342e+08	1.4126e+08	1.5818e+08	1.073e+08	8.76038e+07
AT1G12240	AT1G12240	16	14	8.0313e+07	8.9965e+07	8.31867e+07	7.0459e+07	7.6584e+07	8.7094e+07	7.69288e+07	9.20472e+07	9.21768e+07	1.0522e+08	7.9063e+07	7.90691e+07	1.0348e+08	8.20102e+07	9.68837e+07	9.46232e+07	7.59749e+07	8.74551e+07	8.74218e+07	8.78519e+07	7.20108e+07	7.42841e+07	8.30439e+07	8.53389e+07	7.93161e+07	8.18813e+07	7.85888e+07	8.19659e+07	8.39828e+07	6.72099e+07	7.00951e+07	7.72023e+07	7.57021e+07	7.3702e+07	7.76063e+07	8.16761e+07	1.0092e+08	1.0083e+08	8.35323e+07	1.0207e+08	7.36019e+07	8.26791e+07	8.26442e+07	9.11437e+07	7.99808e+07	9.51071e+07
AT1G12250	AT1G12250	8	8	1.1684e+08	1.4026e+08	1.4244e+08	1.244e+08	9.28887e+07	7.44981e+07	1.0835e+08	1.1625e+08	1.3421e+08	1.1488e+08	1.0855e+08	1.114e+08	1.0767e+08	1.0495e+08	8.77941e+07	8.0425e+07	1.1353e+08	1.1534e+08	1.078e+08	1.1878e+08	9.5212e+07	9.96026e+07	9.44888e+07	9.43089e+07	1.1662e+08	1.2965e+08	1.0316e+08	1.1628e+08	1.0996e+08	1.0438e+08	1.034e+08	1.0317e+08	9.92958e+07	1.0204e+08	9.47741e+07	1.0198e+08	1.1958e+08	9.35763e+07	1.1393e+08	9.41599e+07	1.077e+08	1.1438e+08	1.3294e+08	1.3047e+08	1.0767e+08	9.40993e+07
AT1G12270	AT1G12270	16	12	2.91441e+07	1.97449e+07	1.1459e+07	1.9016e+07	2.2016e+07	2.3838e+07	2.454e+07	2.85891e+07	3.70079e+07	1.5039e+07	2.90799e+07	3.74051e+07	2.60981e+07	2.0092e+07	1.4585e+07	2.35751e+07	2.56631e+07	3.21579e+07	2.61509e+07	2.6759e+07	2.30309e+07	2.8937e+07	3.02871e+07	2.89721e+07	2.2147e+07	2.507e+07	2.2141e+07	2.2025e+07	2.5641e+07	2.62079e+07	1.3656e+07	2.03511e+07	2.4157e+07	2.6176e+07	1.7583e+07	2.2167e+07	2.2276e+07	2.019e+07	2.33701e+07	2.38701e+07	2.497e+07	2.4359e+07	2.2996e+07	1.9702e+07	1.8165e+07	1.7042e+07
AT1G12310	AT1G12310	14	6	2.5089e+07	3.30661e+07	2.96071e+07	3.46051e+07	3.1512e+07	9.19227e+06	3.1628e+07	2.5516e+07	4.38541e+07	2.89721e+07	3.1744e+07	2.95589e+07	2.44361e+07	2.3903e+07	1.8782e+07	2.50211e+07	3.5068e+07	2.89049e+07	3.63681e+07	4.30029e+07	2.34969e+07	2.584e+07	2.7804e+07	2.3774e+07	2.74671e+07	3.82029e+07	3.39929e+07	4.60399e+07	3.0066e+07	3.43051e+07	2.40249e+07	2.72241e+07	3.0442e+07	3.1894e+07	3.283e+07	2.8312e+07	2.5627e+07	1.97621e+07	2.26789e+07	2.88811e+07	4.26641e+07	2.97849e+07	4.38809e+07	3.227e+07	2.2148e+07	2.4023e+07
AT1G12350	AT1G12350	6	4	1.5545e+07	1.7554e+07	0	0	2.1526e+07	1.9851e+07	2.01359e+07	2.1363e+07	0	0	1.5287e+07	2.303e+07	1.5898e+07	1.798e+07	1.0858e+07	0	2.52489e+07	1.9091e+07	4.20391e+06	2.1092e+07	1.4638e+07	1.0468e+07	1.3642e+07	1.3331e+07	0	0	0	2.42791e+07	1.2703e+07	3.4868e+07	8.14159e+06	1.3746e+07	0	0	0	0	2.2529e+07	1.9818e+07	2.8597e+07	1.8639e+07	1.5529e+07	2.0491e+07	2.82109e+07	1.9411e+07	2.37011e+07	1.6875e+07
AT1G12360	AT1G12360	2	2	0	0	0	0	0	0	1.3258e+06	0	0	0	0	0	0	0	0	0	0	1.3852e+06	1.3886e+06	1.1717e+06	0	0	0	0	0	0	0	0	0	0	0	0	0	0	0	0	0	0	0	1.5645e+06	0	0	0	0	0	0
AT1G12410	AT1G12410	7	7	3.50269e+07	3.2006e+07	3.04599e+07	4.04369e+07	3.58401e+07	3.62971e+07	4.45459e+07	3.0627e+07	5.00262e+07	2.39169e+07	3.19221e+07	3.0114e+07	2.7438e+07	3.4763e+07	3.0005e+07	3.21461e+07	6.44702e+07	4.26219e+07	4.2047e+07	6.7242e+07	3.22691e+07	3.01491e+07	3.47339e+07	2.9453e+07	3.08229e+07	3.7988e+07	3.582e+07	4.89529e+07	3.93279e+07	4.38341e+07	3.8438e+07	4.7047e+07	3.93331e+07	4.15761e+07	3.73139e+07	3.2973e+07	3.42061e+07	3.55789e+07	4.15801e+07	4.2353e+07	6.62391e+07	4.2543e+07	6.9809e+07	4.82291e+07	3.2891e+07	2.48631e+07
AT1G12470	AT1G12470	2	2	0	0	0	0	744442	0	805469	0	0	1.8803e+06	0	0	0	1.0375e+06	1.3742e+06	1.47399e+06	1.0547e+06	0	0	0	0	0	0	0	0	0	0	2.19511e+06	0	0	1.8887e+06	0	0	0	0	0	0	743261	0	0	0	0	903259	0	0	0
AT1G12770	AT1G12770	5	5	2.8364e+06	2.53949e+06	2.3276e+06	0	3.8067e+06	0	3.07331e+06	2.7395e+06	2.8425e+06	0	1.9896e+06	0	3.9047e+06	3.60071e+06	3.58211e+06	3.2814e+06	0	2.8635e+06	2.3895e+06	2.94099e+06	3.4272e+06	3.2257e+06	3.55079e+06	2.0956e+06	2.84439e+06	0	0	3.52641e+06	1.7306e+06	3.0554e+06	3.04711e+06	0	0	0	0	0	2.54251e+06	1.6319e+06	3.1131e+06	2.26219e+06	2.3464e+06	2.49289e+06	0	3.35339e+06	2.4367e+06	0
AT1G12780;AT1G63180;AT4G23920;AT4G10960	AT1G12780	6	6	6.73362e+06	7.17118e+06	4.82748e+06	3.67301e+06	8.56143e+06	4.58551e+06	8.48522e+06	8.52271e+06	3.9589e+06	6.34421e+06	5.2658e+06	5.1546e+06	0	4.5593e+06	1.1821e+07	3.26341e+06	0	5.64018e+06	4.3746e+06	5.09161e+06	6.68882e+06	6.70548e+06	0	0	6.68849e+06	5.10479e+06	5.0245e+06	7.0944e+06	7.21271e+06	0	6.51679e+06	1.143e+07	5.58169e+06	4.86592e+06	7.10961e+06	6.14091e+06	8.14882e+06	0	1.0462e+07	6.8814e+06	7.66519e+06	9.45208e+06	6.2146e+06	6.43492e+06	0	6.05212e+06
AT1G12800	AT1G12800	25	25	5.32571e+07	4.25749e+07	5.0895e+07	4.9448e+07	4.31731e+07	5.40871e+07	4.85242e+07	4.77349e+07	4.739e+07	6.1302e+07	4.02359e+07	5.154e+07	4.11429e+07	6.06839e+07	4.42321e+07	3.43789e+07	6.71191e+07	4.4748e+07	4.6605e+07	3.7249e+07	4.7194e+07	6.25332e+07	5.3218e+07	3.8474e+07	4.52339e+07	1.70579e+07	3.59451e+07	4.42419e+07	3.952e+07	4.10071e+07	5.88888e+07	3.71451e+07	4.4862e+07	4.8793e+07	5.44878e+07	4.79179e+07	4.30551e+07	3.9844e+07	4.52119e+07	3.89319e+07	5.11659e+07	4.6989e+07	4.57152e+07	4.75859e+07	4.91419e+07	4.6192e+07
AT1G12840	AT1G12840	18	18	1.9028e+08	1.7931e+08	1.4037e+08	1.381e+08	1.9998e+08	1.504e+08	2.1397e+08	1.8023e+08	1.9554e+08	1.4985e+08	1.9328e+08	1.4863e+08	1.83189e+08	1.7363e+08	1.7473e+08	1.947e+08	2.28839e+08	2.30909e+08	2.1782e+08	2.46751e+08	1.76131e+08	1.6284e+08	1.5688e+08	1.5752e+08	1.844e+08	1.5315e+08	1.4484e+08	2.2098e+08	2.4069e+08	2.0154e+08	1.7333e+08	1.96591e+08	1.61411e+08	1.4486e+08	1.5632e+08	1.4928e+08	2.0153e+08	2.0647e+08	1.8441e+08	1.8534e+08	2.26119e+08	2.12921e+08	1.93869e+08	2.3183e+08	1.5128e+08	1.5085e+08
AT1G12900	AT1G12900	35	11	1.7621e+09	1.6675e+09	1.8046e+09	1.9197e+09	1.6173e+09	1.7262e+09	1.5539e+09	1.446e+09	1.6277e+09	1.535e+09	1.6122e+09	1.699e+09	1.732e+09	1.6852e+09	1.5787e+09	1.5476e+09	1.4262e+09	1.54791e+09	1.4337e+09	1.578e+09	1.67851e+09	1.6314e+09	1.4309e+09	1.6047e+09	1.7316e+09	2.0142e+09	1.5347e+09	1.7174e+09	1.5898e+09	1.6383e+09	1.349e+09	1.7283e+09	1.6069e+09	1.3138e+09	1.6172e+09	1.722e+09	1.3856e+09	1.586e+09	1.4642e+09	1.5869e+09	1.2766e+09	1.7746e+09	1.6289e+09	1.582e+09	1.373e+09	1.2694e+09
AT1G12920	AT1G12920	15	5	1.31101e+07	1.1975e+07	1.3132e+07	1.379e+07	1.0857e+07	1.1317e+07	8.40502e+06	9.19208e+06	1.1257e+07	1.1074e+07	1.1247e+07	1.2641e+07	1.0799e+07	9.14943e+06	1.0141e+07	5.0291e+06	8.75709e+06	1.2815e+07	1.0898e+07	1.2213e+07	9.2749e+06	9.11531e+06	8.94159e+06	9.97441e+06	0	0	8.65913e+06	9.15101e+06	1.0425e+07	1.0793e+07	9.29498e+06	1.0976e+07	1.037e+07	1.5661e+07	9.33702e+06	1.1477e+07	1.0087e+07	9.22412e+06	8.93372e+06	9.47937e+06	1.4001e+07	9.26751e+06	8.34251e+06	3.84031e+06	1.0291e+07	9.01852e+06
AT1G13020	AT1G13020	12	9	2.19899e+07	1.77501e+07	1.6723e+07	2.0011e+07	1.4667e+07	2.2466e+07	1.79381e+07	2.1459e+07	1.91809e+07	2.2352e+07	1.7747e+07	2.0089e+07	1.1854e+07	1.2145e+07	1.1056e+07	1.1131e+07	1.5865e+07	1.437e+07	1.5507e+07	1.8999e+07	1.5391e+07	1.6118e+07	1.77501e+07	1.6161e+07	1.6989e+07	2.3448e+07	2.70621e+07	1.7909e+07	1.2614e+07	1.67659e+07	1.879e+07	1.5488e+07	2.225e+07	2.4449e+07	1.8217e+07	2.0127e+07	1.4252e+07	9.85251e+06	1.3894e+07	1.382e+07	1.7356e+07	1.5897e+07	1.73199e+07	1.66391e+07	1.9935e+07	1.4277e+07
AT1G13060	AT1G13060	10	3	1.9473e+07	2.2932e+07	4.5606e+07	3.4913e+07	2.77511e+07	3.61981e+07	2.80979e+07	3.1211e+07	3.8967e+07	4.0736e+07	4.127e+07	3.4408e+07	2.62459e+07	1.8853e+07	2.6516e+07	2.11149e+07	2.68331e+07	2.91981e+07	3.05559e+07	2.4388e+07	2.84231e+07	3.325e+07	8.06409e+06	2.62019e+07	3.1757e+07	2.3908e+07	2.5334e+07	2.05099e+07	2.85819e+07	2.4002e+07	3.01909e+07	3.4738e+07	2.6507e+07	2.818e+07	3.57069e+07	3.0728e+07	2.62971e+07	2.4213e+07	2.49911e+07	3.07231e+07	3.53861e+07	2.5784e+07	1.0022e+07	4.26691e+07	4.92759e+07	3.43839e+07
AT1G13080	AT1G13080	7	7	3.63199e+06	2.5493e+06	2.8366e+06	0	3.64839e+06	3.8886e+06	6.09519e+06	2.89831e+06	0	2.61469e+06	2.9284e+06	1.3919e+06	3.2817e+06	2.51541e+06	3.64339e+06	3.0427e+06	2.4778e+06	3.89289e+06	3.46999e+06	2.2837e+06	3.0134e+06	2.64721e+06	2.113e+06	2.95851e+06	3.4735e+06	1.5868e+06	2.87749e+06	2.7859e+06	2.3368e+06	2.9434e+06	2.44169e+06	1.96089e+06	2.6769e+06	2.2716e+06	3.1736e+06	0	2.5042e+06	3.78759e+06	1.8376e+06	2.23789e+06	0	1.83671e+06	2.82539e+06	0	0	3.69289e+06
AT1G13090;AT3G26270;AT3G26280	AT1G13090	8	3	2.98659e+06	3.70279e+06	3.6854e+06	0	0	3.98539e+06	4.32309e+06	5.73988e+06	0	3.40549e+06	0	2.3769e+06	3.41539e+06	7.10538e+06	0	3.47989e+06	3.43419e+06	3.1356e+06	2.3663e+06	1.9826e+06	0	0	3.87539e+06	0	0	0	2.92891e+06	0	0	1.638e+06	0	0	0	0	0	0	0	3.06081e+06	5.44081e+06	0	0	0	0	3.2837e+06	3.62681e+06	0
AT1G13110;AT1G13100	AT1G13110	14	9	1.3347e+07	1.3184e+07	1.5292e+07	8.14809e+06	1.40531e+07	2.04891e+07	1.5211e+07	1.4391e+07	1.3728e+07	1.89549e+07	1.9539e+07	1.31071e+07	1.2324e+07	1.3397e+07	1.0995e+07	1.3284e+07	1.4683e+07	1.2157e+07	1.6302e+07	1.0621e+07	1.5038e+07	1.5112e+07	1.3177e+07	1.4385e+07	1.4931e+07	1.3923e+07	1.1734e+07	1.9401e+07	2.0343e+07	2.70501e+07	1.5345e+07	1.7147e+07	1.1231e+07	8.69509e+06	1.372e+07	1.94741e+07	2.33579e+07	1.2206e+07	1.5094e+07	2.0261e+07	1.4925e+07	1.4048e+07	1.3655e+07	8.04773e+06	1.4723e+07	2.6726e+06
AT1G13210	AT1G13210	3	3	0	1.6513e+06	0	0	0	1.4241e+06	1.4114e+06	1.7869e+06	0	2.2779e+06	0	0	1.6867e+06	1.0128e+06	1.90319e+06	1.8159e+06	1.2463e+06	509651	1.6004e+06	1.4446e+06	0	0	0	1.048e+06	1.4113e+06	0	0	1.5999e+06	1.3745e+06	1.985e+06	812980	0	2.0523e+06	0	0	0	1.3386e+06	1.41629e+06	1.4626e+06	1.4139e+06	1.5901e+06	1.6748e+06	1.5743e+06	1.0825e+06	0	2.74689e+06
AT1G13270	AT1G13270	8	8	6.3738e+07	7.52558e+07	7.61779e+07	7.66313e+07	6.81731e+07	6.68938e+07	6.50718e+07	8.16008e+07	7.7012e+07	7.8299e+07	8.35809e+07	7.32492e+07	8.32231e+07	6.6257e+07	7.34037e+07	8.22698e+07	5.94288e+07	6.21319e+07	8.5226e+07	5.93161e+07	7.0682e+07	7.6566e+07	7.30641e+07	7.095e+07	8.00668e+07	6.647e+07	5.93938e+07	7.26898e+07	6.47421e+07	7.4264e+07	5.24449e+07	6.64958e+07	6.1167e+07	5.26482e+07	6.55081e+07	7.11352e+07	7.36581e+07	7.86008e+07	7.45342e+07	7.09599e+07	4.96868e+07	6.98579e+07	6.02751e+07	4.99081e+07	8.76998e+07	5.89819e+07
AT1G13280	AT1G13280	8	6	2.59239e+07	2.4613e+07	2.94599e+07	2.17161e+07	2.82871e+07	3.19639e+07	2.9734e+07	3.24339e+07	3.60441e+07	2.69029e+07	3.0081e+07	2.82859e+07	2.90751e+07	2.15531e+07	2.4079e+07	2.019e+07	2.14679e+07	2.40469e+07	2.0559e+07	1.8482e+07	2.0233e+07	2.2215e+07	1.9383e+07	2.7718e+07	3.28591e+07	2.8831e+07	2.1308e+07	2.296e+07	2.72639e+07	2.6292e+07	1.9175e+07	2.7521e+07	2.5212e+07	2.2153e+07	3.27209e+07	2.4523e+07	1.968e+07	2.46159e+07	1.9159e+07	2.6241e+07	2.1617e+07	1.6632e+07	2.2003e+07	2.1463e+07	1.7362e+07	2.48981e+07
AT1G13310	AT1G13310	2	2	2.1822e+07	1.83921e+07	1.96981e+07	1.7795e+07	1.6733e+07	1.798e+07	1.1512e+07	1.5025e+07	1.4837e+07	1.89101e+07	1.2724e+07	2.0104e+07	1.2921e+07	9.93763e+06	1.2975e+07	1.1013e+07	1.7619e+07	1.4937e+07	1.4334e+07	1.6355e+07	9.96121e+06	1.4073e+07	1.246e+07	1.7751e+07	1.95451e+07	0	2.34979e+07	2.07099e+07	2.50911e+07	1.1238e+07	1.2472e+07	3.44999e+06	1.94741e+07	1.80171e+07	1.0195e+07	0	1.2704e+07	1.6378e+07	5.09821e+06	2.5564e+06	1.5776e+07	1.94741e+07	9.6537e+06	1.8003e+07	9.87672e+06	1.8334e+07
AT1G13320	AT1G13320	14	7	2.40269e+07	2.5081e+07	1.6984e+07	1.0517e+07	2.7279e+07	2.1165e+07	2.60531e+07	3.0161e+07	2.6489e+06	3.04741e+07	1.8842e+07	1.9383e+07	1.9608e+07	1.8414e+07	1.4582e+07	1.3664e+07	2.14531e+07	1.6573e+07	3.48479e+07	2.0612e+07	1.9753e+07	1.63091e+07	1.8342e+07	2.0495e+07	1.41921e+07	1.379e+07	0	2.3436e+07	2.68089e+07	2.7176e+07	3.0734e+07	2.6642e+07	0	0	1.7136e+07	1.5224e+07	2.6465e+07	1.6985e+07	2.47441e+07	2.8393e+07	3.78191e+07	2.5364e+07	2.033e+07	2.4337e+07	1.169e+07	1.4703e+07
AT1G13440	AT1G13440	43	7	2.60999e+08	1.0809e+08	1.6064e+08	4.53721e+08	2.2006e+08	1.8937e+08	1.253e+08	1.77941e+08	2.54691e+08	1.1412e+08	2.0484e+08	1.3888e+08	9.22797e+07	1.7996e+08	2.7629e+08	1.0135e+08	2.5274e+08	9.56022e+07	1.4942e+08	8.28759e+07	2.56499e+08	1.9516e+08	1.1006e+08	2.4407e+08	4.6513e+08	4.24521e+08	1.6278e+08	2.15521e+08	1.2497e+08	1.8541e+08	1.6481e+08	2.9858e+08	2.42551e+08	3.1375e+08	2.94051e+08	2.9816e+08	1.6882e+08	1.0535e+08	1.6316e+08	1.6757e+08	1.4109e+08	2.1887e+08	1.926e+08	5.48611e+07	2.84531e+08	1.2062e+08
AT1G13470	AT1G13470	2	2	0	0	0	0	0	0	0	0	0	3.1158e+06	0	0	0	0	0	0	0	0	0	0	0	0	0	0	5.20501e+06	0	0	0	3.92521e+06	0	0	0	0	0	0	2.89899e+06	1.95601e+06	0	0	0	2.9644e+06	0	0	0	0	3.49749e+06
AT1G13730	AT1G13730	3	3	0	0	0	0	2.91501e+06	5.84832e+06	2.5412e+06	0	3.29741e+06	5.13691e+06	0	3.2967e+06	1.4239e+06	0	2.34619e+06	0	0	2.567e+06	3.84111e+06	3.6567e+06	0	3.15011e+06	3.2312e+06	3.0403e+06	1.3031e+06	0	0	0	0	0	3.57331e+06	3.1745e+06	0	3.5111e+06	0	0	0	0	2.6331e+06	0	3.5519e+06	1.6776e+06	0	2.8517e+06	0	2.5714e+06
AT1G13900	AT1G13900	6	6	9.59559e+06	7.60412e+06	7.53768e+06	4.4437e+06	6.08898e+06	7.38369e+06	6.64262e+06	5.60919e+06	6.36778e+06	7.63158e+06	6.71381e+06	6.01991e+06	5.94069e+06	5.49029e+06	5.749e+06	5.7692e+06	5.39499e+06	5.9828e+06	7.27658e+06	5.71808e+06	6.11131e+06	5.80969e+06	5.57631e+06	5.67489e+06	5.56731e+06	7.9625e+06	5.9388e+06	3.93319e+06	7.37678e+06	6.7539e+06	6.89902e+06	6.51769e+06	5.34189e+06	7.144e+06	6.0559e+06	6.4191e+06	4.86312e+06	5.8901e+06	6.80772e+06	7.24568e+06	5.58188e+06	6.1424e+06	5.27789e+06	7.24242e+06	4.9881e+06	5.74729e+06
AT1G13930	AT1G13930	19	18	1.6001e+08	1.4431e+08	2.2376e+08	3.2036e+08	1.584e+08	1.3109e+08	1.34e+08	1.3449e+08	1.63079e+08	1.1132e+08	1.2763e+08	1.7435e+08	1.2233e+08	1.8175e+08	1.2536e+08	1.1808e+08	8.33328e+08	1.7733e+08	2.0837e+08	1.7726e+08	1.3572e+08	1.59591e+08	1.4722e+08	1.2666e+08	1.5683e+08	2.71591e+08	1.8442e+08	1.4383e+08	1.58291e+08	1.61559e+08	2.0208e+08	2.074e+08	3.2431e+08	2.32689e+08	1.70669e+08	2.0824e+08	1.2541e+08	9.39767e+07	1.2085e+08	1.44851e+08	2.7894e+08	1.4768e+08	2.4001e+08	1.8161e+08	1.7121e+08	1.4057e+08
AT1G14000	AT1G14000	6	6	9.05159e+06	1.4595e+07	6.2518e+06	0	1.4629e+07	8.29528e+06	1.3568e+07	7.21131e+06	6.86991e+06	6.22059e+06	6.59742e+06	5.72419e+06	1.1648e+07	1.1272e+07	1.0416e+07	1.322e+07	1.1056e+07	7.30412e+06	8.7415e+06	1.7012e+07	1.0334e+07	8.64497e+06	5.1791e+06	9.42408e+06	6.70869e+06	0	0	1.01e+07	1.1453e+07	1.2299e+07	7.15902e+06	6.90792e+06	0	8.90522e+06	6.08219e+06	8.01138e+06	1.2762e+07	1.0557e+07	8.29459e+06	1.1561e+07	1.1807e+07	1.4149e+07	1.4376e+07	1.0374e+07	6.63498e+06	0
AT1G14030	AT1G14030	14	14	3.4743e+07	3.86909e+07	3.4559e+07	3.64511e+07	4.0788e+07	3.7058e+07	4.23559e+07	3.70649e+07	4.5232e+07	3.29711e+07	3.6696e+07	3.68211e+07	4.28829e+07	4.09111e+07	4.1405e+07	4.29502e+07	4.1903e+07	4.20709e+07	4.29451e+07	4.68881e+07	3.33971e+07	3.77219e+07	4.0857e+07	3.60271e+07	3.60621e+07	4.02139e+07	2.86059e+07	4.7876e+07	4.93419e+07	4.93388e+07	4.23571e+07	4.99981e+07	3.10399e+07	2.6972e+07	3.0538e+07	4.13639e+07	4.49909e+07	5.04119e+07	4.8582e+07	4.3693e+07	4.50539e+07	4.5825e+07	3.1888e+07	4.47601e+07	3.94691e+07	3.4905e+07
AT1G14150	AT1G14150	6	6	2.65419e+07	3.46569e+07	2.6729e+07	2.82571e+07	2.64131e+07	1.39539e+07	2.5016e+07	2.1212e+07	3.98291e+07	2.92591e+07	2.9027e+07	1.75439e+07	2.49779e+07	2.6494e+07	2.44641e+07	2.1226e+07	4.4816e+07	3.5394e+07	3.86341e+07	4.4566e+07	2.7542e+07	2.1107e+07	3.33e+07	2.19809e+07	2.9321e+07	2.64371e+07	1.8566e+07	3.18211e+07	2.67829e+07	2.91651e+07	1.8651e+07	3.73359e+07	1.9901e+07	2.7232e+07	2.2567e+07	2.75099e+07	3.0391e+07	2.8762e+07	3.3279e+07	2.3938e+07	3.84999e+07	2.6327e+07	5.18529e+07	4.29481e+07	2.5923e+07	2.2687e+07
AT1G14250;AT1G14230	AT1G14250	5	4	1.3178e+07	2.58151e+07	1.89471e+07	2.2915e+07	1.5022e+07	7.4735e+07	1.1577e+07	3.42989e+07	6.16048e+07	8.18081e+07	9.27233e+06	1.3413e+07	5.37641e+07	2.0219e+07	5.38771e+07	2.23029e+07	1.5086e+07	4.05469e+07	2.60181e+07	1.67909e+07	1.7313e+07	1.098e+07	2.73339e+07	8.4448e+07	1.8165e+07	5.89512e+06	1.0111e+07	1.2071e+07	4.6804e+06	4.32261e+06	1.4741e+07	9.28281e+06	1.304e+07	9.21032e+06	2.87639e+06	9.59599e+06	2.8223e+07	2.0164e+07	1.222e+07	5.4035e+07	2.078e+07	5.73519e+06	1.4348e+07	1.77421e+07	1.8338e+07	2.11661e+07
AT1G14320	AT1G14320	16	3	5.72618e+07	5.5337e+07	5.92569e+07	5.48299e+07	6.55922e+07	6.72378e+07	5.54291e+07	5.71952e+07	6.79632e+07	5.6743e+07	6.71298e+07	5.2673e+07	5.78852e+07	6.29918e+07	6.25098e+07	6.7354e+07	5.74821e+07	6.59098e+07	7.22217e+07	6.4656e+07	7.05108e+07	5.94078e+07	6.94162e+07	5.89472e+07	7.0836e+07	3.05189e+07	8.27382e+07	6.47349e+07	4.82819e+07	5.29971e+07	5.06241e+07	5.4041e+07	3.22789e+07	6.64368e+07	2.3843e+07	6.463e+07	5.66008e+07	5.36141e+07	5.90879e+07	6.53281e+07	6.3934e+07	6.3477e+07	4.1697e+07	6.58829e+07	7.97892e+07	5.32512e+07
AT1G14345	AT1G14345	2	2	4.22539e+07	4.7004e+07	4.76001e+07	3.20169e+07	3.96759e+07	4.37691e+07	3.91679e+07	3.7052e+07	5.7006e+07	4.40699e+07	4.72968e+07	4.34111e+07	3.7052e+07	3.60831e+07	4.05739e+07	3.1476e+07	3.9277e+07	4.1955e+07	5.25851e+07	4.50721e+07	0	3.70811e+07	3.2703e+07	3.2155e+07	4.03801e+07	4.30139e+07	0	4.5469e+07	4.18371e+07	4.50221e+07	5.78952e+07	5.96641e+07	3.4162e+07	0	4.2412e+07	4.26e+07	4.99551e+07	4.30981e+07	4.90062e+07	3.93219e+07	4.95369e+07	4.0342e+07	3.78141e+07	5.30728e+07	3.47519e+07	4.266e+07
AT1G14380	AT1G14380	4	3	0	0	0	0	0	0	0	0	0	2.28481e+06	0	0	0	0	1.4051e+06	0	0	0	0	2.4491e+06	2.8735e+06	0	0	1.948e+06	0	0	0	0	0	0	0	0	3.03461e+06	0	0	0	1.0738e+06	0	0	0	0	0	0	0	0	0
AT1G14410	AT1G14410	7	7	2.1423e+07	3.49139e+07	3.2698e+07	1.3171e+07	2.7832e+07	1.907e+07	2.77021e+07	2.325e+07	2.75031e+07	2.76231e+07	2.7018e+07	2.9212e+07	2.96969e+07	2.482e+07	2.1675e+07	2.5628e+07	2.32879e+07	2.64809e+07	2.5785e+07	3.17869e+07	2.52899e+07	2.2003e+07	2.52861e+07	2.3672e+07	2.5518e+07	2.3416e+07	2.7192e+07	2.1639e+07	2.4716e+07	2.5777e+07	3.3537e+07	1.9881e+07	2.52651e+07	2.6573e+07	3.0834e+07	1.2222e+07	2.1581e+07	3.0171e+07	2.80899e+07	3.40299e+07	2.79261e+07	2.40599e+07	1.86179e+07	3.39131e+07	2.80491e+07	2.17381e+07
AT1G14570	AT1G14570	3	3	0	0	0	0	0	0	4.09241e+06	0	0	3.1129e+06	2.562e+06	0	0	0	2.0753e+06	0	0	3.44521e+06	0	1.076e+06	3.80359e+06	0	2.84039e+06	0	0	0	0	2.1895e+06	2.30541e+06	0	0	0	1.945e+06	2.8205e+06	0	1.6439e+06	3.31301e+06	0	0	0	0	0	2.7566e+06	0	0	4.76981e+06
AT1G14610	AT1G14610	32	32	8.11513e+07	7.50558e+07	9.39422e+07	8.46021e+07	8.7636e+07	9.12e+07	8.49441e+07	8.71888e+07	8.46402e+07	8.10478e+07	8.5795e+07	1.0649e+08	7.94658e+07	7.1918e+07	8.07019e+07	6.99859e+07	8.67969e+07	8.90276e+07	8.5115e+07	8.25537e+07	9.05669e+07	9.18197e+07	8.519e+07	8.09771e+07	8.2128e+07	9.27369e+07	1.0565e+08	8.78927e+07	8.67169e+07	8.05449e+07	8.41232e+07	6.01971e+07	1.1375e+08	1.1455e+08	1.1559e+08	1.1083e+08	7.34312e+07	8.63283e+07	7.51922e+07	7.83712e+07	8.17758e+07	8.017e+07	7.99553e+07	8.02879e+07	9.48589e+07	9.36302e+07
AT1G14650	AT1G14650	9	7	8.41481e+06	1.1656e+07	1.0695e+07	1.582e+07	1.1128e+07	8.7867e+06	1.3062e+07	8.76097e+06	8.9773e+06	9.3387e+06	9.78222e+06	1.0438e+07	6.50681e+06	7.65027e+06	6.9236e+06	7.45838e+06	1.7358e+07	1.0356e+07	1.4578e+07	1.4025e+07	1.2584e+07	9.59419e+06	9.14423e+06	1.0794e+07	1.036e+07	1.5286e+07	1.2589e+07	1.144e+07	8.17309e+06	9.0654e+06	1.2188e+07	9.13137e+06	1.0036e+07	1.3667e+07	6.55653e+06	1.0773e+07	6.90811e+06	7.67832e+06	7.83651e+06	7.97239e+06	1.0244e+07	1.0131e+07	8.38727e+06	9.80258e+06	1.3079e+07	9.47458e+06
AT1G14810	AT1G14810	14	14	3.4098e+08	3.5131e+08	4.1442e+08	3.44761e+08	3.0406e+08	4.03239e+08	3.42909e+08	3.7387e+08	3.3295e+08	3.88091e+08	3.2241e+08	4.16682e+08	3.13689e+08	3.14671e+08	3.13939e+08	2.52441e+08	3.1352e+08	3.37331e+08	3.6434e+08	3.26159e+08	2.9811e+08	3.16399e+08	3.2155e+08	3.25089e+08	3.73971e+08	3.34331e+08	3.8273e+08	3.2851e+08	2.98561e+08	2.96679e+08	3.30279e+08	3.00009e+08	3.67101e+08	3.6276e+08	3.7734e+08	3.4288e+08	3.0309e+08	3.2687e+08	2.93129e+08	3.2887e+08	3.22461e+08	3.0654e+08	3.11699e+08	3.6882e+08	3.09789e+08	3.6139e+08
AT1G14830	AT1G14830	14	11	8.45627e+06	6.8866e+06	0	6.07069e+06	1.3303e+07	9.44887e+06	9.92737e+06	8.83819e+06	1.2107e+07	8.523e+06	3.574e+06	6.63958e+06	3.72601e+06	7.62878e+06	8.56523e+06	1.096e+07	8.72752e+06	7.19419e+06	1.0482e+07	1.2308e+07	8.94729e+06	6.62808e+06	7.18641e+06	6.5643e+06	6.59518e+06	0	8.10163e+06	7.23188e+06	8.72208e+06	6.69332e+06	1.1848e+07	6.70781e+06	7.35738e+06	5.77328e+06	3.69141e+06	7.17859e+06	8.18023e+06	7.38891e+06	3.48721e+06	7.0858e+06	9.00397e+06	4.98852e+06	5.34341e+06	1.0079e+07	5.60091e+06	7.32121e+06
AT1G14850	AT1G14850	3	3	1.99851e+06	0	0	1.7811e+06	2.2902e+06	0	2.8415e+06	2.25749e+06	2.31869e+06	0	0	0	1.85281e+06	1.96351e+06	2.12629e+06	2.3924e+06	0	0	2.283e+06	0	1.64189e+06	2.1627e+06	2.1546e+06	2.5787e+06	1.73499e+06	0	0	2.5233e+06	2.0339e+06	2.7505e+06	1.891e+06	834608	1.8383e+06	0	0	0	2.2936e+06	2.1526e+06	1.6168e+06	2.372e+06	1.8788e+06	1.6298e+06	2.15539e+06	2.3854e+06	2.07571e+06	3.2885e+06
AT1G14880	AT1G14880	3	3	0	0	0	3.302e+06	6.83851e+06	8.53879e+06	2.1165e+06	0	2.92809e+06	4.42471e+06	4.51089e+06	4.6688e+06	5.30842e+06	2.92631e+06	3.85019e+06	0	4.0271e+06	7.68381e+06	2.90539e+06	0	0	0	0	0	1.1383e+07	1.116e+07	1.019e+07	1.0016e+07	1.0399e+07	0	1.0517e+07	7.63729e+06	7.18671e+06	9.83014e+06	1.167e+07	1.1398e+07	3.60791e+06	5.65439e+06	5.8622e+06	4.71482e+06	8.37902e+06	8.33812e+06	4.42081e+06	3.06019e+06	0	8.52832e+06
AT1G14930	AT1G14930	2	2	5.02831e+07	4.75852e+06	4.8924e+07	4.34309e+07	0	3.87249e+07	0	4.3505e+06	0	0	0	3.8266e+07	5.08639e+06	0	1.6092e+06	4.10249e+06	2.87649e+06	0	0	0	1.5133e+06	0	2.59741e+06	0	0	4.95211e+07	3.50969e+07	6.90698e+08	6.69231e+08	5.05351e+08	0	3.12199e+09	3.80481e+07	0	4.208e+07	1.266e+09	4.11621e+08	0	0	3.94199e+08	0	0	4.8134e+08	0	0	2.91459e+07
AT1G14980	AT1G14980	7	7	2.51151e+07	3.60009e+07	2.8956e+07	4.86791e+07	3.78511e+07	2.1184e+07	3.38619e+07	4.15211e+07	5.15572e+07	3.0461e+07	3.92451e+07	4.54019e+07	2.9589e+07	3.92201e+07	2.6084e+07	3.0928e+07	4.9879e+07	3.66071e+07	3.8525e+07	4.45852e+07	3.6617e+07	3.58751e+07	4.54561e+07	2.89081e+07	2.9369e+07	3.76081e+07	3.1395e+07	4.7972e+07	3.3681e+07	3.77779e+07	3.6681e+07	3.0484e+07	3.3845e+07	3.6581e+07	2.828e+07	2.8313e+07	2.7206e+07	2.47089e+07	3.3591e+07	2.70409e+07	5.39882e+07	3.28441e+07	6.1787e+07	3.274e+07	5.86058e+07	2.6331e+07
AT1G15000	AT1G15000	3	3	2.0594e+06	3.17631e+06	2.35329e+06	0	0	0	0	3.3045e+06	2.7538e+06	1.5934e+06	1.8295e+06	1.4709e+06	2.22749e+06	0	3.1771e+06	0	0	2.33919e+06	1.9793e+06	2.033e+06	0	2.49469e+06	1.8045e+06	2.22671e+06	1.4726e+06	0	0	0	2.171e+06	2.19391e+06	2.0295e+06	0	0	0	0	0	2.83689e+06	0	0	2.4647e+06	2.7684e+06	0	2.8454e+06	0	2.15859e+06	1.4177e+06
AT1G15060	AT1G15060	3	3	2.25849e+06	1.296e+06	0	0	5.07741e+06	3.45669e+06	2.97041e+06	0	2.3577e+06	0	2.13741e+06	2.6221e+06	0	1.3124e+06	2.61509e+06	0	2.0624e+06	3.56391e+06	2.4114e+06	1.855e+06	0	0	0	2.47629e+06	1.9918e+06	0	1.94019e+06	1.6e+06	0	2.7893e+06	2.83679e+06	2.9964e+06	0	0	0	0	0	3.47601e+06	0	0	1.6558e+06	0	0	3.19909e+06	0	0
AT1G15120	AT1G15120	3	3	847110	1.4578e+06	0	1.7802e+06	0	0	0	0	0	0	1.3415e+06	0	0	0	0	1.5718e+06	2.8947e+06	1.3028e+06	1.4062e+06	1.2053e+06	955648	0	0	0	1.1783e+06	1.7839e+06	0	0	0	1.9129e+06	0	1.5064e+06	0	0	0	0	1.4603e+06	990838	0	0	1.9689e+06	0	2.2376e+06	1.6448e+06	0	0
AT1G15130	AT1G15130	7	7	3.3722e+06	0	2.5545e+06	5.133e+06	0	0	3.88499e+06	1.1255e+06	5.2454e+06	0	944971	3.099e+06	3.7558e+06	2.8873e+06	3.18831e+06	0	3.6638e+06	3.91739e+06	2.71811e+06	4.36261e+06	4.97191e+06	3.45379e+06	3.97309e+06	3.57671e+06	2.92209e+06	4.50701e+06	0	5.54701e+06	3.57961e+06	3.24881e+06	2.2116e+06	3.98119e+06	5.70862e+06	2.2725e+06	3.26181e+06	3.52771e+06	2.6523e+06	3.0194e+06	2.63589e+06	2.85989e+06	4.0319e+06	3.92829e+06	3.9936e+06	4.81609e+06	0	2.6293e+06
AT1G15140	AT1G15140	12	12	1.6956e+08	1.8249e+08	1.5635e+08	1.674e+08	1.7936e+08	9.98708e+07	1.842e+08	1.6914e+08	1.7049e+08	1.5918e+08	1.6727e+08	1.7552e+08	1.8941e+08	1.8046e+08	1.6971e+08	1.6522e+08	1.8506e+08	1.8292e+08	1.9673e+08	1.8444e+08	1.5608e+08	1.6567e+08	1.4973e+08	1.5956e+08	1.77941e+08	1.4892e+08	1.1742e+08	1.9267e+08	1.9815e+08	2.0164e+08	1.3758e+08	1.8417e+08	1.4484e+08	1.2245e+08	1.72881e+08	1.6986e+08	1.7259e+08	1.8013e+08	1.7442e+08	1.7673e+08	1.8202e+08	1.7087e+08	2.104e+08	1.995e+08	1.4291e+08	1.4185e+08
AT1G15200	AT1G15200	1	1	0	0	0	0	0	0	0	0	0	0	0	0	0	6.7221e+06	7.33487e+06	0	0	0	0	0	0	0	6.83562e+06	3.60131e+06	0	0	0	1.5171e+06	0	0	0	0	0	0	0	0	0	0	0	2.6877e+06	0	4.08131e+06	0	0	0	0
AT1G15270	AT1G15270	2	2	5.86899e+06	4.15429e+06	1.3455e+07	1.0636e+07	6.47721e+06	2.62159e+07	2.4185e+07	6.86801e+06	9.56809e+06	6.4933e+06	5.516e+06	0	5.255e+06	1.389e+07	4.97371e+06	4.2495e+06	2.1545e+07	7.46158e+06	8.1676e+06	1.4511e+07	4.13739e+06	3.9366e+06	5.9538e+06	7.43752e+06	2.9036e+06	0	0	8.09478e+06	1.4799e+07	1.3971e+07	1.66269e+07	1.2021e+07	1.4529e+07	9.64667e+06	6.66739e+06	9.10293e+06	5.57488e+06	4.36261e+06	5.37629e+06	6.50352e+06	1.2831e+07	6.98389e+06	1.2593e+07	9.92799e+06	0	0
AT1G15290	AT1G15290	12	9	3.40821e+07	2.84479e+07	2.76449e+07	2.51689e+07	2.605e+07	3.7114e+07	3.53219e+07	3.67001e+07	2.1742e+07	2.939e+07	3.2483e+07	4.10321e+07	2.759e+07	2.33891e+07	1.1831e+07	1.9814e+07	2.4651e+07	3.736e+07	4.2686e+07	3.80541e+07	3.87711e+07	2.3999e+07	3.32751e+07	3.2492e+07	3.084e+07	1.9354e+07	3.44481e+07	2.64661e+07	2.18809e+07	1.9356e+07	2.5489e+07	1.6142e+07	3.3955e+07	2.7752e+07	0	3.3185e+07	2.95411e+07	2.08931e+07	2.82871e+07	2.0981e+07	3.2643e+07	2.6913e+07	2.906e+07	3.807e+07	2.4155e+07	3.9465e+07
AT1G15340	AT1G15340	38	36	2.4272e+08	2.31529e+08	2.6092e+08	2.99851e+08	1.67929e+08	2.3775e+08	1.92769e+08	2.733e+08	2.4477e+08	2.33381e+08	2.1671e+08	2.5922e+08	1.2957e+08	1.43321e+08	9.70497e+07	1.3241e+08	1.5403e+08	1.8067e+08	2.19571e+08	1.6036e+08	1.39e+08	2.29701e+08	1.538e+08	1.4883e+08	2.5506e+08	3.1208e+08	5.78399e+08	1.7547e+08	1.3556e+08	1.6006e+08	2.3214e+08	2.33829e+08	3.32261e+08	4.0648e+08	2.79509e+08	2.47131e+08	1.5046e+08	1.4133e+08	1.71429e+08	1.7064e+08	2.25939e+08	1.6379e+08	1.3357e+08	2.0686e+08	2.5703e+08	2.4344e+08
AT1G15390	AT1G15390	2	2	0	0	0	0	0	2.16499e+06	2.3523e+06	0	0	1.4234e+06	0	1.8267e+06	0	1.60849e+06	0	0	5.82522e+06	2.9003e+06	2.6277e+06	4.3436e+06	0	0	0	0	0	0	0	0	3.059e+06	0	1.9517e+06	2.9035e+06	2.0624e+06	1.7716e+06	0	0	0	2.3691e+06	1.6866e+06	1.5806e+06	3.5742e+06	0	3.43951e+06	3.2236e+06	0	1.6456e+06
AT1G15500	AT1G15500	17	7	1.5068e+07	1.2707e+07	1.7593e+07	1.4595e+07	1.7499e+07	1.63091e+07	1.3618e+07	1.809e+07	1.5179e+07	1.89629e+07	1.7395e+07	2.4395e+07	1.5888e+07	1.6852e+07	1.516e+07	2.5717e+07	2.65891e+07	2.40599e+07	2.47781e+07	2.1455e+07	2.3025e+07	3.02781e+07	3.40099e+07	2.7952e+07	1.0908e+07	1.0962e+07	1.0702e+07	1.6552e+07	1.3306e+07	2.17521e+07	1.68031e+07	1.745e+07	1.9411e+07	1.868e+07	2.3946e+07	3.01729e+07	1.6801e+07	2.2291e+07	1.8655e+07	1.6844e+07	2.9762e+07	2.12569e+07	1.8315e+07	2.414e+07	2.7376e+07	3.42251e+07
AT1G15690	AT1G15690	24	24	9.74651e+08	9.282e+08	1.0318e+09	9.13583e+08	9.89641e+08	9.0402e+08	9.54242e+08	9.43208e+08	1.1474e+09	8.7877e+08	9.84612e+08	9.89257e+08	9.90513e+08	1.1462e+09	1.1442e+09	1.128e+09	9.83268e+08	1.0932e+09	9.71797e+08	1.1413e+09	8.72077e+08	9.4938e+08	9.3371e+08	1.001e+09	9.66591e+08	1.0588e+09	1.0753e+09	1.0994e+09	9.98668e+08	9.3848e+08	9.06147e+08	9.15637e+08	1.0011e+09	9.11912e+08	8.58159e+08	1.0478e+09	1.0341e+09	1.0657e+09	1.0678e+09	9.72599e+08	9.70532e+08	1.1094e+09	1.0118e+09	1.016e+09	8.81381e+08	9.37082e+08
AT1G15710;AT5G34930	AT1G15710;AT5G34930	2	2	2.22691e+06	2.21231e+06	2.4288e+06	0	2.34689e+06	2.11219e+06	2.0267e+06	1.5192e+06	1.9558e+06	1.79561e+06	2.1935e+06	1.3115e+06	2.1487e+06	2.3471e+06	1.5982e+06	0	0	2.21251e+06	1.7806e+06	2.8805e+06	1.9252e+06	0	1.9913e+06	1.482e+06	1.2261e+06	2.68171e+06	0	1.7754e+06	2.07391e+06	1.88779e+06	2.0198e+06	0	0	0	0	1.72841e+06	1.9946e+06	1.89189e+06	1.6122e+06	1.8895e+06	0	760021	1.88751e+06	2.35649e+06	2.1334e+06	0
AT1G15730	AT1G15730	9	6	7.4561e+06	7.91732e+06	8.3034e+06	9.75371e+06	7.99097e+06	4.7873e+06	8.01083e+06	5.3883e+06	5.82829e+06	6.73049e+06	6.86529e+06	4.33749e+06	6.7705e+06	4.8315e+06	7.68578e+06	6.1031e+06	7.14722e+06	0	8.68401e+06	6.85811e+06	5.05321e+06	5.43881e+06	7.03618e+06	3.69049e+06	4.13911e+06	7.2931e+06	9.19278e+06	8.02111e+06	7.27089e+06	6.78341e+06	0	902402	7.62571e+06	8.28012e+06	5.85939e+06	5.45448e+06	7.52782e+06	5.59718e+06	6.3356e+06	6.50289e+06	1.7823e+06	5.9103e+06	5.6951e+06	5.8217e+06	8.31048e+06	4.88511e+06
AT1G15750;AT1G80490;AT5G27030	AT1G15750;AT1G80490	18	10	2.2899e+07	2.0768e+07	2.7616e+07	2.164e+07	1.9177e+07	2.9272e+07	2.42771e+07	2.7533e+07	2.2899e+07	2.188e+07	2.1425e+07	2.6033e+07	2.0582e+07	1.5114e+07	1.721e+07	1.5925e+07	2.20951e+07	1.9539e+07	2.9209e+07	2.0825e+07	2.1235e+07	1.90739e+07	1.6341e+07	2.08229e+07	2.2463e+07	2.29269e+07	2.2695e+07	7.4905e+06	2.56581e+07	2.59009e+07	1.86411e+07	2.0482e+07	2.72099e+07	3.59139e+07	2.44831e+07	2.7512e+07	1.8383e+07	1.7408e+07	1.8574e+07	1.93691e+07	2.0583e+07	1.5764e+07	1.6221e+07	1.872e+07	1.8481e+07	1.79151e+07
AT1G15820	AT1G15820	21	21	5.65971e+09	6.26371e+09	4.81991e+09	3.5758e+09	6.0454e+09	5.7287e+09	5.48989e+09	4.55581e+09	4.52349e+09	5.34088e+09	6.3197e+09	4.3513e+09	6.17341e+09	4.81961e+09	5.39569e+09	5.66901e+09	6.14672e+09	4.8099e+09	5.77222e+09	5.2915e+09	4.92071e+09	5.1343e+09	5.06909e+09	4.94341e+09	5.20478e+09	4.15079e+09	3.9962e+09	6.3286e+09	7.27419e+09	7.59672e+09	7.10418e+09	7.2008e+09	4.88669e+09	4.64841e+09	4.57629e+09	4.90328e+09	6.12809e+09	5.91131e+09	5.8902e+09	5.64458e+09	5.95168e+09	6.74308e+09	6.1068e+09	6.02682e+09	4.85539e+09	4.32451e+09
AT1G15930	AT1G15930	9	5	3.6981e+07	5.56508e+07	5.60422e+07	8.22168e+07	6.49691e+07	4.46721e+07	5.73961e+07	3.88731e+07	6.99762e+07	5.79088e+07	3.90151e+07	5.6708e+07	5.77041e+07	5.8266e+07	7.68579e+07	7.949e+07	8.13568e+07	6.6015e+07	5.93239e+07	6.21379e+07	5.68958e+07	5.20549e+07	4.76869e+07	5.71952e+07	6.97152e+07	5.97411e+07	4.92292e+07	5.5593e+07	6.30468e+07	5.8683e+07	5.8132e+07	6.53571e+07	4.8858e+07	4.46931e+07	5.8705e+07	4.69551e+07	5.0535e+07	5.85072e+07	4.04899e+07	5.38659e+07	5.49342e+07	4.97009e+07	7.85381e+07	6.35382e+07	4.98849e+07	4.4011e+07
AT1G15950	AT1G15950	10	10	1.7123e+07	2.0382e+07	1.7993e+07	1.0724e+07	2.9472e+07	1.6232e+07	2.16469e+07	1.8918e+07	3.53209e+07	2.2064e+07	3.20411e+07	2.3754e+07	2.29169e+07	2.16469e+07	1.4707e+07	2.03069e+07	4.21351e+07	3.77949e+07	3.30331e+07	4.9472e+07	2.97441e+07	3.03611e+07	2.55901e+07	2.6127e+07	2.00381e+07	1.6972e+07	1.548e+07	2.1283e+07	2.8555e+07	2.6186e+07	1.6138e+07	2.4651e+07	2.3556e+07	2.82031e+07	2.81669e+07	2.6432e+07	2.07059e+07	1.9344e+07	2.2743e+07	2.5311e+07	3.72181e+07	3.22219e+07	4.97478e+07	3.80829e+07	2.0815e+07	2.57489e+07
AT1G15980	AT1G15980	16	16	2.3564e+08	2.3252e+08	2.72239e+08	2.0585e+08	2.07019e+08	2.6135e+08	2.1018e+08	2.2957e+08	2.0047e+08	2.3177e+08	2.3548e+08	2.35599e+08	2.38011e+08	2.2164e+08	2.1563e+08	1.7894e+08	1.9536e+08	2.03631e+08	2.08031e+08	1.8207e+08	2.0717e+08	2.2934e+08	2.1897e+08	2.0085e+08	2.3663e+08	1.9305e+08	2.133e+08	1.9185e+08	2.0875e+08	2.0616e+08	1.9212e+08	2.19779e+08	2.0587e+08	1.8835e+08	2.4147e+08	2.05629e+08	2.05641e+08	2.0796e+08	2.0864e+08	1.9471e+08	1.6528e+08	1.9967e+08	1.7852e+08	2.0012e+08	2.488e+08	2.2161e+08
AT1G16020	AT1G16020	2	2	0	0	0	0	0	0	0	0	0	0	0	0	0	0	0	0	0	0	0	0	0	0	8.80401e+06	1.1423e+07	0	0	0	0	8.43151e+06	0	1.0754e+07	1.0089e+07	0	0	1.1106e+07	0	0	0	0	0	0	0	4.73919e+06	9.43767e+06	0	8.66351e+06
AT1G16080	AT1G16080	22	22	2.38541e+08	2.6036e+08	2.3601e+08	2.2946e+08	2.32299e+08	2.1345e+08	2.5764e+08	2.2825e+08	3.1232e+08	2.5211e+08	2.70559e+08	2.7919e+08	2.7407e+08	3.32671e+08	2.7867e+08	2.73489e+08	3.1146e+08	3.32881e+08	3.2933e+08	3.86939e+08	2.3591e+08	2.334e+08	2.6635e+08	2.29069e+08	2.3505e+08	2.1638e+08	1.8946e+08	2.95121e+08	2.6514e+08	2.67169e+08	2.872e+08	3.0805e+08	2.1706e+08	2.57609e+08	2.2727e+08	2.122e+08	3.4001e+08	3.15829e+08	3.23711e+08	2.88919e+08	3.3838e+08	2.68569e+08	3.4352e+08	3.5983e+08	2.3573e+08	2.3324e+08
AT1G16210	AT1G16210	5	5	1.0663e+07	0	3.63741e+06	0	4.98651e+06	0	1.1822e+07	9.00441e+06	7.77591e+06	0	7.519e+06	4.86288e+06	6.23721e+06	5.35138e+06	5.67721e+06	4.27819e+06	7.3948e+06	6.44612e+06	6.20861e+06	5.2612e+06	5.28151e+06	5.35131e+06	5.62078e+06	8.55188e+06	9.50029e+06	0	1.4378e+07	6.37839e+06	8.5517e+06	4.5262e+06	0	0	6.23821e+06	1.5049e+07	1.7582e+06	0	4.23441e+06	5.15521e+06	3.85591e+06	7.45858e+06	0	6.2408e+06	5.4024e+06	0	0	2.99271e+06
AT1G16240	AT1G16240	6	6	4.64211e+06	6.59321e+06	7.7045e+06	0	0	5.18391e+06	5.42548e+06	5.41951e+06	7.38108e+06	8.02928e+06	8.7713e+06	0	0	2.741e+06	0	9.72502e+06	4.48439e+06	8.97413e+06	6.46792e+06	8.92413e+06	0	4.60609e+06	0	5.18621e+06	0	6.92902e+06	5.75e+06	0	0	3.30911e+06	0	6.16291e+06	0	1.58259e+06	0	0	5.37119e+06	6.0283e+06	5.17842e+06	0	6.77651e+06	3.36009e+06	7.08708e+06	2.27561e+06	0	9.72179e+06
AT1G16340	AT1G16340	4	1	6.55598e+06	6.67779e+06	1.0567e+07	3.0172e+06	0	6.18559e+06	0	6.64828e+06	6.97069e+06	7.46582e+06	6.79508e+06	6.5469e+06	7.1777e+06	1.8539e+06	0	0	0	6.82728e+06	8.2881e+06	7.50271e+06	0	7.77979e+06	5.98401e+06	4.76888e+06	7.5299e+06	5.50488e+06	0	0	0	5.34819e+06	0	0	6.2802e+06	6.91971e+06	6.91669e+06	6.86139e+06	6.48008e+06	0	0	0	6.00041e+06	4.92711e+06	0	0	8.47851e+06	0
AT1G16350;AT1G79470	AT1G16350	11	11	3.76689e+07	2.6507e+07	3.59331e+07	4.66732e+07	3.01639e+07	3.6766e+07	3.5891e+07	3.8426e+07	4.36749e+07	3.16291e+07	4.29519e+07	3.82851e+07	3.20089e+07	3.53609e+07	2.68441e+07	3.62531e+07	1.9758e+07	3.8819e+07	3.94601e+07	4.1697e+07	3.66089e+07	4.04039e+07	3.58259e+07	3.2655e+07	3.5331e+07	4.8792e+07	6.16988e+07	3.4896e+07	2.92451e+07	3.18109e+07	3.29339e+07	3.48409e+07	4.58739e+07	4.8502e+07	4.83131e+07	4.10671e+07	3.16741e+07	3.8772e+07	3.12859e+07	3.66871e+07	4.1887e+07	3.83741e+07	3.1926e+07	4.1154e+07	3.731e+07	3.97701e+07
AT1G16410	AT1G16410	15	9	7.43659e+06	6.66651e+06	5.34312e+06	6.08409e+06	1.4624e+07	1.4392e+07	1.2156e+07	1.0548e+07	1.6096e+07	2.01489e+07	1.012e+07	6.42872e+06	1.4217e+07	1.8448e+07	9.26333e+06	2.0153e+07	1.4908e+07	1.1288e+07	1.2063e+07	1.79151e+07	1.508e+07	1.1255e+07	2.1445e+07	2.6148e+07	0	0	0	1.0354e+07	1.3208e+07	0	9.7063e+06	0	7.61821e+06	0	0	6.05888e+06	1.4805e+07	2.34771e+07	2.21539e+07	2.55429e+07	1.5153e+07	8.78232e+06	1.2081e+07	7.98029e+06	1.0234e+07	1.4542e+07
AT1G16460	AT1G16460	7	6	1.0809e+07	1.579e+07	1.4854e+07	1.6101e+07	1.4302e+07	9.78371e+06	1.6484e+07	1.3624e+07	1.5204e+07	1.2921e+07	1.2837e+07	1.257e+07	1.3408e+07	1.2719e+07	1.2203e+07	1.2784e+07	1.6672e+07	1.6402e+07	1.1344e+07	1.3418e+07	1.2504e+07	1.5191e+07	1.415e+07	1.3628e+07	6.8612e+06	1.3316e+07	9.4732e+06	1.352e+07	1.5429e+07	1.4252e+07	1.46451e+07	1.6046e+07	1.3062e+07	0	1.3937e+07	1.1399e+07	1.2095e+07	1.2785e+07	1.3279e+07	6.53991e+06	1.3896e+07	1.1941e+07	1.5771e+07	1.5828e+07	1.6303e+07	1.1718e+07
AT1G16610	AT1G16610	2	2	0	0	0	0	0	0	0	0	0	0	0	0	0	4.01019e+06	3.66271e+06	2.3999e+06	2.35989e+06	0	0	4.07839e+06	0	3.26251e+06	0	0	0	0	0	0	0	0	0	0	0	0	0	0	762258	0	1.6106e+06	2.098e+06	2.1216e+06	0	0	2.1344e+06	0	0
AT1G16720	AT1G16720	29	29	1.6704e+08	1.6637e+08	1.83111e+08	1.92849e+08	1.816e+08	1.85719e+08	1.5705e+08	1.8956e+08	1.5687e+08	1.4072e+08	1.7656e+08	1.7097e+08	1.7648e+08	1.9872e+08	1.9093e+08	1.58e+08	1.6482e+08	1.8345e+08	1.3872e+08	1.6684e+08	1.6753e+08	1.8281e+08	1.471e+08	1.6196e+08	2.00861e+08	1.631e+08	1.64621e+08	1.5593e+08	1.8177e+08	1.642e+08	1.3677e+08	1.4063e+08	1.5008e+08	1.5831e+08	1.8561e+08	1.8578e+08	2.0472e+08	1.7915e+08	1.9322e+08	1.7055e+08	1.4286e+08	1.741e+08	1.7137e+08	1.78999e+08	1.8725e+08	1.87851e+08
AT1G16790	AT1G16790	2	2	2.95751e+06	2.70321e+06	2.63629e+06	2.98049e+06	3.57311e+06	3.82209e+06	4.38061e+06	5.06079e+06	3.63371e+06	1.6154e+06	4.19148e+06	3.0742e+06	3.10401e+06	4.40271e+06	3.1536e+06	3.05849e+06	6.90849e+06	5.64319e+06	3.76271e+06	4.34161e+06	3.15349e+06	2.8698e+06	3.30631e+06	3.44349e+06	0	3.88249e+06	2.18239e+06	3.7531e+06	4.49101e+06	5.40312e+06	3.8589e+06	3.66591e+06	3.86729e+06	3.40419e+06	2.34419e+06	0	4.419e+06	4.43681e+06	3.48141e+06	2.1961e+06	3.7919e+06	0	4.72869e+06	3.98639e+06	0	2.7952e+06
AT1G16820	AT1G16820	1	1	1.3419e+07	1.3153e+07	1.0615e+07	0	3.64079e+07	1.1176e+06	0	5.4399e+06	4.66699e+06	1.1199e+07	1.738e+06	0	2.0421e+06	3.42799e+07	1.6262e+07	0	2.0637e+07	0	0	9.27021e+06	7.1432e+06	0	0	0	0	9.58768e+06	0	0	0	0	1.7722e+07	0	1.848e+06	1.081e+07	2.6932e+07	1.8079e+07	0	1.61581e+07	3.3635e+07	0	9.81713e+06	0	1.446e+06	0	2.84799e+07	1.9811e+07
AT1G16880	AT1G16880	13	13	3.5342e+08	3.89301e+08	2.92301e+08	2.17069e+08	3.0987e+08	1.8644e+08	2.79771e+08	2.9568e+08	2.3564e+08	2.7498e+08	2.9669e+08	2.6653e+08	3.24119e+08	2.86059e+08	3.3956e+08	3.13339e+08	3.83141e+08	3.35789e+08	3.02519e+08	2.8458e+08	3.2856e+08	2.987e+08	3.1761e+08	2.5915e+08	3.18379e+08	2.1305e+08	2.43901e+08	3.3904e+08	2.9378e+08	3.1492e+08	2.5049e+08	2.78679e+08	2.4023e+08	2.05549e+08	3.1952e+08	2.53251e+08	3.32821e+08	3.0776e+08	2.8676e+08	2.61849e+08	2.68181e+08	2.88531e+08	3.899e+08	3.57491e+08	2.88059e+08	2.0437e+08
AT1G16890	AT1G16890	8	3	6.91578e+06	8.17502e+06	5.9279e+06	6.24539e+06	1.1723e+07	0	8.0727e+06	9.6283e+06	1.1078e+07	1.0237e+07	1.0087e+07	9.41892e+06	9.2641e+06	9.12928e+06	5.98289e+06	7.65139e+06	1.3439e+07	1.1825e+07	1.0692e+07	1.3962e+07	6.56699e+06	6.88841e+06	7.35998e+06	8.05431e+06	6.4599e+06	9.6752e+06	7.4065e+06	8.88771e+06	1.0003e+07	1.1388e+07	6.8442e+06	8.72341e+06	9.26032e+06	7.7596e+06	5.8959e+06	9.06867e+06	1.1402e+07	7.3242e+06	9.67198e+06	1.2841e+07	1.4584e+07	9.02459e+06	1.1591e+07	1.0666e+07	7.4213e+06	6.48039e+06
AT1G16920	AT1G16920	9	4	5.61911e+06	7.72359e+06	3.39891e+06	0	7.80399e+06	6.14908e+06	6.21081e+06	5.20559e+06	5.90539e+06	3.2321e+06	6.51801e+06	4.76231e+06	0	3.67219e+06	3.8882e+06	5.01629e+06	5.13912e+06	6.42248e+06	4.8426e+06	5.2092e+06	0	5.84552e+06	4.4024e+06	5.2491e+06	0	0	3.64011e+06	7.15931e+06	5.92211e+06	5.87192e+06	4.62749e+06	5.70431e+06	3.87469e+06	3.448e+06	5.04219e+06	4.07181e+06	3.43091e+06	1.2811e+06	3.60411e+06	8.602e+06	5.81602e+06	4.36291e+06	6.71041e+06	5.22739e+06	5.12152e+06	3.6199e+06
AT1G17050	AT1G17050	6	5	4.8588e+06	5.42578e+06	6.27042e+06	0	8.24393e+06	5.18201e+06	8.38832e+06	4.8214e+06	7.74691e+06	8.3053e+06	4.9449e+06	5.2704e+06	6.19039e+06	6.127e+06	6.05271e+06	5.89169e+06	9.99808e+06	9.35392e+06	9.84132e+06	1.373e+07	0	5.70909e+06	6.59212e+06	3.76571e+06	4.5022e+06	0	5.53469e+06	9.52819e+06	1.1634e+07	1.1265e+07	8.97201e+06	1.0136e+07	4.89881e+06	6.44979e+06	5.63842e+06	6.28552e+06	9.8922e+06	9.50147e+06	7.88069e+06	9.40907e+06	1.3734e+07	9.86057e+06	9.9933e+06	1.1866e+07	4.9307e+06	4.41931e+06
AT1G17100	AT1G17100	8	8	1.35e+08	1.1364e+08	1.4645e+08	1.57969e+08	1.0959e+08	1.1352e+08	1.1293e+08	1.2247e+08	1.3173e+08	1.3812e+08	1.1537e+08	1.4544e+08	1.4996e+08	1.6655e+08	1.8561e+08	1.1356e+08	1.1211e+08	1.2186e+08	1.1668e+08	1.2397e+08	1.2463e+08	1.275e+08	1.3602e+08	1.3949e+08	1.3718e+08	1.326e+08	1.3519e+08	1.1339e+08	1.1529e+08	1.1692e+08	1.1735e+08	1.2691e+08	1.223e+08	1.159e+08	1.3104e+08	1.2324e+08	1.3348e+08	1.2907e+08	1.317e+08	1.1747e+08	1.0691e+08	1.0705e+08	1.236e+08	1.4798e+08	1.1563e+08	1.3326e+08
AT1G17160	AT1G17160	6	6	1.7446e+07	1.7337e+07	2.2256e+07	1.5862e+07	1.2916e+07	1.87731e+07	1.8138e+07	2.0622e+07	1.93381e+07	1.3056e+07	1.3326e+07	1.45091e+07	1.45e+07	1.7144e+07	1.6712e+07	1.4069e+07	1.5779e+07	2.0191e+07	1.4983e+07	1.59539e+07	1.6182e+07	2.27221e+07	1.5814e+07	1.6938e+07	0	8.18233e+06	1.61429e+07	0	8.75472e+06	0	5.36252e+06	0	1.1077e+07	1.594e+07	1.1717e+07	5.0115e+06	7.69489e+06	1.0954e+07	9.70778e+06	1.0927e+07	8.42059e+06	1.1432e+07	1.0961e+07	1.1826e+07	0	0
AT1G17220	AT1G17220	34	34	1.9425e+08	1.6643e+08	1.9575e+08	1.9551e+08	1.90241e+08	2.0212e+08	1.7796e+08	2.12461e+08	1.76449e+08	1.79411e+08	1.85581e+08	2.1172e+08	1.911e+08	1.811e+08	1.8535e+08	1.8478e+08	1.8239e+08	1.9961e+08	1.7946e+08	1.9482e+08	1.87569e+08	1.953e+08	2.0237e+08	1.8121e+08	1.76291e+08	1.8996e+08	1.8672e+08	1.9402e+08	1.9148e+08	1.7385e+08	1.8389e+08	1.7003e+08	2.0253e+08	1.8778e+08	1.6553e+08	1.956e+08	1.7739e+08	1.8903e+08	1.9013e+08	1.9565e+08	1.8848e+08	1.9652e+08	1.8884e+08	1.86369e+08	1.9164e+08	2.0083e+08
AT1G17290;AT5G57880	AT1G17290	25	17	1.2909e+08	1.4305e+08	1.3032e+08	1.431e+08	1.5521e+08	1.502e+08	1.8243e+08	1.6296e+08	1.7113e+08	1.4891e+08	1.4164e+08	1.55781e+08	1.63451e+08	1.6092e+08	1.8462e+08	1.5268e+08	1.4826e+08	1.9916e+08	1.6079e+08	1.4498e+08	1.402e+08	1.6564e+08	1.4773e+08	1.7485e+08	1.6722e+08	1.475e+08	1.2749e+08	1.6266e+08	1.9165e+08	1.5e+08	1.4842e+08	1.7599e+08	1.4202e+08	1.2781e+08	1.6743e+08	1.456e+08	1.6883e+08	1.8574e+08	1.5173e+08	1.7563e+08	1.5964e+08	1.5819e+08	1.57619e+08	1.7963e+08	1.5429e+08	1.5809e+08
AT1G17370;AT1G58470	AT1G17370	3	1	0	2.91241e+06	5.92191e+06	3.85169e+06	3.7099e+06	3.69041e+06	3.57131e+06	3.92421e+06	4.10301e+06	2.7018e+06	3.21641e+06	3.75739e+06	2.84361e+06	3.80821e+06	4.16501e+06	2.30901e+06	4.6781e+06	6.33938e+06	3.53001e+06	4.90299e+06	4.03571e+06	4.21441e+06	5.55078e+06	4.56689e+06	3.19459e+06	0	0	3.0984e+06	4.03571e+06	3.1118e+06	3.6699e+06	2.2686e+06	3.41149e+06	3.16749e+06	3.57579e+06	4.33169e+06	0	4.45891e+06	5.3413e+06	4.24979e+06	3.39709e+06	3.69451e+06	2.9414e+06	4.44882e+06	6.48619e+06	5.26149e+06
AT1G17470;AT1G72660	AT1G17470;AT1G72660	9	9	1.8461e+07	2.26e+07	1.4034e+07	1.3974e+07	2.1852e+07	1.9168e+07	2.3861e+07	2.1054e+07	1.3941e+07	1.904e+07	1.4625e+07	1.8936e+07	1.4189e+07	2.0786e+07	1.92361e+07	1.7608e+07	1.8569e+07	2.2324e+07	1.9309e+07	1.9915e+07	2.24231e+07	1.6013e+07	1.7232e+07	1.9404e+07	2.2595e+07	1.4012e+07	9.96439e+06	1.94791e+07	2.09151e+07	1.5521e+07	1.7905e+07	1.3232e+07	1.2949e+07	1.80629e+07	1.5081e+07	1.3394e+07	1.8227e+07	1.8999e+07	1.6125e+07	1.9201e+07	1.7174e+07	1.6198e+07	1.4181e+07	1.9684e+07	1.3498e+07	1.6162e+07
AT1G17620	AT1G17620	2	2	3.86881e+06	4.4337e+06	4.48259e+06	0	4.11081e+06	4.652e+06	5.26e+06	3.9805e+06	4.0502e+06	4.30312e+06	5.2242e+06	4.02721e+06	4.3999e+06	4.58328e+06	3.1437e+06	4.3578e+06	3.81161e+06	4.03571e+06	5.17971e+06	4.61859e+06	4.11009e+06	3.3803e+06	4.4109e+06	3.87579e+06	3.4336e+06	4.7945e+06	3.47731e+06	5.48021e+06	7.11731e+06	4.6974e+06	3.80019e+06	2.5877e+06	4.46999e+06	2.62301e+06	4.63141e+06	2.7947e+06	3.48491e+06	3.4376e+06	3.84031e+06	2.6949e+06	3.9256e+06	5.38058e+06	0	5.31059e+06	0	3.6934e+06
AT1G17650	AT1G17650	10	10	1.2103e+08	1.3731e+08	1.1465e+08	1.0671e+08	9.7787e+07	9.899e+07	8.8703e+07	1.0948e+08	9.30073e+07	1.0598e+08	9.69898e+07	9.77498e+07	9.6406e+07	8.64828e+07	8.18648e+07	8.2239e+07	7.6169e+07	8.54111e+07	8.44468e+07	9.34823e+07	1.0385e+08	9.37152e+07	1.0245e+08	9.24583e+07	1.1141e+08	1.0612e+08	1.0249e+08	1.0145e+08	8.14098e+07	9.11298e+07	9.17879e+07	1.0099e+08	8.72432e+07	9.126e+07	1.0592e+08	1.1503e+08	9.17961e+07	8.35838e+07	9.1758e+07	8.35751e+07	7.20782e+07	8.23942e+07	8.53738e+07	8.94768e+07	7.24569e+07	8.89259e+07
AT1G17720	AT1G17720	7	5	7.00571e+06	4.21199e+06	7.75718e+06	1.1167e+07	5.485e+06	5.08939e+06	5.49211e+06	6.49501e+06	3.9375e+06	9.08339e+06	5.80349e+06	9.47779e+06	5.9804e+06	0	6.28709e+06	5.32769e+06	0	7.1679e+06	8.00539e+06	6.28399e+06	4.51001e+06	4.81168e+06	3.99939e+06	0	5.99871e+06	6.83709e+06	1.7833e+06	4.389e+06	6.06998e+06	2.83229e+06	5.03821e+06	5.5818e+06	8.3575e+06	1.2317e+07	1.1405e+07	5.94358e+06	4.93559e+06	4.60701e+06	2.99499e+06	4.20391e+06	6.88402e+06	0	3.6686e+06	4.41931e+06	3.6638e+06	6.77853e+06
AT1G17840	AT1G17840	7	7	1.1804e+07	1.041e+07	1.1117e+07	8.9872e+06	8.54311e+06	9.36528e+06	1.2319e+07	9.50642e+06	1.4579e+07	1.4269e+07	1.3981e+07	1.1654e+07	9.71539e+06	9.26661e+06	9.95921e+06	5.1299e+06	8.1217e+06	1.3918e+07	6.95202e+06	1.43669e+07	1.1856e+07	1.0455e+07	5.2458e+06	7.35518e+06	1.1339e+07	1.7295e+07	0	9.1789e+06	1.0207e+07	5.38461e+06	1.0164e+07	1.3302e+07	8.91727e+06	1.7993e+07	0	7.07599e+06	1.0315e+07	9.60218e+06	1.3605e+07	6.80159e+06	1.1556e+07	1.1681e+07	1.0476e+07	1.2203e+07	9.3091e+06	1.4976e+07
AT1G17860	AT1G17860	5	5	2.2275e+07	2.3453e+07	1.621e+07	1.5427e+07	1.632e+07	1.4137e+07	1.917e+07	2.33541e+07	2.294e+07	1.163e+07	1.2883e+07	1.2259e+07	1.9678e+07	1.25e+07	2.1718e+07	1.5823e+07	1.9923e+07	2.16469e+07	1.392e+07	1.8442e+07	2.48831e+07	1.3959e+07	1.80559e+07	1.4897e+07	1.4696e+07	1.4696e+07	1.3337e+07	1.3705e+07	2.78719e+07	2.6249e+07	1.7081e+07	1.748e+07	1.5266e+07	1.3052e+07	1.286e+07	1.3347e+07	2.43531e+07	2.54371e+07	1.5147e+07	1.9709e+07	1.5622e+07	1.8315e+07	2.1966e+07	1.3472e+07	2.28451e+07	1.8933e+07
AT1G17880	AT1G17880	14	10	7.35519e+07	8.22402e+07	5.06718e+07	7.89201e+07	5.72598e+07	6.25311e+07	7.44599e+07	6.40289e+07	6.416e+07	6.86159e+07	6.139e+07	6.53349e+07	4.7095e+07	4.94648e+07	4.46721e+07	4.41381e+07	6.16749e+07	4.84821e+07	5.71409e+07	6.26031e+07	6.00108e+07	5.46251e+07	5.76201e+07	4.93511e+07	4.72719e+07	4.75279e+07	5.57439e+07	6.19259e+07	5.9197e+07	7.86111e+07	6.24332e+07	7.42249e+07	6.04161e+07	6.3353e+07	8.29357e+07	7.38697e+07	5.10091e+07	4.2425e+07	4.68901e+07	5.79181e+07	6.891e+07	4.62199e+07	6.58358e+07	5.16949e+07	5.3046e+07	5.66939e+07
AT1G17890	AT1G17890	8	6	1.0607e+07	1.2056e+07	1.0381e+07	1.1047e+07	1.1956e+07	1.0236e+07	1.0839e+07	1.0531e+07	1.224e+07	9.6624e+06	8.3832e+06	1.0744e+07	1.0451e+07	1.0732e+07	1.0811e+07	9.01421e+06	1.1503e+07	1.2313e+07	1.5568e+07	1.2041e+07	8.17139e+06	1.059e+07	1.1153e+07	1.0641e+07	1.5419e+07	1.1928e+07	1.4859e+07	1.4084e+07	1.3031e+07	1.1689e+07	1.2088e+07	1.5178e+07	1.2878e+07	8.31722e+06	9.34627e+06	1.1909e+07	1.0688e+07	1.0813e+07	9.96867e+06	1.1397e+07	1.4752e+07	1.2497e+07	1.2924e+07	1.1742e+07	8.47693e+06	1.1493e+07
AT1G18060	AT1G18060	7	7	1.98881e+07	2.7489e+07	1.2243e+07	1.2826e+07	1.5737e+07	1.4911e+07	1.80579e+07	1.6506e+07	1.5804e+07	1.1602e+07	1.4394e+07	1.602e+07	1.7406e+07	1.7812e+07	1.7153e+07	1.9989e+07	2.1565e+07	1.0164e+07	1.3842e+07	1.4844e+07	1.266e+07	1.5896e+07	1.6e+07	1.3744e+07	1.8908e+07	1.8811e+07	1.5018e+07	2.11329e+07	1.7095e+07	1.7619e+07	1.8507e+07	2.0982e+07	1.2385e+07	1.1276e+07	1.2225e+07	1.8477e+07	2.4685e+07	1.3532e+07	1.73139e+07	1.6253e+07	1.7807e+07	2.0192e+07	2.1421e+07	1.81311e+07	1.84349e+07	1.5144e+07
AT1G18070	AT1G18070	17	17	6.60951e+07	6.6797e+07	7.3017e+07	4.669e+07	6.79109e+07	6.65281e+07	6.37932e+07	7.60403e+07	5.9662e+07	7.18448e+07	6.86188e+07	7.4984e+07	6.27112e+07	6.72332e+07	6.4979e+07	6.29429e+07	6.51992e+07	6.93542e+07	6.94668e+07	6.56099e+07	6.14662e+07	6.58108e+07	6.3558e+07	7.51458e+07	8.21809e+07	6.51851e+07	7.55653e+07	8.0894e+07	6.24172e+07	6.20772e+07	6.86578e+07	6.6482e+07	7.271e+07	6.8115e+07	6.78789e+07	6.84112e+07	5.84828e+07	6.51969e+07	5.2824e+07	6.4898e+07	5.78711e+07	6.67521e+07	6.51459e+07	5.4297e+07	7.74891e+07	7.58618e+07
AT1G18080	AT1G18080	23	16	1.8734e+08	2.23081e+08	1.7307e+08	2.0063e+08	3.34651e+08	2.0684e+08	2.0419e+08	1.9418e+08	2.2513e+08	1.8579e+08	2.50869e+08	2.31149e+08	2.8724e+08	3.3873e+08	4.21089e+08	3.67401e+08	2.9237e+08	2.2074e+08	2.027e+08	2.5695e+08	2.89039e+08	2.9108e+08	2.6467e+08	2.90931e+08	2.677e+08	2.23081e+08	1.99949e+08	2.39639e+08	2.4252e+08	2.63619e+08	2.2331e+08	2.35589e+08	1.9355e+08	1.6477e+08	2.03759e+08	2.0485e+08	2.63259e+08	2.3488e+08	2.2197e+08	3.2141e+08	2.0172e+08	2.57659e+08	2.93389e+08	1.8824e+08	2.66029e+08	2.1204e+08
AT1G18150;AT1G73670;AT1G53510;AT2G42880;AT3G14720;AT3G18040	AT1G18150	7	7	0	0	0	0	1.5132e+06	0	0	0	0	0	0	0	1.7222e+06	0	0	0	1.4977e+06	0	0	1.6866e+06	1.8256e+06	0	0	3.71649e+06	0	0	0	0	0	0	0	0	0	0	0	0	0	0	0	0	1.6258e+06	3.28411e+06	0	0	1.1812e+06	0
AT1G18170	AT1G18170	6	6	3.4132e+07	3.2287e+07	3.83661e+07	4.18751e+07	3.05801e+07	3.63021e+07	3.69129e+07	3.4445e+07	3.07651e+07	3.55521e+07	3.5356e+07	3.24249e+07	3.3785e+07	2.7708e+07	3.12419e+07	2.80491e+07	2.7477e+07	3.9206e+07	3.1827e+07	2.8261e+07	3.33481e+07	2.94571e+07	2.8673e+07	3.10051e+07	3.4973e+07	3.08539e+07	3.1142e+07	3.38941e+07	3.03731e+07	3.03369e+07	3.4171e+07	4.0559e+07	3.3117e+07	2.74011e+07	3.46139e+07	2.8623e+07	2.95041e+07	3.48651e+07	2.96469e+07	2.73379e+07	2.9671e+07	3.1259e+07	2.99151e+07	3.69169e+07	3.1092e+07	2.6139e+07
AT1G18210	AT1G18210	15	15	9.14329e+07	8.5529e+07	1.46689e+08	2.0312e+08	5.90249e+07	5.93659e+07	5.76669e+07	5.12611e+07	7.96831e+07	9.04652e+07	5.93218e+07	8.20659e+07	6.04488e+07	6.26469e+07	4.8884e+07	4.82629e+07	6.05222e+07	7.5283e+07	6.507e+07	6.4787e+07	4.88068e+07	6.53779e+07	5.43211e+07	6.68619e+07	9.55227e+07	1.5622e+08	1.1677e+08	6.07651e+07	6.4712e+07	6.25272e+07	6.6759e+07	6.8921e+07	8.14612e+07	9.87317e+07	8.21672e+07	8.06717e+07	4.6933e+07	4.69281e+07	4.3061e+07	5.33162e+07	6.5924e+07	5.715e+07	4.2124e+07	6.31951e+07	6.48678e+07	7.4633e+07
AT1G73620;AT1G18250	AT1G73620;AT1G18250	1	1	0	2.0982e+06	0	0	0	0	0	0	0	0	0	0	0	0	2.53879e+06	1.9114e+06	1.2768e+06	0	1.4637e+06	2.8533e+06	0	0	0	0	0	0	0	0	0	0	0	0	0	0	0	0	0	0	0	0	0	0	0	0	0	1.7707e+06
AT1G18270	AT1G18270	10	10	5.57481e+06	7.11829e+06	7.34179e+06	5.41812e+06	6.16898e+06	1.0647e+07	5.58769e+06	8.79578e+06	7.53361e+06	5.49748e+06	8.1333e+06	4.10031e+06	4.59508e+06	7.64153e+06	4.6396e+06	4.703e+06	7.68168e+06	5.98471e+06	8.3637e+06	6.7561e+06	4.02319e+06	7.25649e+06	8.13347e+06	8.50418e+06	6.06699e+06	5.7396e+06	4.2528e+06	6.9062e+06	8.76978e+06	5.2212e+06	8.96592e+06	8.13781e+06	4.73768e+06	0	0	5.5459e+06	7.52902e+06	5.94869e+06	6.90179e+06	5.78658e+06	7.5226e+06	7.88971e+06	5.24961e+06	1.055e+07	6.66582e+06	7.72921e+06
AT1G18450;AT1G73910	AT1G18450	11	11	2.5913e+07	1.881e+07	1.8084e+07	2.4273e+07	1.582e+07	1.73799e+07	1.9525e+07	2.0049e+07	1.94521e+07	1.7606e+07	1.8745e+07	1.7778e+07	1.6474e+07	1.5461e+07	1.6614e+07	1.7892e+07	1.65e+07	2.34771e+07	1.9379e+07	2.7276e+07	1.9714e+07	1.7627e+07	1.8832e+07	2.15369e+07	1.8368e+07	1.3421e+07	2.4439e+07	2.50039e+07	1.93871e+07	1.74181e+07	1.7363e+07	1.7924e+07	1.85679e+07	1.80261e+07	1.7972e+07	1.6887e+07	1.8347e+07	1.9576e+07	1.7491e+07	1.9914e+07	2.0855e+07	1.7604e+07	1.6213e+07	2.0433e+07	1.64541e+07	1.6362e+07
AT1G18500	AT1G18500	21	6	1.468e+07	1.1813e+07	1.22e+07	1.1312e+07	1.0996e+07	1.2195e+07	1.3062e+07	1.27111e+07	1.5976e+07	1.0979e+07	7.89589e+06	1.1441e+07	1.1115e+07	1.1488e+07	1.5079e+07	1.6006e+07	1.2851e+07	1.6302e+07	1.2213e+07	1.4574e+07	1.1622e+07	1.064e+07	1.1804e+07	1.1273e+07	1.0106e+07	1.4429e+07	1.329e+07	0	1.2861e+07	0	9.60271e+06	8.46601e+06	1.2707e+07	1.1204e+07	8.92017e+06	8.39018e+06	9.8253e+06	1.0466e+07	1.2844e+07	1.56089e+07	1.2051e+07	1.4764e+07	1.092e+07	1.2041e+07	1.2454e+07	1.0623e+07
AT1G18540	AT1G18540	26	12	2.59141e+08	2.49769e+08	2.8136e+08	2.2079e+08	2.32589e+08	2.39619e+08	2.41881e+08	2.36499e+08	2.6721e+08	2.63489e+08	2.39791e+08	2.5755e+08	2.29421e+08	2.2795e+08	2.20671e+08	2.94169e+08	2.27389e+08	2.31761e+08	2.67941e+08	2.43361e+08	2.32801e+08	2.3278e+08	2.6709e+08	2.31411e+08	2.06981e+08	2.4989e+08	2.9568e+08	2.9155e+08	2.4371e+08	2.4685e+08	2.355e+08	1.9911e+08	2.8192e+08	2.74921e+08	2.743e+08	2.84141e+08	1.99421e+08	2.44349e+08	2.3491e+08	2.49e+08	2.51601e+08	2.48739e+08	2.162e+08	2.2485e+08	2.48921e+08	2.6494e+08
AT1G18590	AT1G18590	12	7	6.2309e+06	8.2683e+06	6.36002e+06	7.50968e+06	1.0582e+07	1.5087e+07	7.67109e+06	1.1519e+07	1.379e+07	1.2766e+07	9.71721e+06	1.1077e+07	1.2348e+07	8.9566e+06	9.52832e+06	1.0137e+07	8.34297e+06	1.62429e+07	1.4213e+07	1.3655e+07	9.45489e+06	7.46112e+06	1.1266e+07	1.474e+07	6.77449e+06	0	8.66147e+06	7.8022e+06	1.0758e+07	7.08168e+06	1.0741e+07	9.49621e+06	8.67252e+06	5.79541e+06	5.1146e+06	9.64587e+06	1.2215e+07	1.6722e+07	9.80842e+06	1.2337e+07	1.2768e+07	1.3359e+07	5.72729e+06	1.2922e+07	7.52328e+06	8.83452e+06
AT1G18640	AT1G18640	4	4	0	7.2376e+06	3.00189e+06	6.654e+06	6.8478e+06	3.54479e+06	4.64891e+06	0	7.05869e+06	3.52331e+06	4.80762e+06	5.35379e+06	5.11169e+06	3.84449e+06	4.02651e+06	5.72121e+06	6.43701e+06	6.63461e+06	7.08271e+06	5.20801e+06	4.4672e+06	3.86589e+06	3.47709e+06	4.1694e+06	3.8833e+06	1.5681e+06	4.9927e+06	5.24009e+06	6.6648e+06	6.58421e+06	6.57769e+06	5.64018e+06	2.2164e+06	3.37681e+06	0	2.97711e+06	5.79738e+06	3.81489e+06	2.75021e+06	5.21061e+06	4.9117e+06	5.73901e+06	6.44049e+06	4.45418e+06	0	3.20391e+06
AT1G18660	AT1G18660	1	1	0	0	0	0	0	0	753318	975742	0	800837	1.0357e+06	0	1.2712e+06	0	939081	1.1892e+06	579420	1.4627e+06	0	875168	1.1106e+06	0	921401	1.1684e+06	0	0	0	0	831900	0	0	0	0	0	0	0	1.4895e+06	0	1.3567e+06	720810	1.0912e+06	0	808630	0	0	0
AT1G18730	AT1G18730	4	4	1.4528e+07	6.3055e+06	8.4189e+06	1.7127e+07	0	0	5.70719e+06	0	1.0325e+07	0	0	0	7.33512e+06	5.25959e+06	6.01219e+06	4.0961e+06	1.373e+07	1.95551e+06	1.2968e+07	5.1078e+06	5.0938e+06	7.95417e+06	1.52199e+07	8.82142e+06	1.3959e+07	1.2672e+07	7.20282e+06	6.09929e+06	6.4535e+06	6.42021e+06	5.83908e+06	9.05812e+06	6.49803e+06	7.13999e+06	8.06867e+06	1.0166e+07	1.8301e+06	0	0	8.35669e+06	9.5675e+06	5.82921e+06	0	0	4.61839e+06	5.8407e+06
AT1G18800	AT1G18800	9	3	0	6.42671e+06	0	0	0	0	4.46519e+06	0	7.32588e+06	0	0	0	1.2978e+07	5.67851e+06	6.72998e+06	5.75762e+06	7.51932e+06	9.84998e+06	8.36933e+06	9.2199e+06	1.1579e+07	8.04672e+06	8.35229e+06	9.103e+06	0	0	0	0	8.42748e+06	5.79899e+06	0	0	0	0	0	0	7.74412e+06	5.10249e+06	7.83081e+06	0	7.09878e+06	8.2349e+06	7.71048e+06	9.50457e+06	0	0
AT1G19025	AT1G19025	1	1	4.3317e+07	3.90119e+07	3.7418e+07	4.55059e+07	3.71009e+07	1.71379e+07	3.4749e+07	1.91031e+07	3.63011e+07	2.99041e+07	3.4153e+07	2.5535e+07	3.4145e+07	2.86131e+07	1.6624e+07	2.7153e+07	3.27999e+07	3.3684e+07	2.67369e+07	3.17671e+07	1.7191e+07	3.49379e+07	3.1211e+07	2.78241e+07	4.40959e+07	8.95083e+06	3.65609e+06	3.65369e+07	3.3856e+07	1.7139e+07	0	4.82919e+06	6.55021e+06	7.29608e+06	7.53878e+06	1.2033e+07	3.0285e+07	6.20681e+06	9.28912e+06	3.60581e+07	3.1626e+07	6.8234e+06	2.9284e+07	1.0553e+07	0	6.59769e+06
AT1G19110	AT1G19110	4	4	4.47529e+06	3.44399e+06	3.30979e+06	3.2442e+06	3.97229e+06	2.54229e+06	3.52981e+06	3.567e+06	3.2993e+06	3.52509e+06	5.68122e+06	2.71069e+06	3.97731e+06	3.0339e+06	3.4427e+06	2.4379e+06	0	0	4.1302e+06	4.92602e+06	3.2431e+06	3.8128e+06	3.88599e+06	3.00181e+06	2.70771e+06	0	3.06971e+06	2.4252e+06	0	3.25039e+06	3.31659e+06	3.2426e+06	3.03629e+06	0	0	3.6298e+06	0	0	3.2766e+06	0	0	0	0	0	0	2.8415e+06
AT1G19130	AT1G19130	5	5	0	0	0	2.2739e+06	6.44921e+06	0	3.47909e+06	3.75221e+06	4.29269e+06	2.472e+06	3.61131e+06	2.2831e+06	4.18101e+06	3.3067e+06	4.90211e+06	1.9491e+06	2.6379e+06	0	2.0401e+06	3.30349e+06	2.7504e+06	1.8355e+06	2.6085e+06	2.0486e+06	2.86469e+06	0	0	3.23279e+06	2.78539e+06	3.54001e+06	3.2766e+06	2.90609e+06	0	0	2.3171e+06	0	3.38661e+06	0	5.9931e+06	3.28679e+06	3.1331e+06	3.0988e+06	3.3357e+06	2.21461e+06	2.2256e+06	0
AT1G19150	AT1G19150	4	4	2.6588e+07	2.21101e+07	2.12709e+07	1.8899e+07	2.73571e+07	1.73229e+07	2.5799e+07	2.35419e+07	1.75e+07	2.66479e+07	2.01299e+07	2.0358e+07	3.4203e+07	3.09359e+07	2.9787e+07	2.60161e+07	3.50519e+07	3.61259e+07	2.4078e+07	3.10939e+07	2.1075e+07	2.80549e+07	1.9284e+07	2.5562e+07	2.5654e+07	1.7083e+07	1.6851e+07	2.5711e+07	2.4945e+07	3.05979e+07	2.46561e+07	1.6469e+06	1.9346e+07	1.6757e+07	1.8599e+07	2.25781e+07	2.41319e+07	2.8832e+07	3.15649e+07	2.3617e+07	2.3069e+07	3.18401e+07	3.15431e+07	2.048e+07	2.6024e+07	1.46309e+07
AT1G19360	AT1G19360	2	2	0	624149	0	0	0	0	444431	0	0	0	0	0	0	0	906841	0	0	0	0	757030	0	0	0	350620	0	0	0	0	0	0	0	0	0	0	0	0	471981	0	809118	691198	0	0	794722	0	0	0
AT1G19450	AT1G19450	3	2	0	3.33231e+06	3.77821e+06	2.11331e+06	3.9529e+06	4.47151e+06	3.82771e+06	4.65771e+06	2.56589e+06	5.86159e+06	4.2178e+06	2.3445e+06	3.863e+06	3.68969e+06	3.77271e+06	4.43939e+06	2.607e+06	2.2297e+06	2.74741e+06	2.44941e+06	5.34289e+06	7.97128e+06	5.2026e+06	3.828e+06	3.4912e+06	4.40399e+06	2.8454e+06	0	3.40561e+06	3.68451e+06	3.18001e+06	2.42001e+06	4.23658e+06	2.1322e+06	3.5415e+06	4.67959e+06	4.7455e+06	4.34969e+06	2.8555e+06	2.68461e+06	2.4959e+06	3.4564e+06	2.56509e+06	2.89419e+06	0	4.2502e+06
AT1G19570	AT1G19570	18	12	1.7588e+08	1.927e+08	1.1828e+08	2.1105e+08	1.931e+08	1.6324e+08	1.3573e+08	1.6309e+08	2.79971e+08	2.4135e+08	1.754e+08	1.6416e+08	4.16171e+08	2.0149e+08	3.18031e+08	2.4374e+08	1.7596e+08	2.31659e+08	1.76869e+08	1.6727e+08	2.3638e+08	1.9192e+08	2.2807e+08	3.02431e+08	1.9429e+08	1.4211e+08	3.17051e+08	1.77749e+08	1.4495e+08	1.6709e+08	1.6343e+08	1.6163e+08	1.2432e+08	1.1944e+08	2.07039e+08	1.7946e+08	2.93519e+08	2.00799e+08	1.7801e+08	3.52149e+08	1.6733e+08	1.82341e+08	2.0898e+08	1.4802e+08	1.65e+08	1.9122e+08
AT1G19580	AT1G19580	5	3	1.0661e+07	2.114e+07	1.8361e+07	1.84729e+07	9.28024e+06	2.9222e+07	2.3834e+07	2.35509e+07	3.29439e+07	2.7403e+07	1.4533e+07	0	1.1259e+07	3.90511e+06	0	0	8.44058e+06	0	0	2.28201e+07	8.93242e+06	1.5709e+07	1.0644e+07	2.12751e+07	2.06759e+07	2.0568e+07	1.4709e+07	7.92001e+06	2.00899e+07	2.02019e+07	2.0197e+07	1.6971e+07	1.2998e+07	2.4085e+07	2.1219e+07	1.3239e+07	9.38471e+06	1.4903e+07	2.2183e+07	5.22478e+06	0	1.1279e+07	1.8644e+07	0	1.9314e+07	3.5317e+07
AT1G19670	AT1G19670	7	7	1.0401e+07	1.4652e+07	1.1154e+07	1.53e+07	1.5241e+07	2.5804e+07	2.089e+07	1.7573e+07	2.3799e+07	2.32529e+07	1.3698e+07	1.4023e+07	3.3845e+07	2.70961e+07	3.3656e+07	2.9713e+07	2.26439e+07	3.49149e+07	2.6671e+07	2.5393e+07	1.72899e+07	1.619e+07	3.20791e+07	4.08601e+07	1.1333e+07	1.7042e+07	1.1779e+07	2.102e+07	2.3493e+07	2.01561e+07	1.7709e+07	1.4577e+07	1.4637e+07	1.5177e+07	1.2967e+07	1.1814e+07	2.8503e+07	2.3455e+07	1.776e+07	3.79141e+07	2.67319e+07	3.87311e+07	2.49959e+07	2.4188e+07	2.14311e+07	2.2883e+07
AT1G19740	AT1G19740	4	3	0	0	0	0	2.1115e+06	0	0	0	0	0	0	0	0	4.00469e+06	2.1764e+06	0	3.68619e+06	0	0	0	0	0	0	0	0	0	0	0	3.5039e+06	3.9057e+06	0	0	0	0	0	0	4.33491e+06	0	3.44901e+06	0	0	3.1435e+06	4.77361e+06	0	0	0
AT1G19770	AT1G19770	2	2	0	4.93798e+06	6.0987e+06	5.5791e+06	3.75411e+06	4.99101e+06	3.5952e+06	4.11551e+06	4.85379e+06	6.42511e+06	5.2854e+06	5.7498e+06	4.76611e+06	4.1132e+06	4.75219e+06	3.89529e+06	4.2811e+06	3.34269e+06	4.05101e+06	3.1863e+06	0	3.15151e+06	5.37331e+06	4.59241e+06	4.19169e+06	6.62859e+06	5.71349e+06	5.583e+06	4.99229e+06	3.3529e+06	3.66139e+06	5.49908e+06	6.1344e+06	4.18371e+06	4.85271e+06	5.7638e+06	5.03671e+06	4.21e+06	5.49649e+06	5.2494e+06	4.63231e+06	5.28858e+06	5.66502e+06	4.93159e+06	4.86312e+06	6.04299e+06
AT1G19835	AT1G19835	3	3	0	1.0446e+07	2.86829e+07	2.95589e+07	1.80241e+07	2.6009e+07	1.0118e+07	0	0	0	1.0087e+07	0	1.0743e+07	0	0	6.7584e+06	1.1414e+07	9.22399e+06	0	0	0	1.46309e+07	1.1242e+07	2.00431e+07	0	0	0	1.0306e+07	9.6299e+06	9.40789e+06	1.5971e+07	1.6273e+07	0	0	2.6986e+07	1.589e+07	8.4774e+06	0	1.2827e+07	9.13333e+06	7.74181e+06	9.0749e+06	0	9.25069e+06	0	1.303e+07
AT1G19870	AT1G19870	17	17	6.82851e+06	6.19542e+06	9.23551e+06	7.46401e+06	6.9176e+06	7.1254e+06	5.90461e+06	9.68882e+06	5.96682e+06	1.1247e+07	5.1294e+06	4.26351e+06	4.9935e+06	6.58741e+06	5.29779e+06	6.30769e+06	9.93047e+06	1.042e+07	7.78551e+06	1.5942e+07	8.54643e+06	4.09111e+06	5.58982e+06	6.47559e+06	1.4649e+07	1.0266e+07	9.27741e+06	1.3125e+07	7.33512e+06	4.43951e+06	5.11251e+06	7.89709e+06	9.72441e+06	9.00447e+06	5.30591e+06	9.32298e+06	4.5174e+06	3.43229e+06	4.61811e+06	0	7.69409e+06	6.58659e+06	7.66243e+06	7.54532e+06	9.12498e+06	1.9861e+06
AT1G19920	AT1G19920	16	11	1.8758e+07	2.1404e+07	1.7396e+07	1.8956e+07	2.0468e+07	1.5299e+07	1.7265e+07	1.725e+07	2.0603e+07	1.89209e+07	1.9288e+07	2.20411e+07	2.30859e+07	2.2285e+07	1.8101e+07	1.7787e+07	1.3224e+07	2.1217e+07	1.94909e+07	2.78729e+07	2.2049e+07	1.4928e+07	2.1834e+07	1.7796e+07	2.16191e+07	1.4168e+07	1.397e+07	2.2816e+07	2.39681e+07	1.943e+07	1.8787e+07	1.4938e+07	1.5687e+07	1.96951e+07	1.78099e+07	1.8705e+07	1.9926e+07	2.3327e+07	1.7866e+07	2.9714e+07	2.0912e+07	1.8989e+07	2.1764e+07	1.679e+07	1.4987e+07	1.80181e+07
AT1G20010	AT1G20010	26	5	1.638e+08	1.6274e+08	1.9108e+08	1.6201e+08	1.7658e+08	1.8769e+08	1.5505e+08	1.9257e+08	1.9791e+08	1.6208e+08	1.77069e+08	1.6855e+08	1.4248e+08	1.478e+08	1.3497e+08	1.1715e+08	1.6684e+08	1.877e+08	1.9054e+08	1.4746e+08	1.6909e+08	1.4827e+08	1.4005e+08	1.5072e+08	1.8668e+08	1.5826e+08	1.5298e+08	1.6576e+08	1.6843e+08	1.5127e+08	1.87789e+08	2.1624e+08	1.4372e+08	1.60671e+08	1.7332e+08	1.6597e+08	1.2177e+08	1.4847e+08	1.2144e+08	1.3952e+08	1.74289e+08	1.5556e+08	1.41759e+08	1.8566e+08	1.584e+08	1.7423e+08
AT1G20020	AT1G20020	33	28	2.0013e+09	1.8504e+09	1.9479e+09	1.7943e+09	1.4991e+09	1.6986e+09	1.5957e+09	1.6449e+09	1.80929e+09	1.7762e+09	1.8313e+09	1.6654e+09	1.6109e+09	1.5544e+09	1.4779e+09	1.68489e+09	1.3665e+09	1.5011e+09	1.57979e+09	1.5922e+09	1.663e+09	1.6972e+09	1.6572e+09	1.6086e+09	1.675e+09	1.9678e+09	2.0738e+09	1.7125e+09	1.5034e+09	1.5567e+09	1.6829e+09	1.72569e+09	1.758e+09	1.69729e+09	1.6292e+09	1.7275e+09	1.7013e+09	1.74831e+09	1.68331e+09	1.4875e+09	1.4804e+09	1.85e+09	1.4056e+09	1.6419e+09	1.5429e+09	1.797e+09
AT1G20050	AT1G20050	2	2	8.66249e+06	8.80591e+06	8.4599e+06	0	0	7.92522e+06	0	5.38812e+06	8.47511e+06	1.0205e+07	0	7.00421e+06	1.3825e+07	1.1358e+07	2.03169e+07	5.47398e+06	0	1.1815e+07	1.0812e+07	1.2774e+07	0	9.01871e+06	0	9.3695e+06	0	6.19469e+06	5.5973e+06	9.49627e+06	1.85679e+07	1.3666e+07	7.16423e+06	5.58982e+06	4.7247e+06	7.03091e+06	9.47858e+06	6.90232e+06	1.3634e+07	0	0	7.46852e+06	0	8.70498e+06	1.6964e+07	8.82827e+06	1.0816e+07	7.962e+06
AT1G20090;AT1G75840;AT4G35020;AT4G35950;AT3G51300;AT5G45970;AT4G28950;AT3G48040;AT5G62880;AT3G51290	AT1G20090;AT1G75840;AT4G35020	4	3	4.58011e+06	3.93911e+06	0	0	5.3393e+06	5.45168e+06	4.53101e+06	3.87091e+06	0	4.71701e+06	6.26811e+06	8.01683e+06	5.1824e+06	5.13399e+06	7.04061e+06	4.87081e+06	5.35892e+06	5.6394e+06	4.0415e+06	4.97271e+06	5.2632e+06	0	4.14081e+06	6.12998e+06	7.17621e+06	4.47089e+06	0	3.32511e+06	6.5318e+06	0	5.5116e+06	4.4318e+06	0	0	1.5196e+07	0	3.97141e+06	5.94428e+06	5.73201e+06	3.797e+06	4.9438e+06	4.34231e+06	6.27912e+06	4.94871e+06	7.05811e+06	6.99251e+06
AT1G20110	AT1G20110	7	7	3.42381e+06	6.40719e+06	7.93699e+06	8.84849e+06	5.34508e+06	6.9272e+06	4.95681e+06	7.09421e+06	5.06229e+06	5.71e+06	4.1369e+06	6.27681e+06	6.6935e+06	5.39398e+06	4.11149e+06	5.15571e+06	6.3976e+06	5.71452e+06	6.19048e+06	6.67081e+06	4.44789e+06	5.26269e+06	6.43612e+06	4.61471e+06	6.42351e+06	5.04261e+06	7.53612e+06	4.6879e+06	5.71159e+06	6.47312e+06	3.32781e+06	3.53481e+06	5.31401e+06	6.6336e+06	6.91352e+06	6.7613e+06	5.964e+06	4.94819e+06	4.87899e+06	5.45989e+06	6.39162e+06	0	4.89168e+06	4.71361e+06	6.88918e+06	4.18269e+06
AT1G20190	AT1G20190	2	2	6.827e+06	6.42449e+06	4.9002e+06	4.74222e+06	6.51051e+06	5.23751e+06	5.15589e+06	4.39341e+06	4.94449e+06	0	5.5606e+06	5.71511e+06	7.01781e+06	5.8004e+06	6.88302e+06	5.08431e+06	5.33239e+06	6.77688e+06	4.49151e+06	4.85648e+06	5.37391e+06	6.51548e+06	4.58891e+06	5.07449e+06	0	0	6.64321e+06	0	0	0	4.37439e+06	4.92001e+06	0	5.19352e+06	0	0	4.13541e+06	5.26452e+06	4.76878e+06	0	4.69671e+06	0	5.4042e+06	0	0	0
AT1G20200	AT1G20200	23	12	3.143e+07	2.758e+07	2.53399e+07	2.37949e+07	3.6154e+07	3.21e+07	3.93991e+07	3.33941e+07	2.99769e+07	2.427e+07	3.1689e+07	2.5229e+07	2.86339e+07	3.61091e+07	2.9493e+07	3.344e+07	3.44061e+07	3.31039e+07	3.022e+07	3.89389e+07	2.5331e+07	2.6125e+07	2.85809e+07	3.08531e+07	2.7028e+07	2.41999e+07	2.6606e+07	4.469e+07	3.63701e+07	3.32479e+07	3.4397e+07	3.29771e+07	2.16e+07	2.4861e+07	2.6478e+07	2.56019e+07	3.42279e+07	3.76561e+07	3.29629e+07	3.3709e+07	3.54121e+07	3.6712e+07	3.77811e+07	3.49721e+07	2.592e+07	2.71271e+07
AT1G20220	AT1G20220	8	7	2.5456e+07	2.0228e+07	1.9548e+07	1.4203e+07	1.4913e+07	1.3687e+07	2.299e+07	1.741e+07	8.19061e+06	1.7169e+07	1.7163e+07	2.1448e+07	1.7186e+07	1.838e+07	2.2233e+07	2.0437e+07	2.41299e+07	1.0574e+07	1.5052e+07	1.5058e+07	2.1477e+07	2.17521e+07	2.1483e+07	2.2466e+07	2.0095e+07	1.80579e+07	2.3615e+07	1.83e+07	1.224e+07	1.98281e+07	1.6325e+07	1.5815e+07	2.12759e+07	1.7796e+07	2.0322e+07	2.05529e+07	1.7809e+07	1.528e+07	1.87731e+07	1.57609e+07	1.2464e+07	1.2671e+07	1.5381e+07	1.4354e+07	2.1414e+07	2.08091e+07
AT1G20225	AT1G20225	2	2	6.79702e+06	6.12479e+06	7.22762e+06	6.63778e+06	7.81823e+06	5.23051e+06	8.40112e+06	8.10123e+06	7.86672e+06	5.34082e+06	5.16691e+06	6.68859e+06	8.85647e+06	8.32431e+06	8.68961e+06	6.16552e+06	1.0286e+07	8.44151e+06	9.37281e+06	7.20272e+06	7.79431e+06	7.20511e+06	5.17261e+06	5.57299e+06	7.16681e+06	6.9283e+06	6.10572e+06	9.1112e+06	9.09328e+06	9.27078e+06	7.61821e+06	7.88271e+06	6.496e+06	6.21792e+06	7.77968e+06	4.99409e+06	6.82932e+06	0	6.26282e+06	8.07449e+06	7.29588e+06	7.93308e+06	9.7751e+06	9.08698e+06	4.39951e+06	5.4923e+06
AT1G20330	AT1G20330	11	10	4.94439e+07	5.6167e+07	5.35599e+07	5.28778e+07	5.8828e+07	5.14059e+07	5.73381e+07	5.71991e+07	5.3953e+07	5.0931e+07	5.54698e+07	6.51689e+07	5.63808e+07	5.70289e+07	5.67301e+07	5.6732e+07	6.27999e+07	5.24402e+07	5.34961e+07	5.2446e+07	5.45381e+07	5.52829e+07	5.09469e+07	5.60919e+07	6.33381e+07	5.15011e+07	2.3027e+07	6.23212e+07	5.51119e+07	5.76749e+07	4.8363e+07	4.3839e+07	4.93768e+07	4.48651e+07	5.7154e+07	5.78831e+07	3.8974e+07	4.9278e+07	4.50199e+07	5.1905e+07	4.8643e+07	5.31431e+07	6.08279e+07	5.41512e+07	5.9049e+07	4.9031e+07
AT1G20340	AT1G20340	3	3	4.35471e+08	3.05069e+08	6.29809e+08	7.48579e+08	7.81592e+08	3.76259e+08	4.47481e+08	8.16071e+08	4.37771e+08	4.20619e+08	4.55511e+08	5.21109e+08	7.49961e+08	8.91482e+08	8.10462e+08	7.54277e+08	6.61951e+08	8.15382e+08	4.99182e+08	1.0612e+09	6.29469e+08	7.29221e+08	6.25572e+08	7.91569e+08	4.74078e+08	3.9922e+08	4.06489e+08	3.8461e+08	6.44502e+08	5.1422e+08	5.53888e+08	4.0508e+08	4.66661e+08	4.28411e+08	4.58161e+08	3.54751e+08	5.13511e+08	5.7368e+08	6.54859e+08	6.6021e+08	6.08921e+08	7.07091e+08	1.4151e+09	7.13471e+08	6.8264e+08	4.53859e+08
AT1G20430	AT1G20430	3	3	0	0	3.0384e+07	0	0	0	0	0	0	0	0	0	0	0	5.71131e+06	7.314e+06	0	6.02471e+06	0	5.03751e+06	0	0	0	0	0	0	0	1.2774e+07	1.1794e+07	0	0	0	0	0	0	8.53383e+07	0	0	0	0	2.00629e+07	0	0	0	0	0
AT1G20440	AT1G20440	17	15	9.5946e+07	8.41168e+07	9.56612e+07	1.3405e+08	1.0049e+08	7.57872e+07	1.0262e+08	1.2353e+08	4.99389e+07	6.92591e+07	8.61448e+07	1.0227e+08	4.303e+07	7.83652e+07	7.03511e+07	6.3098e+07	1.0945e+08	7.18259e+07	7.87573e+07	4.6511e+07	5.73659e+07	9.39533e+07	8.5346e+07	7.45709e+07	1.2481e+08	1.8582e+08	6.5787e+07	8.01712e+07	8.39787e+07	1.0163e+08	8.99188e+07	1.055e+08	1.3338e+08	1.4632e+08	1.6441e+08	7.44578e+07	7.87458e+07	8.97731e+07	6.8921e+07	8.81221e+07	7.34348e+07	8.68757e+07	8.53791e+07	7.82241e+07	9.20121e+07	7.9425e+07
AT1G20450	AT1G20450	11	10	7.94068e+07	6.6069e+07	7.2714e+07	8.37119e+07	6.09022e+07	6.63039e+07	6.5998e+07	8.12689e+07	5.97651e+07	6.05671e+07	6.51192e+07	8.57403e+07	4.17951e+07	5.46421e+07	3.59219e+07	4.55141e+07	6.63591e+07	8.63199e+07	1.0345e+08	8.84961e+07	5.64429e+07	7.9091e+07	4.93269e+07	7.28942e+07	5.8035e+07	9.61151e+07	8.93603e+07	6.23018e+07	5.83622e+07	5.85189e+07	6.97689e+07	6.64129e+07	9.9406e+07	9.7218e+07	7.02712e+07	6.62382e+07	5.20762e+07	7.15932e+07	4.59519e+07	6.431e+07	8.22521e+07	8.0646e+07	5.82672e+07	7.1695e+07	5.82619e+07	6.61817e+07
AT1G20510	AT1G20510	6	6	6.03039e+06	8.44303e+06	1.0017e+07	8.9266e+06	1.1103e+07	1.4033e+07	9.67627e+06	1.2015e+07	1.254e+07	1.1457e+07	7.12441e+06	8.70999e+06	1.4655e+07	1.27111e+07	1.4615e+07	1.0771e+07	7.54558e+06	1.3492e+07	1.2862e+07	8.67438e+06	8.01683e+06	1.0137e+07	1.0104e+07	1.7885e+07	9.36651e+06	9.97399e+06	1.0618e+07	1.1469e+07	1.1061e+07	7.94343e+06	6.36999e+06	4.97071e+06	7.11889e+06	8.6972e+06	8.71078e+06	9.09442e+06	1.2392e+07	1.0266e+07	8.91603e+06	1.2853e+07	1.1421e+07	9.26288e+06	1.3908e+07	8.38989e+06	1.6789e+07	9.36093e+06
AT1G20580;AT1G76300;AT1G20600	AT1G20580;AT1G76300;AT1G20600	2	2	5.51749e+06	6.45341e+06	3.46961e+06	3.01419e+06	4.03109e+06	4.9068e+06	7.04901e+06	4.51352e+06	5.60421e+06	3.50249e+06	4.1085e+06	5.125e+06	3.2284e+06	1.1296e+07	8.26298e+06	6.34738e+06	9.28822e+06	5.4689e+06	5.49558e+06	7.54521e+06	4.7965e+06	5.9035e+06	1.1515e+07	2.57261e+06	3.55609e+06	3.46161e+06	4.85971e+06	7.71369e+06	6.67562e+06	5.39028e+06	4.67622e+06	9.36151e+06	5.87481e+06	5.9121e+06	6.64819e+06	6.24392e+06	4.6371e+06	9.5742e+06	1.70511e+06	7.4498e+06	6.54418e+06	6.44831e+06	1.2606e+07	6.89892e+06	8.90368e+06	5.1169e+06
AT1G20620;AT5G22820;AT5G36930	AT1G20620	32	25	6.65858e+08	5.81031e+08	5.979e+08	7.14149e+08	8.91377e+08	1.2711e+09	9.55466e+08	8.77698e+08	9.19051e+08	9.01899e+08	7.58992e+08	7.17448e+08	7.44941e+08	7.04752e+08	8.39998e+08	7.46269e+08	8.0856e+08	8.19808e+08	8.11699e+08	7.83767e+08	7.92101e+08	7.33692e+08	6.49282e+08	1.1817e+09	8.0473e+08	7.35969e+08	7.61522e+08	7.65459e+08	8.50272e+08	7.60098e+08	9.6316e+08	7.6361e+08	7.75101e+08	8.55042e+08	7.37189e+08	7.50398e+08	6.29709e+08	8.15721e+08	6.47978e+08	8.34213e+08	8.75808e+08	6.98401e+08	7.72688e+08	6.69612e+08	8.02408e+08	1.0691e+09
AT1G20630	AT1G20630	20	6	2.045e+07	2.3821e+07	1.6915e+07	0	1.6485e+07	2.0249e+07	6.77749e+06	1.2778e+07	1.7918e+07	1.401e+07	0	0	2.886e+07	2.16499e+07	1.85229e+07	1.76799e+07	1.6308e+07	1.6606e+07	5.6482e+06	1.2434e+07	2.19599e+07	1.0183e+07	2.537e+07	1.6492e+07	1.1813e+07	2.3818e+07	0	2.17219e+07	9.19437e+06	1.5969e+07	2.1094e+07	0	2.3173e+07	1.4403e+07	0	1.0216e+07	2.0437e+07	2.6569e+07	2.5909e+07	2.2118e+07	4.04551e+06	1.5361e+07	1.5732e+07	0	1.66859e+07	1.8029e+07
AT1G20696;AT1G20693	AT1G20696;AT1G20693	5	5	8.9694e+06	9.1831e+06	1.2054e+07	8.40828e+06	7.06702e+06	1.1228e+07	1.1048e+07	1.66971e+07	1.6569e+07	1.0833e+07	1.68861e+07	9.88864e+06	7.73988e+06	1.4954e+07	1.3728e+07	1.3502e+07	8.50482e+06	2.2687e+07	2.1477e+07	2.3272e+07	1.90319e+07	1.513e+07	2.2459e+07	2.4347e+07	5.5849e+06	1.2897e+07	1.4049e+07	1.2854e+07	1.0956e+07	1.0157e+07	1.4164e+07	1.0186e+07	2.1199e+07	2.8443e+07	1.2039e+07	1.46509e+07	1.1755e+07	2.0166e+07	1.6455e+07	1.1344e+07	2.4674e+07	1.91469e+07	1.80471e+07	1.8695e+07	1.3159e+07	1.315e+07
AT1G20760	AT1G20760	3	3	0	0	4.7965e+06	7.8856e+06	0	4.21459e+06	3.2744e+06	0	5.32758e+06	0	0	6.7e+06	0	3.9616e+06	0	0	0	0	3.22049e+06	5.00369e+06	0	0	0	3.5443e+06	0	4.9424e+06	0	0	0	0	2.2016e+06	2.6969e+06	3.85551e+06	3.5723e+06	4.72139e+06	0	0	0	0	0	3.6179e+06	4.4461e+06	0	0	0	0
AT1G20810	AT1G20810	7	7	4.9082e+07	5.21701e+07	5.54391e+07	5.97639e+07	4.75381e+07	5.90998e+07	5.39059e+07	5.92471e+07	5.53819e+07	4.1769e+07	5.59359e+07	5.18302e+07	5.81389e+07	4.98649e+07	4.30551e+07	3.86319e+07	6.37839e+07	5.96662e+07	5.44821e+07	5.9004e+07	4.86299e+07	4.90748e+07	4.24941e+07	4.46099e+07	5.75922e+07	5.41839e+07	4.51831e+07	5.08171e+07	5.2139e+07	5.71841e+07	4.78492e+07	4.87281e+07	4.69731e+07	5.63218e+07	5.29189e+07	4.57348e+07	4.099e+07	4.65568e+07	5.29039e+07	4.29502e+07	4.99991e+07	5.5002e+07	6.68822e+07	5.43339e+07	4.69421e+07	3.49551e+07
AT1G20830	AT1G20830	2	2	0	0	0	0	0	0	0	0	1.7228e+06	2.7096e+06	0	0	0	2.7831e+06	0	0	0	2.36681e+06	1.9229e+06	0	0	0	1.2854e+06	0	0	0	0	0	0	909832	0	0	0	3.44421e+06	1.8824e+06	0	0	2.64059e+06	0	0	0	0	0	0	0	2.5421e+06
AT1G20840	AT1G20840	1	1	2.1658e+06	2.24041e+06	1.82391e+06	0	1.3586e+06	1.6139e+06	2.34609e+06	1.2067e+06	1.324e+06	1.7846e+06	1.8018e+06	1.58989e+06	1.81721e+06	1.57e+06	1.3828e+06	2.3457e+06	1.418e+06	1.8795e+06	1.7633e+06	1.0824e+06	2.2241e+06	1.7559e+06	1.6514e+06	1.5988e+06	0	0	0	1.4566e+06	1.6405e+06	1.484e+06	1.2455e+06	841020	3.00341e+06	2.1247e+06	0	0	1.4832e+06	1.5697e+06	1.6211e+06	1.3424e+06	1.6736e+06	1.44e+06	1.2559e+06	1.5085e+06	998969	1.8871e+06
AT1G20950	AT1G20950	23	15	4.20881e+07	6.21129e+07	4.90418e+07	3.99679e+07	6.00749e+07	6.31562e+07	5.43629e+07	6.2769e+07	5.96798e+07	5.94721e+07	5.93009e+07	5.14811e+07	5.11301e+07	5.16219e+07	5.11588e+07	4.83932e+07	5.85619e+07	4.98621e+07	6.05721e+07	5.52071e+07	5.95559e+07	5.5906e+07	5.4655e+07	5.56169e+07	5.32069e+07	3.4079e+07	3.48779e+07	5.01119e+07	5.36859e+07	5.27219e+07	5.83128e+07	4.57751e+07	4.7126e+07	4.21591e+07	4.7873e+07	5.55668e+07	5.048e+07	4.96452e+07	5.51551e+07	5.48071e+07	5.19752e+07	5.0378e+07	4.9651e+07	5.76621e+07	4.65091e+07	5.1474e+07
AT1G20960	AT1G20960	36	31	1.3927e+07	1.8036e+07	2.1456e+07	1.4499e+07	2.84079e+07	2.49999e+07	2.00181e+07	4.36809e+07	3.2157e+07	2.44269e+07	1.8211e+07	2.0919e+07	2.5031e+07	3.1514e+07	2.9442e+07	3.2777e+07	2.84799e+07	4.3667e+07	2.1977e+07	3.13261e+07	2.93279e+07	2.8577e+07	3.9854e+07	2.9256e+07	3.42849e+07	1.8806e+07	7.93468e+06	2.4717e+07	3.04369e+07	3.07231e+07	1.4971e+07	1.85549e+07	2.90431e+07	1.4374e+07	1.3912e+07	2.43929e+07	2.57931e+07	4.33029e+07	2.5007e+07	3.82689e+07	3.0754e+07	4.64241e+07	2.442e+07	1.6297e+07	2.1775e+07	4.45852e+07
AT1G20970	AT1G20970	13	13	6.81858e+06	8.28098e+06	1.0079e+07	1.7575e+07	0	6.0278e+06	1.2985e+07	0	6.91928e+06	6.88498e+06	8.64569e+06	8.99399e+06	4.35941e+06	8.37072e+06	8.44912e+06	0	8.21438e+06	3.10151e+06	7.5176e+06	7.882e+06	5.6981e+06	6.34932e+06	7.1217e+06	7.74138e+06	7.02229e+06	8.84549e+06	7.41441e+06	0	0	5.00729e+06	6.85559e+06	7.23981e+06	7.21281e+06	7.95908e+06	7.25478e+06	9.02153e+06	0	0	0	5.1444e+06	0	0	0	6.90342e+06	8.06107e+06	5.95938e+06
AT1G21080	AT1G21080	4	4	0	0	0	0	0	3.83661e+06	4.39101e+06	2.8575e+06	3.2104e+06	4.6559e+06	0	3.09091e+06	0	6.62987e+06	0	1.7237e+06	0	3.04891e+06	7.2593e+06	0	2.1651e+06	2.0665e+06	3.9902e+06	3.75141e+06	1.0227e+06	0	2.46511e+06	2.71289e+06	3.3136e+06	3.48641e+06	0	0	0	0	0	0	1.99889e+06	0	2.6555e+06	1.7823e+06	3.91351e+06	2.36449e+06	3.2906e+06	0	0	3.22691e+06
AT1G21130	AT1G21130	7	4	4.88711e+06	7.01271e+06	1.4195e+07	1.8766e+07	3.55399e+06	4.5976e+06	6.62349e+06	4.89029e+06	7.02969e+06	6.03432e+06	4.7508e+06	5.81469e+06	1.3679e+07	1.7474e+07	1.1873e+07	1.3532e+07	4.43619e+06	5.72391e+06	7.08089e+06	6.26751e+06	5.50339e+06	3.26149e+06	4.93169e+06	6.43759e+06	1.5843e+07	5.99792e+06	1.9141e+07	1.0033e+07	5.55509e+06	5.41898e+06	9.31801e+06	7.33711e+06	4.19329e+06	1.7655e+07	9.19788e+06	7.86852e+06	1.3031e+07	8.96511e+06	2.1772e+07	1.6789e+07	9.54861e+06	9.15742e+06	4.99769e+06	8.66639e+06	1.0185e+07	9.8549e+06
AT1G21250;AT1G21270;AT1G21210;AT3G25490;AT1G21230	AT1G21250	10	8	4.86561e+06	1.8482e+06	0	0	2.3281e+06	0	0	0	0	0	0	0	3.1353e+06	2.67551e+06	2.86881e+06	2.6229e+06	5.99368e+06	3.73379e+06	0	1.0714e+06	3.8733e+06	4.00639e+06	0	3.39389e+06	2.5402e+06	0	4.77209e+06	0	0	1.80001e+06	0	2.1115e+06	0	0	0	0	2.2186e+06	0	0	2.45291e+06	0	932691	4.56739e+06	0	0	2.067e+06
AT1G21350	AT1G21350	4	4	7.76993e+06	9.79328e+06	7.25518e+06	6.8929e+06	9.63471e+06	7.39101e+06	9.06811e+06	9.35159e+06	9.09959e+06	9.27702e+06	1.1016e+07	9.11303e+06	8.89689e+06	1.1285e+07	1.2236e+07	9.66628e+06	1.0763e+07	1.2123e+07	1.1581e+07	1.4791e+07	1.1158e+07	8.55828e+06	1.1009e+07	7.35901e+06	8.2608e+06	8.63623e+06	8.08861e+06	9.6091e+06	1.0443e+07	1.0292e+07	1.1082e+07	1.1625e+07	7.15931e+06	8.7713e+06	6.32941e+06	8.54797e+06	1.3281e+07	1.09e+07	1.1639e+07	1.075e+07	1.0574e+07	1.051e+07	1.2336e+07	1.3626e+07	7.48339e+06	8.97811e+06
AT1G21380	AT1G21380	2	2	0	0	0	0	0	0	0	0	0	0	0	0	0	0	0	0	0	0	0	2.8259e+06	0	0	0	0	0	0	0	0	0	3.381e+06	0	0	0	0	0	0	0	0	0	0	0	0	0	0	0	0
AT1G21440	AT1G21440	9	8	2.2697e+07	1.7576e+07	2.6866e+07	3.5421e+07	2.416e+07	2.4009e+07	2.4704e+07	2.50711e+07	2.99979e+07	2.31111e+07	2.36569e+07	2.3128e+07	2.96309e+07	2.9618e+07	2.65681e+07	2.0404e+07	2.5709e+07	3.1655e+07	2.20149e+07	2.75099e+07	2.00629e+07	1.8746e+07	2.2433e+07	2.6708e+07	2.3029e+07	2.3604e+07	2.29939e+07	2.8379e+07	2.69771e+07	1.7817e+07	1.8928e+07	2.618e+07	1.73511e+07	1.744e+07	2.21539e+07	1.6152e+07	2.646e+07	3.49491e+07	2.30499e+07	2.9741e+07	2.60381e+07	1.8095e+07	3.00531e+07	2.8073e+07	2.16101e+07	1.98e+07
AT1G21500	AT1G21500	3	3	6.83898e+06	4.10369e+06	3.8693e+06	4.95159e+06	5.32781e+06	6.63088e+06	5.80261e+06	1.8371e+06	0	2.52131e+06	2.7847e+06	2.3407e+06	929348	1.3153e+07	0	0	4.59299e+07	6.67812e+06	6.04709e+06	8.68329e+06	1.7646e+06	0	2.19229e+06	0	918863	5.7363e+06	0	4.4053e+06	5.28649e+06	6.61729e+06	4.54529e+06	5.7142e+06	7.36381e+06	889263	0	656848	5.47478e+06	2.6044e+06	2.4603e+06	0	6.16911e+06	782868	1.3259e+07	3.1344e+06	5.01852e+06	1.9618e+06
AT1G21600	AT1G21600	10	10	2.76541e+07	2.61811e+07	3.061e+07	3.2723e+07	2.91641e+07	1.9887e+07	3.04589e+07	3.17711e+07	3.5957e+07	2.7611e+07	2.67451e+07	2.89839e+07	2.4408e+07	2.93539e+07	2.08221e+07	2.0506e+07	2.3004e+07	2.79309e+07	3.2807e+07	2.8108e+07	1.9361e+07	2.793e+07	2.53871e+07	2.21081e+07	2.7877e+07	3.0662e+07	2.62201e+07	2.568e+07	2.05571e+07	2.46141e+07	2.29199e+07	1.6452e+07	2.6607e+07	2.84391e+07	2.31439e+07	3.00271e+07	1.7227e+07	2.79559e+07	2.76831e+07	3.00929e+07	2.3069e+07	2.32239e+07	2.25781e+07	3.0722e+07	2.30239e+07	2.62911e+07
AT1G21630	AT1G21630	8	8	5.10982e+06	5.3011e+06	6.05842e+06	6.5357e+06	5.14678e+06	6.6582e+06	9.05799e+06	7.49382e+06	5.7028e+06	7.33512e+06	5.0697e+06	2.75809e+06	4.06761e+06	4.56819e+06	3.50801e+06	4.29721e+06	4.72519e+06	5.35431e+06	3.62359e+06	6.54241e+06	5.3082e+06	7.68418e+06	5.94061e+06	4.97881e+06	3.2983e+06	7.21071e+06	9.23538e+06	5.69581e+06	7.39542e+06	3.48291e+06	4.74679e+06	6.11639e+06	1.0285e+07	5.05602e+06	4.637e+06	5.0847e+06	4.989e+06	5.9823e+06	4.30371e+06	3.98139e+06	6.48682e+06	5.1716e+06	2.9098e+06	4.65071e+06	7.87681e+06	7.83988e+06
AT1G21640	AT1G21640	9	9	5.74661e+06	5.4072e+06	3.18919e+06	7.61868e+06	3.9195e+06	3.56621e+06	4.62099e+06	5.0817e+06	3.05191e+06	5.6419e+06	6.23198e+06	5.45282e+06	5.40791e+06	6.18002e+06	5.6232e+06	6.68571e+06	5.33808e+06	5.10578e+06	5.004e+06	5.73392e+06	7.0079e+06	5.63518e+06	7.38118e+06	8.02022e+06	2.91899e+06	0	5.0509e+06	6.85379e+06	1.1116e+07	5.18291e+06	5.48599e+06	4.32971e+06	6.1536e+06	4.6802e+06	3.824e+06	5.47991e+06	6.82572e+06	6.00491e+06	7.23218e+06	5.96731e+06	6.24011e+06	7.46862e+06	4.59489e+06	4.58529e+06	7.49938e+06	5.70079e+06
AT1G21670	AT1G21670	15	14	3.46269e+07	4.17031e+07	2.9491e+07	2.58659e+07	3.4367e+07	3.84601e+07	3.0419e+07	3.63971e+07	3.31791e+07	2.8005e+07	3.1664e+07	2.9091e+07	3.70911e+07	3.10879e+07	3.8113e+07	2.8598e+07	3.55809e+07	3.4527e+07	3.1246e+07	2.7679e+07	3.20129e+07	3.56199e+07	2.70859e+07	3.9783e+07	4.84341e+07	4.2427e+07	1.9674e+07	3.19499e+07	4.0965e+07	3.7557e+07	4.35669e+07	3.99369e+07	3.28291e+07	2.7542e+07	3.54799e+07	3.4254e+07	3.61071e+07	4.0868e+07	3.93039e+07	3.41471e+07	3.11671e+07	4.12691e+07	3.0937e+07	3.60139e+07	3.2311e+07	4.01721e+07
AT1G21680	AT1G21680	19	17	4.49909e+07	5.19061e+07	5.83161e+07	4.71688e+07	4.43491e+07	4.10711e+07	4.69779e+07	6.51698e+07	3.56861e+07	4.22861e+07	4.52781e+07	4.3839e+07	5.97212e+07	6.20209e+07	4.80999e+07	4.04271e+07	5.1928e+07	4.62119e+07	4.29689e+07	4.06221e+07	4.78452e+07	5.1078e+07	4.581e+07	4.98759e+07	5.82111e+07	4.6318e+07	4.0979e+07	5.53561e+07	5.24798e+07	5.40522e+07	3.77481e+07	4.72899e+07	4.2508e+07	4.52041e+07	4.39132e+07	4.31791e+07	5.72801e+07	5.14601e+07	5.23389e+07	4.38049e+07	3.34001e+07	4.33681e+07	4.33371e+07	3.9974e+07	3.76441e+07	4.62061e+07
AT1G21720	AT1G21720	6	2	6.4897e+06	9.227e+06	4.06451e+06	5.90048e+06	5.69601e+06	3.0238e+06	6.04508e+06	6.69852e+06	4.25061e+06	6.44719e+06	5.72018e+06	4.84451e+06	5.95471e+06	5.45819e+06	4.8866e+06	6.33051e+06	4.99991e+06	3.93199e+06	3.40141e+06	3.8833e+06	9.52568e+06	7.0564e+06	6.86772e+06	3.94329e+06	6.03671e+06	6.7924e+06	5.88851e+06	8.10589e+06	5.88581e+06	7.24428e+06	5.49409e+06	8.57538e+06	4.05941e+06	2.67961e+06	5.38999e+06	6.8369e+06	7.25402e+06	6.2505e+06	5.6719e+06	5.70091e+06	4.17299e+06	7.5227e+06	5.75861e+06	3.71181e+06	3.03411e+06	5.73289e+06
AT1G21750	AT1G21750	36	30	3.23231e+08	2.8538e+08	3.37371e+08	3.32869e+08	2.91571e+08	3.1944e+08	3.03159e+08	3.2317e+08	3.50799e+08	3.04191e+08	2.7095e+08	3.34129e+08	2.60571e+08	2.521e+08	2.63561e+08	2.53969e+08	2.583e+08	3.016e+08	2.96441e+08	2.52759e+08	2.8492e+08	2.77609e+08	2.71429e+08	3.2088e+08	3.17779e+08	3.83521e+08	3.63389e+08	3.10021e+08	2.6355e+08	2.6514e+08	2.66389e+08	2.48329e+08	3.38871e+08	2.9772e+08	2.82859e+08	3.32201e+08	2.48871e+08	2.83089e+08	2.5077e+08	3.15849e+08	2.85941e+08	2.6478e+08	2.37659e+08	2.67629e+08	3.0845e+08	3.14719e+08
AT1G21770	AT1G21770	2	2	864772	874767	1.0091e+06	1.486e+06	851903	757397	923057	762290	1.1321e+06	1.0291e+06	953081	756689	809572	767400	661458	785913	981372	1.1553e+06	1.1972e+06	1.5328e+06	753689	642110	888000	741589	630121	1.2582e+06	1.6992e+06	1.1308e+06	777380	859090	1.066e+06	982168	1.6007e+06	1.3555e+06	870208	801309	788319	829648	904148	782928	1.88919e+06	865251	1.0605e+06	1.0819e+06	0	788128
AT1G21880	AT1G21880	4	3	1.6344e+07	1.8158e+07	1.8826e+07	2.56449e+07	1.2881e+07	1.7408e+07	1.5547e+07	1.9059e+07	1.79161e+07	1.5255e+07	1.7491e+07	1.97989e+07	1.8817e+07	1.451e+07	1.5547e+07	1.5879e+07	1.3356e+07	1.7647e+07	1.6904e+07	1.3882e+07	1.4217e+07	2.20301e+07	1.8109e+07	1.7008e+07	1.5673e+07	1.5504e+07	1.4253e+07	1.3866e+07	1.6086e+07	1.4009e+07	1.3726e+07	1.1429e+07	1.6835e+07	1.1361e+07	1.6943e+07	1.2808e+07	1.495e+07	1.45091e+07	1.1251e+07	1.7721e+07	1.1728e+07	1.7179e+07	1.4071e+07	1.3099e+07	1.2435e+07	1.673e+07
AT1G22270	AT1G22270	2	2	0	0	0	0	6.44152e+06	0	6.63608e+06	5.01671e+06	7.14608e+06	6.362e+06	7.10572e+06	0	0	7.38169e+06	0	6.9296e+06	7.41898e+06	7.6219e+06	0	7.08718e+06	6.44041e+06	7.00692e+06	6.5982e+06	6.63479e+06	6.52108e+06	7.40809e+06	0	8.63641e+06	7.35498e+06	0	0	6.85388e+06	0	0	0	6.54531e+06	7.13469e+06	6.80852e+06	7.27729e+06	0	9.25262e+06	8.94457e+06	0	6.41661e+06	7.4809e+06	0
AT1G22280	AT1G22280	6	6	3.4913e+07	3.37869e+07	3.64261e+07	3.61509e+07	2.73519e+07	3.09919e+07	3.78361e+07	3.02041e+07	3.67311e+07	3.405e+07	3.3642e+07	3.79241e+07	3.1963e+07	2.2732e+07	2.08499e+07	2.1824e+07	2.90981e+07	4.01841e+07	3.64221e+07	3.21329e+07	2.2703e+07	3.01589e+07	3.1398e+07	2.7827e+07	3.88389e+07	5.14429e+07	3.8773e+07	3.3427e+07	3.42341e+07	3.15599e+07	3.54529e+07	3.05761e+07	3.7984e+07	3.5897e+07	3.47459e+07	4.022e+07	2.86929e+07	2.9806e+07	2.37811e+07	2.94979e+07	2.93621e+07	3.76219e+07	2.5395e+07	3.78899e+07	3.9891e+07	3.64029e+07
AT1G22300;AT1G22290	AT1G22300	17	12	3.4476e+07	3.81799e+07	3.35949e+07	3.0543e+07	3.70531e+07	3.4292e+07	4.42582e+07	3.28341e+07	4.81239e+07	2.9773e+07	3.5853e+07	2.4911e+07	2.79941e+07	5.1254e+07	3.25499e+07	3.81759e+07	1.1073e+08	4.03359e+07	6.05092e+07	7.4083e+07	2.51761e+07	2.9509e+07	3.148e+07	2.85439e+07	2.91499e+07	3.2151e+07	3.0396e+07	5.98252e+07	6.4351e+07	5.98912e+07	5.9679e+07	8.5401e+07	5.24551e+07	4.28701e+07	3.9812e+07	4.02599e+07	4.478e+07	4.7049e+07	4.43531e+07	4.60989e+07	8.56708e+07	6.05402e+07	1.0984e+08	4.87348e+07	1.85181e+07	2.6602e+07
AT1G22360;AT1G22380	AT1G22360	4	2	1.7027e+06	2.2047e+06	0	3.20659e+06	1.46459e+06	0	2.3043e+06	3.85551e+06	3.6899e+06	0	2.47159e+06	0	0	1.76611e+06	1.7151e+06	0	2.1568e+06	4.55611e+06	0	3.0937e+06	0	0	2.4273e+06	0	0	0	0	0	0	0	2.5917e+06	896261	983387	0	0	0	2.20679e+06	2.12e+06	2.3407e+06	2.0581e+06	3.52231e+06	2.6444e+06	2.0531e+06	1.0303e+06	3.37941e+06	0
AT1G22410	AT1G22410	14	10	2.99701e+07	3.1038e+07	3.51071e+07	2.36089e+07	2.95329e+07	4.24941e+07	2.95411e+07	3.09821e+07	3.1277e+07	4.29451e+07	3.44971e+07	2.77911e+07	2.74591e+07	2.6578e+07	1.288e+07	2.55791e+07	3.0499e+07	2.4534e+07	6.85778e+06	2.7547e+07	4.14661e+07	3.40191e+07	3.60581e+07	2.819e+07	2.7128e+07	1.8264e+07	2.89049e+07	2.93869e+07	2.70949e+07	3.271e+07	4.75651e+07	2.5691e+07	3.4538e+07	3.6357e+07	3.77201e+07	3.16629e+07	2.2352e+07	3.2792e+07	1.5708e+07	3.29679e+07	2.82391e+07	2.8499e+07	3.11371e+07	3.79241e+07	4.3275e+07	4.1423e+07
AT1G22430	AT1G22430	13	12	1.9176e+07	2.4861e+07	2.87339e+07	1.8603e+07	1.89369e+07	2.05471e+07	1.6278e+07	2.09761e+07	1.98101e+07	2.7783e+07	1.7728e+07	2.42829e+07	1.93081e+07	2.2738e+07	2.2634e+07	2.40489e+07	1.5452e+07	1.2649e+07	1.8529e+07	1.3927e+07	1.571e+07	1.8283e+07	1.5385e+07	1.1197e+07	2.5913e+07	1.72259e+07	1.1653e+07	1.5779e+07	1.6168e+07	1.76621e+07	2.9176e+07	2.3286e+07	1.7721e+07	1.5718e+07	2.6689e+07	2.7729e+07	1.71379e+07	1.6673e+07	1.69181e+07	2.0999e+07	1.352e+07	1.5527e+07	1.743e+07	2.1472e+07	2.24001e+07	2.0288e+07
AT1G22450;AT5G57815;AT4G28060	AT1G22450	10	10	1.2823e+06	5.27961e+06	6.4808e+06	1.5706e+07	1.1377e+07	5.8299e+06	8.55111e+06	6.58198e+06	1.5336e+06	5.5142e+06	0	1.2935e+07	0	4.29751e+06	3.93641e+06	6.47021e+06	1.4422e+07	1.0358e+07	9.83859e+06	7.14078e+06	1.341e+06	0	8.3369e+06	7.83771e+06	1.1663e+07	1.1168e+07	1.0038e+07	3.64281e+06	9.44789e+06	5.97182e+06	1.0275e+07	1.4316e+07	9.82843e+06	1.2611e+07	1.834e+07	1.9198e+07	2.81851e+06	0	621950	8.47111e+06	9.41259e+06	0	1.1232e+07	7.06139e+06	7.84238e+06	9.89577e+06
AT1G22530	AT1G22530	56	53	7.82269e+08	6.7731e+08	8.44879e+08	7.46201e+08	6.46502e+08	6.7815e+08	7.71612e+08	8.92088e+08	8.00841e+08	7.0712e+08	7.7189e+08	8.25498e+08	5.8423e+08	6.1101e+08	4.8119e+08	5.1007e+08	7.3551e+08	8.35492e+08	8.47589e+08	7.52012e+08	6.2558e+08	7.15328e+08	5.63238e+08	6.51748e+08	8.2634e+08	9.35109e+08	8.73359e+08	7.89799e+08	6.74227e+08	6.76568e+08	7.25671e+08	7.8999e+08	8.74813e+08	8.61419e+08	8.60912e+08	9.17594e+08	5.80198e+08	5.62419e+08	5.57281e+08	5.97652e+08	7.92178e+08	7.13239e+08	6.65558e+08	8.19308e+08	6.91762e+08	7.38248e+08
AT1G22610	AT1G22610	6	5	0	5.69289e+06	4.94521e+06	3.60651e+06	2.7542e+06	8.44631e+06	7.58622e+06	9.55643e+06	3.8123e+06	3.6336e+06	4.74679e+06	3.20399e+06	3.0914e+06	5.30551e+06	3.64561e+06	2.3301e+06	4.18081e+06	7.16468e+06	7.4161e+06	7.7786e+06	1.5656e+07	1.1639e+07	9.47287e+06	1.7062e+07	3.35191e+06	1.4465e+07	5.24191e+06	3.2417e+06	3.46701e+06	3.8584e+06	6.2735e+06	3.78261e+06	5.1352e+06	6.15642e+06	2.89321e+06	4.8546e+06	4.8866e+06	7.45171e+06	7.45352e+06	4.0235e+06	7.07751e+06	3.78941e+06	9.78337e+06	8.59103e+06	1.435e+07	9.3089e+06
AT1G22700	AT1G22700	6	6	8.74047e+06	1.8492e+07	1.1236e+07	8.01227e+06	1.2635e+07	1.6411e+07	1.89e+07	7.87201e+06	1.9177e+07	8.94481e+06	1.0693e+07	1.2699e+07	1.2457e+07	1.8655e+07	1.5093e+07	1.6219e+07	2.5423e+07	1.7258e+07	2.02019e+07	2.5984e+07	9.4314e+06	1.2593e+07	1.1644e+07	1.0126e+07	1.1364e+07	1.2083e+07	8.18482e+06	2.0719e+07	3.09569e+07	3.2535e+07	2.0194e+07	2.4208e+07	1.1066e+07	1.7426e+07	1.3481e+07	1.1946e+07	1.42e+07	1.8761e+07	1.5503e+07	1.87981e+07	2.8953e+07	1.3665e+07	1.9374e+07	2.1912e+07	1.0565e+07	9.00148e+06
AT1G22710	AT1G22710	3	3	2.28729e+06	1.9981e+06	2.96301e+06	0	3.38009e+06	2.37599e+06	2.6127e+06	3.5354e+06	0	2.2069e+06	3.2551e+06	2.38229e+06	2.0938e+06	3.58761e+06	5.18258e+06	0	3.80319e+06	0	3.20319e+06	3.2399e+06	2.27041e+06	2.5807e+06	2.2922e+06	2.8465e+06	2.0448e+06	0	2.3002e+06	4.26679e+06	2.7868e+06	0	1.9675e+06	1.7897e+06	2.8753e+06	1.8537e+06	3.24431e+06	3.8306e+06	3.00699e+06	3.03939e+06	2.6367e+06	4.01759e+06	3.5697e+06	0	2.95061e+06	3.45719e+06	0	1.6833e+06
AT1G22740	AT1G22740	7	4	0	1.975e+06	0	0	2.85251e+06	2.25301e+06	2.1061e+06	0	1.3619e+06	0	2.16351e+06	0	0	1.6888e+06	1.7456e+06	2.03711e+06	2.27681e+06	2.901e+06	3.08691e+06	3.24231e+06	0	1.0454e+06	1.4373e+06	2.00779e+06	994540	0	0	2.53431e+06	1.8224e+06	0	1.7592e+06	1.1887e+06	0	0	0	0	0	1.8581e+06	2.1512e+06	0	2.96601e+06	2.55711e+06	1.8942e+06	3.27699e+06	1.948e+06	0
AT1G22750	AT1G22750	2	2	1.3878e+07	1.75219e+07	1.3939e+07	5.65439e+06	8.4203e+06	1.0939e+07	1.0897e+07	1.0371e+07	1.6148e+07	1.3499e+07	1.1926e+07	1.2438e+07	1.0752e+07	1.1221e+07	9.64808e+06	1.0648e+07	1.237e+07	1.73971e+07	1.58109e+07	1.4772e+07	8.79822e+06	1.4623e+07	7.54359e+06	1.0019e+07	0	1.2091e+07	8.9406e+06	1.437e+07	1.57479e+07	9.88124e+06	1.0554e+07	8.60402e+06	8.77228e+06	1.604e+07	1.0159e+07	1.5417e+07	1.5454e+07	1.6539e+07	1.5189e+07	1.3431e+07	1.2116e+07	1.29151e+07	1.161e+07	1.3558e+07	8.9745e+06	1.0473e+07
AT4G09800;AT1G34030;AT1G22780	AT4G09800;AT1G34030;AT1G22780	8	8	2.9021e+08	2.9823e+08	3.0051e+08	3.33319e+08	4.39741e+08	5.27838e+08	5.78191e+08	2.8927e+08	4.1836e+08	3.1038e+08	3.28059e+08	3.1446e+08	2.95121e+08	4.76609e+08	3.7029e+08	3.74069e+08	6.81987e+08	5.29131e+08	5.62271e+08	6.81822e+08	2.94379e+08	2.6204e+08	3.08991e+08	2.65201e+08	2.6553e+08	3.1892e+08	3.09291e+08	5.3875e+08	5.46089e+08	5.79491e+08	5.61161e+08	5.27399e+08	3.60429e+08	3.3101e+08	2.68e+08	3.4764e+08	3.85611e+08	4.43288e+08	4.01401e+08	4.2485e+08	6.56168e+08	4.543e+08	5.96489e+08	5.62509e+08	3.20109e+08	2.6724e+08
AT1G22840	AT1G22840	5	3	0	4.4922e+06	9.77483e+06	0	0	3.6416e+06	2.8803e+06	0	0	3.91739e+06	0	0	0	0	0	0	1.0938e+07	1.0512e+07	1.7091e+07	9.42741e+06	0	0	0	0	6.26959e+06	0	0	5.70818e+06	5.43689e+06	1.1192e+07	5.05781e+06	7.98898e+06	0	0	0	4.73959e+06	0	3.7347e+06	5.62032e+06	0	6.19868e+06	0	0	0	0	0
AT1G22850	AT1G22850	6	6	6.24448e+06	5.34771e+06	5.78971e+06	0	4.16389e+06	4.78401e+06	4.80412e+06	4.4607e+06	5.6893e+06	5.78009e+06	6.0383e+06	5.35531e+06	5.16118e+06	5.72201e+06	2.50551e+06	6.28892e+06	3.74829e+06	7.118e+06	5.58811e+06	6.4012e+06	5.35409e+06	4.66809e+06	7.1175e+06	4.64549e+06	3.2669e+06	5.27299e+06	9.82591e+06	3.89319e+06	5.232e+06	4.14491e+06	7.19982e+06	4.2387e+06	7.80902e+06	7.53048e+06	8.534e+06	6.68919e+06	6.65312e+06	6.35949e+06	5.5333e+06	6.06321e+06	7.01441e+06	4.71841e+06	3.55749e+06	5.8808e+06	4.74659e+06	5.77929e+06
AT1G22920;AT1G71230	AT1G22920	7	7	3.72779e+06	3.34399e+06	4.96011e+06	2.82839e+06	3.56831e+06	0	2.9372e+06	3.62739e+06	4.22439e+06	6.03512e+06	2.76849e+06	6.54159e+06	2.08259e+06	2.70369e+06	2.24041e+06	3.1269e+06	2.394e+06	3.79372e+06	1.8856e+06	4.04251e+06	2.8735e+06	2.7959e+06	2.39171e+06	2.74271e+06	3.46129e+06	7.62233e+06	3.60811e+06	4.23221e+06	3.00841e+06	2.3987e+06	0	0	4.82738e+06	3.73361e+06	4.54189e+06	0	2.48231e+06	3.4803e+06	2.5514e+06	3.3737e+06	3.81309e+06	0	2.51581e+06	0	1.95111e+06	6.32489e+06
AT1G22940	AT1G22940	8	8	1.4816e+07	1.0874e+07	1.168e+07	7.96029e+06	1.1019e+07	1.6041e+07	2.9564e+06	1.5914e+07	1.0084e+07	8.57313e+06	1.7888e+07	1.0401e+07	1.1275e+07	1.0385e+07	1.0566e+07	8.56487e+06	8.35779e+06	1.087e+07	1.0184e+07	1.0261e+07	1.0752e+07	1.022e+07	1.1438e+07	1.0423e+07	9.51307e+06	1.0875e+07	1.1317e+07	1.2054e+07	8.7811e+06	1.2913e+07	8.00883e+06	1.1794e+07	1.1028e+07	1.2113e+07	7.30782e+06	1.86929e+07	1.2552e+07	1.0842e+07	1.0861e+07	9.77639e+06	9.93177e+06	1.4155e+07	7.38819e+06	1.4747e+07	1.0059e+07	1.3929e+07
AT1G23180	AT1G23180	14	14	1.7824e+07	1.8382e+07	1.3356e+07	4.88139e+07	1.9394e+07	1.4801e+07	1.2613e+07	1.72339e+07	1.3648e+07	1.5647e+07	1.4916e+07	1.2298e+07	1.4444e+07	1.5267e+07	1.7512e+07	1.6678e+07	1.3294e+07	1.747e+07	1.5782e+07	2.57231e+07	2.329e+07	1.3782e+07	1.7516e+07	1.1448e+07	9.80489e+06	1.3977e+07	1.1877e+07	1.6457e+07	1.1886e+07	1.857e+07	1.0882e+07	1.2557e+07	3.94379e+07	1.5633e+07	1.5293e+07	1.1717e+07	1.8215e+07	1.89831e+07	1.9943e+07	1.7517e+07	1.6098e+07	1.79e+07	1.164e+07	2.0236e+07	1.1499e+07	1.3847e+07
AT1G23190	AT1G23190	30	18	1.7465e+08	1.7006e+08	1.6295e+08	1.4594e+08	1.7351e+08	1.6769e+08	1.6059e+08	1.9049e+08	1.85029e+08	1.5155e+08	1.7087e+08	1.78721e+08	1.6556e+08	1.5326e+08	1.4901e+08	1.4778e+08	1.6493e+08	1.93869e+08	1.71601e+08	1.7555e+08	1.7362e+08	1.8105e+08	1.84971e+08	1.80991e+08	1.6035e+08	1.7017e+08	1.4597e+08	1.7157e+08	1.6463e+08	1.57141e+08	1.4841e+08	1.5437e+08	1.6137e+08	1.477e+08	1.7594e+08	1.59911e+08	1.5385e+08	1.4785e+08	1.5625e+08	1.7086e+08	1.7796e+08	1.6496e+08	1.61231e+08	1.64029e+08	1.6956e+08	1.5654e+08
AT1G23290	AT1G23290	7	1	0	0	0	0	0	0	0	0	0	0	0	0	0	0	9.58289e+06	4.32009e+06	1.4366e+06	0	0	0	0	0	0	0	0	0	0	0	0	0	0	0	0	0	0	0	0	0	0	0	0	0	4.65871e+06	0	0	0
AT1G23310	AT1G23310	44	21	1.9549e+09	1.7731e+09	1.85919e+09	1.9796e+09	1.906e+09	1.9281e+09	1.75e+09	1.68471e+09	1.8565e+09	1.7273e+09	1.8237e+09	1.77229e+09	1.964e+09	1.8161e+09	1.7649e+09	1.8947e+09	1.6589e+09	1.7651e+09	1.6082e+09	1.7719e+09	1.9488e+09	1.8105e+09	1.73779e+09	1.7684e+09	2.3962e+09	2.16241e+09	2.0687e+09	1.92591e+09	1.9226e+09	1.6988e+09	1.7822e+09	1.98359e+09	1.9044e+09	1.82431e+09	2.0059e+09	2.07231e+09	1.9945e+09	2.04359e+09	1.8873e+09	1.8006e+09	1.5502e+09	2.148e+09	1.8505e+09	1.96841e+09	1.6571e+09	1.5733e+09
AT1G23740	AT1G23740	26	26	7.81722e+08	7.23632e+08	6.95502e+08	6.84289e+08	6.56668e+08	6.82162e+08	6.477e+08	6.4908e+08	7.30419e+08	7.18548e+08	7.52199e+08	7.63202e+08	7.27721e+08	6.85452e+08	7.38171e+08	7.04332e+08	7.6718e+08	7.15199e+08	6.92011e+08	7.27292e+08	6.64088e+08	7.17732e+08	7.16301e+08	7.09919e+08	7.316e+08	7.79882e+08	7.6752e+08	7.04762e+08	6.25069e+08	7.0243e+08	7.54889e+08	7.76241e+08	7.34191e+08	7.42682e+08	7.42631e+08	6.95093e+08	7.29408e+08	7.54152e+08	7.62821e+08	6.67971e+08	6.81699e+08	8.03053e+08	7.64192e+08	8.19109e+08	7.23431e+08	7.35021e+08
AT1G23800	AT1G23800	3	2	0	0	0	0	0	0	0	0	0	0	0	0	0	0	0	0	0	0	0	0	0	0	0	0	0	0	0	0	0	0	0	0	0	0	0	0	1.0452e+07	0	0	6.91789e+06	0	0	0	0	0	0
AT1G23820	AT1G23820	13	10	5.4962e+07	6.4769e+07	6.1956e+07	7.91069e+07	5.64848e+07	5.93938e+07	5.45471e+07	6.04651e+07	7.37602e+07	5.13151e+07	6.6619e+07	5.01609e+07	4.92309e+07	6.39061e+07	5.23081e+07	4.5373e+07	4.57231e+07	5.12412e+07	5.52779e+07	4.83151e+07	5.23269e+07	5.6088e+07	5.9384e+07	6.44001e+07	6.26022e+07	5.91428e+07	7.57509e+07	4.35881e+07	4.59181e+07	5.3392e+07	4.9117e+07	4.8422e+07	5.87538e+07	5.15979e+07	6.96901e+07	5.96558e+07	5.86281e+07	5.2715e+07	5.73981e+07	5.90699e+07	5.98439e+07	4.4537e+07	5.3848e+07	4.96441e+07	5.72761e+07	6.0868e+07
AT1G23860	AT1G23860	5	4	0	2.40431e+06	2.063e+06	0	0	1.5183e+06	2.8706e+06	2.0623e+06	2.91299e+06	2.25081e+06	0	3.85409e+06	1.143e+06	3.5552e+06	0	0	0	1.9254e+06	1.002e+06	0	2.29969e+06	0	0	0	2.95929e+06	0	0	0	0	1.85819e+06	3.36489e+06	0	0	0	5.77292e+06	2.9273e+06	0	2.262e+06	0	2.0833e+06	0	0	0	2.81921e+06	3.2253e+06	0
AT1G23900	AT1G23900	14	11	3.51219e+06	2.91831e+06	3.3109e+06	0	7.46469e+06	2.6356e+06	3.83419e+06	4.99319e+06	0	3.25769e+06	4.6216e+06	4.52689e+06	2.42991e+06	2.18189e+06	4.42922e+06	2.765e+06	4.13369e+06	3.40381e+06	4.33241e+06	2.40521e+06	3.68349e+06	2.9115e+06	2.45941e+06	1.3779e+06	0	0	2.28481e+06	4.58751e+06	3.22679e+06	4.05441e+06	3.29871e+06	6.5106e+06	2.2713e+06	1.6102e+06	2.0619e+06	0	4.66479e+06	3.94499e+06	2.92891e+06	3.5502e+06	3.32541e+06	3.8147e+06	3.52321e+06	3.94149e+06	2.89369e+06	2.8613e+06
AT1G24020	AT1G24020	12	12	2.0347e+08	2.52681e+08	2.108e+08	1.8908e+08	1.9798e+08	1.7571e+08	2.07001e+08	2.3049e+08	3.90861e+08	2.63431e+08	2.3291e+08	2.92169e+08	2.5819e+08	2.1908e+08	2.58389e+08	2.0621e+08	2.2424e+08	3.1487e+08	2.9922e+08	3.50799e+08	2.56039e+08	2.6648e+08	3.2976e+08	3.45749e+08	1.8253e+08	1.84339e+08	1.5544e+08	2.25711e+08	1.89519e+08	1.8867e+08	1.8979e+08	1.73391e+08	1.9505e+08	2.28329e+08	1.8956e+08	2.25041e+08	2.3597e+08	1.86631e+08	2.22119e+08	2.1656e+08	2.6075e+08	2.0525e+08	2.2927e+08	2.4398e+08	2.3151e+08	2.3511e+08
AT1G24050	AT1G24050	7	7	7.40321e+06	7.03101e+06	9.63351e+06	5.71911e+06	4.00219e+06	5.79851e+06	6.56312e+06	9.24121e+06	9.8983e+06	8.12902e+06	8.1955e+06	1.0793e+07	5.68221e+06	6.08839e+06	4.17221e+06	4.5209e+06	9.14613e+06	8.8534e+06	7.62359e+06	0	1.2694e+07	8.40339e+06	1.0333e+07	5.76668e+06	1.1273e+07	7.62872e+06	7.07099e+06	7.57871e+06	5.96388e+06	7.59327e+06	9.73048e+06	5.72312e+06	0	7.1784e+06	6.86639e+06	5.83839e+06	7.2839e+06	9.49239e+06	4.30541e+06	0	6.9993e+06	5.65659e+06	6.02621e+06	8.21552e+06	6.17069e+06	7.10272e+06
AT1G24100	AT1G24100	8	8	3.99101e+07	2.8427e+07	3.43501e+07	2.3069e+07	2.54249e+07	3.9588e+07	2.07589e+07	4.02069e+07	3.91709e+07	5.43271e+07	3.1345e+07	3.4203e+07	3.10171e+07	2.7743e+07	2.8868e+07	1.1055e+07	2.46211e+07	2.868e+07	3.48301e+07	3.00371e+07	2.90249e+07	3.5022e+07	3.13491e+07	4.0719e+07	3.60169e+07	2.14851e+07	2.6899e+07	2.2235e+07	3.2713e+07	2.0927e+07	2.9194e+07	4.32291e+07	2.9371e+07	3.8534e+07	3.02749e+07	2.7218e+07	2.665e+07	3.0061e+07	2.5627e+07	3.11991e+07	3.322e+07	3.3209e+07	2.61791e+07	3.2605e+07	7.82072e+06	6.27299e+07
AT1G24180	AT1G24180	13	9	3.05259e+07	2.5315e+07	2.84371e+07	1.3778e+07	2.4185e+07	2.75269e+07	3.13569e+07	2.94091e+07	2.82121e+07	2.3366e+07	3.12071e+07	3.41041e+07	2.0724e+07	2.11029e+07	2.26439e+07	2.04301e+07	2.3863e+07	2.5495e+07	1.5322e+07	2.394e+07	2.2618e+07	2.54459e+07	3.063e+07	2.44269e+07	2.07059e+07	3.21561e+07	1.8384e+07	2.5989e+07	2.0602e+07	2.4023e+07	2.4478e+07	2.24269e+07	3.15871e+07	2.11261e+07	3.5907e+07	2.2134e+07	2.0262e+07	2.605e+07	2.4336e+07	2.51271e+07	2.95221e+07	2.42971e+07	2.0655e+07	1.9073e+07	1.66539e+07	2.27889e+07
AT1G24300	AT1G24300	4	4	4.25309e+06	3.5945e+06	3.27511e+06	4.05171e+06	3.68361e+06	2.1876e+06	2.8666e+06	3.4422e+06	3.1594e+06	3.3995e+06	4.90289e+06	2.75871e+06	3.20559e+06	3.39999e+06	2.73271e+06	2.9818e+06	1.3657e+06	3.98639e+06	2.81441e+06	2.4954e+06	3.44879e+06	4.51849e+06	2.1815e+06	3.34499e+06	4.0868e+06	4.4686e+06	4.0795e+06	3.66561e+06	3.3436e+06	2.7537e+06	2.76709e+06	3.1073e+06	3.85661e+06	4.22e+06	3.29409e+06	3.479e+06	3.0669e+06	2.80831e+06	3.46619e+06	2.8116e+06	1.8004e+06	3.54209e+06	2.9763e+06	2.8088e+06	3.3716e+06	2.55121e+06
AT1G24360	AT1G24360	12	12	1.9701e+08	1.90619e+08	2.1796e+08	1.8137e+08	1.7264e+08	2.51109e+08	1.9248e+08	2.1345e+08	2.0502e+08	1.9768e+08	2.0177e+08	2.16669e+08	1.6206e+08	1.7853e+08	1.7753e+08	1.68941e+08	1.7306e+08	2.023e+08	2.2401e+08	2.02169e+08	1.76941e+08	1.72e+08	1.6186e+08	1.8561e+08	1.9827e+08	2.0279e+08	1.9644e+08	1.99961e+08	1.7377e+08	1.7763e+08	2.30509e+08	2.0863e+08	1.96099e+08	1.69511e+08	2.0716e+08	1.90501e+08	1.8174e+08	2.189e+08	1.8185e+08	1.74151e+08	1.7212e+08	1.8836e+08	1.6414e+08	2.19689e+08	2.2077e+08	2.2545e+08
AT1G24490	AT1G24490	5	5	6.59239e+06	4.68679e+06	8.29298e+06	7.89961e+06	5.76892e+06	4.77798e+06	5.55009e+06	5.71559e+06	6.55448e+06	4.4503e+06	6.0538e+06	4.91541e+06	4.1431e+06	7.02691e+06	4.80872e+06	4.57589e+06	5.4072e+06	3.7175e+06	6.71088e+06	5.16691e+06	5.2009e+06	8.13748e+06	5.47641e+06	6.2081e+06	5.80949e+06	4.81208e+06	8.09337e+06	4.53151e+06	5.41151e+06	5.35609e+06	3.85121e+06	4.33058e+06	6.43858e+06	5.65412e+06	3.88639e+06	8.03541e+06	3.81079e+06	3.87061e+06	3.9416e+06	6.43889e+06	3.7487e+06	4.8947e+06	5.06651e+06	4.1909e+06	7.05962e+06	4.8314e+06
AT1G24510	AT1G24510	23	22	6.17219e+07	7.25911e+07	8.94712e+07	7.71621e+07	7.4157e+07	8.65878e+07	8.12227e+07	7.89677e+07	1.071e+08	7.67073e+07	6.8899e+07	7.49591e+07	6.2008e+07	7.14688e+07	6.64087e+07	6.5201e+07	8.04551e+07	8.5795e+07	1.0128e+08	8.46901e+07	7.86438e+07	7.07703e+07	8.23988e+07	6.5929e+07	7.81428e+07	7.93111e+07	7.73458e+07	9.08668e+07	7.97041e+07	7.45792e+07	8.3136e+07	8.58182e+07	8.70053e+07	8.52508e+07	7.18059e+07	7.60118e+07	6.97258e+07	7.33971e+07	6.2486e+07	7.47541e+07	9.31118e+07	7.96003e+07	7.16538e+07	8.98839e+07	7.16772e+07	7.71012e+07
AT1G24610	AT1G24610	4	4	6.68122e+06	3.0462e+06	4.01119e+06	3.54701e+06	3.2065e+06	3.122e+06	3.8123e+06	3.27449e+06	3.65171e+06	2.7815e+06	3.2225e+06	2.62799e+06	2.5298e+06	2.55661e+06	3.15129e+06	5.174e+06	2.96311e+06	4.30911e+06	4.34731e+06	4.27019e+06	3.23279e+06	3.05841e+06	3.16229e+06	3.48829e+06	2.20981e+06	3.99901e+06	3.19769e+06	0	0	3.8133e+06	3.1045e+06	0	3.2169e+06	2.95501e+06	2.604e+06	2.9946e+06	0	4.2311e+06	4.37782e+06	0	0	5.0914e+06	0	4.26889e+06	0	3.09941e+06
AT1G25260	AT1G25260	3	3	0	0	0	0	3.69049e+06	0	0	0	4.19619e+06	0	3.65019e+06	3.0611e+06	0	4.55472e+06	3.0148e+06	0	3.9566e+06	0	0	3.17039e+06	5.71321e+06	4.2257e+06	5.4303e+06	4.8587e+06	3.9099e+06	3.39121e+06	2.5513e+06	3.64069e+06	0	6.25011e+06	3.5178e+06	0	0	0	0	0	0	3.0282e+06	0	3.5851e+06	5.07311e+06	3.1238e+06	3.4515e+06	0	5.0005e+06	0
AT1G25350	AT1G25350	8	8	5.9741e+06	4.72869e+06	4.5087e+06	4.2065e+06	2.32981e+06	6.46138e+06	0	4.57719e+06	0	0	0	5.2639e+06	3.99599e+06	7.90531e+06	5.8403e+06	3.05261e+06	5.47581e+06	5.8255e+06	3.96311e+06	2.6265e+06	3.93679e+06	4.0155e+06	3.33159e+06	7.11459e+06	0	6.87939e+06	5.55529e+06	0	4.42409e+06	0	0	0	5.41958e+06	0	0	0	4.3935e+06	4.6043e+06	0	0	4.12419e+06	4.9961e+06	3.76931e+06	3.1926e+06	4.90959e+06	7.49081e+06
AT1G25490	AT1G25490	18	13	4.13089e+07	4.5103e+07	3.4144e+07	2.6785e+07	5.36911e+07	4.42109e+07	5.08509e+07	3.8126e+07	4.71479e+07	3.7223e+07	3.89049e+07	2.808e+07	3.70189e+07	3.7445e+07	3.25921e+07	4.66732e+07	5.02221e+07	4.6921e+07	5.52779e+07	5.66762e+07	3.67719e+07	3.7022e+07	4.25021e+07	3.6233e+07	3.40219e+07	3.2508e+07	3.7142e+07	6.14871e+07	5.92811e+07	5.13279e+07	6.19989e+07	5.23081e+07	3.9585e+07	5.02761e+07	4.67331e+07	4.374e+07	4.49709e+07	4.28651e+07	5.0386e+07	4.68229e+07	5.55691e+07	5.99198e+07	4.394e+07	5.06841e+07	3.11999e+07	4.77921e+07
AT1G25570	AT1G25570	3	3	6.57072e+06	5.90649e+06	7.13529e+06	6.1364e+06	5.4874e+06	6.57509e+06	6.63318e+06	6.87239e+06	5.91161e+06	5.89308e+06	6.9577e+06	7.00158e+06	6.47469e+06	5.70901e+06	7.82631e+06	6.47981e+06	6.14529e+06	6.39889e+06	7.18641e+06	6.74417e+06	7.13672e+06	6.91918e+06	5.99289e+06	7.1392e+06	0	6.56548e+06	6.04919e+06	6.21809e+06	6.20311e+06	6.5865e+06	6.01949e+06	6.00819e+06	5.20101e+06	5.76388e+06	6.50681e+06	5.18398e+06	6.03608e+06	6.9383e+06	7.03101e+06	6.94768e+06	5.62698e+06	6.32511e+06	6.49429e+06	5.44421e+06	0	6.3052e+06
AT1G26090	AT1G26090	6	6	8.15662e+06	8.33182e+06	8.99181e+06	1.1945e+07	1.037e+07	9.82026e+06	1.2624e+07	8.8569e+06	1.3951e+07	1.3795e+07	7.38389e+06	1.2056e+07	7.47281e+06	7.8707e+06	9.13511e+06	8.67432e+06	9.62356e+06	1.3231e+07	1.2683e+07	1.1468e+07	8.96318e+06	8.97469e+06	9.48871e+06	7.39619e+06	1.1777e+07	1.069e+07	1.0131e+07	9.72522e+06	9.15717e+06	9.94583e+06	1.0009e+07	1.0002e+07	1.1073e+07	1.219e+07	7.33838e+06	8.352e+06	8.36532e+06	1.1205e+07	1.0522e+07	1.0293e+07	9.08446e+06	7.70381e+06	8.47452e+06	1.3767e+07	7.71722e+06	9.26089e+06
AT1G26110	AT1G26110	9	9	1.4521e+07	1.5362e+07	1.7671e+07	1.6731e+07	1.672e+07	1.7453e+07	1.1365e+07	1.67711e+07	1.71259e+07	1.7013e+07	1.0586e+07	1.8071e+07	9.66099e+06	9.23244e+06	0	6.37512e+06	1.5336e+07	1.6003e+07	1.556e+07	1.87569e+07	1.1997e+07	1.4989e+07	1.42111e+07	1.0049e+07	1.1325e+07	1.6573e+07	1.4397e+07	1.3379e+07	1.503e+07	1.3788e+07	1.1687e+07	1.2688e+07	1.9654e+07	1.8992e+07	1.9791e+07	1.8311e+07	1.14e+07	7.32958e+06	1.2129e+07	1.1223e+07	1.718e+07	1.2009e+07	1.7982e+07	1.8946e+07	1.5048e+07	1.35539e+07
AT1G26220	AT1G26220	3	3	3.6634e+06	5.66439e+06	8.39239e+06	0	3.4078e+06	0	6.87091e+06	6.1105e+06	1.1745e+07	1.0241e+07	8.78493e+06	8.4791e+06	7.57918e+06	5.94861e+06	8.47869e+06	0	8.1023e+06	9.1571e+06	0	9.56259e+06	7.17109e+06	6.22922e+06	5.79152e+06	0	0	0	0	8.77489e+06	9.05831e+06	1.0969e+07	0	8.22617e+06	4.23459e+06	0	0	1.8238e+06	9.64547e+06	4.64478e+06	6.57669e+06	4.3289e+06	4.9348e+06	6.89677e+06	8.32639e+06	8.0959e+06	7.7792e+06	0
AT1G26230	AT1G26230	10	7	0	0	6.65681e+06	1.9855e+07	0	1.7942e+07	0	2.05489e+07	1.4587e+07	1.2644e+07	0	1.7605e+07	1.26e+07	1.7658e+07	1.5032e+07	1.7396e+07	0	1.3995e+07	1.3579e+07	1.9105e+07	1.6268e+07	0	1.526e+07	1.5953e+07	1.8174e+07	0	1.7784e+07	1.4697e+07	1.6428e+07	0	1.5345e+07	1.7266e+07	1.80589e+07	0	1.7974e+07	1.68991e+07	1.2612e+07	0	0	1.6959e+07	1.8655e+07	1.4581e+07	0	2.0049e+07	1.5124e+07	1.7671e+07
AT1G26340	AT1G26340	3	3	0	0	4.0273e+06	0	2.9458e+06	1.86341e+06	3.63981e+06	0	2.40501e+06	2.8893e+06	0	2.5551e+06	2.9339e+06	4.1703e+06	3.99529e+06	3.6725e+06	3.66741e+06	4.62782e+06	2.93559e+06	5.10001e+06	2.6926e+06	0	3.4015e+06	0	0	0	0	0	3.68609e+06	0	4.15939e+06	2.94109e+06	0	1.3008e+06	0	0	0	3.39051e+06	3.6601e+06	0	3.75109e+06	3.1561e+06	4.61952e+06	3.3411e+06	1.8723e+06	0
AT1G26460	AT1G26460	5	5	1.0002e+07	1.1198e+07	1.3971e+07	1.5052e+07	1.3863e+07	1.4284e+07	1.3087e+07	2.61779e+06	1.7044e+07	1.0673e+07	9.44723e+06	1.281e+07	1.4612e+07	1.1131e+07	1.0267e+07	1.0654e+07	1.4828e+07	1.4069e+07	8.47411e+06	1.2901e+07	6.21589e+06	1.13e+07	7.60982e+06	1.0494e+07	6.6145e+06	1.2421e+07	0	1.361e+07	2.54881e+07	1.7334e+07	1.6007e+07	2.5493e+07	1.1339e+07	7.87692e+06	1.446e+07	1.2327e+07	1.3302e+07	1.217e+07	1.4499e+07	1.0848e+07	1.1585e+07	1.5372e+07	1.2953e+07	1.5266e+07	0	8.33731e+06
AT1G26550	AT1G26550	5	5	8.4727e+06	7.09799e+06	6.53321e+06	7.58501e+06	5.86378e+06	1.2646e+07	1.1614e+07	1.2956e+07	9.81142e+06	7.95632e+06	5.95938e+06	9.51597e+06	0	6.37688e+06	6.4724e+06	4.4898e+06	7.38297e+06	7.361e+06	9.15609e+06	8.98969e+06	6.77242e+06	6.71669e+06	8.72111e+06	6.83571e+06	9.98043e+06	8.15328e+06	7.84727e+06	8.62492e+06	8.80737e+06	1.0651e+07	1.5314e+07	1.3211e+07	1.2502e+07	8.44362e+06	8.3406e+06	1.0027e+07	6.44831e+06	5.40919e+06	6.4075e+06	8.19879e+06	1.1538e+07	4.32129e+06	7.25518e+06	7.77769e+06	6.51571e+06	7.6533e+06
AT1G26560	AT1G26560	4	4	8.60361e+06	8.0862e+06	1.1499e+07	7.61731e+06	1.2285e+07	9.54901e+06	1.1511e+07	8.17082e+06	1.3587e+07	7.44711e+06	1.0302e+07	1.2007e+07	8.89782e+06	8.38349e+06	6.49501e+06	4.87638e+06	1.1497e+07	9.77551e+06	7.43159e+06	7.79831e+06	6.6167e+06	5.96512e+06	6.22452e+06	7.35901e+06	0	6.99373e+06	8.84849e+06	7.35549e+06	9.47399e+06	7.48448e+06	7.7222e+06	6.93161e+06	8.35982e+06	4.7364e+06	5.87029e+06	5.94609e+06	6.586e+06	7.03281e+06	1.1078e+07	8.21222e+06	5.18179e+06	7.19498e+06	9.85299e+06	1.1282e+07	1.0296e+07	6.93858e+06
AT1G26630	AT1G26630	17	12	3.278e+08	4.26701e+08	3.43551e+08	5.5725e+08	3.68209e+08	2.5314e+08	2.945e+08	3.03649e+08	3.2887e+08	2.7769e+08	2.70959e+08	3.833e+08	2.4249e+08	3.00161e+08	2.1602e+08	2.53121e+08	2.7212e+08	2.3575e+08	2.44749e+08	2.45919e+08	2.4909e+08	3.06319e+08	2.2617e+08	2.3121e+08	4.16751e+08	5.47119e+08	3.82661e+08	3.18529e+08	2.468e+08	2.723e+08	2.6264e+08	2.98259e+08	3.2062e+08	3.4687e+08	3.68291e+08	3.27591e+08	2.3866e+08	2.1475e+08	2.2377e+08	2.3502e+08	2.2919e+08	2.43101e+08	2.3663e+08	2.41901e+08	2.9391e+08	2.5973e+08
AT1G26850;AT2G43200	AT1G26850	17	16	2.2507e+07	2.4248e+07	2.2629e+07	2.5229e+07	2.14e+07	2.80351e+07	2.3984e+07	2.53099e+07	2.35659e+07	2.2556e+07	2.23511e+07	2.34309e+07	1.8799e+07	2.0476e+07	2.3509e+07	2.32489e+07	2.12421e+07	2.3524e+07	2.9027e+07	2.7004e+07	2.34369e+07	2.46009e+07	2.45991e+07	2.6317e+07	1.6469e+07	1.3623e+07	2.38981e+07	2.1783e+07	2.3427e+07	2.2695e+07	2.042e+07	2.2042e+07	3.09561e+07	2.6225e+07	2.27559e+07	3.27159e+07	1.6688e+07	1.80251e+07	2.0121e+07	2.2648e+07	2.52659e+07	2.7226e+07	1.8874e+07	2.3607e+07	2.4915e+07	2.9256e+07
AT1G27030	AT1G27030	1	1	0	0	0	0	0	0	0	1.5588e+06	0	0	0	0	579211	811921	0	0	0	657030	0	0	0	0	0	0	0	0	0	0	0	0	0	0	0	0	0	0	0	0	0	0	0	0	0	0	0	0
AT1G27090	AT1G27090	12	12	1.1712e+07	4.57101e+06	9.77693e+06	1.3577e+07	1.2954e+07	7.91419e+06	8.28431e+06	1.0944e+07	1.0714e+07	1.5442e+07	7.45202e+06	2.0455e+07	8.66021e+06	6.54958e+06	1.76121e+07	1.1045e+07	1.1058e+07	1.3887e+07	8.5755e+06	1.5411e+07	2.1628e+07	1.2419e+07	8.87909e+06	1.0892e+07	1.1847e+07	1.4204e+07	1.5428e+07	0	7.82191e+06	1.0073e+07	1.4576e+07	7.65929e+06	1.4316e+07	1.4662e+07	2.3997e+07	1.5188e+07	9.04632e+06	1.0692e+07	1.1288e+07	7.74681e+06	8.94419e+06	1.6561e+07	1.152e+07	8.24198e+06	1.1862e+07	1.3521e+07
AT1G27130;AT1G53680;AT1G59670;AT1G27140	AT1G27130	8	7	1.9326e+07	2.2105e+07	1.74889e+07	2.04661e+07	3.38769e+07	2.81541e+07	4.19669e+07	2.28051e+07	9.33469e+06	1.5849e+07	2.52799e+07	3.55799e+07	2.9663e+07	3.68071e+07	3.6647e+07	2.5029e+07	3.6752e+07	3.4891e+07	3.19881e+07	3.21969e+07	4.86211e+07	1.9473e+07	4.65639e+07	4.82498e+07	2.3943e+07	2.5094e+07	3.8141e+07	2.51949e+07	2.4085e+07	2.50089e+07	2.7376e+07	1.2363e+07	9.72179e+06	3.2018e+07	1.65219e+07	2.7893e+07	2.6509e+07	3.19329e+07	3.63449e+07	2.9793e+07	3.49459e+07	3.40889e+07	3.958e+07	3.2456e+07	1.9822e+07	1.8887e+07
AT1G27190	AT1G27190	3	3	0	2.14431e+06	4.4677e+06	2.87e+06	0	2.70309e+06	0	0	4.8725e+06	2.21499e+06	0	2.68811e+06	0	0	2.0613e+06	0	0	0	2.77999e+06	2.19299e+06	0	0	0	0	8.271e+06	2.73421e+06	2.75599e+06	2.37641e+06	0	0	2.1463e+06	3.50101e+06	2.46431e+06	3.04599e+06	2.0454e+06	4.60191e+06	0	1.1447e+06	0	1.91979e+06	0	0	0	2.1655e+06	0	2.9014e+06
AT1G27310	AT1G27310	4	4	3.11269e+07	2.79069e+07	2.62679e+07	2.3978e+07	1.95191e+07	1.9337e+07	2.1455e+07	1.8753e+07	3.2287e+07	2.34979e+07	2.5408e+07	2.34559e+07	2.09599e+07	2.3204e+07	2.57489e+07	2.74131e+07	2.1263e+07	3.2238e+07	3.1418e+07	3.1994e+07	2.4984e+07	2.4408e+07	2.5542e+07	2.3146e+07	2.0645e+07	3.20351e+07	2.7493e+07	2.7633e+07	2.3297e+07	1.9594e+07	1.93269e+07	1.7851e+07	2.3733e+07	1.8813e+07	1.59829e+07	1.6619e+07	1.9488e+07	2.1005e+07	2.0518e+07	2.2249e+07	3.21731e+07	3.10901e+07	2.54099e+07	2.7934e+07	2.37249e+07	1.65719e+07
AT1G27390	AT1G27390	5	5	1.6113e+06	3.59659e+06	0	1.88521e+06	2.9396e+06	2.05049e+06	2.8252e+06	3.60841e+06	3.77339e+06	0	2.52761e+06	2.21581e+06	2.5768e+06	3.56609e+06	3.83781e+06	1.97029e+06	4.35379e+06	3.18129e+06	2.382e+06	2.44479e+06	3.68681e+06	2.74471e+06	2.4953e+06	2.94619e+06	1.63739e+06	1.7365e+06	0	2.2703e+06	3.12809e+06	3.437e+06	2.187e+06	1.1484e+06	0	0	0	0	3.31239e+06	3.1068e+06	2.3104e+06	3.66751e+06	6.27751e+06	2.37121e+06	3.60321e+06	3.4203e+06	0	0
AT1G27400	AT1G27400	10	1	1.1347e+07	7.896e+06	1.0629e+07	1.0669e+07	9.10199e+06	1.2579e+07	1.49e+07	8.09562e+06	1.39e+07	9.9348e+06	1.0341e+07	1.0742e+07	6.1522e+06	1.1951e+07	9.23058e+06	8.81238e+06	1.1763e+07	1.3929e+07	1.4103e+07	1.741e+07	8.12327e+06	8.17139e+06	8.66988e+06	8.28058e+06	9.14619e+06	1.2869e+07	1.0673e+07	1.3774e+07	1.2418e+07	1.5522e+07	1.6271e+07	1.4869e+07	1.4451e+07	1.0523e+07	9.9843e+06	1.0439e+07	1.1348e+07	1.0392e+07	1.0937e+07	1.1131e+07	1.5218e+07	1.2744e+07	1.2122e+07	1.4563e+07	1.364e+07	9.83218e+06
AT1G27450	AT1G27450	8	8	6.06208e+07	6.46049e+07	5.84152e+07	1.80399e+08	7.90872e+07	5.6961e+07	5.41542e+07	6.7526e+07	6.07769e+07	4.47539e+07	7.4707e+07	7.29988e+07	5.60589e+07	4.32049e+07	5.1205e+07	4.76489e+07	6.11369e+07	4.19841e+07	5.01001e+07	4.71459e+07	8.40078e+07	6.73092e+07	4.53139e+07	5.11081e+07	7.51761e+07	1.0006e+08	7.51938e+07	6.31991e+07	4.44919e+07	5.49128e+07	4.5757e+07	6.52032e+07	5.27611e+07	5.9426e+07	6.1293e+07	8.03609e+07	7.86482e+07	6.83918e+07	5.15861e+07	6.53032e+07	3.99331e+07	5.59549e+07	4.26239e+07	3.90259e+07	6.0368e+07	4.79471e+07
AT1G27480	AT1G27480	2	2	2.76949e+06	3.0946e+06	1.5601e+06	0	2.0274e+06	1.9969e+06	2.32011e+06	2.0802e+06	2.3642e+06	2.2012e+06	0	1.3423e+06	2.19699e+06	2.71611e+06	2.04429e+06	2.0889e+06	2.28771e+06	2.4962e+06	2.7484e+06	2.72259e+06	1.7024e+06	2.5712e+06	2.6651e+06	1.8849e+06	1.7973e+06	0	0	2.6331e+06	2.4891e+06	2.99559e+06	1.6413e+06	2.2415e+06	1.7328e+06	2.60361e+06	2.07931e+06	0	2.80259e+06	2.797e+06	2.86881e+06	2.73449e+06	2.9793e+06	2.92669e+06	2.35649e+06	3.39239e+06	0	1.1984e+06
AT1G27950	AT1G27950	3	3	0	0	0	1.7153e+06	0	0	0	0	0	899841	0	0	0	0	0	0	0	0	0	1.9711e+06	0	0	0	1.77179e+06	0	0	0	0	0	0	0	5.5603e+06	0	0	0	3.1338e+06	0	0	0	0	0	0	0	2.8518e+06	0	0
AT1G27970	AT1G27970	6	6	2.8771e+07	3.2221e+07	3.46939e+07	3.78799e+07	2.7703e+07	2.047e+07	2.3997e+07	2.3687e+07	3.48871e+07	2.93631e+07	2.5874e+07	3.1965e+07	2.5275e+07	2.6587e+07	2.3789e+07	2.39549e+07	2.846e+07	3.30121e+07	3.71271e+07	3.9089e+07	2.83501e+07	2.71769e+07	2.60339e+07	2.62891e+07	2.8206e+07	3.28789e+07	2.75479e+07	2.5113e+07	2.59059e+07	2.3287e+07	2.95679e+07	2.9872e+07	2.63661e+07	2.91251e+07	2.37971e+07	2.7529e+07	2.65509e+07	1.8355e+07	2.4016e+07	2.2905e+07	3.71091e+07	2.7154e+07	4.1182e+07	3.3328e+07	2.48631e+07	2.88931e+07
AT1G28120	AT1G28120	3	3	1.7437e+06	0	0	0	3.481e+06	2.8695e+06	3.56609e+06	0	1.53749e+06	0	0	0	3.3395e+06	3.05151e+06	2.4517e+06	0	0	1.9241e+06	3.24739e+06	3.01121e+06	0	3.0126e+06	6.4857e+06	2.8634e+06	1.5053e+06	0	1.1767e+06	4.3115e+06	3.6362e+06	3.83951e+06	0	2.2949e+06	2.45621e+06	0	5.2486e+07	0	0	0	2.12381e+06	3.20191e+06	3.748e+06	3.0941e+06	3.3723e+06	0	0	2.507e+06
AT1G28140	AT1G28140	2	2	1.0192e+07	1.0087e+07	1.1762e+07	1.0213e+07	1.4535e+07	9.38041e+06	9.11619e+06	1.0203e+07	6.90251e+06	7.67423e+06	1.0049e+07	8.74278e+06	9.50299e+06	1.2444e+07	1.0414e+07	1.1166e+07	9.66742e+06	9.83041e+06	8.87158e+06	7.14548e+06	8.21159e+06	7.48162e+06	7.20422e+06	7.6264e+06	1.0064e+07	8.6697e+06	9.4397e+06	1.0729e+07	9.43172e+06	9.85613e+06	9.19393e+06	7.59627e+06	6.95838e+06	7.63608e+06	8.83311e+06	9.99081e+06	9.86208e+06	1.1084e+07	1.1179e+07	1.1414e+07	7.02609e+06	7.78508e+06	1.0101e+07	9.6628e+06	6.85307e+06	7.62492e+06
AT1G28200	AT1G28200	5	5	6.5069e+06	6.9433e+06	7.69388e+06	9.82789e+06	5.14101e+06	5.95632e+06	7.01762e+06	5.98139e+06	7.58002e+06	6.84078e+06	6.8583e+06	5.20631e+06	4.8798e+06	4.89491e+06	5.1135e+06	7.21721e+06	5.44821e+06	8.53062e+06	7.97189e+06	8.74017e+06	5.0424e+06	4.90778e+06	6.34289e+06	6.73852e+06	8.41861e+06	0	0	8.82283e+06	8.17813e+06	7.79988e+06	7.44768e+06	6.76069e+06	8.0523e+06	6.8517e+06	6.42841e+06	0	6.54799e+06	5.46489e+06	6.06228e+06	4.90421e+06	7.34052e+06	6.79268e+06	6.4191e+06	7.64651e+06	4.3387e+06	4.6916e+06
AT1G28290	AT1G28290	9	9	8.07809e+07	1.3222e+08	1.0355e+08	9.08448e+07	1.0272e+08	9.22388e+07	9.06121e+07	9.77823e+07	1.0634e+08	1.0252e+08	1.0581e+08	1.0514e+08	1.1208e+08	1.5419e+08	1.498e+08	1.2839e+08	1.087e+08	8.0852e+07	9.8459e+07	1.165e+08	1.2147e+08	1.1121e+08	1.1344e+08	1.1303e+08	1.2769e+08	1.1196e+08	1.1545e+08	9.93427e+07	1.2622e+08	8.7667e+07	9.158e+07	1.0816e+08	1.4829e+08	1.1764e+08	1.29719e+08	1.2898e+08	1.515e+08	1.301e+08	1.1503e+08	1.5483e+08	1.0567e+08	8.33639e+07	9.93e+07	9.16353e+07	1.2351e+08	1.3954e+08
AT1G28350	AT1G28350	2	2	3.36779e+06	3.61599e+06	2.91529e+06	4.64231e+06	2.19201e+06	3.44521e+06	1.9974e+06	3.78219e+06	5.26171e+06	3.1803e+06	3.181e+06	4.0919e+06	3.4519e+06	3.63031e+06	4.12151e+06	3.42269e+06	3.67311e+06	4.50751e+06	3.3095e+06	2.9193e+06	0	3.98001e+06	3.0571e+06	3.24469e+06	2.7892e+06	3.4105e+06	2.7364e+06	2.6564e+06	3.974e+06	4.51611e+06	4.52959e+06	5.26631e+06	3.90121e+06	2.61301e+06	3.67041e+06	3.32721e+06	3.0431e+06	3.6509e+06	2.8514e+06	3.6528e+06	3.1272e+06	4.4756e+06	3.32439e+06	3.85909e+06	2.36759e+06	4.2811e+06
AT1G28660	AT1G28660	1	1	0	1.2791e+06	0	0	563931	0	646128	0	533478	751222	0	0	0	0	974228	0	840612	358010	680941	571792	0	0	1.1508e+06	967559	0	0	0	0	592551	939413	1.0339e+06	0	0	0	0	0	1.1026e+06	833071	671459	648632	717451	0	716919	545062	0	725090
AT1G28670;AT1G28650;AT1G28640	AT1G28670;AT1G28650;AT1G28640	2	2	0	1.7737e+06	0	0	1.054e+06	948067	1.141e+06	0	0	1.3724e+06	0	971477	1.2889e+06	1.5742e+06	1.2684e+06	1.9285e+06	867287	752608	844431	1.1073e+06	2.16441e+06	1.9885e+06	1.7707e+06	1.3163e+06	0	0	0	1.4397e+06	1.5058e+06	1.7732e+06	1.2044e+06	1.451e+06	0	1.0625e+06	1.2018e+06	0	1.9172e+06	919449	1.3044e+06	954377	1.3145e+06	1.3008e+06	1.2882e+06	1.1326e+06	0	0
AT1G29150	AT1G29150	14	14	3.6815e+07	5.57501e+07	4.10131e+07	2.4604e+07	5.03099e+07	5.6321e+07	4.3027e+07	4.4338e+07	5.36729e+07	4.10429e+07	4.29919e+07	4.06939e+07	4.03669e+07	4.31109e+07	3.87701e+07	4.5205e+07	4.64469e+07	4.8698e+07	6.52521e+07	5.16799e+07	4.3904e+07	3.9809e+07	4.54851e+07	3.83321e+07	3.89919e+07	3.3157e+07	5.79241e+07	5.3294e+07	5.19251e+07	4.4682e+07	5.62099e+07	4.63e+07	3.5317e+07	4.63151e+07	5.5393e+07	5.06911e+07	4.20549e+07	4.04711e+07	4.45691e+07	5.05518e+07	6.20531e+07	5.00619e+07	4.82542e+07	5.05329e+07	6.13551e+07	4.93128e+07
AT1G29250;AT3G04620	AT1G29250	9	5	0	2.9628e+06	0	7.17899e+06	0	3.33869e+06	5.96471e+06	0	4.84481e+06	2.10461e+06	0	0	5.09419e+06	0	3.47731e+06	7.63751e+06	7.1547e+06	9.89138e+06	7.13751e+06	1.1583e+07	7.69761e+06	0	4.74629e+06	9.07981e+06	4.60771e+06	4.3518e+06	2.024e+06	3.9915e+06	4.709e+06	4.739e+06	5.01831e+06	0	5.2873e+06	5.35491e+06	4.78481e+06	4.46819e+06	0	4.0373e+06	0	4.2926e+06	1.6693e+07	6.151e+06	1.1056e+07	4.25371e+06	0	0
AT1G29260	AT1G29260	2	2	0	0	0	0	0	2.3899e+06	1.7586e+06	0	1.5438e+06	1.9187e+06	0	2.0877e+06	0	0	0	0	0	0	2.2233e+06	2.00999e+06	0	0	0	0	0	2.029e+06	0	0	0	0	0	0	0	0	0	0	0	0	1.8344e+06	0	2.11449e+06	0	0	0	0	2.7772e+06
AT1G29310;AT2G34250;AT1G78720	AT1G29310;AT2G34250	11	11	6.39548e+07	5.2438e+07	5.02371e+07	5.06588e+07	4.7329e+07	5.52959e+07	4.76968e+07	5.26e+07	6.80122e+07	6.23761e+07	4.8697e+07	4.65439e+07	3.719e+07	4.36319e+07	5.75639e+07	5.05301e+07	4.67869e+07	5.15261e+07	4.86461e+07	5.3078e+07	3.44839e+07	4.97809e+07	4.6746e+07	3.8261e+07	4.3296e+07	4.60619e+07	4.11229e+07	6.74572e+07	4.61939e+07	4.08859e+07	5.31531e+07	3.37069e+07	3.8737e+07	5.45619e+07	4.3302e+07	6.12769e+07	4.56661e+07	5.10091e+07	4.74028e+07	5.57941e+07	5.37559e+07	4.6328e+07	4.1444e+07	4.1382e+07	4.48461e+07	3.64251e+07
AT1G29350;AT1G29370	AT1G29350;AT1G29370	7	7	5.76341e+06	0	1.1455e+07	1.1389e+07	1.0291e+07	9.76711e+06	9.70307e+06	1.1509e+07	9.72698e+06	8.91393e+06	8.68732e+06	1.2567e+07	9.1653e+06	1.1861e+07	9.78371e+06	7.67072e+06	1.033e+07	5.16931e+06	7.26882e+06	9.88781e+06	8.64407e+06	1.1624e+07	1.2904e+07	1.004e+07	6.5069e+06	6.09861e+06	8.5155e+06	3.61081e+06	8.27989e+06	8.6857e+06	9.92303e+06	6.7813e+06	9.9722e+06	8.37763e+06	8.94667e+06	7.34937e+06	6.3918e+06	1.0799e+07	6.96219e+06	7.36028e+06	9.1246e+06	5.29309e+06	7.66662e+06	6.5237e+06	1.3527e+07	9.43643e+06
AT1G29400	AT1G29400	1	1	0	0	0	0	0	275400	214200	266771	0	0	0	0	0	0	114770	0	0	0	0	255960	208110	0	0	176930	0	0	0	0	216209	198290	0	0	0	0	0	0	0	0	0	232680	0	0	0	0	0	0
AT1G29470	AT1G29470	24	21	1.9255e+07	2.5189e+07	2.4374e+07	2.7326e+07	2.7598e+07	3.22239e+07	2.551e+07	3.2221e+07	3.1827e+07	2.74e+07	2.79e+07	3.27561e+07	2.2096e+07	2.2183e+07	1.7598e+07	2.076e+07	2.089e+07	3.17169e+07	3.05471e+07	3.32931e+07	3.03771e+07	3.4008e+07	3.00339e+07	2.938e+07	1.6953e+07	2.06641e+07	4.18969e+07	2.0325e+07	1.9895e+07	1.95851e+07	2.5219e+07	1.70779e+07	3.00371e+07	3.53391e+07	2.3706e+07	2.577e+07	1.9768e+07	2.2242e+07	2.21581e+07	1.9586e+07	3.6186e+07	1.9438e+07	2.10519e+07	3.1768e+07	2.8139e+07	3.036e+07
AT1G29530	AT1G29530	6	6	6.34769e+06	5.5987e+06	7.5063e+06	8.54868e+06	6.8961e+06	8.12451e+06	1.1626e+07	7.22953e+06	1.5243e+07	1.7716e+07	7.29709e+06	1.0918e+07	5.12539e+06	1.3132e+07	1.1267e+07	8.1235e+06	8.5736e+06	8.18902e+06	9.04049e+06	1.5899e+07	1.3581e+07	8.80658e+06	1.5768e+07	8.35669e+06	7.58922e+06	7.42969e+06	0	9.29988e+06	6.05712e+06	4.22521e+06	7.13019e+06	5.8812e+06	1.0566e+07	6.71339e+06	1.0784e+07	7.40229e+06	6.386e+06	7.32781e+06	5.8988e+06	6.25501e+06	8.55342e+06	7.63751e+06	1.0111e+07	1.1399e+07	5.505e+06	6.53878e+06
AT1G29660	AT1G29660	14	14	2.0253e+08	2.08e+08	2.45689e+08	2.2848e+08	1.81271e+08	1.6342e+08	1.6154e+08	1.7713e+08	1.9441e+08	1.9182e+08	2.0918e+08	1.8901e+08	1.6154e+08	1.5926e+08	1.4048e+08	1.3001e+08	2.3751e+08	1.8176e+08	2.20779e+08	1.6685e+08	1.4686e+08	1.6476e+08	1.656e+08	1.63559e+08	1.97359e+08	2.1555e+08	2.11539e+08	2.0278e+08	1.7984e+08	1.8632e+08	1.7772e+08	1.9728e+08	2.0286e+08	1.95879e+08	2.01571e+08	2.3144e+08	1.3341e+08	1.1761e+08	1.3651e+08	1.53381e+08	1.98621e+08	1.7402e+08	1.5581e+08	1.6835e+08	1.5413e+08	1.7219e+08
AT1G29670	AT1G29670	17	17	3.14691e+08	3.0457e+08	3.27019e+08	2.5883e+08	2.9022e+08	2.52681e+08	2.5308e+08	2.1255e+08	2.6583e+08	2.77559e+08	2.3526e+08	2.6539e+08	2.83389e+08	2.634e+08	3.07419e+08	2.6953e+08	2.7639e+08	2.8583e+08	2.70691e+08	2.78811e+08	2.77221e+08	2.54089e+08	2.35621e+08	2.39331e+08	2.81881e+08	2.3104e+08	2.50669e+08	2.9664e+08	2.95819e+08	2.48319e+08	2.679e+08	2.6734e+08	2.5927e+08	2.41171e+08	2.87031e+08	2.5784e+08	2.22819e+08	2.5158e+08	2.26e+08	2.34249e+08	2.2302e+08	2.6432e+08	3.10391e+08	2.69351e+08	2.1741e+08	2.31161e+08
AT1G29700	AT1G29700	5	5	2.15131e+07	1.8231e+07	2.20631e+07	7.09981e+06	1.5669e+07	1.8605e+07	2.0584e+07	1.6638e+07	2.189e+07	2.17079e+07	2.54671e+07	2.7202e+07	2.01551e+07	2.71621e+07	1.4806e+07	2.0678e+07	1.81021e+07	3.1969e+07	3.40481e+07	3.4461e+07	2.4273e+07	1.93909e+07	2.2464e+07	1.93871e+07	1.6331e+07	1.6364e+07	1.64831e+07	2.02321e+07	2.37941e+07	2.08831e+07	3.2266e+07	2.048e+07	1.80501e+07	1.5797e+07	1.2906e+07	1.7254e+07	1.8939e+07	2.60119e+07	2.5855e+07	1.95469e+07	3.1131e+07	3.06019e+07	1.8232e+07	3.78849e+07	1.8889e+07	1.65439e+07
AT1G29790	AT1G29790	2	2	1.2558e+06	0	561922	0	1.3423e+06	0	1.2717e+06	953432	1.9481e+06	1.659e+06	1.1937e+06	1.4358e+06	938170	1.4332e+06	1.2768e+06	1.5679e+06	854280	745062	1.3152e+06	1.2485e+06	1.2998e+06	882618	1.3141e+06	961702	0	0	1.0112e+06	1.8539e+06	1.1916e+06	0	0	1.065e+06	0	0	0	1.4599e+06	0	1.1477e+06	0	1.233e+06	1.4895e+06	1.1293e+06	1.3292e+06	1.1042e+06	0	1.5284e+06
AT1G29850	AT1G29850	5	5	0	0	0	0	0	0	0	0	0	0	0	0	3.0095e+06	2.1578e+06	1.5461e+06	0	7.27179e+06	2.54859e+06	3.1978e+06	5.59179e+06	2.9156e+06	1.574e+06	2.9528e+06	1.7418e+06	0	2.1802e+06	0	2.2403e+06	0	0	0	0	0	0	1.9215e+06	0	0	0	2.65491e+06	0	5.1982e+06	1.2021e+06	5.3671e+06	2.85271e+06	1.85379e+06	0
AT1G29880;AT3G44740;AT1G29870	AT1G29880	35	35	2.85869e+08	2.5242e+08	2.44911e+08	2.12319e+08	2.6143e+08	2.3807e+08	2.48829e+08	2.53451e+08	2.5968e+08	2.56039e+08	2.6401e+08	2.4394e+08	2.3533e+08	2.62909e+08	2.58071e+08	2.84809e+08	2.62869e+08	2.55161e+08	2.54721e+08	2.76549e+08	2.5752e+08	2.5047e+08	2.5098e+08	2.39331e+08	2.4137e+08	2.52821e+08	2.53961e+08	3.12229e+08	2.5243e+08	2.5137e+08	2.4075e+08	2.44349e+08	2.65149e+08	2.35001e+08	2.4558e+08	2.75841e+08	2.53611e+08	2.60849e+08	2.48261e+08	2.487e+08	2.4872e+08	2.68991e+08	2.5504e+08	2.4673e+08	2.9471e+08	2.5257e+08
AT1G29900	AT1G29900	50	50	4.15041e+08	3.8564e+08	4.2158e+08	3.83819e+08	3.82019e+08	4.02549e+08	3.52159e+08	4.14619e+08	3.8736e+08	3.98159e+08	3.7087e+08	4.09461e+08	3.86491e+08	3.8283e+08	3.64279e+08	3.62639e+08	3.58051e+08	3.51839e+08	3.714e+08	3.5263e+08	4.15289e+08	3.90891e+08	3.92871e+08	3.6905e+08	3.91539e+08	3.82279e+08	3.9914e+08	3.8248e+08	3.4185e+08	3.4217e+08	3.6386e+08	3.55829e+08	3.99431e+08	3.79039e+08	3.8673e+08	3.9344e+08	3.38261e+08	3.27339e+08	3.3166e+08	3.80081e+08	3.20569e+08	3.65301e+08	3.37591e+08	3.5346e+08	3.63911e+08	4.08381e+08
AT1G29920;AT1G29910	AT1G29920;AT1G29910	18	1	5.31471e+06	5.89888e+06	9.77442e+06	9.50161e+06	6.70418e+06	9.646e+06	8.59347e+06	8.2497e+06	7.08207e+06	7.19902e+06	7.8074e+06	7.48998e+06	6.68989e+06	5.50671e+06	0	0	6.9472e+06	7.0915e+06	1.0938e+07	5.87049e+06	4.97391e+06	4.97702e+06	3.6604e+06	6.49289e+06	6.3097e+06	8.58038e+06	6.19928e+06	0	7.96327e+06	0	9.492e+06	8.75308e+06	7.76089e+06	7.03408e+06	7.00658e+06	6.39202e+06	5.10062e+06	6.73609e+06	6.39521e+06	7.13623e+06	7.08801e+06	7.98771e+06	7.73881e+06	8.17853e+06	0	5.9545e+06
AT1G30120	AT1G30120	8	2	0	2.8573e+06	1.9961e+06	0	0	2.30661e+06	3.50009e+06	4.37139e+06	1.3697e+06	1.9808e+06	2.7611e+06	1.8567e+06	6.60062e+06	4.53739e+06	0	5.93732e+06	0	2.04109e+06	2.07611e+06	2.8138e+06	4.18229e+06	3.5338e+06	5.06159e+06	4.14931e+06	0	0	1.5512e+06	1.4652e+06	3.35751e+06	751430	3.98929e+06	0	1.4075e+06	0	0	0	1.8192e+06	0	4.84649e+06	4.77441e+06	1.848e+06	2.91e+06	2.84631e+06	0	8.00062e+06	0
AT1G30230	AT1G30230	17	11	1.5144e+08	1.5444e+08	1.8929e+08	2.2595e+08	1.6722e+08	1.3059e+08	1.5856e+08	1.7112e+08	2.0302e+08	1.5535e+08	1.6747e+08	1.9947e+08	1.4364e+08	1.5693e+08	1.3296e+08	1.211e+08	1.6409e+08	1.5238e+08	1.6439e+08	1.4927e+08	1.707e+08	1.5917e+08	1.91161e+08	1.5465e+08	1.7013e+08	2.2682e+08	1.5759e+08	1.637e+08	1.5029e+08	1.7036e+08	1.5293e+08	1.8724e+08	1.7878e+08	1.2852e+08	1.95721e+08	1.90311e+08	1.3717e+08	1.3132e+08	1.3836e+08	1.5308e+08	1.7315e+08	1.5047e+08	1.84669e+08	1.7416e+08	1.5722e+08	1.7819e+08
AT1G30360	AT1G30360	26	25	4.14119e+08	4.2536e+08	4.122e+08	3.2224e+08	4.09571e+08	3.77691e+08	3.51661e+08	3.7149e+08	3.83199e+08	3.43099e+08	4.01421e+08	3.79099e+08	4.063e+08	4.122e+08	4.16439e+08	4.35579e+08	4.1043e+08	4.35981e+08	4.0865e+08	4.33741e+08	4.0039e+08	4.19571e+08	3.79699e+08	4.11221e+08	4.39488e+08	3.93481e+08	3.89371e+08	4.48661e+08	4.39729e+08	3.94549e+08	3.7641e+08	4.14062e+08	4.0353e+08	3.91919e+08	3.71619e+08	4.6075e+08	4.7353e+08	4.40351e+08	4.2189e+08	4.0818e+08	3.93831e+08	4.96322e+08	4.31131e+08	4.32421e+08	3.78501e+08	4.27411e+08
AT1G30380	AT1G30380	4	4	8.5779e+08	4.8031e+08	7.22659e+08	6.22811e+08	4.64789e+08	4.99549e+08	2.6724e+08	5.84541e+08	4.69181e+08	5.31812e+08	6.68652e+08	6.18231e+08	5.91589e+08	5.19648e+08	3.7451e+08	3.786e+08	6.45871e+08	7.24801e+08	5.26121e+08	8.16632e+08	6.36048e+08	3.8199e+08	4.5135e+08	5.56012e+08	7.25661e+08	8.39677e+08	5.73779e+08	5.83618e+08	7.0663e+08	4.88661e+08	4.91641e+08	3.89031e+08	6.33799e+08	6.12091e+08	6.84009e+08	6.16049e+08	4.72111e+08	4.22121e+08	5.19551e+08	3.33599e+08	5.25509e+08	5.33059e+08	4.36589e+08	5.6877e+08	4.7098e+08	3.4466e+08
AT1G30400	AT1G30400	16	11	1.1739e+07	1.2098e+07	1.0443e+07	0	9.40222e+06	1.1206e+07	1.0005e+07	1.122e+07	1.3355e+07	9.93508e+06	9.40783e+06	8.44022e+06	7.84912e+06	1.0805e+07	9.49838e+06	9.21422e+06	8.54512e+06	1.2567e+07	1.1275e+07	1.3363e+07	9.27818e+06	8.77167e+06	1.0868e+07	8.8714e+06	8.60581e+06	9.09083e+06	9.7871e+06	1.0657e+07	9.40033e+06	9.0159e+06	9.77449e+06	1.0146e+07	1.0561e+07	1.1813e+07	8.59848e+06	1.1198e+07	1.2141e+07	1.2124e+07	1.096e+07	8.86083e+06	1.1377e+07	1.1788e+07	7.538e+06	1.263e+07	6.21861e+06	1.5559e+07
AT1G30440	AT1G30440	3	3	0	0	3.24289e+06	0	0	0	0	0	1.8379e+06	0	0	0	0	0	0	0	0	2.55319e+06	3.09479e+06	0	0	0	3.4092e+06	0	2.6048e+06	0	0	0	0	0	0	3.35009e+06	0	2.502e+06	0	0	0	2.22499e+06	0	2.2219e+06	2.6632e+06	2.67849e+06	2.61739e+06	0	1.9863e+06	0
AT1G30470	AT1G30470	10	9	0	5.09189e+06	2.7417e+06	0	0	3.87991e+06	7.90131e+06	0	6.08641e+06	7.90651e+06	0	2.07169e+06	0	0	4.1089e+06	0	1.2926e+07	0	1.7881e+06	6.50952e+06	0	0	3.7272e+06	8.3702e+06	4.3383e+06	0	0	4.15081e+06	5.36829e+06	7.92231e+06	6.78558e+06	0	0	1.9238e+06	0	0	0	5.81981e+06	6.5415e+06	0	0	6.14112e+06	0	5.9748e+06	0	5.01181e+06
AT1G30510	AT1G30510	5	3	7.04608e+06	7.05258e+06	5.88491e+06	8.52909e+06	5.247e+06	7.678e+06	5.82829e+06	7.96929e+06	7.71278e+06	6.03399e+06	5.4329e+06	7.26378e+06	4.31752e+06	7.35631e+06	4.49862e+06	7.4592e+06	6.12288e+06	5.64628e+06	5.5045e+06	5.4796e+06	6.62459e+06	5.6248e+06	6.80442e+06	8.60838e+06	6.99159e+06	4.2178e+06	5.00608e+06	6.34611e+06	8.33708e+06	7.89031e+06	9.54372e+06	7.90432e+06	9.1403e+06	7.14999e+06	8.31878e+06	6.24461e+06	5.75518e+06	8.2553e+06	5.9201e+06	6.78929e+06	6.0393e+06	6.57441e+06	5.56481e+06	6.63061e+06	8.10202e+06	7.39608e+06
AT1G30530	AT1G30530	15	13	1.3969e+07	1.7008e+07	1.3504e+07	6.50451e+06	1.225e+07	1.8992e+07	1.8403e+07	2.0353e+07	1.4809e+07	2.4905e+07	2.0205e+07	1.5607e+07	1.9889e+07	1.5361e+07	1.7672e+07	2.21619e+07	1.6644e+07	1.885e+07	1.9305e+07	2.0236e+07	1.99371e+07	2.0135e+07	2.23569e+07	2.8175e+07	1.0856e+07	1.0558e+07	1.2082e+07	1.84939e+07	1.0485e+07	1.2777e+07	8.59389e+06	1.0353e+07	2.4902e+07	1.3291e+07	1.3902e+07	1.6356e+07	1.9902e+07	1.8785e+07	1.8496e+07	2.409e+07	1.325e+07	1.7277e+07	1.4689e+07	1.8552e+07	1.5543e+07	1.73669e+07
AT1G30580	AT1G30580	27	27	2.1726e+08	1.993e+08	1.93451e+08	2.2474e+08	2.1663e+08	1.9419e+08	1.8432e+08	1.6605e+08	1.7366e+08	1.8278e+08	1.89649e+08	1.9558e+08	1.7404e+08	1.8553e+08	1.8855e+08	1.9442e+08	1.6654e+08	1.5471e+08	1.7695e+08	1.3267e+08	1.8994e+08	1.8768e+08	1.67779e+08	1.7289e+08	1.8697e+08	1.6271e+08	2.19759e+08	1.84099e+08	1.6589e+08	1.9222e+08	2.0945e+08	1.8209e+08	2.1642e+08	1.894e+08	2.4086e+08	2.0484e+08	1.8065e+08	1.7929e+08	1.6898e+08	1.8402e+08	1.5313e+08	1.6425e+08	1.6071e+08	1.6311e+08	2.358e+08	1.9491e+08
AT1G30630;AT2G34840	AT1G30630	12	12	1.0531e+07	9.14258e+06	8.34407e+06	1.2309e+07	1.3657e+07	6.50848e+06	1.0573e+07	7.37729e+06	1.4282e+07	7.51598e+06	1.0503e+07	8.05649e+06	6.58841e+06	1.2897e+07	1.0729e+07	9.60357e+06	1.8526e+07	1.5524e+07	1.7682e+07	1.892e+07	1.0393e+07	7.18158e+06	9.74763e+06	8.06828e+06	8.95759e+06	1.3777e+07	2.6509e+06	1.4795e+07	1.5543e+07	1.5135e+07	8.89399e+06	1.0617e+07	7.36181e+06	1.2656e+07	9.85108e+06	1.0835e+07	1.1173e+07	8.85733e+06	7.8914e+06	1.366e+07	1.8245e+07	1.1859e+07	1.6488e+07	1.4117e+07	9.23231e+06	7.62751e+06
AT1G30690	AT1G30690	26	26	1.4339e+08	1.2528e+08	1.4804e+08	1.6504e+08	1.267e+08	1.138e+08	1.3101e+08	1.4466e+08	1.3528e+08	1.1504e+08	1.3801e+08	1.503e+08	9.55452e+07	1.1503e+08	1.1963e+08	9.72591e+07	1.319e+08	1.3056e+08	1.37e+08	1.263e+08	1.373e+08	1.2786e+08	1.2134e+08	1.1795e+08	1.71099e+08	1.6464e+08	1.686e+08	1.1671e+08	1.2365e+08	1.19e+08	1.1941e+08	1.373e+08	1.3925e+08	1.5278e+08	1.7042e+08	1.6309e+08	1.1111e+08	1.1079e+08	9.12423e+07	1.0383e+08	1.1649e+08	1.2744e+08	1.2102e+08	1.3606e+08	1.4612e+08	1.3162e+08
AT1G30910	AT1G30910	7	7	8.95853e+06	8.0848e+06	7.35901e+06	4.62551e+06	5.97331e+06	6.72261e+06	7.42552e+06	6.27959e+06	6.18671e+06	6.45251e+06	8.01249e+06	5.99779e+06	7.57639e+06	6.72028e+06	6.52289e+06	7.38318e+06	7.49709e+06	5.55571e+06	5.18891e+06	6.95602e+06	6.29402e+06	6.80852e+06	5.90101e+06	6.24881e+06	8.48622e+06	6.39251e+06	7.31e+06	1.1887e+07	8.21261e+06	9.74371e+06	4.97402e+06	7.6199e+06	7.66407e+06	6.32091e+06	5.5935e+06	6.11712e+06	6.00932e+06	9.18399e+06	7.22492e+06	7.0255e+06	5.84309e+06	8.76389e+06	5.59862e+06	5.52001e+06	7.01441e+06	5.5111e+06
AT1G31070;AT2G35020	AT1G31070;AT2G35020	4	4	3.3153e+06	3.70461e+06	3.3455e+06	3.35451e+06	3.83991e+06	3.55759e+06	2.97199e+06	3.71389e+06	2.64021e+06	3.26041e+06	3.5099e+06	3.66459e+06	2.9812e+06	2.84781e+06	3.19809e+06	3.0853e+06	3.107e+06	2.29941e+06	3.22789e+06	2.92621e+06	3.715e+06	2.8634e+06	4.08671e+06	3.55289e+06	3.5119e+06	2.32201e+06	3.6668e+06	3.73889e+06	3.26061e+06	0	3.2537e+06	0	4.08269e+06	3.25411e+06	3.3716e+06	3.05919e+06	0	2.84039e+06	2.59401e+06	3.5943e+06	3.41629e+06	3.61709e+06	3.53121e+06	2.98479e+06	4.9898e+06	2.6331e+06
AT1G31130	AT1G31130	2	2	0	0	0	0	2.2518e+06	3.33721e+06	3.0408e+06	2.52599e+06	0	0	2.95241e+06	0	1.9041e+06	2.0773e+06	2.562e+06	0	1.9733e+06	3.00231e+06	0	1.9284e+06	0	0	0	3.2546e+06	0	0	0	1.6643e+06	2.9996e+06	3.44129e+06	0	1.7157e+06	2.68171e+06	1.7271e+06	0	4.4377e+06	0	0	0	2.67239e+06	2.7042e+06	3.27549e+06	1.6595e+06	0	0	2.4853e+06
AT1G31160	AT1G31160	4	3	3.4418e+06	3.7803e+06	0	0	0	0	0	0	2.89851e+06	2.0899e+06	5.69569e+06	0	0	0	4.32971e+06	3.71559e+06	6.66461e+06	4.13321e+06	0	4.21248e+06	2.96461e+06	0	4.1608e+06	4.29031e+06	0	0	2.134e+06	4.47448e+06	3.948e+06	0	3.4376e+06	0	0	3.45181e+06	2.59379e+06	2.90221e+06	2.3454e+06	0	2.4461e+06	4.31291e+06	3.77031e+06	4.97219e+06	6.3097e+06	5.1434e+06	3.74891e+06	0
AT1G31180	AT1G31180	14	5	3.1021e+07	3.16101e+07	2.67699e+07	2.4442e+07	2.80701e+07	2.2412e+07	2.2908e+07	2.36801e+07	1.893e+07	2.2101e+07	2.75871e+07	1.7503e+07	2.16731e+07	2.6528e+07	2.33881e+07	2.8172e+07	3.3456e+07	2.4069e+07	2.4645e+07	3.30849e+07	2.3108e+07	2.37949e+07	2.7647e+07	2.0393e+07	2.108e+07	2.184e+07	2.0854e+07	3.44051e+07	3.5159e+07	2.50711e+07	3.28541e+07	2.5495e+07	2.444e+07	2.2728e+07	2.61211e+07	2.7979e+07	2.6714e+07	2.4177e+07	2.9957e+07	2.4215e+07	3.7485e+07	3.2211e+07	3.23641e+07	3.09059e+07	1.917e+07	1.96411e+07
AT1G31190	AT1G31190	15	15	1.1298e+08	8.66821e+07	8.05661e+07	7.58602e+07	6.6673e+07	6.83572e+07	6.72402e+07	7.59002e+07	5.92988e+07	8.11479e+07	7.39461e+07	6.60869e+07	8.80799e+07	8.14313e+07	9.31447e+07	7.74408e+07	6.43698e+07	4.6977e+07	5.34449e+07	4.08799e+07	7.26118e+07	6.60022e+07	7.22658e+07	7.34012e+07	7.83049e+07	1.1597e+08	7.39081e+07	6.55431e+07	6.41729e+07	6.4426e+07	6.96249e+07	7.55579e+07	7.27463e+07	5.88529e+07	8.3906e+07	6.70549e+07	7.68749e+07	6.57611e+07	6.38609e+07	6.82682e+07	4.93891e+07	7.16742e+07	7.01821e+07	4.9519e+07	6.50989e+07	8.5795e+07
AT1G31230	AT1G31230	32	26	5.02051e+07	5.18568e+07	5.28841e+07	3.20451e+07	5.8124e+07	5.47631e+07	5.57249e+07	5.43271e+07	6.2415e+07	5.8446e+07	5.52331e+07	4.5149e+07	4.86029e+07	5.79349e+07	4.4241e+07	5.82211e+07	4.60351e+07	5.52159e+07	5.96509e+07	6.76971e+07	5.31299e+07	5.30761e+07	5.4887e+07	6.47021e+07	5.03099e+07	4.37009e+07	5.18712e+07	4.88431e+07	5.32689e+07	4.74331e+07	5.07551e+07	4.9101e+07	4.87001e+07	4.4032e+07	4.48281e+07	4.9869e+07	5.59161e+07	5.95002e+07	5.08918e+07	5.94548e+07	5.13251e+07	4.92551e+07	4.7602e+07	5.19889e+07	5.1535e+07	5.3642e+07
AT1G31330	AT1G31330	16	16	3.29959e+09	3.83561e+09	2.53181e+09	2.2152e+09	4.05569e+09	4.018e+09	4.8973e+09	2.80941e+09	3.2252e+09	2.6895e+09	3.2208e+09	2.15e+09	2.8805e+09	3.52e+09	3.0183e+09	3.29991e+09	4.0751e+09	4.108e+09	4.28091e+09	4.5414e+09	2.3659e+09	2.3765e+09	2.3644e+09	2.6001e+09	2.71471e+09	2.2024e+09	2.1702e+09	3.95489e+09	4.15019e+09	4.81651e+09	4.1746e+09	4.0317e+09	2.3423e+09	1.909e+09	2.235e+09	2.36241e+09	4.02321e+09	4.19962e+09	4.10809e+09	3.38761e+09	3.89741e+09	3.91539e+09	3.7306e+09	3.88829e+09	2.03009e+09	1.90591e+09
AT2G35635;AT1G31340;AT1G65350;AT5G20620;AT4G05050;AT5G03240;AT4G02890;AT4G05320;AT1G55060;AT5G37640;AT3G09790	AT2G35635;AT1G31340;AT1G65350;AT5G20620;AT4G05050;AT5G03240;AT4G02890;AT4G05320;AT1G55060;AT5G37640	7	1	0	0	0	4.915e+06	0	0	0	0	3.3023e+06	0	0	0	0	0	0	3.6552e+06	0	7.5516e+06	6.87691e+06	6.97161e+06	3.34209e+06	2.77189e+06	4.06679e+06	4.12711e+06	4.94898e+06	0	0	5.71999e+06	4.53729e+06	4.26058e+06	7.78281e+06	0	5.34801e+06	0	0	0	0	0	0	3.97571e+06	0	5.05651e+06	0	0	3.39641e+06	0
AT1G31410	AT1G31410	6	6	4.684e+06	1.0434e+07	5.16261e+06	4.13751e+06	4.2467e+06	5.48519e+06	6.22672e+06	6.64759e+06	3.82079e+06	4.58751e+06	3.06121e+06	4.2365e+06	1.3008e+07	4.80319e+06	5.36799e+06	6.51539e+06	2.78599e+06	2.3194e+06	2.84049e+06	0	6.95158e+06	7.87228e+06	1.0437e+07	4.57151e+06	4.1591e+06	2.52969e+06	0	3.11591e+06	3.0153e+06	3.32781e+06	3.74081e+06	1.7216e+06	2.83251e+06	0	5.0829e+06	0	6.93041e+06	0	0	5.86732e+06	5.71e+06	2.4729e+06	0	0	3.54551e+06	5.39941e+06
AT1G31440	AT1G31440	9	8	4.16481e+06	3.08549e+06	4.69359e+06	3.39971e+06	3.67059e+06	7.53408e+06	5.6006e+06	5.439e+06	5.21151e+06	4.0295e+06	8.73829e+06	4.7946e+06	4.58401e+06	4.0908e+06	0	0	2.32619e+06	5.3941e+06	6.07191e+06	8.11438e+06	5.94428e+06	0	5.1928e+06	4.76449e+06	0	0	0	3.32451e+06	0	0	6.11118e+06	3.974e+06	7.56842e+06	4.4824e+06	5.71341e+06	3.9702e+06	0	3.9266e+06	3.74691e+06	0	4.93812e+06	1.0396e+07	3.76769e+06	6.49141e+06	4.77421e+06	3.81791e+06
AT1G31480	AT1G31480	2	2	0	0	8.51367e+06	0	3.0673e+06	0	6.32998e+06	0	5.81888e+06	7.1607e+06	0	0	5.26631e+06	0	0	0	4.36809e+06	0	0	0	0	0	0	0	0	6.79188e+06	1.0662e+07	6.26898e+06	6.3469e+06	0	0	5.74398e+06	7.52401e+06	0	0	0	0	0	0	2.59039e+06	0	0	0	5.8544e+06	0	0
AT1G31500	AT1G31500	1	1	0	3.19581e+06	0	0	0	1.5807e+06	0	0	0	0	0	0	0	1.3447e+06	0	0	1.3244e+06	0	1.2353e+06	2.33991e+06	833481	0	0	0	0	0	0	2.2516e+06	1.99359e+06	0	0	0	0	0	0	0	0	0	0	0	0	0	0	1.4049e+06	0	0
AT1G31690;AT1G31710;AT1G31670	AT1G31690	11	11	3.40629e+07	4.57361e+07	5.51088e+07	3.94111e+07	4.4233e+07	6.46439e+07	3.98421e+07	5.27409e+07	5.6346e+07	4.97389e+07	4.93929e+07	5.65518e+07	5.79811e+07	4.99479e+07	4.8698e+07	4.17991e+07	6.85109e+07	5.12138e+07	4.27541e+07	3.87139e+07	4.67509e+07	4.0205e+07	5.2181e+07	5.98049e+07	4.38058e+07	3.30439e+07	2.6006e+07	4.76691e+07	4.052e+07	4.22879e+07	4.2652e+07	2.9473e+07	3.68589e+07	3.78311e+07	3.5331e+07	3.57339e+07	3.7098e+07	4.0461e+07	4.48489e+07	3.9314e+07	3.2891e+07	3.3282e+07	3.9852e+07	4.51991e+07	4.10199e+07	3.92919e+07
AT1G31730	AT1G31730	9	9	1.2724e+07	1.2819e+07	1.2648e+07	1.1759e+07	1.164e+07	1.4055e+07	1.3465e+07	1.1749e+07	1.1564e+07	1.1325e+07	1.0883e+07	1.061e+07	1.1532e+07	1.0785e+07	9.60451e+06	1.0851e+07	1.2497e+07	1.2062e+07	1.294e+07	1.2777e+07	1.031e+07	1.095e+07	1.0102e+07	1.0035e+07	1.1628e+07	2.3344e+06	7.08733e+06	1.4097e+07	1.5229e+07	1.1647e+07	1.6675e+07	1.2967e+07	1.0875e+07	1.3761e+07	9.10558e+06	1.1231e+07	1.31071e+07	8.2509e+06	1.1934e+07	1.329e+07	1.3158e+07	1.4456e+07	1.003e+07	9.57041e+06	9.39349e+06	1.2943e+07
AT1G31800	AT1G31800	17	17	2.8281e+07	3.91351e+07	3.331e+07	4.4276e+07	4.2523e+07	3.69689e+07	3.39199e+07	3.56071e+07	3.70721e+07	2.94771e+07	3.69489e+07	4.1035e+07	4.63829e+07	5.44651e+07	5.0386e+07	5.29329e+07	4.37961e+07	4.81109e+07	4.11489e+07	4.4222e+07	4.4946e+07	4.0149e+07	4.65049e+07	4.76621e+07	3.19491e+07	2.3705e+07	2.92199e+07	3.91229e+07	4.1228e+07	4.3067e+07	4.51421e+07	4.5783e+07	4.04061e+07	3.56809e+07	3.96149e+07	3.89589e+07	5.31391e+07	4.57599e+07	6.32188e+07	5.50191e+07	4.7046e+07	4.93399e+07	4.4326e+07	4.7108e+07	4.32459e+07	3.87011e+07
AT1G31812	AT1G31812	6	6	1.0184e+07	1.6384e+07	1.0082e+07	1.1781e+07	2.38929e+07	3.29859e+06	1.2419e+07	8.20909e+06	1.7336e+07	0	1.41481e+07	1.2531e+06	1.3742e+07	6.5237e+06	1.1152e+07	1.1328e+07	5.18e+07	2.0635e+07	2.3571e+07	2.39641e+07	1.1921e+07	7.74192e+06	8.99748e+06	1.3289e+07	1.2736e+07	1.8941e+07	0	1.80089e+07	1.8082e+07	1.9975e+07	6.49379e+06	1.191e+06	9.51353e+06	1.062e+07	1.1668e+07	1.5588e+07	1.0689e+07	9.27503e+06	1.1962e+07	8.88832e+06	3.0161e+07	1.4788e+07	3.65789e+07	1.72291e+07	6.5593e+06	5.56211e+06
AT1G31850;AT2G01045;AT2G01035;REV__AT3G03990	AT1G31850	6	4	2e+06	1.6164e+06	1.3748e+06	3.28281e+06	0	1.2195e+06	1.513e+06	0	1.6172e+06	1.0968e+06	1.2623e+06	1.5624e+06	0	0	2.4614e+06	2.008e+06	2.32279e+06	1.9399e+06	1.2042e+06	1.31881e+06	0	0	1.4583e+06	1.6803e+06	0	1.7492e+06	4.473e+06	1.5853e+06	1.3873e+06	1.742e+06	1.4936e+06	0	2.07409e+06	1.2022e+06	2.2582e+06	0	0	1.7701e+06	1.0759e+06	1.2868e+06	0	2.3663e+06	1.6719e+06	1.0814e+06	1.4634e+06	0
AT1G31860	AT1G31860	6	6	8.90349e+06	1.0177e+07	9.60158e+06	5.97418e+06	8.11e+06	5.86732e+06	7.13959e+06	8.12947e+06	1.0233e+07	8.45018e+06	9.24332e+06	5.52342e+06	1.1268e+07	1.0957e+07	6.5376e+06	9.40072e+06	1.0599e+07	7.55128e+06	8.14549e+06	9.48069e+06	1.0435e+07	7.45962e+06	7.77149e+06	7.66832e+06	9.16771e+06	9.41703e+06	7.31193e+06	1.2037e+07	6.99358e+06	1.1165e+07	9.51782e+06	9.26192e+06	6.9345e+06	7.7969e+06	4.06071e+06	7.64831e+06	8.84579e+06	7.6228e+06	9.14258e+06	1.1298e+07	6.21438e+06	9.20037e+06	1.2357e+07	6.25158e+06	7.78621e+06	1.0138e+07
AT1G31910	AT1G31910	3	3	0	2.0562e+06	0	4.20729e+06	3.22751e+06	0	0	0	0	2.1149e+06	0	0	0	0	2.1561e+06	0	0	0	0	0	3.5293e+06	0	1.978e+06	0	0	0	0	0	0	0	0	0	0	0	0	0	0	0	0	0	2.71699e+06	0	0	0	0	0
AT1G31970	AT1G31970	4	4	0	0	0	0	0	0	3.19951e+06	0	0	0	0	3.3137e+06	0	0	0	0	0	0	0	3.04019e+06	2.96001e+06	2.5286e+06	3.40051e+06	0	0	0	2.9557e+06	0	0	0	0	0	2.3266e+06	2.6731e+06	0	0	1.2087e+06	0	0	0	3.30521e+06	0	3.20991e+06	2.5405e+06	0	2.78609e+06
AT1G32050	AT1G32050	4	4	5.49931e+06	7.57618e+06	4.41962e+06	1.1965e+07	8.39303e+06	1.0435e+07	4.96651e+06	6.32678e+06	6.51521e+06	3.5951e+06	9.19482e+06	9.9816e+06	6.2715e+06	7.3137e+06	7.03549e+06	7.01378e+06	8.12463e+06	8.92778e+06	7.33533e+06	6.95761e+06	7.7312e+06	7.18571e+06	0	8.59347e+06	5.54909e+06	7.43819e+06	3.9131e+06	5.83132e+06	8.71658e+06	7.01781e+06	9.88637e+06	9.415e+06	0	8.03641e+06	5.504e+06	8.69383e+06	6.20552e+06	1.4714e+06	5.28789e+06	9.15438e+06	5.078e+06	0	8.0609e+06	8.70329e+06	1.6298e+07	8.23701e+06
AT1G32060;AT2G40570	AT1G32060	26	26	3.78129e+09	4.0231e+09	4.02639e+09	3.37509e+09	3.85251e+09	3.531e+09	4.07542e+09	3.73381e+09	3.15891e+09	4.16841e+09	3.94361e+09	3.63251e+09	4.50769e+09	4.18239e+09	4.4781e+09	4.30731e+09	3.6957e+09	3.47429e+09	3.20781e+09	3.363e+09	3.6406e+09	3.9091e+09	3.72819e+09	3.84091e+09	3.8897e+09	3.1804e+09	3.4056e+09	3.42439e+09	3.67799e+09	3.832e+09	4.14639e+09	4.03639e+09	3.70131e+09	3.382e+09	4.0759e+09	3.5982e+09	4.02391e+09	4.38999e+09	3.87511e+09	3.5254e+09	3.1192e+09	3.79231e+09	3.54471e+09	3.80711e+09	3.6825e+09	3.8714e+09
AT1G32080	AT1G32080	7	7	6.52439e+07	1.0068e+08	4.7418e+07	4.50361e+07	6.24449e+07	5.58921e+07	6.8964e+07	5.94041e+07	5.96298e+07	5.65542e+07	5.57709e+07	5.5516e+07	7.77069e+07	6.31032e+07	6.521e+07	8.33599e+07	5.09878e+07	6.50948e+07	5.56821e+07	5.97469e+07	6.29158e+07	6.21138e+07	5.73639e+07	5.53512e+07	6.00612e+07	6.09879e+07	6.13789e+07	8.0967e+07	3.90159e+07	6.30202e+07	5.72209e+07	6.36329e+07	5.86598e+07	5.36889e+07	5.25388e+07	5.81881e+07	7.19589e+07	8.24582e+07	6.90491e+07	6.25081e+07	5.44391e+07	6.122e+07	5.50649e+07	6.26821e+07	4.5625e+07	5.4672e+07
AT1G32160	AT1G32160	6	6	6.90141e+06	6.17921e+06	5.8006e+06	8.55852e+06	7.62878e+06	7.7847e+06	1.1858e+07	7.62809e+06	1.188e+07	5.7303e+06	8.03931e+06	5.14678e+06	6.62161e+06	6.74632e+06	7.63518e+06	7.36381e+06	1.1898e+07	9.12353e+06	7.61509e+06	1.3225e+07	5.18902e+06	5.458e+06	8.41277e+06	4.78292e+06	4.746e+06	5.50191e+06	4.90459e+06	8.58038e+06	9.43029e+06	1.0839e+07	9.71088e+06	8.84592e+06	4.21319e+06	0	6.13648e+06	4.6461e+06	8.69461e+06	6.3167e+06	7.75599e+06	8.07298e+06	8.36672e+06	8.36538e+06	1.1913e+07	9.07987e+06	6.5176e+06	7.66652e+06
AT1G32200	AT1G32200	17	16	1.2205e+08	1.0025e+08	1.0694e+08	1.1434e+08	1.0502e+08	7.20892e+07	7.65649e+07	9.77491e+07	1.2921e+08	8.82523e+07	9.79519e+07	1.0751e+08	8.92761e+07	9.44089e+07	8.41442e+07	9.61211e+07	1.149e+08	9.80178e+07	8.93962e+07	9.85758e+07	8.65242e+07	8.5628e+07	8.08357e+07	7.97251e+07	1.0181e+08	1.1806e+08	1.0483e+08	9.76042e+07	9.5216e+07	1.088e+08	1.0225e+08	1.1659e+08	1.0996e+08	1.0872e+08	1.1133e+08	1.164e+08	9.11292e+07	8.28369e+07	9.28861e+07	1.0328e+08	9.34208e+07	9.58198e+07	1.0428e+08	1.034e+08	1.0471e+08	9.03982e+07
AT1G32210	AT1G32210	2	2	0	0	0	0	2.4151e+06	0	2.2313e+06	0	0	0	1.5721e+06	0	1.9219e+06	2.4216e+06	0	2.37759e+06	975708	0	0	4.12719e+06	1.8101e+06	1.487e+06	1.561e+06	1.7402e+06	0	1.9638e+06	0	2.5634e+06	2.6603e+06	2.45139e+06	0	0	0	0	0	1.9083e+06	2.5319e+06	2.2817e+06	2.27379e+06	0	0	0	2.33701e+06	0	0	0
AT1G32220	AT1G32220	12	12	1.0984e+08	1.1237e+08	9.63018e+07	8.66502e+07	9.51183e+07	9.4128e+07	9.0712e+07	9.43402e+07	1.1774e+08	8.97059e+07	1.1147e+08	1.0308e+08	1.066e+08	9.06228e+07	7.93931e+07	7.828e+07	7.04722e+07	8.59098e+07	8.56898e+07	7.78919e+07	9.5179e+07	1.0926e+08	9.06341e+07	1.0231e+08	1.2925e+08	1.0726e+08	1.0654e+08	1.1934e+08	9.17929e+07	8.5239e+07	8.16902e+07	9.95267e+07	1.0034e+08	1.0103e+08	1.0737e+08	1.0237e+08	1.0583e+08	1.1742e+08	1.0473e+08	8.94619e+07	8.35768e+07	1.0299e+08	8.22972e+07	9.39103e+07	1.2352e+08	1.1571e+08
AT1G32400	AT1G32400	5	5	1.0984e+07	8.95102e+06	1.221e+07	1.0495e+07	8.08087e+06	7.58028e+06	5.99501e+06	9.06723e+06	1.3069e+07	6.90969e+06	8.66669e+06	9.63959e+06	9.7945e+06	8.38768e+06	1.2564e+07	6.71278e+06	4.5072e+06	8.83519e+06	1.0926e+07	6.0022e+06	5.61311e+06	1.0581e+07	6.33639e+06	8.97941e+06	1.2021e+07	8.76462e+06	1.5457e+07	6.48529e+06	8.7853e+06	1.065e+07	7.5939e+06	7.39721e+06	1.3675e+07	9.06189e+06	1.0698e+07	1.0893e+07	5.2131e+06	5.00778e+06	6.67562e+06	8.32899e+06	6.90208e+06	8.50123e+06	7.16329e+06	1.0018e+07	6.38051e+06	9.39388e+06
AT1G32440	AT1G32440	8	6	3.04051e+07	2.6592e+07	2.408e+07	2.07579e+07	1.9442e+07	1.4763e+07	1.1503e+07	1.9471e+07	3.343e+07	2.3616e+07	2.0658e+07	1.756e+07	2.0306e+07	2.00741e+07	3.23739e+07	2.5376e+07	1.98529e+07	1.541e+07	1.7679e+07	1.9157e+07	2.9269e+07	2.0234e+07	2.4272e+07	1.8804e+07	0	2.6543e+07	2.15691e+07	2.521e+07	1.6606e+07	2.3641e+07	1.90851e+07	1.6615e+07	2.50751e+07	1.8994e+07	0	2.4383e+07	1.6453e+07	1.5989e+07	2.0259e+07	2.27131e+07	1.4188e+07	2.75661e+07	1.3628e+07	1.7716e+07	2.3645e+07	2.59899e+07
AT1G32470	AT1G32470	7	3	6.78658e+08	6.93529e+08	1.0068e+09	1.0496e+09	5.10272e+08	5.54611e+08	6.7601e+08	7.72441e+08	6.09542e+08	7.52012e+08	6.68768e+08	8.03398e+08	6.427e+08	6.45539e+08	5.7139e+08	4.66351e+08	6.02022e+08	7.25088e+08	6.58629e+08	7.25701e+08	6.05382e+08	5.9759e+08	7.21108e+08	5.88779e+08	6.45369e+08	8.67519e+08	7.20828e+08	6.08419e+08	4.86289e+08	5.1709e+08	5.56629e+08	5.46161e+08	7.02129e+08	7.52262e+08	6.14731e+08	6.15891e+08	6.59273e+08	5.9737e+08	7.74339e+08	5.5879e+08	5.7697e+08	5.68021e+08	6.14522e+08	7.14778e+08	5.4337e+08	5.2215e+08
AT1G32500	AT1G32500	13	13	7.39978e+07	5.6793e+07	5.85871e+07	5.4427e+07	5.39429e+07	5.1705e+07	5.28621e+07	5.21578e+07	5.8465e+07	4.67421e+07	5.9083e+07	4.93481e+07	5.4866e+07	4.96761e+07	5.02772e+07	5.4724e+07	5.40859e+07	5.77369e+07	5.0696e+07	5.82482e+07	5.05431e+07	5.12429e+07	5.6506e+07	5.8753e+07	5.645e+07	6.95092e+07	5.9929e+07	6.7332e+07	5.06771e+07	5.22009e+07	4.69731e+07	4.57348e+07	5.39059e+07	5.27771e+07	5.36971e+07	4.51221e+07	5.01011e+07	5.27461e+07	5.69219e+07	5.23912e+07	5.34449e+07	7.29412e+07	4.58421e+07	6.18341e+07	5.9342e+07	4.45138e+07
AT1G32520	AT1G32520	2	2	0	0	0	0	0	0	0	2.1495e+07	0	0	0	6.44702e+06	0	0	0	0	0	1.5948e+07	6.17022e+06	0	0	0	7.36539e+06	0	0	1.3921e+07	1.1866e+07	0	0	0	7.46691e+06	0	0	1.0468e+07	0	1.0673e+07	0	0	0	0	0	0	6.09549e+06	7.0255e+06	0	8.10252e+06
AT1G32900	AT1G32900	32	32	1.9212e+08	1.77839e+08	1.96799e+08	1.391e+08	2.3512e+08	2.5696e+08	2.5354e+08	2.56281e+08	2.58531e+08	2.423e+08	2.1455e+08	2.42959e+08	1.5048e+08	1.3772e+08	1.5836e+08	1.583e+08	2.3575e+08	3.2139e+08	3.14471e+08	2.6843e+08	2.16901e+08	2.3827e+08	2.4146e+08	2.95149e+08	1.627e+08	1.2888e+08	1.537e+08	1.65359e+08	1.8066e+08	1.80971e+08	1.6012e+08	1.4357e+08	1.8978e+08	1.8337e+08	1.70521e+08	1.9398e+08	1.0736e+08	1.3546e+08	1.2904e+08	1.4296e+08	2.0113e+08	2.2185e+08	1.9864e+08	2.216e+08	1.8406e+08	1.79709e+08
AT1G32990	AT1G32990	13	13	6.35488e+08	5.98771e+08	5.28061e+08	6.46708e+08	4.81931e+08	4.7465e+08	5.55311e+08	5.08291e+08	5.56918e+08	4.94269e+08	4.97289e+08	5.8679e+08	5.75268e+08	5.21449e+08	4.98079e+08	5.115e+08	5.77222e+08	5.8813e+08	5.3438e+08	5.676e+08	4.97641e+08	4.6276e+08	5.028e+08	4.60952e+08	5.63371e+08	5.46058e+08	5.40429e+08	5.95419e+08	5.55831e+08	5.7713e+08	5.1945e+08	5.7972e+08	4.82301e+08	4.8664e+08	6.29718e+08	5.1138e+08	5.6364e+08	5.44701e+08	5.31259e+08	5.64779e+08	5.45888e+08	5.19011e+08	5.6169e+08	6.06709e+08	4.68509e+08	4.35549e+08
AT1G33040	AT1G33040	7	7	1.485e+07	9.27098e+06	1.6574e+07	1.7174e+07	1.4611e+07	9.23192e+06	1.4627e+07	1.0484e+07	1.2896e+07	8.96263e+06	8.9648e+06	1.5988e+07	1.2741e+07	1.2501e+07	9.92703e+06	1.3246e+07	1.1047e+07	1.65919e+07	1.1906e+07	1.2301e+07	1.2712e+07	1.40071e+07	1.38089e+07	1.1636e+07	1.3179e+07	1.1119e+07	1.447e+07	1.004e+07	1.0826e+07	9.38679e+06	9.16911e+06	1.299e+07	7.00129e+06	1.255e+07	1.4382e+07	8.91263e+06	1.011e+07	7.67912e+06	8.69383e+06	1.4774e+07	1.5791e+07	9.27091e+06	1.7541e+07	1.1531e+07	1.4262e+07	1.0158e+07
AT1G33140;AT1G33120	AT1G33140;AT1G33120	16	11	3.79031e+08	4.2179e+08	4.2222e+08	3.09199e+08	4.00509e+08	3.86791e+08	4.0107e+08	4.0388e+08	3.44491e+08	3.96729e+08	4.15079e+08	4.36419e+08	4.36111e+08	4.11321e+08	4.58679e+08	4.78021e+08	4.3184e+08	4.06579e+08	3.88511e+08	3.83989e+08	4.24288e+08	3.73981e+08	4.06021e+08	4.5346e+08	4.07149e+08	3.43239e+08	4.613e+08	4.43211e+08	4.10999e+08	4.49791e+08	4.46861e+08	4.2423e+08	3.54321e+08	3.3782e+08	4.28352e+08	4.2642e+08	3.56029e+08	4.1885e+08	3.8103e+08	4.42e+08	4.3968e+08	4.191e+08	4.27201e+08	3.82679e+08	4.5275e+08	4.10151e+08
AT1G33170;AT4G10440	AT1G33170	10	9	2.51279e+06	0	0	0	0	0	3.56529e+06	3.4981e+06	0	2.76221e+06	4.98641e+06	0	4.81152e+06	2.24181e+06	6.19572e+06	5.91321e+06	0	3.42939e+06	5.20599e+06	3.7576e+06	5.32928e+06	4.90989e+06	2.8748e+06	4.52529e+06	3.6725e+06	6.53901e+06	4.39999e+06	3.30491e+06	2.6853e+06	0	2.7593e+06	0	0	3.9118e+06	4.04719e+06	4.16689e+06	3.97491e+06	3.96511e+06	3.0226e+06	0	2.6158e+06	6.88268e+06	0	3.42521e+06	6.7621e+06	2.7134e+06
AT1G33240	AT1G33240	3	3	8.32022e+06	3.30331e+06	5.07259e+06	2.92949e+06	5.03189e+06	3.20859e+06	7.67077e+06	6.51372e+06	0	4.60411e+06	3.38281e+06	4.91728e+06	2.3339e+07	5.15232e+06	2.122e+07	2.1297e+07	8.08222e+06	0	3.64981e+06	6.16829e+06	4.83509e+06	0	0	4.8208e+06	7.78519e+06	8.69221e+07	7.57618e+06	5.67961e+06	6.35579e+06	5.04482e+06	5.87872e+06	4.46439e+07	1.0056e+07	4.14238e+06	1.4066e+07	7.88708e+06	3.9312e+06	3.8584e+06	5.30419e+06	3.48291e+06	5.75869e+06	1.78819e+07	1.0887e+07	2.824e+06	3.71091e+06	4.45959e+06
AT1G33490	AT1G33490	1	1	5.07121e+06	6.90022e+06	0	0	0	3.90911e+06	4.57741e+06	4.28921e+06	2.99509e+06	0	0	0	3.0353e+06	4.6207e+06	4.84089e+06	4.4393e+06	3.82819e+06	5.33279e+06	4.8773e+06	3.72219e+06	4.82521e+06	3.453e+06	6.19082e+06	3.9372e+06	0	0	0	5.93271e+06	3.13349e+06	3.8584e+06	5.06932e+06	0	4.16141e+06	3.66261e+06	0	0	5.8768e+06	4.30711e+06	5.67001e+06	4.71482e+06	5.46201e+06	5.68741e+06	0	4.68299e+06	0	4.10269e+06
AT1G33590;AT1G33612;REV__AT1G60590	AT1G33590	22	20	3.1463e+08	3.8195e+08	3.0864e+08	2.32299e+08	3.02861e+08	3.73049e+08	3.32081e+08	2.8477e+08	3.65139e+08	3.62421e+08	3.4333e+08	2.7887e+08	3.14691e+08	3.17249e+08	3.62461e+08	3.18249e+08	3.26729e+08	3.43861e+08	3.98911e+08	3.30219e+08	3.031e+08	2.91771e+08	3.0437e+08	3.12011e+08	3.40639e+08	2.97709e+08	2.99089e+08	3.9924e+08	3.8636e+08	3.4744e+08	3.80349e+08	3.83891e+08	3.12331e+08	3.3118e+08	3.2481e+08	3.5033e+08	3.88581e+08	3.7491e+08	3.6773e+08	3.24589e+08	3.86681e+08	3.69859e+08	3.60449e+08	4.20319e+08	2.88209e+08	3.3146e+08
AT1G33600	AT1G33600	8	7	3.3185e+07	3.5378e+07	2.79701e+07	1.9266e+07	2.5472e+07	3.005e+07	3.7216e+07	2.9224e+07	3.4869e+07	3.357e+07	3.55491e+07	3.10281e+07	2.9462e+07	2.8958e+07	3.2311e+07	2.972e+07	3.895e+07	4.4291e+07	4.4609e+07	4.25221e+07	3.27541e+07	2.5528e+07	2.5393e+07	2.87269e+07	3.5816e+07	3.47399e+07	3.10569e+07	3.9674e+07	3.932e+07	3.09791e+07	3.1812e+07	2.80759e+07	3.2888e+07	3.83951e+07	3.75539e+07	3.14889e+07	3.14769e+07	4.17239e+07	2.6296e+07	2.5964e+07	4.554e+07	3.8733e+07	3.2415e+07	4.94189e+07	2.2723e+07	3.52989e+07
AT1G33610	AT1G33610	4	4	3.22319e+06	0	1.8967e+06	0	0	2.0247e+06	2.3768e+06	0	0	2.0437e+06	0	1.8018e+06	5.23109e+06	0	2.01059e+06	1.5805e+06	3.31979e+06	2.808e+06	2.4498e+06	3.88429e+06	0	0	1.4863e+06	2.0902e+06	2.0606e+06	2.35989e+06	2.312e+06	2.95341e+06	3.7781e+06	2.3639e+06	2.6924e+06	2.71799e+06	1.77121e+06	3.20459e+06	4.3763e+06	0	3.3763e+06	3.5883e+06	3.21811e+06	2.52931e+06	3.3465e+06	3.91549e+06	2.9903e+06	3.46079e+06	0	2.4352e+06
AT1G33680	AT1G33680	8	8	6.83012e+06	5.63088e+06	5.27741e+06	7.71647e+06	5.69739e+06	3.01829e+06	4.36582e+06	5.7165e+06	6.0808e+06	5.428e+06	5.20159e+06	6.63843e+06	5.03468e+06	4.04229e+06	5.3022e+06	4.53361e+06	6.51142e+06	2.4126e+06	4.16242e+06	3.3168e+06	4.0466e+06	3.50499e+06	5.83629e+06	4.19271e+06	3.7141e+06	5.62168e+06	5.80611e+06	5.21162e+06	4.49238e+06	5.96429e+06	5.03741e+06	3.1403e+06	7.14212e+06	8.36301e+06	6.01232e+06	7.1895e+06	3.56569e+06	3.81791e+06	3.4449e+06	5.55101e+06	6.01699e+06	7.66429e+06	5.0244e+06	5.52878e+06	4.97981e+06	5.3594e+06
AT1G33780	AT1G33780	1	1	0	0	0	0	0	0	0	0	0	0	0	0	0	0	0	0	0	0	0	0	0	0	0	0	0	0	0	0	0	0	0	0	0	0	0	0	0	185330	0	0	300270	0	0	0	0	0
AT1G33810	AT1G33810	7	7	8.59699e+06	1.4698e+07	8.1136e+06	1.3339e+07	1.348e+07	1.57609e+07	1.86891e+07	1.2971e+07	1.0088e+07	5.964e+06	1.2591e+07	8.75108e+06	1.1997e+07	1.2842e+07	1.0735e+07	1.026e+07	2.78851e+07	1.1792e+07	1.2648e+07	1.4162e+07	1.2126e+07	1.0312e+07	1.069e+07	8.70317e+06	9.1903e+06	9.05862e+06	9.27869e+06	9.71923e+06	1.6155e+07	2.0061e+07	1.3167e+07	1.4555e+07	8.94537e+06	1.1851e+07	7.88899e+06	8.26618e+06	1.3575e+07	1.0164e+07	1.6826e+07	1.1694e+07	1.2848e+07	1.0603e+07	2.34181e+07	1.1987e+07	0	8.3034e+06
AT1G33811	AT1G33811	5	5	3.48119e+06	2.4597e+06	3.981e+06	0	0	5.10589e+06	2.6554e+06	0	2.84879e+06	4.9055e+06	3.30319e+06	2.9776e+06	3.1275e+06	3.1922e+06	1.41049e+06	2.8614e+06	4.7107e+06	3.01961e+06	4.55361e+06	3.60781e+06	2.0631e+06	0	2.62799e+06	4.08459e+06	3.40731e+06	3.27041e+06	0	3.4661e+06	3.09591e+06	2.7783e+06	0	0	3.84459e+06	2.7362e+06	3.48049e+06	3.56149e+06	0	3.0742e+06	0	0	3.08819e+06	3.0926e+06	2.3926e+06	3.13721e+06	0	0
AT1G33970	AT1G33970	4	4	1.1888e+07	1.0482e+07	1.2792e+07	1.0574e+07	0	1.5884e+07	9.22738e+06	1.3649e+07	2.075e+07	2.65629e+07	1.2787e+07	1.66421e+07	9.08232e+06	0	7.06868e+06	1.5424e+07	7.20861e+06	1.3474e+07	1.6907e+07	1.7441e+07	1.2119e+07	1.4299e+07	7.7921e+06	0	0	2.0017e+07	3.98321e+07	1.3302e+07	7.49689e+06	0	0	0	2.2754e+07	2.3231e+07	1.465e+07	1.73111e+07	1.1974e+07	0	1.7569e+07	1.46819e+07	1.5572e+07	2.26679e+07	7.14732e+06	1.3955e+07	0	1.6333e+07
AT1G34000	AT1G34000	6	6	1.2674e+08	1.1319e+08	9.4951e+07	1.0718e+08	7.44418e+07	5.14151e+07	1.133e+08	8.26499e+07	8.78318e+07	8.24799e+07	1.0383e+08	1.1539e+08	1.215e+08	1.2171e+08	9.54062e+07	8.94421e+07	1.684e+08	1.0499e+08	9.74021e+07	1.2587e+08	9.34661e+07	9.83008e+07	9.7613e+07	9.43618e+07	1.0583e+08	1.1766e+08	8.64259e+07	1.1665e+08	1.2033e+08	1.1751e+08	9.8296e+07	1.0778e+08	9.33483e+07	1.1821e+08	1.2707e+08	1.018e+08	1.1534e+08	1.075e+08	1.2136e+08	9.37503e+07	1.2418e+08	1.2036e+08	1.366e+08	1.2065e+08	9.08208e+07	7.48501e+07
AT1G34130	AT1G34130	5	5	5.44991e+06	9.38262e+06	9.95403e+06	5.49291e+06	8.51769e+06	1.153e+07	1.0126e+07	1.0345e+07	7.95191e+06	1.1078e+07	8.29672e+06	1.2205e+07	6.62721e+06	6.072e+06	7.23529e+06	7.47758e+06	6.8039e+06	1.1502e+07	8.9331e+06	9.00098e+06	5.77961e+06	6.76482e+06	8.28351e+06	8.96859e+06	8.80908e+06	6.50709e+06	8.74181e+06	9.36411e+06	9.80231e+06	8.85438e+06	7.77629e+06	7.37939e+06	8.58919e+06	1.0907e+07	7.68487e+06	1.0821e+07	8.87718e+06	5.8194e+06	7.45538e+06	9.27509e+06	8.29e+06	8.77501e+06	5.53541e+06	9.43957e+06	7.38998e+06	1.2314e+07
AT1G34220	AT1G34220	8	8	0	4.30649e+06	0	0	7.31872e+06	0	0	5.10571e+06	0	0	6.08139e+06	0	0	4.74491e+06	3.8827e+06	0	7.5671e+06	5.35621e+06	5.08829e+06	4.95368e+06	0	0	7.85979e+06	3.20759e+06	0	8.13923e+06	0	6.1253e+06	0	5.83471e+06	0	0	0	0	0	0	5.6344e+06	4.86659e+06	8.85622e+06	5.05241e+06	9.98223e+06	6.88111e+06	6.30909e+06	5.26539e+06	6.5172e+06	0
AT1G34430	AT1G34430	19	17	1.4397e+08	1.4242e+08	1.2386e+08	1.1282e+08	1.2607e+08	1.2711e+08	1.3169e+08	1.3324e+08	1.7491e+08	1.4117e+08	1.4912e+08	1.287e+08	1.1502e+08	1.2492e+08	1.0471e+08	1.4672e+08	1.1876e+08	1.4558e+08	1.6205e+08	1.5255e+08	1.2864e+08	1.2425e+08	1.3108e+08	1.126e+08	1.0874e+08	1.5285e+08	1.5528e+08	1.6406e+08	1.309e+08	1.2435e+08	1.1927e+08	1.2049e+08	1.3235e+08	1.3683e+08	1.0701e+08	1.2885e+08	1.2549e+08	1.1698e+08	1.2931e+08	1.2055e+08	1.3695e+08	1.5331e+08	1.1152e+08	1.49399e+08	1.3414e+08	1.1269e+08
AT1G35140	AT1G35140	3	3	1.8161e+06	0	1.44619e+06	0	774148	0	1.0513e+06	0	0	990248	0	1.2218e+06	1.2533e+06	0	849268	1.0846e+06	0	759489	358069	1.3273e+06	1.2265e+06	882239	406989	0	0	0	0	1.71351e+06	1.1476e+06	0	0	0	0	0	0	0	1.1891e+06	0	914479	761698	0	0	851968	0	0	0
AT1G35160	AT1G35160	20	8	1.3312e+07	1.6302e+07	1.3574e+07	1.8551e+07	2.053e+07	2.3489e+07	1.9163e+07	1.8298e+07	1.9357e+07	1.2037e+07	1.6017e+07	1.358e+07	1.1061e+07	2.0503e+07	1.3022e+07	1.1857e+07	4.38739e+07	2.0619e+07	2.227e+07	2.5474e+07	1.54e+07	1.4872e+07	1.5118e+07	9.63351e+06	1.7115e+07	1.5527e+07	1.2291e+07	2.38521e+07	2.3012e+07	2.2803e+07	2.075e+07	2.62339e+07	1.9879e+07	1.623e+07	1.4665e+07	1.4914e+07	2.184e+07	1.2609e+07	2.0858e+07	2.1227e+07	3.23121e+07	1.3728e+07	3.8231e+07	2.0816e+07	1.78e+07	1.2458e+07
AT1G35420	AT1G35420	4	4	0	1.161e+07	3.95109e+06	0	6.4119e+06	4.41659e+06	6.18859e+06	0	0	4.61149e+06	3.2951e+06	0	1.0615e+07	1.1146e+07	7.80491e+06	0	5.69471e+06	2.7457e+06	2.36359e+06	2.537e+06	6.19258e+06	0	7.42279e+06	1.4893e+07	0	0	8.62169e+06	8.96318e+06	1.1157e+07	4.36049e+06	0	0	7.57398e+06	0	0	0	9.74932e+06	4.7172e+06	5.8497e+06	7.519e+06	0	6.9552e+06	6.36562e+06	0	6.79118e+06	6.28861e+06
AT1G35500	AT1G35500	2	2	1.3794e+07	2.0633e+07	1.1184e+07	8.00639e+06	8.94432e+06	1.1973e+07	9.37768e+06	9.72428e+06	1.2335e+07	1.932e+07	1.5492e+07	1.1542e+07	1.1973e+07	1.4066e+07	1.0962e+07	1.5123e+07	1.0807e+07	9.86591e+06	9.67238e+06	1.0397e+07	1.0495e+07	9.17661e+06	1.2403e+07	1.0354e+07	1.0114e+07	1.5741e+07	1.8507e+07	1.5598e+07	1.2339e+07	1.3646e+07	1.0128e+07	1.1218e+07	1.6408e+07	1.139e+07	9.52356e+06	1.5356e+07	9.85572e+06	1.0848e+07	1.0652e+07	8.01933e+06	1.1949e+07	1.709e+07	1.1942e+07	9.91121e+06	1.0239e+07	1.0635e+07
AT1G35580;AT4G09510;AT4G34860;AT1G72000	AT1G35580;AT4G09510	8	6	1.2906e+07	1.1962e+07	1.1588e+07	1.3063e+07	1.3935e+07	1.5421e+07	1.0625e+07	1.2901e+07	1.5973e+07	1.0224e+07	1.108e+07	1.0153e+07	1.0121e+07	1.1542e+07	1.1007e+07	9.19661e+06	9.92338e+06	1.1959e+07	1.3706e+07	1.3139e+07	1.1594e+07	8.92722e+06	9.49107e+06	9.81822e+06	1.4008e+07	1.2194e+07	1.3834e+07	1.6715e+07	1.5847e+07	1.3216e+07	1.3541e+07	1.1472e+07	1.3143e+07	1.3413e+07	1.6484e+07	1.4571e+07	8.3487e+06	1.2967e+07	9.98887e+06	1.4948e+07	1.7504e+07	1.187e+07	1.0111e+07	1.1555e+07	9.25749e+06	1.215e+07
AT1G35620	AT1G35620	9	9	2.1212e+07	1.8066e+07	1.7703e+07	2.9131e+07	2.2244e+07	2.3475e+07	2.2863e+07	1.8531e+07	2.40489e+07	1.8946e+07	1.9543e+07	2.499e+07	1.7903e+07	1.8071e+07	3.04209e+07	2.045e+07	1.7687e+07	2.3911e+07	2.3298e+07	1.8084e+07	1.4516e+07	1.6168e+07	1.6616e+07	1.6554e+07	2.45771e+07	2.1425e+07	2.069e+07	1.9948e+07	1.8455e+07	1.6405e+07	2.3015e+07	2.35681e+07	2.1462e+07	1.7512e+07	2.1498e+07	2.4871e+07	1.66e+07	1.79351e+07	1.99411e+07	1.8599e+07	2.00041e+07	1.8477e+07	2.1785e+07	2.3572e+07	1.8938e+07	2.3333e+07
AT1G35670	AT1G35670	5	2	5.9998e+08	7.01511e+08	1.1449e+09	1.0446e+09	5.1733e+08	5.05109e+08	4.39071e+08	8.24309e+08	0	9.97112e+08	4.75681e+08	0	4.77061e+08	2.8684e+08	2.0617e+08	0	0	4.7023e+08	0	2.50741e+08	0	4.42291e+08	1.1904e+06	2.54339e+08	1.1566e+09	1.1629e+09	6.66801e+08	3.48569e+08	7.06581e+08	8.4793e+08	1.5899e+09	0	7.69459e+08	8.44469e+08	1.5259e+09	7.35041e+08	3.5596e+08	4.13081e+08	3.9091e+08	3.9043e+08	0	0	2.6764e+08	0	5.79619e+08	0
AT1G35680	AT1G35680	10	10	5.14452e+08	4.9503e+08	4.22771e+08	3.90219e+08	3.93231e+08	3.63639e+08	4.2994e+08	3.6928e+08	4.47459e+08	3.9806e+08	4.19269e+08	4.2729e+08	4.2796e+08	4.27e+08	5.08489e+08	4.34699e+08	4.51281e+08	4.4382e+08	4.1321e+08	5.04609e+08	3.4072e+08	3.6971e+08	3.72439e+08	3.5814e+08	4.15001e+08	4.27471e+08	3.4455e+08	4.7353e+08	3.9766e+08	3.76371e+08	3.0936e+08	2.92301e+08	3.6411e+08	3.86151e+08	3.77911e+08	3.7722e+08	3.91919e+08	3.6836e+08	3.7653e+08	3.78529e+08	3.95099e+08	3.97409e+08	4.80979e+08	3.75579e+08	3.7337e+08	2.88801e+08
AT1G35720	AT1G35720	20	20	6.75869e+07	7.974e+07	5.14141e+07	7.67238e+07	9.76719e+07	8.40439e+07	1.0124e+08	8.57147e+07	9.60678e+07	6.0822e+07	7.57467e+07	5.65659e+07	8.0274e+07	9.45812e+07	9.06812e+07	7.62778e+07	1.1552e+08	1.0284e+08	7.61531e+07	1.4535e+08	7.02133e+07	7.974e+07	7.76138e+07	7.83153e+07	6.52801e+07	6.35492e+07	6.71922e+07	9.63212e+07	1.0706e+08	6.88451e+07	6.66171e+07	6.52041e+07	7.06992e+07	6.8452e+07	6.4132e+07	6.36272e+07	8.59182e+07	7.95468e+07	8.04378e+07	1.0629e+08	1.3542e+08	6.3521e+07	1.2106e+08	9.85813e+07	5.70902e+07	5.49509e+07
AT1G36160;AT1G36180	AT1G36160	28	28	2.1253e+07	1.9049e+07	2.80781e+07	1.8232e+07	2.3909e+07	2.59581e+07	2.9917e+07	4.10899e+07	2.78971e+07	1.9594e+07	2.39559e+07	3.21989e+07	2.7347e+07	2.59219e+07	2.46881e+07	2.3862e+07	2.9324e+07	3.68571e+07	2.92169e+07	2.96661e+07	2.8126e+07	2.7577e+07	3.33079e+07	3.1166e+07	2.3126e+07	2.9511e+07	2.16289e+07	2.0442e+07	2.62971e+07	2.4387e+07	2.4237e+07	2.36691e+07	2.5686e+07	3.13319e+07	2.8858e+07	2.9208e+07	2.5685e+07	2.9714e+07	2.5846e+07	3.5033e+07	2.81301e+07	2.8134e+07	2.09329e+07	2.95e+07	2.2464e+07	3.95099e+07
AT1G36280	AT1G36280	9	2	6.7283e+06	8.34951e+06	0	0	0	0	7.69249e+06	0	1.4995e+07	7.99092e+06	0	0	0	0	0	7.44221e+06	0	0	9.3343e+06	0	1.0578e+07	0	7.43401e+06	1.2596e+07	0	0	0	1.0425e+07	0	9.2632e+06	1.2732e+07	8.65823e+06	0	0	5.18201e+06	9.93597e+06	0	1.1582e+07	0	7.42011e+06	1.2121e+07	1.5356e+07	8.46219e+06	1.1034e+07	5.64429e+06	0
AT1G36310	AT1G36310	3	3	2.0621e+06	2.60751e+06	2.13741e+06	2.481e+06	0	2.97391e+06	2.502e+06	2.014e+06	2.71581e+06	2.419e+06	0	2.63189e+06	0	0	0	0	0	0	2.0471e+06	2.2157e+06	0	0	1.5522e+06	0	2.4524e+06	0	0	1.6834e+06	0	0	0	0	1.6642e+06	0	1.8091e+06	0	0	1.2501e+06	0	0	0	0	0	0	0	1.538e+06
AT1G36390	AT1G36390	6	6	7.78362e+06	1.0268e+07	7.75938e+06	7.16368e+06	7.5998e+06	7.65669e+06	9.20911e+06	5.04789e+06	8.10612e+06	1.0833e+07	9.49502e+06	8.08822e+06	5.53929e+06	1.5299e+07	8.26802e+06	8.04728e+06	1.9971e+07	6.97668e+06	6.666e+06	1.499e+07	4.01161e+06	6.53352e+06	6.7812e+06	6.35262e+06	7.83771e+06	1.1136e+07	1.0349e+07	8.40549e+06	1.5493e+07	1.5373e+07	1.074e+07	1.4381e+07	1.084e+07	9.72752e+06	1.071e+07	1.1748e+07	1.1332e+07	7.0312e+06	1.1391e+07	1.1265e+07	1.8588e+07	1.1942e+07	3.1385e+07	9.15583e+06	5.4611e+06	9.45319e+06
AT1G36730	AT1G36730	7	5	7.673e+06	5.4839e+06	5.83398e+06	8.01622e+06	7.0919e+06	6.13559e+06	6.10009e+06	6.99489e+06	7.58901e+06	6.66212e+06	7.42361e+06	6.27272e+06	6.34149e+06	8.50872e+06	6.49731e+06	7.68338e+06	7.4795e+06	8.53382e+06	7.98771e+06	1.0125e+07	6.22378e+06	7.42037e+06	6.75409e+06	5.8943e+06	6.1072e+06	9.32731e+06	9.30852e+06	8.37699e+06	7.04418e+06	8.02689e+06	5.10539e+06	4.35128e+06	8.30748e+06	7.03569e+06	9.72158e+06	1.0287e+07	5.42319e+06	4.42351e+06	7.58659e+06	7.43582e+06	8.2765e+06	6.93849e+06	6.80041e+06	7.21351e+06	8.39373e+06	8.58817e+06
AT1G37130	AT1G37130	34	33	1.82e+08	1.8886e+08	1.8722e+08	1.91659e+08	1.8243e+08	1.8074e+08	1.8579e+08	1.7146e+08	1.78861e+08	1.6784e+08	1.7627e+08	1.7927e+08	1.4472e+08	1.2401e+08	1.203e+08	1.1963e+08	1.5197e+08	1.4888e+08	1.6708e+08	1.6247e+08	1.2022e+08	1.312e+08	1.1134e+08	1.2677e+08	1.7289e+08	2.0237e+08	1.8152e+08	1.71481e+08	1.6976e+08	1.5395e+08	1.6374e+08	1.5512e+08	1.6899e+08	1.7352e+08	1.8518e+08	2.26721e+08	1.2081e+08	1.1591e+08	1.1258e+08	1.1e+08	1.75679e+08	1.6358e+08	1.4463e+08	1.3051e+08	1.1307e+08	1.4362e+08
AT1G41830	AT1G41830	11	8	4.48691e+07	4.283e+07	4.1374e+07	3.2345e+07	3.47329e+07	3.57299e+07	3.54259e+07	4.28022e+07	4.46219e+07	3.3282e+07	4.82649e+07	3.4818e+07	3.53021e+07	4.00809e+07	3.5076e+07	4.1006e+07	4.43721e+07	3.7677e+07	4.4409e+07	3.9436e+07	3.40299e+07	4.19719e+07	3.49801e+07	3.9836e+07	4.22811e+07	3.26211e+07	3.6351e+07	4.27559e+07	3.63331e+07	3.5701e+07	3.75609e+07	3.54881e+07	4.02889e+07	3.2149e+07	3.43691e+07	4.01162e+07	4.27159e+07	3.4249e+07	3.75711e+07	4.186e+07	3.71781e+07	3.84241e+07	3.31191e+07	3.64261e+07	4.182e+07	3.34411e+07
AT1G41880;AT1G07070	AT1G41880;AT1G07070	5	1	1.2172e+07	9.47622e+06	1.1081e+07	1.5282e+07	1.1715e+07	1.261e+07	8.54738e+06	9.93164e+06	1.3268e+07	1.1311e+07	1.23e+07	9.00172e+06	9.54087e+06	1.2045e+07	1.1475e+07	9.0119e+06	1.48411e+07	8.86599e+06	1.3454e+07	1.3103e+07	1.48411e+07	1.1347e+07	1.1557e+07	8.3644e+06	1.8037e+07	1.5491e+07	1.466e+07	1.3246e+07	1.2274e+07	1.4984e+07	1.143e+07	2.47209e+07	1.1426e+07	9.02753e+06	1.1147e+07	1.2149e+07	1.0503e+07	1.0085e+07	1.0499e+07	1.1304e+07	1.2893e+07	1.5502e+07	1.5412e+07	1.1327e+07	1.085e+07	1.2624e+07
AT1G42550	AT1G42550	26	26	7.05738e+07	6.9121e+07	9.63412e+07	9.62271e+07	7.45472e+07	1.0531e+08	8.70988e+07	9.51342e+07	8.7732e+07	8.24091e+07	7.33412e+07	9.32829e+07	6.9869e+07	7.02352e+07	6.53331e+07	5.90941e+07	7.20338e+07	8.1946e+07	8.47142e+07	9.05211e+07	7.83022e+07	7.73169e+07	6.53852e+07	7.63328e+07	9.15007e+07	8.05589e+07	9.11899e+07	6.44211e+07	8.03169e+07	7.21912e+07	7.40179e+07	8.17412e+07	8.8876e+07	9.14633e+07	8.99438e+07	7.53942e+07	7.15352e+07	8.12469e+07	7.79373e+07	7.31462e+07	7.28058e+07	8.00767e+07	6.5267e+07	9.52212e+07	8.4642e+07	7.65501e+07
AT1G42960	AT1G42960	4	4	5.70119e+07	6.0127e+07	4.6136e+07	5.9732e+07	6.1393e+07	4.29591e+07	6.057e+07	4.517e+07	6.27382e+07	4.31029e+07	5.7375e+07	4.68589e+07	4.47949e+07	4.22179e+07	4.1046e+07	3.5218e+07	8.79152e+07	6.35399e+07	6.70819e+07	6.01929e+07	4.97189e+07	5.0211e+07	4.5662e+07	3.8442e+07	4.98949e+07	5.3842e+07	4.5504e+07	6.15929e+07	5.75471e+07	4.70571e+07	5.44651e+07	6.16292e+07	4.1736e+07	4.5023e+07	3.36189e+07	5.0029e+07	3.8486e+07	4.09809e+07	4.39549e+07	5.2381e+07	5.7945e+07	4.6792e+07	5.87551e+07	5.5268e+07	4.99461e+07	3.12369e+07
AT1G42970	AT1G42970	42	33	5.8135e+09	6.03669e+09	6.30618e+09	5.93882e+09	5.24782e+09	5.37158e+09	5.47978e+09	5.33659e+09	4.89109e+09	5.4679e+09	5.35471e+09	5.76499e+09	6.22622e+09	5.9905e+09	5.9127e+09	6.64048e+09	5.0347e+09	5.3831e+09	4.8627e+09	5.3586e+09	5.95911e+09	5.79532e+09	5.56822e+09	6.0524e+09	6.3873e+09	6.17088e+09	5.6429e+09	5.42942e+09	5.34662e+09	4.8075e+09	5.14759e+09	5.17069e+09	5.59581e+09	5.24131e+09	5.81923e+09	5.61251e+09	5.71719e+09	6.0498e+09	5.52421e+09	5.20381e+09	4.67909e+09	5.90189e+09	5.41029e+09	5.41472e+09	5.07211e+09	5.32561e+09
AT1G43170;AT1G61580	AT1G43170	34	34	9.37537e+08	9.8801e+08	1.0944e+09	8.84018e+08	1.0598e+09	9.66839e+08	9.79439e+08	1.0433e+09	1.1604e+09	1.0736e+09	1.1777e+09	1.173e+09	9.97188e+08	1.3064e+09	1.2404e+09	1.3324e+09	1.1041e+09	1.1415e+09	1.1387e+09	1.1925e+09	1.1253e+09	1.1294e+09	1.1335e+09	1.0068e+09	1.0274e+09	9.76429e+08	1.0573e+09	1.0421e+09	9.84182e+08	1.0874e+09	9.71777e+08	8.94571e+08	1.1127e+09	9.7103e+08	9.48341e+08	1.0402e+09	9.97769e+08	1.1522e+09	1.0683e+09	1.1363e+09	1.0961e+09	1.1614e+09	1.0427e+09	1.0949e+09	1.3858e+09	1.1635e+09
AT1G43190	AT1G43190	5	5	0	0	5.97418e+06	5.6589e+06	0	5.07041e+06	0	8.82522e+06	8.42859e+06	6.1155e+06	0	6.40359e+06	0	6.00361e+06	5.8454e+06	5.36862e+06	0	0	7.45052e+06	7.34729e+06	4.67541e+06	0	5.02259e+06	0	1.2081e+07	5.11481e+06	4.49971e+06	0	0	7.05811e+06	5.71361e+06	0	0	6.58298e+06	6.44492e+06	6.8651e+06	0	6.57159e+06	5.68788e+06	2.56559e+06	6.32389e+06	0	3.2439e+06	6.37759e+06	8.34251e+06	0
AT1G43560	AT1G43560	5	5	1.3981e+07	1.2573e+07	1.1863e+07	9.12289e+06	1.0194e+07	6.78972e+06	7.33823e+06	7.11001e+06	1.2318e+07	1.1789e+07	8.46108e+06	1.1068e+07	1.021e+07	1.2015e+07	9.55709e+06	1.2809e+07	1.60781e+07	1.0662e+07	1.1316e+07	1.6361e+07	1.2081e+07	1.0545e+07	9.1076e+06	7.51249e+06	1.195e+07	1.76989e+07	1.54299e+07	1.6045e+07	1.7012e+07	1.5194e+07	1.1901e+07	1.0577e+07	8.8746e+06	1.0685e+07	9.51327e+06	8.61942e+06	1.2706e+07	9.2116e+06	1.1095e+07	1.1451e+07	1.4038e+07	6.5923e+06	1.5247e+07	9.32492e+06	9.94073e+06	2.82079e+06
AT1G43620	AT1G43620	3	3	0	0	0	0	0	0	0	0	1.5528e+06	0	0	1.0398e+06	1.3644e+06	0	0	2.2415e+06	1.3818e+06	1.8305e+06	1.5207e+06	2.1154e+06	1.4985e+06	0	0	0	0	0	0	0	1.7418e+06	1.5436e+06	0	0	2.173e+06	0	0	0	1.7109e+06	1.0804e+06	0	0	1.6137e+06	2.51659e+06	0	0	0	0
AT1G43670	AT1G43670	21	21	4.68349e+08	4.50321e+08	4.61741e+08	5.4343e+08	3.9771e+08	4.05501e+08	4.08871e+08	3.69349e+08	4.38481e+08	4.5064e+08	4.60811e+08	4.12981e+08	4.57029e+08	4.53121e+08	4.2864e+08	4.1583e+08	3.903e+08	3.89619e+08	4.08701e+08	4.0232e+08	4.22891e+08	4.41681e+08	4.07499e+08	4.0087e+08	5.46361e+08	5.35258e+08	5.0233e+08	4.23099e+08	4.0222e+08	4.07699e+08	4.20599e+08	4.8541e+08	3.9379e+08	4.019e+08	4.5943e+08	5.03069e+08	5.0036e+08	4.32699e+08	4.60131e+08	4.28259e+08	3.85309e+08	3.90409e+08	3.75121e+08	4.39339e+08	4.3201e+08	4.40919e+08
AT1G43690	AT1G43690	10	10	7.54359e+06	5.53749e+06	8.53642e+06	6.73408e+06	9.09291e+06	1.4855e+07	1.261e+07	1.1167e+07	1.4228e+07	8.95399e+06	1.6529e+07	1.3672e+07	1.4395e+07	8.47799e+06	0	5.64249e+06	3.5632e+07	4.6689e+06	1.9017e+07	4.7456e+06	1.8706e+07	1.0373e+07	1.1937e+07	1.4937e+07	8.20061e+06	1.0456e+07	1.0115e+07	1.2536e+07	1.5726e+07	1.83981e+07	1.4495e+07	1.3308e+07	7.97288e+06	9.45398e+06	1.563e+07	1.0061e+07	7.42258e+06	1.5805e+07	1.50141e+07	1.6813e+07	9.2942e+06	8.72619e+06	1.0602e+07	8.85279e+06	1.1264e+07	9.14043e+06
AT1G43890;AT5G03530	AT1G43890	7	7	7.0613e+07	7.25061e+07	7.31249e+07	5.61678e+07	7.09859e+07	8.3691e+07	7.90559e+07	8.11198e+07	8.92451e+07	9.4441e+07	8.7805e+07	8.10197e+07	6.7194e+07	6.97041e+07	7.0064e+07	6.24189e+07	6.8774e+07	8.50218e+07	1.0287e+08	9.16969e+07	8.72862e+07	6.58331e+07	9.25269e+07	6.79919e+07	6.06961e+07	6.54341e+07	6.74479e+07	7.18229e+07	7.21102e+07	7.05088e+07	7.40512e+07	8.91623e+07	7.55511e+07	7.3579e+07	7.44052e+07	6.98773e+07	7.78282e+07	8.84292e+07	8.46889e+07	7.19031e+07	6.73479e+07	6.82412e+07	5.5827e+07	1.0914e+08	8.47218e+07	7.02011e+07
AT1G44170	AT1G44170	6	6	0	6.14461e+06	7.3532e+06	0	6.23332e+06	0	5.85728e+06	6.08e+06	3.5958e+06	5.57519e+06	0	2.8416e+06	7.54657e+06	7.88839e+06	9.91128e+06	7.68258e+06	6.2715e+06	3.144e+06	0	7.36432e+06	5.51821e+06	0	0	5.43421e+06	0	4.2771e+06	2.0151e+07	5.16211e+06	6.6666e+06	5.29959e+06	5.2035e+06	0	0	4.39411e+06	5.03929e+06	7.3244e+06	9.08887e+06	0	6.7345e+06	1.0989e+07	6.03449e+06	4.998e+06	5.24409e+06	5.99991e+06	4.46671e+06	0
AT1G44446	AT1G44446	4	4	4.31521e+06	4.44271e+06	4.36651e+06	5.61592e+06	4.02889e+06	3.99449e+06	6.37989e+06	3.66759e+06	3.8854e+06	4.44081e+06	4.86379e+06	4.72319e+06	5.06479e+06	4.9597e+06	4.577e+06	5.39081e+06	0	3.94649e+06	3.8491e+06	4.60781e+06	6.76871e+06	4.08901e+06	4.35629e+06	5.46549e+06	4.37051e+06	4.75331e+06	5.99102e+06	4.23679e+06	5.0125e+06	3.7643e+06	3.04749e+06	2.40671e+06	3.37199e+06	5.14361e+06	3.89499e+06	4.0352e+06	4.53032e+06	5.12418e+06	5.66502e+06	4.83881e+06	4.419e+06	4.06361e+06	2.74041e+06	5.60981e+06	0	2.8965e+06
AT1G44575	AT1G44575	11	11	4.1041e+09	4.26391e+09	3.66219e+09	5.14139e+09	3.6913e+09	4.36242e+09	3.78971e+09	2.63671e+09	4.6705e+09	3.87871e+09	4.22871e+09	3.30871e+09	4.24589e+09	4.25629e+09	4.45001e+09	3.8856e+09	4.2532e+09	4.6154e+09	4.4555e+09	4.64348e+09	3.79481e+09	3.5788e+09	3.0526e+09	3.29559e+09	4.21659e+09	4.99068e+09	3.66029e+09	4.73209e+09	4.49159e+09	4.28489e+09	4.64628e+09	4.64049e+09	3.49639e+09	3.6835e+09	3.43031e+09	3.98309e+09	5.4055e+09	5.35901e+09	4.8268e+09	4.5727e+09	4.622e+09	4.75319e+09	4.2251e+09	4.9546e+09	3.40081e+09	3.57481e+09
AT1G44790	AT1G44790	2	2	5.95442e+06	4.2049e+06	4.087e+06	3.3122e+06	5.72141e+06	2.5798e+06	3.73131e+06	0	4.671e+06	3.36931e+06	3.79119e+06	4.10839e+06	5.7305e+06	4.4094e+06	4.3474e+06	4.1294e+06	5.24441e+06	5.89671e+06	4.61471e+06	6.8148e+06	3.8733e+06	4.3203e+06	4.20519e+06	5.11779e+06	4.00211e+06	3.9863e+06	0	5.5784e+06	3.83281e+06	4.43379e+06	0	0	0	3.99671e+06	3.49749e+06	5.85111e+06	5.70352e+06	7.13821e+06	8.2178e+06	4.81809e+06	5.9505e+06	4.84512e+06	5.73412e+06	5.10982e+06	4.15239e+06	0
AT1G44820	AT1G44820	5	2	0	0	0	0	0	0	0	3.02889e+06	0	0	5.15571e+06	0	6.45001e+06	0	5.73189e+06	0	9.16447e+06	0	0	0	0	0	0	0	0	0	0	0	0	1.1719e+07	0	0	0	0	0	0	0	0	0	0	0	0	0	2.82089e+06	0	5.43459e+06
AT1G44835	AT1G44835	3	3	0	0	0	0	3.9247e+06	0	4.2887e+06	0	5.34449e+06	0	2.70219e+06	0	3.3355e+06	0	3.5057e+06	2.8401e+06	6.06481e+06	4.5226e+06	3.1614e+06	5.60301e+06	4.20301e+06	3.67729e+06	5.01911e+06	5.5728e+06	0	0	0	3.3788e+06	5.9121e+06	4.96699e+06	0	0	0	0	4.05441e+06	0	3.89151e+06	3.36861e+06	3.89761e+06	4.27241e+06	4.35349e+06	3.39371e+06	9.87309e+06	4.13389e+06	4.00211e+06	0
AT1G44920	AT1G44920	4	4	2.3056e+07	2.545e+07	1.564e+07	7.38318e+06	1.2494e+07	1.4083e+07	1.9192e+07	1.4187e+07	2.6044e+06	2.5175e+07	1.1345e+07	1.5501e+07	1.72291e+07	9.99503e+06	1.3777e+07	1.5349e+07	6.58841e+06	1.83999e+06	6.1287e+06	0	1.5094e+07	1.7288e+07	2.64809e+07	1.2044e+07	1.1633e+07	6.80338e+06	1.192e+07	9.57838e+06	1.038e+07	1.3079e+07	1.8557e+07	1.4465e+07	1.679e+07	1.5958e+07	1.1483e+07	7.89058e+06	1.4819e+07	2.1463e+07	1.2363e+07	1.0691e+07	5.8613e+06	5.38431e+06	4.15991e+06	4.98631e+06	7.93039e+06	3.15851e+07
AT1G45000	AT1G45000	18	2	0	0	0	0	3.86999e+06	9.93742e+06	0	1.0688e+07	0	0	0	0	2.6209e+06	4.3582e+06	3.6571e+06	3.0076e+06	4.5147e+06	0	0	0	4.29581e+06	0	1.0389e+07	2.8739e+06	5.38819e+06	0	0	3.88569e+06	5.45289e+06	4.5153e+06	0	0	0	0	3.21151e+06	0	0	0	3.84931e+06	2.9826e+06	0	1.0205e+07	2.2279e+06	0	7.05102e+06	0
AT1G45145	AT1G45145	5	5	5.8047e+06	9.1301e+06	4.7632e+06	0	9.15e+06	7.39721e+06	7.89129e+06	6.93998e+06	1.6546e+07	9.92923e+06	6.89572e+06	6.28839e+06	9.5922e+06	6.81348e+06	8.14013e+06	6.386e+06	8.39477e+06	1.0695e+07	9.71222e+06	7.77122e+06	8.23753e+06	4.62221e+06	4.1144e+06	1.1565e+07	7.27099e+06	6.0609e+06	6.9978e+06	1.5737e+07	1.5614e+07	7.64768e+06	6.14461e+06	9.20949e+06	6.76651e+06	7.92539e+06	8.66669e+06	7.89452e+06	1.0036e+07	1.2164e+07	8.90479e+06	2.22239e+07	1.76221e+07	1.046e+07	1.6843e+07	9.49423e+06	5.70431e+06	7.49392e+06
AT1G45201	AT1G45201	17	17	1.5083e+08	1.9658e+08	1.5359e+08	1.2506e+08	1.7706e+08	4.37941e+08	2.46131e+08	2.4457e+08	3.17409e+08	2.77671e+08	1.5789e+08	1.3479e+08	2.71909e+08	2.0593e+08	2.99969e+08	2.0841e+08	1.5433e+08	1.9404e+08	1.96131e+08	1.97359e+08	1.7815e+08	1.7838e+08	1.8496e+08	3.34069e+08	1.4521e+08	1.1407e+08	1.2114e+08	1.5679e+08	1.7601e+08	1.1587e+08	1.4064e+08	1.3094e+08	1.4124e+08	1.3737e+08	1.1488e+08	1.2646e+08	2.2105e+08	2.2427e+08	1.7492e+08	2.5736e+08	1.5651e+08	1.3084e+08	1.5574e+08	1.9033e+08	1.653e+08	1.7912e+08
AT1G45230	AT1G45230	3	3	9.4492e+06	1.3047e+07	6.57828e+06	4.73099e+06	6.78421e+06	9.3959e+06	1.035e+07	6.91779e+06	3.6298e+06	6.80932e+06	7.13138e+06	6.08409e+06	8.74708e+06	7.59401e+06	6.69151e+06	7.48188e+06	7.67242e+06	5.8596e+06	4.53798e+06	4.4209e+06	6.0278e+06	7.16592e+06	8.51692e+06	5.34401e+06	7.45589e+06	5.87261e+06	5.67469e+06	6.20311e+06	5.1721e+06	9.01253e+06	6.2911e+06	7.8802e+06	6.86039e+06	5.44998e+06	7.25417e+06	5.70431e+06	1.0276e+07	8.93979e+06	8.08721e+06	7.89972e+06	5.70288e+06	6.53058e+06	5.07579e+06	6.4733e+06	6.9117e+06	7.26832e+06
AT2G45030;AT1G45332	AT2G45030;AT1G45332	4	4	0	0	0	0	0	0	0	0	0	0	0	0	0	0	0	0	1.2697e+06	970582	1.3279e+06	0	1.8166e+06	1.414e+06	0	0	0	0	0	0	1.2666e+06	0	0	0	0	0	0	0	784993	1.4977e+06	906030	1.366e+06	0	1.62451e+06	0	1.6709e+06	1.37409e+06	0
AT1G45474	AT1G45474	4	4	7.58601e+06	1.1851e+07	7.1175e+06	0	7.89529e+06	0	8.29701e+06	7.34902e+06	9.6275e+06	5.7451e+06	8.27507e+06	1.0416e+06	9.50839e+06	1.0746e+07	1.1563e+07	1.4315e+07	1.4358e+07	1.0523e+07	1.3999e+07	1.2794e+07	7.56301e+06	5.383e+06	1.0173e+07	1.1236e+07	8.66988e+06	0	0	8.6872e+06	1.0055e+07	8.83721e+06	1.0922e+07	9.24319e+06	0	0	0	1.0089e+07	8.06582e+06	8.60003e+06	1.1646e+07	5.74339e+06	1.1508e+07	1.1394e+07	9.34977e+06	9.86392e+06	6.6936e+06	0
AT1G47128	AT1G47128	12	11	4.79179e+08	5.2364e+08	5.66578e+08	8.25493e+08	4.12761e+08	4.30931e+08	4.43789e+08	5.0186e+08	5.20968e+08	4.0814e+08	3.969e+08	4.05091e+08	4.6726e+08	4.37101e+08	3.97379e+08	4.4584e+08	3.26711e+08	3.7542e+08	3.68291e+08	3.58789e+08	3.88331e+08	4.1453e+08	3.3431e+08	4.4762e+08	5.37541e+08	6.43119e+08	4.5482e+08	4.1321e+08	4.9669e+08	4.10899e+08	3.56239e+08	4.11809e+08	4.59991e+08	4.3958e+08	5.26001e+08	4.66661e+08	4.21401e+08	4.27521e+08	3.92329e+08	4.3651e+08	2.97089e+08	4.3385e+08	3.83811e+08	4.2902e+08	4.08891e+08	3.77209e+08
AT1G47200	AT1G47200	8	6	3.32421e+06	0	4.8698e+06	9.78242e+06	4.7058e+06	3.0884e+06	0	3.47151e+06	5.57589e+06	4.2003e+06	0	7.13291e+06	3.21641e+06	0	0	2.74929e+06	1.447e+07	0	4.2822e+06	8.21227e+06	6.77322e+06	0	6.26052e+06	0	5.81908e+06	7.65362e+06	6.52651e+06	4.94062e+06	4.09531e+06	0	3.64271e+06	2.94701e+06	4.9804e+06	0	4.5551e+06	0	0	0	0	3.37019e+06	6.24868e+06	5.85988e+06	5.97199e+06	4.4969e+06	7.66211e+06	3.8423e+06
AT1G47250	AT1G47250	10	2	0	0	0	0	0	0	0	0	0	0	0	0	2.96071e+06	7.18571e+06	7.0806e+06	0	5.93251e+06	0	0	0	0	0	0	0	0	0	0	0	4.23779e+06	0	0	0	0	0	0	0	0	0	0	0	0	0	6.46908e+06	0	4.3018e+06	0
AT1G47260	AT1G47260	14	11	8.33402e+07	8.29248e+07	9.25231e+07	8.20972e+07	8.53572e+07	9.42723e+07	8.61078e+07	9.68937e+07	8.35461e+07	8.67061e+07	8.89388e+07	1.0338e+08	8.53892e+07	9.419e+07	8.89579e+07	7.0544e+07	7.20687e+07	8.56132e+07	7.53263e+07	8.01151e+07	8.97383e+07	7.6627e+07	9.80973e+07	9.59321e+07	9.44567e+07	9.14481e+07	7.91047e+07	8.34148e+07	8.14731e+07	8.26969e+07	7.804e+07	6.99092e+07	8.49088e+07	8.38362e+07	7.50152e+07	8.67488e+07	7.66031e+07	7.75181e+07	7.7947e+07	7.70852e+07	7.68211e+07	8.2149e+07	8.36278e+07	1.0097e+08	7.80481e+07	1.0172e+08
AT1G47420	AT1G47420	9	9	2.0066e+07	1.5968e+07	2.00079e+07	2.615e+07	2.3509e+07	8.72062e+06	1.7958e+07	2.57051e+07	1.75529e+07	2.0525e+07	1.7941e+07	2.3391e+07	2.65839e+07	2.2429e+07	1.75e+07	1.4539e+07	1.8301e+07	1.5363e+07	1.3835e+07	1.7406e+07	1.91031e+07	1.9296e+07	2.089e+07	1.6413e+07	2.09059e+07	2.44451e+07	9.74189e+06	1.93619e+07	2.0726e+07	1.769e+07	8.36057e+06	2.13279e+07	1.5634e+07	1.2394e+07	1.52391e+07	2.484e+07	1.8739e+07	1.3033e+07	1.4226e+07	2.58151e+07	2.04131e+07	1.6881e+07	2.4276e+07	1.7288e+07	1.5429e+07	1.8239e+07
AT1G47550;AT1G47560	AT1G47550;AT1G47560	8	8	0	0	4.69369e+06	2.8826e+06	0	3.93871e+06	0	0	0	3.10121e+06	0	5.66502e+06	0	0	0	0	0	3.54661e+06	0	6.14431e+06	6.33371e+06	0	4.88691e+06	0	0	0	3.98009e+06	0	0	0	4.01991e+06	3.15719e+06	4.9704e+06	3.4267e+06	0	3.5329e+06	0	4.636e+06	0	0	0	4.719e+06	0	0	0	5.62492e+06
AT1G47710;AT3G45220	AT1G47710	12	12	1.0951e+07	2.33951e+07	1.2547e+07	8.52921e+06	1.4476e+07	1.7199e+07	1.7077e+07	1.1406e+07	1.4501e+07	1.2507e+07	2.1799e+07	1.5518e+07	2.0051e+07	2.2651e+07	1.3692e+07	1.5372e+07	1.0917e+07	2.1606e+07	1.3788e+07	1.76861e+07	1.7266e+07	1.615e+07	1.5691e+07	1.6015e+07	1.1564e+07	0	1.9013e+07	1.2e+07	1.619e+07	9.57426e+06	1.9375e+07	1.8397e+07	1.3777e+07	1.1586e+07	1.8078e+07	1.676e+07	1.44009e+07	2.29369e+07	1.7316e+07	8.48598e+06	1.5974e+07	1.6594e+07	1.7179e+07	1.3143e+07	1.8085e+07	1.0443e+07
AT1G48030	AT1G48030	35	24	6.74499e+08	5.55141e+08	5.99162e+08	6.02731e+08	5.05088e+08	5.89939e+08	4.83969e+08	5.74089e+08	5.506e+08	5.52179e+08	5.4879e+08	5.77122e+08	6.01659e+08	5.61282e+08	6.19208e+08	5.61461e+08	5.01982e+08	5.06659e+08	4.85522e+08	4.96741e+08	5.6263e+08	5.80628e+08	5.52688e+08	5.67431e+08	6.84099e+08	7.10461e+08	5.88799e+08	5.46691e+08	5.17448e+08	5.02191e+08	4.55991e+08	6.4193e+08	5.301e+08	5.37221e+08	6.6518e+08	6.36061e+08	5.34691e+08	5.6026e+08	6.03609e+08	5.63871e+08	4.32361e+08	5.95981e+08	5.1724e+08	5.30332e+08	5.22201e+08	5.40332e+08
AT1G48090	AT1G48090	7	7	0	1.0896e+06	1.4258e+06	0	1.8571e+06	797580	1.273e+06	1.33521e+06	0	1.64461e+06	0	1.83221e+06	0	0	1.9696e+06	1.9064e+06	0	1.5737e+06	1.5291e+06	1.4949e+06	1.5484e+06	0	1.7946e+06	0	0	0	0	2.0924e+06	1.85419e+06	1.2885e+06	0	2.7156e+06	0	0	1.4438e+06	1.4819e+06	1.8901e+06	2.557e+06	1.6436e+06	0	1.6707e+06	1.457e+06	1.6076e+06	1.7453e+06	0	2.19059e+06
AT1G48160	AT1G48160	2	2	368989	307279	668302	0	318981	1.0668e+06	497160	416169	436439	844138	332510	0	161600	238670	105800	177879	0	300741	0	523529	483940	359310	633098	484582	0	561622	0	435309	267391	253120	0	866993	1.5036e+06	961229	391391	0	229740	691160	329889	262979	700580	316780	307070	665962	0	489911
AT1G48350	AT1G48350	10	10	1.65101e+08	1.3102e+08	1.5611e+08	1.72789e+08	1.847e+08	2.43101e+08	2.4289e+08	1.5076e+08	1.96649e+08	1.406e+08	1.5805e+08	1.43481e+08	1.3977e+08	1.9386e+08	1.557e+08	1.7852e+08	2.13279e+08	2.063e+08	2.03099e+08	2.3893e+08	1.0885e+08	1.4174e+08	1.2173e+08	1.3159e+08	1.3237e+08	1.833e+08	1.2828e+08	2.0612e+08	2.0917e+08	2.3473e+08	2.4005e+08	2.0298e+08	1.4231e+08	1.259e+08	1.2627e+08	1.6137e+08	1.6405e+08	1.6131e+08	1.5897e+08	1.9067e+08	1.9751e+08	1.7331e+08	2.0989e+08	2.0105e+08	1.5398e+08	1.5236e+08
AT1G48410	AT1G48410	16	16	2.31179e+07	2.6423e+07	2.4399e+07	1.86821e+07	2.4089e+07	2.69401e+07	2.87921e+07	2.89229e+07	2.72399e+07	1.95469e+07	2.4639e+07	3.3209e+07	1.7806e+07	1.9059e+07	2.40239e+07	1.81e+07	2.5469e+07	2.97691e+07	2.825e+07	2.77411e+07	2.2276e+07	2.40359e+07	2.3675e+07	1.9498e+07	2.5016e+07	2.36579e+07	2.98219e+07	2.2975e+07	2.3986e+07	2.4924e+07	2.42391e+07	2.65789e+07	2.6123e+07	2.6442e+07	3.6233e+07	2.39599e+07	2.2766e+07	2.8851e+07	2.41621e+07	2.2802e+07	2.8953e+07	2.55879e+07	1.7186e+07	3.0306e+07	1.8871e+07	2.3462e+07
AT1G48420	AT1G48420	13	12	3.4838e+07	3.7383e+07	3.62269e+07	3.27579e+07	3.68719e+07	2.9226e+07	3.6951e+07	3.51819e+07	3.40021e+07	3.42799e+07	2.9312e+07	3.42609e+07	3.8888e+07	3.1903e+07	3.2579e+07	2.9195e+07	3.34699e+07	4.3859e+07	3.41381e+07	3.53391e+07	2.84381e+07	3.08069e+07	3.0554e+07	3.18701e+07	3.22951e+07	2.73791e+07	2.91479e+07	3.56451e+07	3.63039e+07	3.55521e+07	3.2556e+07	3.6778e+07	3.17911e+07	2.8761e+07	3.30691e+07	2.99421e+07	3.49721e+07	3.5307e+07	3.3517e+07	3.59119e+07	3.504e+07	3.05151e+07	3.37759e+07	4.275e+07	3.1977e+07	3.84481e+07
AT1G48440	AT1G48440	1	1	0	2.1938e+06	2.5797e+06	0	2.70949e+06	2.83559e+06	1.9452e+06	0	2.60099e+06	0	0	0	1.389e+06	2.5247e+06	1.6833e+06	3.23479e+06	2.1383e+06	2.86769e+06	3.3958e+06	3.19101e+06	0	2.5142e+06	1.4795e+06	1.3595e+06	2.3444e+06	3.44499e+06	0	2.5507e+06	3.41461e+06	2.279e+06	0	0	0	0	0	0	2.346e+06	2.9989e+06	2.0088e+06	2.0878e+06	1.8716e+06	2.3037e+06	2.3202e+06	3.43729e+06	0	0
AT1G48480	AT1G48480	10	8	7.95731e+06	3.11511e+06	8.10398e+06	0	5.85282e+06	5.37432e+06	5.775e+06	9.33372e+06	6.81712e+06	5.4524e+06	3.05701e+06	7.47737e+06	4.39451e+06	5.63381e+06	3.82031e+06	0	8.16058e+06	6.88059e+06	8.09758e+06	8.10191e+06	6.15241e+06	0	7.31902e+06	4.82738e+06	0	0	0	9.02772e+06	6.15881e+06	5.39731e+06	6.98922e+06	6.08641e+06	7.81909e+06	6.73128e+06	0	2.5329e+06	0	6.79e+06	0	1.1847e+06	8.22121e+06	6.14538e+06	5.1491e+06	6.98699e+06	0	7.11681e+06
AT1G48520	AT1G48520	23	23	1.0143e+08	8.34599e+07	8.2141e+07	8.323e+07	8.89518e+07	7.07752e+07	8.69932e+07	7.82409e+07	8.50419e+07	7.95308e+07	7.99021e+07	8.2639e+07	1.0744e+08	9.19209e+07	9.95743e+07	9.45963e+07	1.0748e+08	9.13391e+07	7.54078e+07	1.0069e+08	7.9855e+07	9.38342e+07	7.94162e+07	9.15141e+07	9.53051e+07	7.15471e+07	7.27528e+07	1.1031e+08	9.68058e+07	1.0136e+08	8.68258e+07	6.96659e+07	7.70318e+07	9.83751e+07	9.5007e+07	9.16582e+07	8.8141e+07	9.3527e+07	9.36418e+07	9.28829e+07	8.35433e+07	8.29098e+07	8.40579e+07	8.12458e+07	7.47852e+07	6.903e+07
AT1G48600	AT1G48600	24	15	1.1753e+08	1.167e+08	1.4749e+08	1.3204e+08	1.0837e+08	1.3013e+08	1.1366e+08	1.3054e+08	1.3069e+08	1.3301e+08	1.1953e+08	1.6029e+08	1.1416e+08	1.0651e+08	1.1159e+08	9.78562e+07	1.0563e+08	1.1019e+08	1.1665e+08	9.90649e+07	1.4726e+08	1.4618e+08	1.1389e+08	1.3537e+08	1.1849e+08	1.2307e+08	1.3457e+08	9.62071e+07	9.81449e+07	1.0642e+08	1.017e+08	1.1147e+08	1.1983e+08	1.1081e+08	1.3048e+08	1.0112e+08	1.1277e+08	1.0472e+08	9.75886e+07	1.1563e+08	9.8584e+07	8.93553e+07	9.46921e+07	1.0008e+08	1.2688e+08	1.8054e+08
AT1G48610	AT1G48610	9	9	4.65491e+07	4.41641e+07	3.69011e+07	4.27689e+07	3.64789e+07	4.88001e+07	4.64711e+07	4.18081e+07	6.68892e+07	3.79309e+07	4.28541e+07	3.97469e+07	2.2912e+07	3.82801e+07	2.92731e+07	1.91209e+07	4.39189e+07	4.22539e+07	4.04509e+07	4.6975e+07	4.03238e+07	4.54161e+07	4.10779e+07	4.03389e+07	4.616e+07	5.8344e+07	5.7467e+07	5.29141e+07	4.15539e+07	6.2786e+07	4.17881e+07	5.7528e+07	6.41382e+07	5.5667e+07	5.67788e+07	4.1006e+07	3.15409e+07	2.98989e+07	4.06111e+07	3.0407e+07	4.77931e+07	4.12869e+07	3.85351e+07	4.4272e+07	1.3054e+07	3.9465e+07
AT1G48620	AT1G48620	6	6	1.2272e+07	1.5339e+07	2.0221e+07	1.8926e+07	2.4071e+07	2.37151e+07	1.77581e+07	1.495e+07	2.8045e+07	1.88829e+07	1.8713e+07	2.7319e+07	1.6339e+07	2.2143e+07	3.0966e+07	1.1932e+07	3.07069e+07	2.88841e+07	2.00479e+07	1.75959e+07	1.7515e+07	1.7157e+07	1.0715e+07	1.9522e+07	2.41621e+07	2.0098e+07	2.3421e+07	1.6737e+07	1.5038e+07	3.9111e+07	1.89421e+07	1.4545e+07	2.27099e+07	2.74819e+07	1.85e+07	2.14049e+07	2.0262e+07	1.1206e+07	1.78099e+07	2.13659e+07	3.09269e+07	1.68681e+07	2.1704e+07	2.1987e+07	2.2274e+07	2.0528e+07
AT1G48630	AT1G48630	19	4	8.6412e+06	7.70722e+06	1.1848e+07	1.3118e+07	1.0127e+07	1.0935e+07	6.54681e+06	0	1.5668e+07	8.35953e+06	8.94612e+06	1.2261e+07	8.40671e+06	9.4248e+06	1.1469e+07	1.2776e+07	8.4049e+06	1.3543e+07	8.33401e+06	1.3367e+07	1.1171e+07	9.57201e+06	9.01459e+06	9.68667e+06	1.3857e+07	1.1371e+07	1.2619e+07	0	8.1096e+06	7.86742e+06	1.6203e+07	9.01527e+06	0	6.21529e+06	1.6041e+07	1.0158e+07	6.20818e+06	7.9577e+06	7.1294e+06	7.06952e+06	9.99129e+06	9.44343e+06	9.69258e+06	1.266e+07	1.95289e+07	1.5653e+07
AT1G48640;AT5G40780	AT1G48640;AT5G40780	2	2	0	0	0	0	0	0	805391	0	0	0	0	0	1.7399e+06	0	743782	1.9007e+06	999052	1.3311e+06	0	0	0	0	0	0	0	3.3871e+06	0	2.31259e+06	2.22651e+06	1.7081e+06	0	1.62831e+06	1.47e+06	1.69821e+06	1.9861e+06	2.37131e+06	2.22421e+06	1.7942e+06	0	1.8558e+06	1.7474e+06	3.61449e+06	1.0823e+06	427911	0	0
AT1G48760	AT1G48760	4	4	0	0	0	0	0	0	0	0	0	0	0	0	0	0	0	0	0	0	0	0	0	0	5.3349e+06	4.09179e+06	0	0	4.02699e+06	5.87831e+06	3.89651e+06	0	0	0	0	0	4.6283e+06	3.87899e+06	0	4.30619e+06	0	0	0	3.89691e+06	0	0	0	4.5983e+06
AT1G48830	AT1G48830	10	9	8.98098e+07	1.3338e+08	1.1031e+08	8.1538e+07	1.1885e+08	1.5041e+08	1.3818e+08	1.1245e+08	1.2857e+08	1.273e+08	1.0362e+08	1.1746e+08	1.0359e+08	1.2243e+08	1.0601e+08	1.0737e+08	1.2113e+08	1.2083e+08	1.402e+08	1.3651e+08	9.69078e+07	1.0808e+08	1.2521e+08	1.001e+08	8.88698e+07	8.2869e+07	7.65357e+07	1.325e+08	1.425e+08	1.409e+08	1.6136e+08	1.4335e+08	1.0429e+08	1.2252e+08	1.0469e+08	1.3174e+08	1.2717e+08	1.246e+08	1.4391e+08	1.2512e+08	1.4082e+08	1.2236e+08	1.2009e+08	1.3728e+08	1.0047e+08	1.2651e+08
AT1G48850	AT1G48850	12	12	7.46118e+07	8.18762e+07	6.85498e+07	6.79142e+07	5.59711e+07	6.07959e+07	6.48251e+07	7.21302e+07	7.46599e+07	7.20502e+07	5.29729e+07	7.48469e+07	5.13959e+07	6.2663e+07	5.7904e+07	6.05742e+07	7.40599e+07	5.75319e+07	5.79281e+07	6.32889e+07	5.30978e+07	5.58669e+07	6.10801e+07	5.48999e+07	7.6836e+07	7.14851e+07	6.92951e+07	7.28659e+07	6.079e+07	5.8295e+07	5.62992e+07	5.57361e+07	7.58182e+07	6.83539e+07	7.03189e+07	7.5752e+07	6.1333e+07	7.48942e+07	6.21991e+07	5.47559e+07	5.88329e+07	6.46291e+07	5.85331e+07	5.9344e+07	5.50878e+07	6.72882e+07
AT1G48860	AT1G48860	17	3	0	7.49891e+06	7.5238e+06	9.54597e+06	1.2339e+07	1.023e+07	8.35698e+06	1.0837e+07	0	7.3174e+06	0	1.1699e+07	0	9.83723e+06	7.1769e+06	1.0137e+07	8.77507e+06	1.1322e+07	0	1.0197e+07	0	4.92479e+06	0	1.2798e+07	0	6.0089e+06	6.68571e+06	7.72359e+06	7.40978e+06	9.8813e+06	7.00479e+06	6.8761e+06	4.54901e+06	7.71401e+06	1.3573e+07	0	0	5.50919e+06	1.0473e+07	0	1.3091e+07	1.0616e+07	0	0	0	9.84787e+06
AT1G48900;AT1G15310	AT1G48900	9	8	4.8928e+06	0	6.78229e+06	2.5737e+06	4.6723e+06	4.3489e+06	6.06149e+06	6.25509e+06	4.6389e+06	5.20761e+06	6.91089e+06	0	3.86161e+06	5.40109e+06	8.33991e+06	5.53219e+06	7.9272e+06	4.867e+06	5.70751e+06	7.50989e+06	5.77648e+06	4.91422e+06	4.30529e+06	5.96169e+06	5.251e+06	4.32689e+06	4.40188e+06	8.19731e+06	7.64068e+06	4.5247e+06	0	3.93129e+06	0	4.95111e+06	0	6.36249e+06	7.1607e+06	8.74987e+06	0	4.93699e+06	0	5.68891e+06	5.45959e+06	5.7851e+06	5.39159e+06	5.0986e+06
AT1G48920;AT3G18610	AT1G48920	23	23	1.49599e+08	1.1274e+08	1.6087e+08	2.0004e+08	1.2494e+08	1.4986e+08	1.3718e+08	1.6013e+08	1.8185e+08	1.3982e+08	1.4637e+08	1.7816e+08	1.0918e+08	1.3975e+08	9.96288e+07	1.51639e+08	1.6337e+08	1.7158e+08	2.0783e+08	2.08041e+08	1.8815e+08	1.9225e+08	1.9521e+08	1.6259e+08	1.2043e+08	2.0412e+08	2.442e+08	1.4968e+08	9.4477e+07	1.2089e+08	1.5123e+08	1.2773e+08	2.64071e+08	2.1674e+08	1.4985e+08	1.8213e+08	1.2866e+08	1.4657e+08	1.2916e+08	1.55781e+08	2.12e+08	1.6572e+08	1.2325e+08	1.8368e+08	2.57559e+08	2.22891e+08
AT1G49300	AT1G49300	11	5	7.5461e+06	9.79939e+06	7.38118e+06	1.1292e+07	7.39983e+06	7.72279e+06	1.0096e+07	9.2785e+06	1.0921e+07	7.85261e+06	8.49799e+06	1.0399e+07	7.44128e+06	0	1.1353e+07	8.53707e+06	1.1018e+07	1.0547e+07	1.1284e+07	1.2522e+07	6.77021e+06	0	9.8268e+06	1.4191e+07	1.0751e+07	9.44782e+06	1.0271e+07	1.1861e+07	1.1738e+07	9.2812e+06	7.01368e+06	1.0081e+07	1.3944e+07	0	1.3448e+07	7.77402e+06	5.0297e+06	1.1353e+07	0	0	6.58111e+06	9.63338e+06	1.41521e+06	0	4.70988e+06	6.23302e+06
AT1G49340	AT1G49340	2	2	8.65788e+07	5.77329e+07	6.53408e+07	1.3205e+08	5.8966e+07	1.0412e+08	3.51439e+07	6.89511e+07	6.50962e+07	1.4626e+06	6.66222e+07	9.09147e+07	5.43381e+07	4.90449e+07	6.95381e+07	4.95699e+07	6.82332e+07	4.5429e+07	4.7716e+07	4.2871e+07	7.20228e+07	5.70961e+07	4.54548e+07	6.71521e+07	1.107e+08	1.6908e+08	1.5623e+08	6.83278e+07	5.27249e+07	4.85232e+07	6.38419e+07	1.1718e+08	7.4542e+07	6.9567e+07	9.59042e+07	8.55729e+07	5.44131e+07	5.02681e+07	4.45259e+07	6.46331e+07	4.4474e+07	7.06252e+07	4.46671e+07	4.8606e+07	7.20308e+07	9.58721e+06
AT1G49380	AT1G49380	7	7	6.58668e+06	6.5242e+06	5.4741e+06	5.92059e+06	6.7269e+06	7.971e+06	5.47808e+06	6.15429e+06	4.17331e+06	6.1545e+06	6.60831e+06	6.35381e+06	5.93571e+06	6.04152e+06	4.6214e+06	4.57881e+06	6.53008e+06	6.0567e+06	6.00361e+06	4.58891e+06	7.74332e+06	4.82521e+06	7.34352e+06	3.20359e+06	5.16419e+06	7.0314e+06	4.0765e+06	5.63651e+06	2.88011e+06	5.18859e+06	7.87981e+06	4.35971e+06	3.62581e+06	4.17539e+06	0	1.6644e+06	1.2692e+07	6.82941e+06	6.05091e+06	3.6553e+06	3.4024e+06	7.1896e+06	5.79911e+06	5.45369e+06	5.2635e+06	6.58148e+06
AT1G49430	AT1G49430	3	3	0	0	0	0	1.7794e+06	2.2484e+06	2.61509e+06	0	2.45781e+06	2.3571e+06	0	1.9982e+06	0	0	0	0	2.3623e+06	0	1.8566e+06	2.48659e+06	0	0	0	2.79941e+06	2.76041e+06	0	0	0	3.3171e+06	0	0	0	3.1156e+06	0	2.03271e+06	0	0	0	1.4368e+06	0	2.738e+06	0	0	1.9041e+06	2.6904e+06	2.1176e+06
AT1G49480	AT1G49480	3	3	0	0	0	0	2.09531e+06	0	3.26341e+06	0	2.53591e+06	0	0	0	0	0	2.40151e+06	1.651e+06	2.59721e+06	3.55491e+06	0	0	0	0	0	0	0	0	0	3.6255e+06	2.6888e+06	1.2211e+06	0	0	0	1.2659e+06	2.08759e+06	0	0	0	0	0	2.98091e+06	0	0	0	0	1.2957e+06
AT1G49600	AT1G49600	5	2	5.61529e+06	0	8.70082e+06	6.79419e+06	5.7015e+06	6.18019e+06	0	7.29391e+06	5.7678e+06	6.2749e+06	0	7.27542e+06	5.9722e+06	0	6.29419e+06	4.48809e+06	6.14091e+06	6.05468e+06	6.20909e+06	0	9.55881e+06	6.2806e+06	5.4433e+06	0	7.0974e+06	6.69968e+06	6.19241e+06	7.99629e+06	4.8583e+06	5.85769e+06	4.8214e+06	3.98459e+06	5.40679e+06	5.92749e+06	6.40022e+06	5.81489e+06	5.1021e+06	0	0	4.77639e+06	4.76839e+06	6.10631e+06	7.76142e+06	5.6791e+06	9.21281e+06	6.0002e+06
AT1G49630	AT1G49630	20	4	0	0	0	0	0	1.5892e+06	0	0	0	0	0	0	0	0	0	0	0	1.1821e+06	0	1.88079e+06	0	0	0	1.0662e+06	0	0	0	0	0	0	0	0	1.4043e+06	0	0	0	1.5348e+06	0	0	1.5111e+06	0	1.6772e+06	0	0	0	0
AT1G49650	AT1G49650	2	2	1.6001e+07	1.667e+07	1.5256e+07	1.1169e+07	0	1.4082e+07	1.3884e+07	1.2874e+07	1.5459e+07	1.6381e+07	1.641e+07	1.5208e+07	2.0598e+07	0	0	1.81e+07	0	1.3291e+07	1.3827e+07	1.79609e+07	1.1736e+07	1.8089e+07	1.8561e+07	1.2382e+07	0	1.702e+07	1.2061e+07	2.0909e+07	0	1.3887e+07	1.2428e+07	1.3989e+07	1.4764e+07	1.7762e+07	1.4649e+07	1.0097e+07	1.3794e+07	1.6747e+07	1.856e+07	0	1.6703e+07	2.21861e+07	0	1.4322e+07	0	1.5657e+07
AT1G49660	AT1G49660	4	4	6.51069e+06	1.1003e+07	8.76468e+06	8.87823e+06	0	9.4623e+06	5.50309e+06	7.15272e+06	9.32259e+06	7.7115e+06	1.0707e+07	7.86137e+06	9.29247e+06	8.33268e+06	6.90998e+06	8.74108e+06	1.1586e+07	7.54579e+06	1.047e+07	7.47002e+06	1.2619e+07	6.9647e+06	9.10363e+06	7.6115e+06	1.4059e+07	7.79199e+06	8.03959e+06	9.60118e+06	6.158e+06	7.89228e+06	6.55748e+06	9.0326e+06	7.48759e+06	6.6156e+06	7.29249e+06	9.28828e+06	1.2504e+07	5.305e+06	5.2674e+06	9.24281e+06	6.55339e+06	7.77381e+06	9.34472e+06	8.5269e+06	1.1915e+07	9.90592e+06
AT1G49670	AT1G49670	8	8	4.02239e+06	4.8644e+06	0	0	4.05761e+06	2.3172e+06	3.2722e+06	4.69219e+06	3.294e+06	3.27799e+06	5.58409e+06	4.0452e+06	4.11911e+06	0	7.32821e+06	3.25609e+06	3.42901e+06	2.42991e+06	0	4.39719e+06	3.65171e+06	3.59911e+06	2.89121e+06	3.8431e+06	4.7857e+06	3.1903e+06	0	3.32781e+06	4.45981e+06	4.34429e+06	4.71959e+06	6.60282e+06	0	0	0	2.7557e+06	0	3.6681e+06	2.6146e+06	0	2.6691e+06	3.18129e+06	1.2975e+07	0	0	0
AT1G49740	AT1G49740	1	1	1.6016e+06	0	3.42561e+06	0	0	0	0	0	2.83831e+06	0	0	0	0	0	0	0	0	2.5513e+06	0	0	0	0	1.9861e+06	2.11619e+06	0	0	2.0625e+06	0	1.8753e+06	0	0	2.33091e+06	0	2.3671e+06	0	2.47739e+06	0	0	0	1.8461e+06	2.3752e+06	3.026e+06	0	4.65271e+06	0	0
AT1G49750	AT1G49750	17	17	1.1337e+08	1.2517e+08	1.2529e+08	1.1893e+08	1.2891e+08	1.1698e+08	1.3858e+08	8.7986e+07	1.3336e+08	1.0242e+08	1.0602e+08	8.50548e+07	1.2498e+08	1.0756e+08	1.0639e+08	1.0261e+08	1.4992e+08	1.1016e+08	1.1835e+08	9.4038e+07	9.38277e+07	9.5183e+07	9.9848e+07	1.0106e+08	1.1287e+08	9.80008e+07	8.41331e+07	1.5312e+08	1.6175e+08	1.3768e+08	1.1598e+08	1.4425e+08	1.129e+08	8.16229e+07	1.2022e+08	9.08227e+07	1.1105e+08	1.2559e+08	1.1765e+08	1.0215e+08	1.1615e+08	1.2291e+08	1.2195e+08	1.225e+08	7.93639e+07	9.29628e+07
AT1G49760	AT1G49760	22	20	1.1024e+08	1.0906e+08	1.2033e+08	1.3394e+08	1.1384e+08	1.1133e+08	1.0487e+08	1.2922e+08	1.4168e+08	1.1127e+08	1.3643e+08	1.5227e+08	9.1594e+07	1.0278e+08	1.02e+08	8.87202e+07	1.1089e+08	9.73988e+07	1.1659e+08	1.1692e+08	1.4276e+08	1.1995e+08	1.3164e+08	1.108e+08	9.72658e+07	1.2542e+08	1.3718e+08	1.1187e+08	9.90141e+07	1.2381e+08	1.0493e+08	1.0332e+08	1.4097e+08	1.4229e+08	1.233e+08	1.045e+08	9.85532e+07	9.33593e+07	8.65542e+07	1.0708e+08	1.1351e+08	9.90669e+07	1.0466e+08	1.0866e+08	1.1701e+08	1.1368e+08
AT1G49820	AT1G49820	5	5	0	0	0	0	0	0	0	0	0	0	0	0	2.07781e+06	0	2.15799e+06	0	0	0	0	0	1.98061e+06	0	0	0	0	0	0	0	0	2.42471e+06	0	0	1.0274e+06	0	0	0	1.4604e+06	0	0	2.538e+06	0	1.72e+06	1.7438e+06	671999	0	0
AT1G49970	AT1G49970	11	11	4.43749e+07	4.59191e+07	4.415e+07	7.06198e+07	4.40369e+07	3.2549e+07	4.89271e+07	3.47399e+07	6.97698e+07	4.03359e+07	4.6919e+07	4.696e+07	3.83531e+07	4.9896e+07	4.09571e+07	4.35681e+07	5.95311e+07	5.97829e+07	5.35592e+07	5.96529e+07	4.3128e+07	4.42379e+07	4.64379e+07	2.96141e+07	4.92681e+07	4.27592e+07	3.73799e+07	5.14519e+07	4.99531e+07	4.03021e+07	5.55942e+07	4.48539e+07	5.63948e+07	4.56838e+07	4.7265e+07	4.1874e+07	4.56161e+07	4.84741e+07	4.55261e+07	5.1319e+07	5.6275e+07	4.6854e+07	5.92569e+07	6.44408e+07	4.27761e+07	4.16511e+07
AT1G49975	AT1G49975	4	4	0	0	0	0	3.13949e+06	0	0	0	0	0	0	0	0	0	0	0	2e+07	0	0	0	0	0	0	0	0	0	0	0	0	0	0	0	1.4256e+06	0	0	2.1591e+06	0	0	0	1.7969e+06	1.4354e+06	0	0	0	0	0
AT1G50170	AT1G50170	1	1	958507	2.0408e+06	0	0	811538	532341	808159	1.1003e+06	0	0	826932	0	1.1084e+06	876722	954682	1.6625e+06	919092	599670	574342	698718	1.0982e+06	1.0353e+06	970212	1.4201e+06	0	0	0	1.5522e+06	1.4386e+06	1.4372e+06	1.1782e+06	0	0	0	657331	583010	1.4507e+06	1.3928e+06	1.2155e+06	1.1007e+06	820168	982610	959172	883818	660569	0
AT1G50200	AT1G50200	38	38	2.18929e+08	2.2614e+08	2.3122e+08	2.22569e+08	2.0717e+08	2.2859e+08	2.1717e+08	2.302e+08	2.0954e+08	2.0541e+08	2.3347e+08	2.3531e+08	2.13101e+08	1.9239e+08	2.0293e+08	2.2142e+08	1.94989e+08	2.28229e+08	2.18759e+08	2.1557e+08	2.1169e+08	2.23691e+08	2.0981e+08	2.216e+08	2.33889e+08	2.24769e+08	2.2779e+08	2.11021e+08	2.0874e+08	2.20671e+08	2.11259e+08	1.9763e+08	2.23211e+08	2.1211e+08	2.196e+08	2.446e+08	2.0621e+08	2.2503e+08	2.18431e+08	2.10569e+08	2.0613e+08	2.1925e+08	2.0623e+08	2.20499e+08	2.3954e+08	2.3358e+08
AT1G50250	AT1G50250	47	13	2.23139e+08	1.7247e+08	2.37389e+08	2.5535e+08	1.7439e+08	1.90119e+08	1.8662e+08	1.9312e+08	2.1747e+08	1.7237e+08	2.0778e+08	2.3168e+08	1.8442e+08	1.7042e+08	1.7631e+08	1.5602e+08	1.8619e+08	2.19919e+08	2.0782e+08	1.8649e+08	1.6012e+08	1.8019e+08	1.5264e+08	1.9305e+08	2.2304e+08	2.34331e+08	2.1382e+08	1.878e+08	1.944e+08	1.8662e+08	1.9525e+08	2.1452e+08	2.02491e+08	2.2304e+08	2.1703e+08	2.4437e+08	1.8094e+08	1.93579e+08	2.0027e+08	1.7259e+08	2.083e+08	1.89e+08	1.6967e+08	2.03881e+08	1.939e+08	1.852e+08
AT1G50320	AT1G50320	5	5	4.1896e+07	4.2747e+07	4.84281e+07	3.2159e+07	2.85301e+07	2.5805e+07	2.4963e+07	2.5767e+07	4.38499e+07	3.42609e+07	3.1454e+07	4.26869e+07	2.88131e+07	2.60661e+07	2.4096e+07	2.2136e+07	2.974e+07	2.77511e+07	2.9267e+07	2.8539e+07	2.697e+07	2.81849e+07	2.78461e+07	3.02879e+07	3.2946e+07	3.66139e+07	3.68089e+07	3.34191e+07	2.9095e+07	2.6108e+07	3.84521e+07	4.9672e+07	4.88001e+07	3.0568e+07	5.45059e+07	3.06461e+07	3.26199e+07	2.5433e+07	2.8843e+07	2.7358e+07	2.89049e+07	3.0679e+07	3.1512e+07	3.12411e+07	2.2287e+07	3.0134e+07
AT1G50380	AT1G50380	15	15	2.23839e+07	2.3742e+07	2.25649e+07	2.8252e+07	2.1988e+07	2.8223e+07	2.1832e+07	2.28171e+07	2.4067e+07	2.3227e+07	2.4754e+07	2.5699e+07	2.53299e+07	2.6787e+07	2.2294e+07	1.76069e+07	2.44941e+07	2.5054e+07	2.0747e+07	2.2996e+07	2.56479e+07	2.11719e+07	2.15231e+07	2.43299e+07	2.4671e+07	2.6995e+07	2.6137e+07	2.18389e+07	2.45379e+07	2.55141e+07	2.28e+07	2.50219e+07	2.54189e+07	2.7666e+07	2.54371e+07	2.99109e+07	2.4626e+07	2.9041e+07	2.84329e+07	2.1338e+07	2.0355e+07	2.4156e+07	2.4083e+07	2.45451e+07	3.0036e+07	2.62039e+07
AT1G50430	AT1G50430	2	2	8.3402e+06	7.8114e+06	1.0717e+07	7.07609e+06	8.93731e+06	1.2261e+07	9.88713e+06	7.48702e+06	1.1297e+07	1.3699e+07	8.74308e+06	1.2469e+07	9.3608e+06	1.0111e+07	1.2702e+07	1.0768e+07	7.9513e+06	1.1471e+07	1.85369e+07	1.4844e+07	9.00953e+06	8.6315e+06	9.89138e+06	8.70709e+06	7.27911e+06	1.385e+07	1.1328e+07	1.2899e+07	9.13967e+06	8.08827e+06	1.1309e+07	1.202e+07	1.1125e+07	1.2733e+07	1.0368e+07	1.1605e+07	1.1011e+07	1.2914e+07	8.43578e+06	9.62043e+06	1.4087e+07	1.0083e+07	7.39962e+06	1.4857e+07	9.48851e+06	1.183e+07
AT1G50450	AT1G50450	10	10	3.6939e+07	4.20391e+07	4.82568e+07	4.23609e+07	3.75419e+07	4.2323e+07	4.02669e+07	4.47381e+07	4.38599e+07	4.35621e+07	5.382e+07	4.01729e+07	4.2047e+07	4.46609e+07	3.69889e+07	3.5023e+07	2.9872e+07	4.2063e+07	4.2974e+07	4.2726e+07	3.4087e+07	4.41509e+07	3.94869e+07	3.96251e+07	4.34012e+07	3.665e+07	4.33969e+07	4.0861e+07	3.8187e+07	3.60421e+07	4.25891e+07	4.24591e+07	4.1234e+07	4.55709e+07	3.58771e+07	3.67171e+07	4.0973e+07	3.78311e+07	4.49289e+07	4.73871e+07	4.1452e+07	4.20499e+07	3.88559e+07	4.49121e+07	3.3408e+07	4.61299e+07
AT1G50460;AT3G20040	AT1G50460;AT3G20040	2	2	0	2.92791e+06	0	0	1.8928e+06	0	2.3251e+06	0	0	0	1.5505e+06	0	1.6434e+06	1.8433e+06	1.449e+06	2.0558e+06	1.5413e+06	0	0	1.9131e+06	0	1.2435e+06	0	1.8282e+06	0	0	0	2.72601e+06	2.1511e+06	1.99889e+06	0	0	0	0	0	0	2.89379e+06	1.3681e+06	1.6249e+06	2.15949e+06	0	2.6604e+06	1.776e+06	0	1.4204e+06	0
AT1G50480;AT2G12280	AT1G50480	25	25	1.7479e+08	1.4995e+08	1.6332e+08	1.3958e+08	1.638e+08	1.6015e+08	1.6518e+08	1.60699e+08	1.65101e+08	1.6043e+08	1.446e+08	1.7386e+08	1.51601e+08	1.5774e+08	1.4584e+08	1.4499e+08	1.4561e+08	1.5232e+08	1.5769e+08	1.6653e+08	1.3498e+08	1.5708e+08	1.4645e+08	1.4303e+08	1.6792e+08	1.8372e+08	1.7525e+08	1.8644e+08	1.7761e+08	1.4187e+08	1.4478e+08	1.5841e+08	1.74739e+08	1.7298e+08	1.5592e+08	1.7934e+08	1.3859e+08	1.4518e+08	1.4026e+08	1.6091e+08	1.5023e+08	1.59929e+08	1.3446e+08	1.38161e+08	1.5032e+08	1.49599e+08
AT1G50500	AT1G50500	7	7	4.98468e+06	5.16e+06	2.7858e+06	0	4.17991e+06	3.54801e+06	4.81082e+06	4.66039e+06	4.98959e+06	3.40431e+06	2.93771e+06	5.60518e+06	3.0576e+06	4.31279e+06	4.43121e+06	5.17368e+06	5.39301e+06	6.52909e+06	3.68811e+06	5.14268e+06	2.1634e+06	6.01899e+06	3.93469e+06	5.68398e+06	2.6083e+06	4.1758e+06	3.72611e+06	2.45549e+06	4.53361e+06	5.2312e+06	5.2704e+06	3.4325e+06	5.32109e+06	5.1331e+06	4.5117e+06	4.8799e+06	3.74291e+06	7.29022e+06	3.48481e+06	4.00461e+06	4.06569e+06	4.34691e+06	3.41871e+06	5.7577e+06	5.32681e+06	3.71479e+06
AT1G50670	AT1G50670	4	4	4.5383e+06	5.4159e+06	2.5091e+06	2.7276e+06	4.5394e+06	2.4115e+06	4.0776e+06	3.3781e+06	3.84779e+06	5.38689e+06	3.87671e+06	2.95439e+06	4.4003e+06	2.9756e+06	4.3928e+06	3.92331e+06	4.91469e+06	3.91269e+06	4.9664e+06	5.08561e+06	6.43269e+06	4.12591e+06	5.58231e+06	4.13751e+06	2.4825e+06	1.99851e+06	0	4.60242e+06	3.7289e+06	5.04139e+06	4.07619e+06	3.3081e+06	4.17331e+06	3.11919e+06	4.3142e+06	3.0331e+06	4.90591e+06	3.68379e+06	2.99711e+06	4.85992e+06	4.63661e+06	4.18469e+06	5.27661e+06	4.38009e+06	4.3171e+06	4.32428e+06
AT1G50900	AT1G50900	6	6	9.73507e+06	1.0278e+07	9.01577e+06	9.86529e+06	8.57711e+06	0	2.348e+06	8.80481e+06	1.1101e+07	8.81342e+06	1.0129e+07	7.2889e+06	6.25509e+06	8.23359e+06	7.31999e+06	9.22802e+06	1.5125e+07	1.0821e+07	1.5025e+07	8.83311e+06	0	7.61599e+06	9.1384e+06	6.1907e+06	8.6403e+06	4.9386e+06	1.0251e+07	1.4069e+07	1.0692e+07	8.0275e+06	9.46493e+06	3.73351e+06	7.78098e+06	1.1233e+07	1.0121e+07	1.0356e+07	0	5.37521e+06	9.98499e+06	3.3031e+06	1.1822e+07	1.0771e+07	1.64321e+07	8.53098e+06	0	6.68201e+06
AT1G50920	AT1G50920	4	4	0	1.0822e+06	0	0	1.6607e+06	0	1.95471e+06	2.0783e+06	1.7122e+06	2.5595e+06	0	1.3116e+06	1.7032e+06	1.1352e+06	1.5537e+06	3.0376e+06	1.6812e+06	2.4856e+06	3.0853e+06	2.4411e+06	4.70789e+06	1.9296e+06	2.1637e+06	1.4595e+06	0	0	0	0	1.6209e+06	1.6935e+06	0	0	1.8731e+06	0	0	0	1.5649e+06	1.1019e+06	889898	1.9894e+06	2.817e+06	2.9819e+06	1.6904e+06	2.6951e+06	1.7327e+06	2.65241e+06
AT1G50940	AT1G50940	8	8	7.64121e+06	7.47732e+06	0	3.50891e+06	8.69172e+06	8.63042e+06	6.68228e+06	0	4.37069e+06	1.2488e+07	0	1.2219e+07	6.41319e+06	6.2437e+06	6.6245e+06	4.4275e+06	9.30639e+06	1.0309e+07	7.23519e+06	6.1358e+06	4.4703e+06	6.68418e+06	5.13161e+06	6.21762e+06	6.5694e+06	1.2321e+07	1.0225e+07	7.17969e+06	6.16e+06	7.47307e+06	1.2482e+07	7.39619e+06	0	8.24461e+06	1.5277e+07	4.22491e+06	9.66823e+06	8.14498e+06	0	6.0468e+06	5.7184e+06	6.97219e+06	0	7.50999e+06	7.63052e+06	8.49522e+06
AT5G54640;AT1G51060;AT4G27230;AT3G20670	AT5G54640;AT1G51060;AT4G27230;AT3G20670	4	2	0	0	0	0	1.9101e+06	1.9151e+06	2.4799e+06	0	1.1661e+06	1.133e+06	1.7252e+06	0	1.53369e+06	2.4147e+06	1.6402e+06	2.7743e+06	4.34231e+06	2.67071e+06	2.59741e+06	4.55039e+06	1.8839e+06	0	1.8437e+06	1.996e+06	874489	0	0	0	3.2487e+06	3.79829e+06	2.328e+06	4.86099e+06	2.33421e+06	1.219e+06	0	0	1.9825e+06	2.3659e+06	2.799e+06	0	4.49799e+06	0	3.293e+06	3.02369e+06	3.6444e+06	0
AT1G51100	AT1G51100	6	6	9.11701e+06	1.4446e+07	4.79211e+06	0	1.1104e+07	1.4981e+07	1.5633e+07	9.29131e+06	8.30587e+06	1.4017e+07	1.3467e+07	8.78962e+06	1.3353e+07	1.7525e+07	1.5859e+07	9.24537e+06	3.85621e+07	1.8118e+07	1.6155e+07	2.3238e+07	9.80041e+06	1.2318e+07	1.204e+07	1.204e+07	0	7.41338e+06	0	1.465e+07	1.7837e+07	1.3925e+07	1.2685e+07	1.0645e+07	8.97083e+06	1.5213e+07	7.44381e+06	3.5102e+06	1.59839e+07	1.1719e+07	1.3825e+07	1.403e+07	2.5841e+07	1.5388e+07	2.55089e+07	1.9656e+07	8.14453e+06	4.84948e+06
AT1G51110	AT1G51110	17	17	1.3242e+08	1.3918e+08	1.2053e+08	9.37562e+07	1.099e+08	1.2772e+08	1.2522e+08	1.1257e+08	1.4788e+08	1.1696e+08	1.2817e+08	1.2341e+08	1.3523e+08	1.3323e+08	1.2985e+08	1.3687e+08	1.1607e+08	1.2618e+08	1.3465e+08	1.2067e+08	1.0918e+08	1.219e+08	1.2463e+08	1.1457e+08	1.2673e+08	1.41391e+08	1.2499e+08	1.5539e+08	1.2453e+08	1.2251e+08	1.2444e+08	1.4711e+08	1.1971e+08	1.1265e+08	1.2143e+08	1.3313e+08	1.3985e+08	1.4223e+08	1.3773e+08	1.3076e+08	1.284e+08	1.4981e+08	1.2776e+08	1.367e+08	1.1613e+08	1.2532e+08
AT1G51160	AT1G51160	1	1	0	0	0	0	3.90749e+06	0	0	0	0	0	3.2234e+06	0	0	3.0212e+06	4.4322e+06	2.7513e+06	2.3859e+06	0	0	0	0	0	0	0	0	0	0	0	4.97171e+06	0	0	0	0	0	0	0	2.9946e+06	0	0	0	0	3.1777e+06	2.63609e+06	0	0	0
AT1G51390	AT1G51390	4	3	2.4674e+06	0	2.6844e+06	0	2.1982e+06	0	0	0	0	2.4755e+06	0	0	2.24569e+06	0	1.97921e+06	0	2.2922e+06	3.1821e+06	793351	2.3799e+06	0	0	1.9517e+06	0	0	0	2.40721e+06	2.1543e+06	2.3014e+06	0	0	0	0	1.9408e+06	0	1.6885e+06	0	0	1.6134e+06	0	0	0	1.77249e+06	0	0	0
AT1G51400	AT1G51400	2	2	0	0	3.3458e+06	8.8786e+06	6.62859e+06	2.40451e+06	4.3746e+06	0	0	1.8804e+06	0	3.8876e+06	4.8311e+06	0	0	0	2.1796e+07	2.3095e+06	1.1082e+06	0	3.86201e+06	0	1.93859e+06	0	0	4.95289e+06	3.1374e+06	0	5.18769e+06	0	3.3449e+06	2.9908e+06	5.7863e+06	3.60601e+06	3.22561e+06	2.9374e+06	0	0	1.87211e+06	0	0	0	0	0	0	1.552e+06
AT1G51500;AT3G21090;AT3G21080	AT1G51500;AT3G21090	4	4	5.28049e+06	3.77509e+06	7.30681e+06	4.69099e+06	3.5882e+06	3.07599e+06	5.15582e+06	5.48701e+06	3.5317e+06	5.90379e+06	3.8241e+06	6.35152e+06	0	3.59029e+06	2.34099e+06	3.393e+06	1.4994e+06	3.7571e+06	5.71159e+06	2.62381e+06	3.67701e+06	4.06209e+06	2.51589e+06	3.061e+06	4.26999e+06	4.69359e+06	5.72891e+06	6.03512e+06	3.8141e+06	4.9102e+06	4.2012e+06	4.13381e+06	4.52429e+06	6.68131e+06	8.96977e+06	2.89251e+06	2.579e+06	4.25451e+06	5.48101e+06	3.71271e+06	4.767e+06	4.12091e+06	2.7362e+06	6.16671e+06	0	4.60899e+06
AT1G51570;AT3G57880;AT5G12970;AT4G20080;AT4G00700	AT1G51570;AT3G57880	9	8	1.8461e+07	1.6621e+07	1.4321e+07	1.7561e+07	1.4127e+07	1.9059e+07	1.7538e+07	1.7888e+07	1.5496e+07	1.5348e+07	1.558e+07	1.82681e+07	1.4424e+07	1.421e+07	1.002e+07	1.3138e+07	1.4964e+07	2.1286e+07	1.395e+07	1.6787e+07	1.4418e+07	1.5636e+07	1.67271e+07	1.4418e+07	1.184e+07	5.6981e+06	1.6612e+07	2.27949e+07	1.9223e+07	1.4241e+07	1.9725e+07	1.4649e+07	1.9639e+07	1.392e+07	0	2.0681e+07	2.21059e+07	1.5937e+07	2.0946e+07	1.3735e+07	1.7627e+07	2.0859e+07	1.1859e+07	1.5509e+07	1.3727e+07	1.7714e+07
AT1G51630	AT1G51630	5	4	0	4.31291e+06	3.31289e+06	0	0	5.08589e+06	0	0	4.46281e+06	0	0	5.18391e+06	4.09539e+06	1.9509e+06	3.90229e+06	2.99871e+06	3.7347e+06	4.7803e+06	5.40192e+06	4.2641e+06	3.0361e+06	3.35079e+06	4.13421e+06	4.88041e+06	0	2.99939e+06	4.2202e+06	0	3.5572e+06	2.16441e+06	3.22201e+06	0	0	3.46799e+06	0	0	3.94849e+06	3.8607e+06	0	0	3.47199e+06	2.6217e+06	5.113e+06	3.59281e+06	1.8235e+06	3.85861e+06
AT1G51650	AT1G51650	2	2	0	0	0	0	0	0	0	0	0	0	0	0	0	0	0	0	4.48759e+06	8.01899e+06	0	0	0	0	0	0	1.97681e+06	2.6983e+06	0	0	0	0	2.525e+06	1.852e+06	2.65189e+06	1.99981e+06	3.36921e+06	2.5498e+06	0	0	0	0	2.86071e+06	3.8565e+06	3.1115e+06	0	0	0
AT1G51680;AT3G21240	AT1G51680	14	14	3.22769e+07	2.6476e+07	2.40419e+07	2.5559e+07	3.3274e+07	3.65939e+07	3.36849e+07	3.89559e+07	4.12171e+07	3.86041e+07	3.80829e+07	4.31169e+07	3.238e+07	3.1888e+07	4.0297e+07	3.75849e+07	3.6175e+07	4.23368e+07	3.9283e+07	5.2181e+07	3.9554e+07	3.8104e+07	4.261e+07	3.6288e+07	2.74199e+07	2.8225e+07	1.9944e+07	3.25219e+07	2.9957e+07	3.4487e+07	2.4935e+07	2.911e+07	4.31489e+07	4.10831e+07	3.57361e+07	4.24e+07	2.79381e+07	2.95651e+07	3.22081e+07	3.0802e+07	3.80811e+07	3.90909e+07	4.4503e+07	4.02239e+07	3.94699e+07	3.9945e+07
AT1G51690	AT1G51690	8	6	6.5405e+06	7.07859e+06	9.0159e+06	5.79561e+06	1.2239e+07	9.75243e+06	7.68599e+06	1.3617e+07	1.1959e+07	9.46381e+06	9.70347e+06	1.1437e+07	7.61921e+06	1.1409e+07	5.9374e+06	6.76618e+06	9.73352e+06	9.99559e+06	1.1157e+07	1.1127e+07	9.02922e+06	8.79029e+06	1.0388e+07	7.17969e+06	9.6203e+06	9.59672e+06	1.0934e+07	9.05278e+06	8.7758e+06	1.0851e+07	9.06572e+06	1.2148e+07	7.9327e+06	9.95169e+06	1.042e+07	8.9857e+06	1.0235e+07	7.64153e+06	6.55548e+06	1.0358e+07	9.00048e+06	8.63521e+06	7.47059e+06	1.1706e+07	1.1238e+07	1.2295e+07
AT1G51710	AT1G51710	9	6	8.52312e+06	6.57008e+06	8.90998e+06	9.2012e+06	8.3099e+06	7.3611e+06	1.015e+07	1.1813e+07	6.58869e+06	8.64521e+06	8.46032e+06	9.36612e+06	7.73109e+06	6.4363e+06	7.74439e+06	7.63258e+06	8.47188e+06	6.41568e+06	6.35112e+06	5.80921e+06	7.79631e+06	7.46712e+06	6.99251e+06	8.2489e+06	8.60373e+06	5.4513e+06	8.05962e+06	9.4075e+06	1.0052e+07	8.22937e+06	9.29743e+06	7.92039e+06	8.27811e+06	6.79019e+06	9.58568e+06	6.99179e+06	6.3635e+06	7.51702e+06	6.74871e+06	8.26722e+06	7.59748e+06	7.96868e+06	8.21039e+06	8.37681e+06	7.38062e+06	6.24929e+06
AT1G51730	AT1G51730	3	3	3.208e+08	2.88029e+08	0	3.97029e+08	3.05899e+08	0	3.1995e+08	1.98e+06	0	0	0	0	2.91951e+08	0	0	3.69029e+08	5.08901e+08	0	0	0	0	1.2007e+06	0	0	4.25841e+08	3.1892e+08	2.8509e+08	3.1807e+08	3.45821e+08	3.39369e+08	0	0	3.2762e+08	3.2232e+08	4.06441e+08	3.13761e+08	0	0	0	0	3.31371e+08	0	5.0369e+08	0	0	0
AT1G51760;AT1G51780	AT1G51760	5	5	0	0	4.09471e+06	0	2.64481e+06	6.1444e+06	3.82721e+06	0	0	4.90431e+06	0	5.28598e+06	4.87561e+06	0	0	3.77889e+06	0	6.69638e+06	7.67518e+06	4.236e+06	0	0	0	5.2426e+06	4.6471e+06	7.07403e+06	4.21079e+06	0	0	0	4.92178e+06	0	0	5.3174e+06	0	0	0	5.68181e+06	0	7.0293e+06	0	0	0	4.364e+06	0	5.41898e+06
AT1G51805;AT1G51820;AT1G51810;AT1G49100;AT1G51830;AT1G51870;AT1G51880;AT5G16900;AT1G51890;AT1G51620;AT2G14440;AT1G07560;AT3G46400;AT5G59680;AT3G46340;AT2G28970;AT3G46370;AT3G46330;AT1G05700;AT5G59650;AT2G19230	AT1G51805	19	16	4.47899e+07	4.94762e+07	4.7391e+07	4.0208e+07	3.84679e+07	4.78482e+07	4.6036e+07	4.13049e+07	4.77481e+07	5.17268e+07	3.0513e+07	4.40711e+07	4.44669e+07	4.47499e+07	3.6181e+07	3.94191e+07	3.86169e+07	3.49791e+07	4.65659e+07	4.05759e+07	3.2725e+07	4.59659e+07	2.9848e+07	3.18469e+07	5.38581e+07	5.59021e+07	4.4233e+07	4.27201e+07	5.03221e+07	4.0816e+07	4.85161e+07	5.69341e+07	4.4003e+07	4.29002e+07	4.5893e+07	5.0984e+07	4.09259e+07	3.9886e+07	3.6841e+07	3.8943e+07	3.75471e+07	4.2061e+07	3.96448e+07	4.42892e+07	3.6982e+07	4.06719e+07
AT1G51980	AT1G51980	24	15	1.7987e+08	1.7327e+08	1.9939e+08	1.5151e+08	1.7495e+08	1.70259e+08	1.8368e+08	1.97461e+08	2.3534e+08	1.778e+08	1.92731e+08	2.25e+08	1.7512e+08	1.67679e+08	1.69531e+08	1.4231e+08	1.7621e+08	2.19171e+08	2.2094e+08	2.4618e+08	1.806e+08	1.664e+08	2.0385e+08	1.8603e+08	1.83e+08	1.8499e+08	1.7027e+08	2.0202e+08	1.83499e+08	1.7155e+08	1.6097e+08	1.75449e+08	1.69199e+08	1.8529e+08	1.7411e+08	1.7944e+08	1.6219e+08	1.7973e+08	1.7488e+08	1.9133e+08	2.34709e+08	1.95611e+08	1.7995e+08	2.1586e+08	1.5604e+08	1.94551e+08
AT1G52000	AT1G52000	17	16	2.1909e+07	3.77609e+07	2.21921e+07	2.0887e+07	1.7275e+07	3.0546e+07	1.8177e+07	3.49561e+07	3.7332e+07	3.25729e+07	2.21229e+07	2.1225e+07	3.3959e+07	2.50599e+07	3.5068e+07	2.1993e+07	2.0284e+07	5.24751e+07	4.36691e+07	2.9058e+07	2.28419e+07	3.3325e+07	3.35891e+07	8.77028e+07	3.00389e+07	2.7712e+07	2.3318e+07	2.838e+07	1.8749e+07	1.8519e+07	2.41699e+07	1.7464e+07	2.8292e+07	3.7672e+07	1.9918e+07	2.82379e+07	4.72411e+07	4.06621e+07	2.9064e+07	6.69639e+07	3.0579e+07	3.76731e+07	3.0352e+07	3.27629e+07	5.04559e+07	4.65749e+07
AT1G52040;AT1G52030	AT1G52040	4	4	3.94261e+06	0	0	0	0	6.18838e+06	2.8952e+06	5.62991e+06	3.6285e+06	6.0227e+06	0	0	2.3202e+06	2.3818e+06	2.9659e+06	2.3406e+06	2.2151e+06	5.66369e+06	2.4256e+06	1.9755e+06	0	0	0	1.0007e+07	1.1189e+07	0	0	0	4.11711e+06	0	2.2428e+06	0	3.9653e+06	5.68091e+06	0	0	0	2.99669e+06	0	4.5636e+06	2.1223e+06	0	0	3.0589e+06	0	4.1959e+06
AT1G52220	AT1G52220	5	5	4.19259e+07	4.88431e+07	4.0426e+07	4.25239e+07	4.57789e+07	4.07151e+07	4.22261e+07	2.83751e+07	6.07268e+07	4.3462e+07	4.24191e+07	3.26799e+07	4.4109e+07	4.25979e+07	4.40589e+07	4.82241e+07	5.34161e+07	5.24918e+07	5.05771e+07	4.7963e+07	3.40769e+07	3.24609e+07	3.09681e+07	3.33079e+07	4.7984e+07	3.60501e+07	3.47681e+07	5.05361e+07	4.91501e+07	4.53431e+07	4.69542e+07	6.53082e+07	3.27541e+07	4.0795e+07	4.639e+07	4.5534e+07	5.3584e+07	3.63691e+07	4.20581e+07	4.14621e+07	5.15529e+07	5.48421e+07	3.92601e+07	5.87999e+07	3.76911e+07	3.57151e+07
AT1G52230	AT1G52230	6	1	1.0921e+07	3.66581e+06	0	1.6673e+07	2.86581e+06	0	470469	6.54322e+06	1.1273e+07	0	3.9256e+06	0	0	0	6.54971e+06	3.61549e+06	0	1.1672e+06	4.29489e+06	0	5.1179e+06	7.92912e+06	0	4.06541e+06	1.3062e+07	1.2257e+07	6.91521e+07	1.9458e+07	0	6.46729e+06	1.2453e+07	1.4185e+07	3.61001e+07	2.8743e+06	2.04651e+07	2.38121e+07	0	2.54709e+06	0	0	0	1.4083e+07	0	0	5.4608e+07	0
AT1G52280	AT1G52280	8	2	0	2.16e+06	3.48061e+06	0	2.58279e+06	3.5415e+06	0	0	1.97029e+06	0	0	4.41919e+06	0	0	0	1.8318e+06	0	3.20879e+06	3.3845e+06	2.6686e+06	0	3.48501e+06	2.4837e+06	0	0	0	0	2.7128e+06	1.4353e+06	0	0	0	2.9813e+06	2.5331e+06	6.65838e+06	0	2.72371e+06	0	0	2.6095e+06	0	0	0	3.7486e+06	2.92519e+06	0
AT1G52360	AT1G52360	19	5	1.2412e+07	1.5644e+07	2.0647e+07	1.6085e+07	1.9498e+07	1.92159e+07	1.675e+07	1.7434e+07	1.2943e+07	1.9625e+07	2.267e+07	1.9082e+07	9.40202e+06	1.0196e+07	2.5804e+07	1.4528e+07	1.98101e+07	2.1043e+07	1.5347e+07	1.8086e+07	1.8842e+07	1.6545e+07	1.80131e+07	2.0215e+07	1.0862e+07	6.78572e+06	0	1.7189e+07	1.0508e+07	1.312e+07	1.9721e+07	0	2.92911e+06	3.21481e+06	0	0	2.2775e+07	1.1159e+07	1.92279e+07	2.32679e+07	1.6738e+07	2.1704e+07	1.6518e+07	1.7761e+07	1.2898e+07	0
AT1G52380	AT1G52380	11	11	1.47441e+07	1.4564e+07	1.4215e+07	1.3443e+07	1.219e+07	1.2924e+07	1.4197e+07	1.1181e+07	1.3835e+07	1.1129e+07	1.5822e+07	2.16379e+07	1.4876e+07	1.2903e+07	1.52e+07	1.5687e+07	1.96981e+07	1.8408e+07	1.2769e+07	1.6531e+07	1.46159e+07	1.6081e+07	1.2712e+07	1.83981e+07	1.6689e+07	1.6359e+07	1.38089e+07	1.749e+07	1.5466e+07	1.2414e+07	1.2281e+07	9.2582e+06	1.6236e+07	2.0346e+07	2.07561e+07	1.6579e+07	1.3134e+07	1.273e+07	9.88548e+06	1.1082e+07	1.3695e+07	1.9124e+07	1.53939e+07	1.3099e+07	1.3755e+07	1.3966e+07
AT1G52400;AT1G75940	AT1G52400	24	20	5.13261e+07	7.91113e+07	6.67618e+07	9.25917e+07	6.7845e+07	1.53999e+08	9.08038e+07	8.97221e+07	1.1672e+08	1.0277e+08	5.01619e+07	6.45199e+07	1.7363e+08	7.92809e+07	1.2017e+08	9.6783e+07	5.23139e+07	1.2828e+08	9.10541e+07	6.83321e+07	7.49399e+07	5.43079e+07	1.0904e+08	2.95409e+08	7.5436e+07	6.92039e+07	7.06022e+07	6.38268e+07	7.82371e+07	5.81199e+07	7.50709e+07	6.40471e+07	8.39159e+07	7.5887e+07	6.5599e+07	6.28261e+07	1.7046e+08	1.3527e+08	9.08523e+07	3.21061e+08	7.48822e+07	8.08593e+07	5.90982e+07	7.40959e+07	8.97899e+07	1.1631e+08
AT1G52410	AT1G52410	27	27	1.2822e+06	5.45331e+06	908332	0	4.9554e+06	1.0399e+07	5.13282e+06	1.403e+07	1.3827e+07	7.04369e+06	2.18161e+06	4.02211e+06	1.5095e+07	1.1414e+07	9.78534e+06	8.08569e+06	5.95818e+06	1.8703e+07	1.6174e+07	1.1625e+07	9.42708e+06	8.02272e+06	1.4078e+07	6.57292e+07	0	0	7.056e+06	1.7495e+06	4.23429e+06	3.52309e+06	8.40269e+06	1.7961e+06	5.63619e+06	9.66213e+06	0	537431	3.14119e+07	1.0355e+07	4.48591e+06	8.65512e+07	1.6787e+07	5.51909e+06	8.72062e+06	9.99538e+06	3.59699e+06	1.4891e+07
AT1G52510	AT1G52510	17	17	2.23341e+08	2.5333e+08	2.14709e+08	1.7488e+08	2.2432e+08	2.4845e+08	2.5911e+08	2.32901e+08	2.0585e+08	2.2488e+08	2.0995e+08	1.8635e+08	2.18781e+08	2.15329e+08	2.0013e+08	2.15459e+08	2.16281e+08	2.2567e+08	2.1545e+08	2.1233e+08	2.0385e+08	2.0623e+08	2.0646e+08	1.96799e+08	1.9009e+08	1.8655e+08	1.7241e+08	2.26149e+08	2.3283e+08	2.3101e+08	2.2939e+08	2.4496e+08	2.3238e+08	2.0317e+08	2.0973e+08	2.1511e+08	2.28049e+08	2.24701e+08	2.25841e+08	2.0058e+08	2.137e+08	2.3296e+08	2.0172e+08	2.272e+08	1.9976e+08	1.9799e+08
AT1G52670	AT1G52670	6	6	2.2844e+07	2.37639e+07	1.9084e+07	2.1232e+07	2.0286e+07	1.4884e+07	2.2621e+07	2.339e+07	1.7466e+07	2.4931e+07	2.19391e+07	2.0493e+07	1.79161e+07	2.313e+07	2.175e+07	1.9056e+07	2.35211e+07	1.7288e+07	2.1829e+07	2.0647e+07	2.1612e+07	2.0903e+07	2.4256e+07	1.96471e+07	1.8233e+07	2.20911e+07	2.4692e+07	2.21981e+07	2.1993e+07	2.0661e+07	1.7083e+07	2.18739e+07	1.98501e+07	1.9588e+07	2.12029e+07	1.736e+07	1.8297e+07	1.66079e+07	1.80471e+07	2.1618e+07	2.2728e+07	1.81329e+07	2.4022e+07	2.0499e+07	1.5825e+07	1.859e+07
AT1G52730	AT1G52730	6	2	0	0	0	7.84472e+06	0	2.3296e+06	2.44771e+06	1.2422e+06	3.07599e+06	0	0	3.6932e+06	0	0	0	0	4.2607e+06	1.6499e+06	0	0	3.1356e+06	0	0	0	0	3.28691e+06	0	0	0	0	2.2745e+06	0	0	0	0	0	0	0	0	0	0	0	0	0	2.7717e+06	0
AT1G52740;AT4G13570;AT3G54560;AT2G38810	AT1G52740;AT4G13570;AT3G54560;AT2G38810	2	1	1.8591e+08	1.4406e+08	1.2504e+08	1.6689e+08	1.1515e+08	8.98547e+07	1.454e+08	1.246e+08	1.4095e+08	1.2069e+08	1.3949e+08	1.7406e+08	785782	8.3956e+07	7.96958e+07	0	1.0843e+08	1.1882e+08	1.1807e+08	8.5417e+07	7.32482e+07	1.1337e+08	1.0413e+08	1.5912e+08	2.03521e+08	1.6729e+06	4.68559e+06	1.7276e+06	1.5588e+08	3.1447e+06	1.8355e+07	1.1858e+08	1.5672e+06	1.7935e+06	1.612e+06	1.5487e+06	5.41669e+06	4.5863e+06	1.1549e+08	1.1273e+08	1.0945e+08	1.2195e+06	8.46561e+07	1.2941e+08	1.0869e+08	9.54651e+07
AT1G52760	AT1G52760	3	3	0	0	9.43918e+06	3.4148e+06	0	8.09298e+06	1.1985e+07	9.79708e+06	5.5818e+06	1.1833e+07	4.7138e+06	7.67481e+06	5.9638e+06	8.45721e+06	9.24038e+06	0	694209	9.00322e+06	4.73181e+06	7.23309e+06	1.0393e+07	7.3505e+06	8.43362e+06	1.0158e+07	4.4053e+06	0	5.1754e+06	0	0	0	7.4385e+06	1.2211e+07	8.41791e+06	4.81699e+06	0	0	0	1.0116e+07	1.1498e+07	0	7.4433e+06	1.0273e+07	6.35539e+06	7.90969e+06	0	9.89206e+06
AT1G52780	AT1G52780	7	7	1.0328e+07	1.0085e+07	1.1783e+07	0	1.0753e+07	9.86201e+06	1.0395e+07	8.67841e+06	9.56789e+06	9.08371e+06	9.16193e+06	5.28488e+06	1.6871e+07	5.40949e+06	9.92228e+06	8.2702e+06	1.003e+07	9.2868e+06	1.0067e+07	5.9491e+06	6.2843e+06	1.2673e+07	6.11169e+06	9.06478e+06	2.96211e+07	7.22272e+06	6.26559e+06	4.3271e+06	1.0033e+07	8.86709e+06	7.22292e+06	6.60401e+06	0	9.4509e+06	0	8.80231e+06	9.25127e+06	5.71032e+06	1.2985e+07	8.62062e+06	1.1104e+07	6.19679e+06	0	7.92341e+06	0	7.19299e+06
AT1G53000	AT1G53000	4	4	9.41892e+06	1.0511e+07	1.0795e+07	1.0532e+07	1.0485e+07	1.0117e+07	8.60838e+06	8.62468e+06	1.1868e+07	1.0087e+07	1.0317e+07	8.59169e+06	8.1909e+06	8.69449e+06	8.33378e+06	7.5949e+06	8.12091e+06	8.11433e+06	1.108e+07	1.1033e+07	7.83401e+06	9.27323e+06	1.0411e+07	9.30149e+06	8.2958e+06	8.0397e+06	9.65463e+06	1.2084e+07	9.23743e+06	1.0031e+07	1.1801e+07	1.0752e+07	1.1556e+07	1.084e+07	1.0233e+07	1.0753e+07	9.0462e+06	8.43268e+06	8.7923e+06	8.6333e+06	9.8347e+06	8.57182e+06	9.01221e+06	1.086e+07	8.17558e+06	1.0404e+07
AT1G53120	AT1G53120	4	4	2.6193e+06	2.1828e+06	2.1989e+06	0	2.1146e+06	1.5047e+06	0	2.32239e+06	0	0	0	2.0301e+06	3.4406e+06	2.4771e+06	4.0015e+06	0	2.5399e+06	2.68109e+06	2.55521e+06	4.02841e+06	1.3826e+06	3.68259e+06	1.4432e+06	2.4896e+06	0	0	0	2.3981e+06	4.2119e+06	2.5715e+06	2.66139e+06	2.8483e+06	0	0	0	2.6606e+06	3.95211e+06	2.4103e+06	3.29519e+06	3.24411e+06	2.5365e+06	2.2781e+06	2.73659e+06	2.3718e+06	1.76921e+06	2.8289e+06
AT1G53210	AT1G53210	8	8	9.31279e+07	1.0239e+08	1.0142e+08	7.94052e+07	9.74859e+07	9.93771e+07	9.65471e+07	1.136e+08	1.2083e+08	9.84229e+07	1.2086e+08	1.0571e+08	1.1604e+08	1.034e+08	1.0436e+08	1.1031e+08	9.83963e+07	1.1482e+08	1.0749e+08	1.053e+08	9.02298e+07	9.84952e+07	9.28482e+07	1.0616e+08	1.0447e+08	9.13107e+07	9.2908e+07	9.97823e+07	1.0512e+08	1.0232e+08	9.80483e+07	9.84918e+07	8.9742e+07	1.0196e+08	1.0708e+08	1.0512e+08	1.1368e+08	1.0635e+08	9.95012e+07	9.99997e+07	1.0046e+08	1.082e+08	9.4899e+07	1.1325e+08	1.1784e+08	1.0186e+08
AT1G53240	AT1G53240	20	10	7.73588e+08	6.13871e+08	7.06008e+08	6.22902e+08	4.59519e+08	4.91518e+08	5.78078e+08	5.65209e+08	5.9218e+08	5.70578e+08	6.04551e+08	6.2814e+08	5.58089e+08	3.83101e+08	3.4055e+08	4.4872e+08	3.5105e+08	3.84799e+08	4.88529e+08	4.53831e+08	5.34869e+08	5.30799e+08	6.20992e+08	5.6967e+08	6.34938e+08	5.52872e+08	5.73461e+08	4.84369e+08	4.7113e+08	4.5155e+08	5.01759e+08	4.68388e+08	6.00921e+08	6.70578e+08	6.81161e+08	6.80052e+08	4.9771e+08	5.80512e+08	4.90161e+08	4.55719e+08	5.1355e+08	4.50109e+08	3.19139e+08	5.57822e+08	3.71519e+08	5.8866e+08
AT1G53280	AT1G53280	15	15	2.83411e+07	3.7504e+07	3.35421e+07	5.33299e+07	3.3427e+07	3.38401e+07	2.7679e+07	2.6595e+07	4.1258e+07	3.16129e+07	2.5175e+07	2.90149e+07	3.16809e+07	3.10769e+07	2.4419e+07	1.83289e+07	2.0608e+07	2.93161e+07	2.9158e+07	2.5845e+07	3.36469e+07	3.08691e+07	2.27559e+07	2.45389e+07	3.7611e+07	3.64329e+07	4.38399e+07	2.4886e+07	1.78441e+07	2.8534e+07	3.11401e+07	5.1554e+07	2.30631e+07	3.34381e+07	3.2727e+07	3.2617e+07	3.14139e+07	2.4251e+07	1.8486e+07	2.6469e+07	2.9871e+07	2.39291e+07	2.1878e+07	2.2175e+07	3.23401e+07	3.42861e+07
AT1G53310	AT1G53310	49	14	3.7968e+07	3.89411e+07	3.2747e+07	1.1902e+07	3.26679e+07	3.67271e+07	4.42649e+07	3.85169e+07	2.74671e+07	3.46689e+07	3.35561e+07	2.513e+07	3.6615e+07	3.43939e+07	3.51081e+07	3.88419e+07	4.06581e+07	2.46159e+07	3.02879e+07	3.06251e+07	3.93459e+07	2.98209e+07	3.4905e+07	3.91321e+07	3.63059e+07	1.83651e+07	4.047e+07	3.64569e+07	3.58851e+07	4.06209e+07	4.27171e+07	3.7734e+07	2.3605e+07	2.9974e+07	3.62129e+07	3.3051e+07	3.78411e+07	4.8006e+07	3.77701e+07	4.10079e+07	3.96811e+07	3.04929e+07	3.7294e+07	2.88991e+07	3.2827e+07	4.17809e+07
AT1G53430	AT1G53430	15	8	7.64322e+06	5.2635e+06	0	1.1708e+07	5.17322e+06	0	1.0417e+07	7.11691e+06	9.54061e+06	8.20271e+06	7.81953e+06	7.96852e+06	9.6942e+06	9.47773e+06	7.44092e+06	7.67699e+06	8.37641e+06	7.5358e+06	1.2463e+07	7.71091e+06	1.0008e+07	6.77331e+06	8.13488e+06	9.35269e+06	1.0292e+07	6.1718e+06	6.60231e+06	8.86992e+06	7.10932e+06	7.51812e+06	4.5274e+06	8.84628e+06	8.15577e+06	7.55531e+06	1.0076e+07	8.46202e+06	6.46079e+06	8.13601e+06	8.56713e+06	6.99072e+06	9.00753e+06	1.0076e+07	9.40242e+06	8.44151e+06	6.97862e+06	6.81371e+06
AT1G53500	AT1G53500	17	4	5.9821e+06	4.40012e+06	2.87961e+06	0	6.67432e+06	0	0	5.44002e+06	0	0	0	0	0	4.2238e+06	0	4.6531e+06	5.46171e+06	3.44261e+06	0	0	4.671e+06	0	3.84129e+06	0	4.20621e+06	0	0	5.92199e+06	0	0	0	0	4.27031e+06	2.57081e+06	0	0	0	3.18681e+06	0	0	0	4.28579e+06	4.53421e+06	0	0	0
AT1G53520	AT1G53520	8	8	2.9967e+07	3.1865e+07	3.07629e+07	2.3167e+07	2.38269e+07	2.84231e+07	2.04279e+07	2.89149e+07	3.0104e+07	2.7629e+07	3.1742e+07	2.76669e+07	2.7621e+07	1.8807e+07	2.72469e+07	2.3685e+07	2.2834e+07	1.6369e+07	2.3351e+07	1.4738e+07	2.08721e+07	2.90559e+07	2.4743e+07	2.4336e+07	3.14e+07	1.83859e+07	2.35061e+07	2.8711e+07	1.8461e+07	2.5277e+07	2.13061e+07	2.4722e+07	2.2928e+07	2.48179e+07	2.61259e+07	2.2831e+07	2.55879e+07	2.2531e+07	2.301e+07	2.54221e+07	2.1291e+07	1.4174e+07	1.607e+07	2.0207e+07	3.02441e+07	2.55311e+07
AT1G53580	AT1G53580	10	10	3.3674e+07	2.3075e+07	2.5785e+07	1.8628e+07	2.4792e+07	2.05119e+07	1.8397e+07	3.698e+07	2.32301e+07	3.5555e+07	2.00789e+07	2.5082e+07	2.14501e+07	8.07438e+06	2.41679e+07	1.8706e+07	1.7545e+07	2.0352e+07	1.791e+07	1.6661e+07	2.0425e+07	1.86529e+07	2.2159e+07	2.208e+07	2.05171e+07	1.63989e+07	3.15501e+07	2.1945e+07	1.8472e+07	1.413e+07	1.5679e+07	2.5175e+07	2.1251e+07	2.0126e+07	2.8538e+07	2.2519e+07	2.5492e+07	2.46369e+07	2.0577e+07	2.5295e+07	1.9109e+07	1.5694e+07	1.4143e+07	1.6589e+07	1.6331e+07	3.3206e+07
AT1G53670	AT1G53670	3	3	9.14081e+06	1.1046e+07	1.3558e+07	1.4546e+07	0	9.49608e+06	1.261e+07	1.1572e+07	1.0979e+07	9.5553e+06	9.22259e+06	1.3973e+07	1.4095e+07	8.90312e+06	1.2445e+07	8.10938e+06	1.1221e+07	1.3806e+07	1.3699e+07	1.9326e+07	1.1901e+07	1.1774e+07	1.2016e+07	1.0737e+07	1.1605e+07	8.56321e+06	0	1.1544e+07	1.3722e+07	1.0469e+07	1.4182e+07	0	1.2364e+07	1.6377e+07	9.97821e+06	1.2169e+07	1.7142e+07	1.3959e+07	1.8275e+07	1.1772e+07	1.71869e+07	0	1.6501e+07	0	0	1.2224e+07
AT1G53730	AT1G53730	1	1	0	0	0	0	0	0	0	0	1.603e+06	0	0	0	1.343e+06	0	0	0	0	0	0	0	0	0	0	0	0	0	0	0	0	0	0	0	0	0	0	0	0	0	0	0	0	0	0	0	0	0
AT1G53750	AT1G53750	20	17	7.69352e+07	8.28771e+07	8.4034e+07	7.7044e+07	8.10793e+07	8.93658e+07	8.6357e+07	8.50861e+07	9.8718e+07	8.53211e+07	7.9506e+07	9.08819e+07	6.84449e+07	6.96399e+07	6.45172e+07	6.80749e+07	8.10169e+07	8.54839e+07	9.45111e+07	8.69649e+07	6.87978e+07	7.25449e+07	7.98251e+07	7.32711e+07	7.68227e+07	8.2791e+07	8.02662e+07	9.75318e+07	8.06119e+07	8.6057e+07	9.93358e+07	9.81272e+07	8.88809e+07	8.69281e+07	8.20608e+07	8.23942e+07	8.29587e+07	7.88299e+07	8.16891e+07	8.26327e+07	9.0096e+07	8.9234e+07	7.04541e+07	9.43082e+07	6.23199e+07	7.42342e+07
AT1G53760	AT1G53760	2	2	0	1.7918e+06	0	0	0	0	0	0	0	0	0	0	0	1.27e+06	0	0	0	1.77731e+06	982610	1.5601e+06	0	0	0	0	0	0	0	0	0	0	0	0	0	0	0	0	0	0	0	768300	2.0767e+06	0	0	0	0	0
AT1G53840	AT1G53840	5	5	3.49049e+06	1.9974e+06	1.1756e+06	0	1.2409e+06	2.18641e+06	1.4943e+06	1.7858e+06	2.4234e+06	1.8644e+06	2.89309e+06	1.8974e+06	1.0563e+06	2.1047e+06	1.777e+06	1.5849e+06	979231	3.1893e+06	2.3203e+06	2.1723e+06	2.3731e+06	1.466e+06	1.77179e+06	1.5943e+06	1.3136e+06	1.9952e+06	3.08941e+06	0	1.7136e+06	0	1.6372e+06	1.6076e+06	0	3.1413e+06	0	1.96821e+06	0	0	1.249e+06	1.367e+06	3.3249e+06	1.1982e+06	1.74649e+06	1.70209e+06	0	1.1187e+06
AT1G53850	AT1G53850	12	2	0	0	0	2.79021e+06	2.79251e+06	0	3.1727e+06	0	3.95751e+06	2.8696e+06	3.39559e+06	2.92209e+06	3.07071e+06	4.2492e+06	1.024e+07	3.8365e+06	5.4476e+06	3.3336e+06	3.26789e+06	5.666e+06	4.8823e+06	3.12159e+06	5.12489e+06	3.71191e+06	0	0	0	0	2.99921e+06	3.08511e+06	3.96379e+06	7.90388e+06	2.36101e+06	0	0	0	2.93311e+06	2.2541e+06	2.8898e+06	2.66839e+06	5.6241e+06	4.36869e+06	5.68552e+06	3.69241e+06	2.58301e+06	0
AT1G54010;AT1G54000	AT1G54010	14	13	7.26601e+07	1.1803e+08	9.44312e+07	8.58259e+07	6.44948e+07	6.76882e+07	8.89012e+07	8.32173e+07	1.3739e+08	1.0528e+08	7.74451e+07	7.99198e+07	9.76387e+07	8.30151e+07	1.0764e+08	7.26979e+07	9.4303e+07	1.1685e+08	1.1224e+08	1.0212e+08	8.89179e+07	7.75831e+07	8.0726e+07	1.128e+08	1.2448e+08	1.0083e+08	9.54552e+07	1.2735e+08	1.2149e+08	9.73549e+07	1.1875e+08	1.1927e+08	1.0427e+08	8.90301e+07	1.0209e+08	1.1171e+08	1.3182e+08	1.094e+08	9.37367e+07	1.3893e+08	1.4458e+08	1.0136e+08	1.1475e+08	1.2629e+08	9.62018e+07	1.1725e+08
AT1G54030	AT1G54030	2	2	0	0	0	0	620749	0	0	0	1.0453e+06	0	0	0	0	581021	0	0	0	0	0	0	0	0	0	1.1265e+06	0	0	0	542909	0	0	0	0	0	0	0	0	0	0	0	736211	0	0	0	0	0	0
AT1G54090	AT1G54090	4	4	0	3.17739e+06	0	0	2.52559e+06	2.02981e+06	2.32469e+06	1.922e+06	2.40381e+06	2.46579e+06	0	1.1396e+06	2.0802e+06	2.1625e+06	2.1251e+06	0	1.7991e+06	1.8266e+06	1.4547e+06	1.4478e+06	2.19511e+06	0	1.3997e+06	1.9948e+06	2.2126e+06	0	0	2.0641e+06	1.66949e+06	1.9485e+06	1.4668e+06	1.684e+06	0	0	1.6429e+06	0	2.7467e+06	0	0	1.58989e+06	1.92681e+06	0	2.2831e+06	1.6757e+06	0	1.4825e+06
AT1G54100	AT1G54100	9	9	3.2042e+07	3.2706e+07	2.48739e+07	2.3853e+07	2.7967e+07	3.0961e+07	3.219e+07	3.45301e+07	3.09419e+07	2.35941e+07	2.4911e+07	2.1417e+07	2.93951e+07	2.59781e+07	3.1365e+07	2.2788e+07	1.8805e+07	2.9188e+07	2.4077e+07	2.20281e+07	2.6225e+07	3.31621e+07	2.8191e+07	2.9153e+07	2.2828e+07	2.24979e+07	3.03361e+07	3.172e+07	2.8457e+07	2.35919e+07	2.5481e+07	2.23329e+07	2.90189e+07	2.7148e+07	1.5776e+07	2.3056e+07	3.27121e+07	1.7495e+07	2.60401e+07	2.9604e+07	2.4347e+07	2.663e+07	2.5852e+07	2.8024e+07	2.5957e+07	2.1555e+07
AT1G54220	AT1G54220	13	9	1.4826e+07	1.4414e+07	1.4688e+07	1.7764e+07	1.749e+07	1.8303e+07	1.7243e+07	1.6488e+07	1.6632e+07	1.5532e+07	1.8791e+07	1.6241e+07	1.3224e+07	1.7873e+07	1.98241e+07	1.0034e+07	1.8524e+07	1.8202e+07	1.9536e+07	2.2291e+07	1.5483e+07	1.7919e+07	1.7207e+07	1.556e+07	1.8582e+07	1.41921e+07	1.351e+07	1.1183e+07	1.1641e+07	1.8298e+07	1.7834e+07	1.5078e+07	1.4375e+07	1.9059e+07	1.59551e+07	1.4239e+07	2.6719e+07	1.5002e+07	2.0208e+07	1.8223e+07	1.75821e+07	1.9315e+07	1.6826e+07	1.8992e+07	1.63571e+07	1.619e+07
AT1G54270	AT1G54270	31	7	6.9567e+07	6.4294e+07	5.58251e+07	5.21969e+07	7.28331e+07	5.609e+07	6.70721e+07	6.73461e+07	6.6898e+07	5.2357e+07	6.8016e+07	5.6564e+07	7.58791e+07	5.10858e+07	5.82801e+07	6.45382e+07	5.49921e+07	6.11428e+07	5.59669e+07	7.67121e+07	6.53512e+07	6.85152e+07	6.9143e+07	6.61098e+07	7.48599e+07	3.89031e+07	6.13109e+07	7.44909e+07	8.07221e+07	7.03609e+07	5.14301e+07	5.06528e+07	5.62992e+07	5.65381e+07	5.94239e+07	5.6635e+07	7.91941e+07	6.16762e+07	6.11242e+07	6.93398e+07	5.4847e+07	6.72448e+07	5.81901e+07	5.53899e+07	7.7113e+07	5.70119e+07
AT1G54350	AT1G54350	7	7	8.89288e+06	5.2012e+07	1.3639e+07	3.3856e+07	0	1.90489e+06	2.0991e+07	6.61679e+06	1.4562e+07	1.5699e+07	5.90781e+07	0	0	7.60202e+07	8.66351e+06	9.52422e+06	2.7854e+07	1.6285e+07	1.2946e+07	2.07331e+07	6.85532e+07	2.75399e+07	0	1.1205e+07	6.77298e+06	0	0	0	9.54881e+06	1.34531e+07	0	7.81671e+06	7.97963e+06	1.6301e+07	9.13061e+06	0	7.64218e+07	1.0148e+07	0	3.84111e+07	1.3796e+07	1.5584e+07	0	7.28482e+07	8.77088e+06	2.4856e+06
AT1G54410	AT1G54410	3	3	4.71178e+07	3.3709e+07	4.42879e+07	3.31671e+07	4.42091e+07	5.55811e+07	5.4005e+07	5.09939e+07	6.64368e+07	6.66148e+07	6.23739e+07	6.42908e+07	4.32789e+07	5.87551e+07	6.76113e+07	7.45162e+07	6.01662e+07	6.33078e+07	6.56408e+07	8.21348e+07	4.5226e+07	5.50481e+07	5.70902e+07	7.53958e+07	3.27811e+07	6.26382e+07	6.88852e+07	3.78311e+07	5.26639e+07	5.38279e+07	7.50402e+07	6.57292e+07	9.96972e+07	5.09702e+07	7.15178e+07	5.73401e+07	5.02629e+07	7.50012e+07	6.4012e+07	5.79229e+07	7.97002e+07	7.22828e+07	5.45868e+07	8.01739e+07	1.0367e+08	8.60087e+07
AT1G54500	AT1G54500	10	10	1.1008e+08	1.0323e+08	1.3746e+08	1.5175e+08	8.89499e+07	7.21462e+07	7.56119e+07	5.628e+07	9.07082e+07	1.3189e+08	8.70288e+07	1.2459e+08	8.62972e+07	7.97361e+07	1.0431e+08	8.70499e+07	1.063e+08	1.0328e+08	1.1228e+08	9.82783e+07	7.3902e+07	7.03857e+07	7.4081e+07	7.88452e+07	1.3094e+08	1.6167e+08	1.3343e+08	9.26842e+07	9.08278e+07	8.36702e+07	1.4893e+08	1.3746e+08	1.0648e+08	1.2262e+08	1.0148e+08	1.0788e+08	8.16461e+07	9.19872e+07	7.90619e+07	6.9825e+07	8.6571e+07	9.30943e+07	1.0752e+08	1.2368e+08	9.17643e+07	8.72638e+07
AT1G54520	AT1G54520	12	12	5.38338e+07	5.63632e+07	4.67379e+07	2.8244e+07	4.1226e+07	3.2371e+07	4.3375e+07	3.93669e+07	2.2767e+07	4.55441e+07	4.2626e+07	3.69861e+07	5.95938e+07	4.9915e+07	4.56221e+07	5.10151e+07	3.32431e+07	3.47881e+07	3.6185e+07	3.19909e+07	4.57231e+07	3.94171e+07	4.51609e+07	4.38311e+07	3.93309e+07	4.02711e+07	3.542e+07	4.96039e+07	4.47278e+07	4.4471e+07	3.84929e+07	3.7575e+07	3.36539e+07	2.3379e+07	4.1392e+07	3.8576e+07	6.31601e+07	5.01508e+07	5.49182e+07	5.49239e+07	3.82469e+07	4.0398e+07	3.43961e+07	4.27331e+07	4.20528e+07	4.24291e+07
AT1G54570	AT1G54570	5	5	6.19039e+06	1.0108e+07	5.29181e+06	0	7.13811e+06	4.6854e+06	3.9392e+06	2.91481e+06	6.76412e+06	8.0996e+06	5.62211e+06	7.24463e+06	1.0968e+07	1.1871e+07	9.19437e+06	1.0629e+07	7.54809e+06	6.37211e+06	5.68441e+06	7.62169e+06	8.29718e+06	9.7195e+06	8.2749e+06	7.98278e+06	0	0	4.37669e+06	9.78947e+06	9.14588e+06	8.64713e+06	5.76608e+06	8.53441e+06	1.0692e+07	6.51282e+06	5.31029e+06	7.47888e+06	1.5383e+07	7.59648e+06	1.4301e+07	1.0272e+07	7.85408e+06	6.42102e+06	8.03402e+06	8.08922e+06	8.3402e+06	6.96939e+06
AT1G54580	AT1G54580	2	1	0	0	0	0	0	0	0	0	0	0	0	0	0	0	0	0	0	0	0	0	0	0	0	0	0	0	0	0	0	0	0	0	0	0	1.0162e+06	0	0	0	964753	0	0	0	0	0	0	0
AT1G54630	AT1G54630	2	1	0	3.22711e+06	0	0	1.3124e+06	0	0	0	0	0	0	952857	0	0	1.42099e+06	1.2015e+06	1.7706e+06	0	0	427582	0	0	0	888302	0	0	0	985311	1.9939e+06	4.50049e+06	0	0	0	0	0	0	1.3743e+06	0	0	1.29689e+06	0	987212	2.0557e+06	0	0	0
AT1G54780	AT1G54780	15	15	9.36011e+08	9.98087e+08	9.68878e+08	9.10031e+08	8.4268e+08	9.82301e+08	7.86352e+08	8.5963e+08	1.0204e+09	9.24911e+08	9.0567e+08	9.03118e+08	8.1515e+08	7.54131e+08	8.0758e+08	6.37641e+08	1.0428e+09	7.95028e+08	9.11041e+08	7.34262e+08	6.71532e+08	7.6024e+08	6.76268e+08	7.0958e+08	1.0397e+09	8.9223e+08	7.90489e+08	9.33477e+08	9.79459e+08	1.0259e+09	1.0603e+09	1.1771e+09	8.16779e+08	8.5219e+08	9.80831e+08	8.94887e+08	8.49018e+08	7.83919e+08	8.39381e+08	8.05947e+08	9.11287e+08	8.4736e+08	9.03889e+08	1.0214e+09	8.2798e+08	7.48948e+08
AT1G55020	AT1G55020	6	6	3.02019e+06	2.60581e+06	2.45789e+06	0	2.49699e+06	2.70501e+06	3.0511e+06	2.62559e+06	3.29951e+06	3.7994e+06	2.1245e+06	2.3649e+06	2.61819e+06	3.14869e+06	3.87381e+06	2.3157e+06	2.6885e+06	2.3047e+06	2.8614e+06	2.91011e+06	2.5705e+06	2.98169e+06	2.6177e+06	2.57519e+06	0	0	0	3.13449e+06	2.1284e+06	3.8519e+06	2.60231e+06	1.8896e+06	3.5099e+06	2.78159e+06	1.73729e+06	0	3.38009e+06	3.37559e+06	3.3442e+06	4.01848e+06	2.6148e+06	1.7674e+06	1.84469e+06	3.32409e+06	4.08581e+06	3.21799e+06
AT1G55090	AT1G55090	8	8	0	4.86592e+06	6.0162e+06	4.81509e+06	2.9702e+06	3.84641e+06	3.2306e+06	4.76981e+06	3.1462e+06	4.70078e+06	3.74379e+06	0	4.31898e+06	3.5521e+06	4.1871e+06	5.4364e+06	3.3914e+06	0	2.64099e+06	3.26719e+06	5.10461e+06	3.8352e+06	5.7226e+06	3.51499e+06	4.94199e+06	0	5.88838e+06	3.57279e+06	2.7147e+06	0	3.45549e+06	3.9172e+06	0	3.73361e+06	4.03881e+06	4.97171e+06	0	3.1025e+06	3.80359e+06	3.03509e+06	2.64229e+06	3.974e+06	2.87291e+06	3.8271e+06	0	2.8399e+06
AT1G55150	AT1G55150	5	4	2.8116e+06	0	0	0	3.00649e+06	0	1.643e+06	2.2249e+06	0	2.0392e+06	1.96911e+06	2.4654e+06	1.573e+06	1.0061e+06	0	0	0	1.81721e+06	1.4694e+06	2.1734e+06	1.7862e+06	1.5815e+06	2.18419e+06	1.94299e+06	0	2.0219e+06	1.7535e+06	2.97711e+06	1.3048e+06	0	2.1636e+06	0	0	0	0	0	1.7951e+06	1.8247e+06	1.9247e+06	2.19559e+06	1.9359e+06	0	2.10389e+06	0	2.13379e+06	2.1004e+06
AT1G55160	AT1G55160	3	3	1.128e+07	1.2295e+07	1.57479e+07	1.6629e+07	1.3077e+07	1.2536e+07	1.8144e+07	1.6355e+07	2.6004e+07	1.1846e+07	1.5769e+07	1.6738e+07	1.1658e+07	1.1562e+07	1.2079e+07	6.51408e+06	1.7026e+07	2.0005e+07	1.5445e+07	1.385e+07	1.3146e+07	1.4914e+07	1.3454e+07	1.4406e+07	1.4384e+07	1.799e+07	1.3817e+07	1.6823e+07	1.6833e+07	2.0089e+07	1.66859e+07	1.3213e+07	1.69181e+07	1.318e+07	1.7199e+07	1.2667e+07	1.2966e+07	1.5797e+07	1.1342e+07	1.105e+07	2.0026e+07	1.55849e+07	1.86299e+07	1.4872e+07	1.4059e+07	1.50141e+07
AT1G55210;AT3G13660	AT1G55210;AT3G13660	2	2	1.97449e+07	1.4123e+07	2.18439e+07	1.94e+07	1.5428e+07	1.86299e+07	1.8421e+07	1.68591e+07	2.1119e+07	1.86679e+07	1.6e+07	2.07759e+07	1.815e+07	1.7526e+07	1.5867e+07	1.2284e+07	1.6778e+07	6.04889e+06	1.7879e+07	1.95451e+07	1.6047e+07	1.4418e+07	1.3667e+07	1.8216e+07	2.38659e+07	1.80441e+07	1.6513e+07	2.43101e+07	2.57381e+07	1.7298e+07	1.9804e+07	1.39539e+07	1.84569e+07	1.8889e+07	2.02549e+07	1.4872e+07	1.9668e+07	1.7663e+07	0	2.0092e+07	1.8628e+07	2.1018e+07	1.7123e+07	2.08619e+07	1.61051e+07	1.5676e+07
AT1G55260	AT1G55260	3	3	0	3.38009e+06	3.60531e+06	0	0	2.9374e+06	0	0	3.70261e+06	2.8708e+06	0	0	0	0	0	0	0	3.5743e+06	0	4.40701e+06	0	0	0	0	0	0	0	1.6006e+06	1.0469e+07	2.94019e+06	0	0	0	0	0	0	0	4.15089e+06	2.62381e+06	0	2.64229e+06	2.1403e+06	0	3.63751e+06	0	0
AT1G55450;AT3G54150	AT1G55450	11	11	3.7653e+07	2.83949e+07	3.05471e+07	4.54492e+07	3.52639e+07	3.4282e+07	3.80781e+07	3.3002e+07	3.2467e+07	2.4919e+07	2.5278e+07	2.62791e+07	2.884e+07	2.5538e+07	2.4422e+07	2.2463e+07	3.36441e+07	2.81349e+07	2.5948e+07	3.05549e+07	1.9124e+07	1.9683e+07	2.3181e+07	1.7982e+07	4.74009e+07	3.86421e+07	3.0949e+07	4.8941e+07	4.3684e+07	4.69939e+07	4.64141e+07	4.6757e+07	3.32869e+07	4.1154e+07	3.6286e+07	4.51499e+07	3.3212e+07	4.23101e+07	4.34379e+07	4.40162e+07	5.0478e+07	4.2193e+07	3.52759e+07	3.511e+07	2.79381e+07	3.49859e+07
AT1G55480	AT1G55480	38	38	7.56277e+08	7.9347e+08	8.37678e+08	8.6087e+08	6.74812e+08	7.2629e+08	7.20079e+08	8.15218e+08	7.37568e+08	7.06958e+08	7.80758e+08	7.38192e+08	6.36118e+08	6.90708e+08	5.98261e+08	6.01521e+08	7.18439e+08	6.85689e+08	7.02182e+08	7.31002e+08	6.66972e+08	7.0738e+08	6.47902e+08	6.72389e+08	7.81348e+08	8.56929e+08	7.71088e+08	7.5803e+08	6.56109e+08	6.68239e+08	6.57361e+08	6.66593e+08	7.59519e+08	7.36719e+08	7.07331e+08	6.65521e+08	6.47179e+08	5.7637e+08	6.7646e+08	6.12931e+08	6.12091e+08	7.2319e+08	7.17309e+08	7.10732e+08	6.27409e+08	6.10459e+08
AT1G55490	AT1G55490	61	16	4.94779e+08	4.96721e+08	5.0858e+08	4.36072e+08	4.84741e+08	4.8361e+08	5.16391e+08	4.23032e+08	5.52761e+08	4.76771e+08	5.46191e+08	4.15018e+08	5.4264e+08	5.79141e+08	4.91968e+08	6.18282e+08	5.39609e+08	5.1519e+08	5.0324e+08	5.94442e+08	5.35258e+08	4.93622e+08	5.8083e+08	4.95569e+08	4.35078e+08	5.14501e+08	5.1001e+08	5.83618e+08	5.1548e+08	4.8742e+08	4.69611e+08	4.1426e+08	4.7582e+08	4.9595e+08	5.2198e+08	5.09639e+08	5.23622e+08	5.1972e+08	5.3511e+08	5.79531e+08	4.79129e+08	5.52949e+08	5.4903e+08	5.67089e+08	4.60189e+08	4.23161e+08
AT1G55570	AT1G55570	3	2	1.79351e+07	1.4873e+07	1.2987e+07	1.1789e+07	1.5197e+07	1.1117e+07	1.0778e+07	1.108e+07	1.5279e+07	1.5516e+07	1.2828e+07	1.2288e+07	1.6188e+07	1.6335e+07	1.4288e+07	1.8256e+07	1.7954e+07	1.1384e+07	1.4338e+07	1.1843e+07	9.86803e+06	1.4832e+07	1.12e+07	1.0641e+07	1.3791e+07	1.5174e+07	0	1.8163e+07	1.5776e+07	1.1917e+07	1.1319e+07	1.1279e+07	0	0	1.1346e+07	1.4959e+07	1.2403e+07	1.0611e+06	1.3341e+07	1.2232e+07	0	1.814e+07	1.4548e+07	0	1.4824e+07	1.2865e+07
AT1G55670	AT1G55670	7	7	6.10861e+08	6.83469e+08	5.3968e+08	5.31871e+08	7.52518e+08	5.57119e+08	7.92502e+08	5.36049e+08	9.39332e+08	7.5729e+08	9.5875e+08	5.301e+08	7.98662e+08	8.99308e+08	8.5506e+08	8.88213e+08	6.9157e+08	1.4939e+09	1.2725e+09	1.5775e+09	7.72763e+08	8.30618e+08	7.49389e+08	7.95022e+08	3.59379e+08	5.56721e+08	5.82648e+08	6.36158e+08	7.60562e+08	9.27602e+08	6.98541e+08	6.8706e+08	5.65421e+08	5.7801e+08	4.1266e+08	4.88651e+08	7.18031e+08	9.41209e+08	8.72942e+08	7.60809e+08	1.4339e+09	9.04271e+08	9.21782e+08	1.0861e+09	5.5698e+08	5.06529e+08
AT1G55910	AT1G55910	2	2	0	2.0753e+06	2.2767e+06	1.0615e+06	0	0	1.6915e+06	2.3624e+06	3.30619e+06	2.18961e+06	3.11621e+06	1.4174e+06	0	0	0	2.64169e+06	0	2.066e+06	3.1481e+06	3.0181e+06	1.8294e+06	0	1.8698e+06	1.4554e+06	0	3.76579e+06	2.6223e+06	3.447e+06	2.1043e+06	2.63361e+06	2.59921e+06	2.954e+06	2.7875e+06	2.8756e+06	2.5671e+06	2.1513e+06	2.05111e+06	2.29871e+06	2.06819e+06	2.2417e+06	3.2779e+06	3.21641e+06	2.9574e+06	2.74041e+06	0	2.64991e+06
AT1G56000;AT1G55980	AT1G56000;AT1G55980	3	3	3.3355e+06	2.2002e+06	3.28361e+06	0	4.1504e+06	2.4518e+06	4.34661e+06	4.19061e+06	3.7479e+06	3.94469e+06	3.5084e+06	2.35511e+06	3.0016e+06	4.18751e+06	4.25701e+06	0	3.2727e+06	5.0467e+06	2.6085e+06	2.90549e+06	3.44361e+06	3.71541e+06	0	0	3.76649e+06	0	0	4.25999e+06	3.34791e+06	2.2058e+06	0	0	0	0	3.1011e+06	3.4113e+06	4.2533e+06	4.47049e+06	0	0	4.3075e+06	0	3.83469e+06	2.0951e+06	0	0
AT1G56050	AT1G56050	14	14	7.1923e+07	6.85589e+07	6.46569e+07	6.85171e+07	7.50298e+07	6.74558e+07	6.73512e+07	7.061e+07	6.95829e+07	6.19349e+07	7.18348e+07	6.94677e+07	6.91598e+07	7.04668e+07	6.34088e+07	6.75991e+07	7.64212e+07	6.98008e+07	7.43609e+07	6.95839e+07	7.45301e+07	6.74058e+07	7.45389e+07	6.84018e+07	7.0186e+07	6.61781e+07	6.95159e+07	7.71852e+07	7.43001e+07	7.35861e+07	7.265e+07	7.9495e+07	6.69829e+07	6.60438e+07	5.9797e+07	7.20462e+07	7.5742e+07	6.1136e+07	6.95381e+07	7.9506e+07	7.26742e+07	7.8287e+07	8.24091e+07	7.11909e+07	6.25042e+07	6.4212e+07
AT1G56070	AT1G56070	74	50	2.0361e+09	2.2313e+09	2.3387e+09	2.263e+09	2.2474e+09	2.2494e+09	2.0968e+09	2.2035e+09	2.2404e+09	2.236e+09	2.11799e+09	2.2923e+09	2.0717e+09	2.2751e+09	2.1826e+09	2.22191e+09	2.09001e+09	2.0962e+09	2.0834e+09	2.12259e+09	2.4279e+09	2.2331e+09	2.27569e+09	2.144e+09	2.3625e+09	2.18119e+09	2.2361e+09	2.12459e+09	2.0756e+09	2.1004e+09	2.1117e+09	2.1722e+09	2.2282e+09	2.30749e+09	2.26921e+09	2.39769e+09	2.032e+09	2.14809e+09	2.05841e+09	2.24559e+09	2.07841e+09	2.0485e+09	2.0265e+09	2.14031e+09	2.29559e+09	2.2146e+09
AT1G56110;AT3G12860	AT1G56110	19	19	6.7691e+07	7.2972e+07	8.65092e+07	7.08591e+07	7.145e+07	6.54668e+07	8.9351e+07	8.63343e+07	7.77252e+07	8.6514e+07	7.52908e+07	1.0214e+08	7.40492e+07	7.7673e+07	6.39238e+07	7.81992e+07	8.36887e+07	8.91938e+07	9.15382e+07	8.36191e+07	8.43199e+07	7.79059e+07	8.9668e+07	8.17078e+07	6.51129e+07	6.3101e+07	7.96991e+07	7.76369e+07	6.89081e+07	8.56542e+07	6.05222e+07	5.44101e+07	9.58463e+07	8.65878e+07	6.38711e+07	7.56371e+07	6.73059e+07	7.45771e+07	8.59122e+07	9.34771e+07	8.14087e+07	7.23751e+07	7.28841e+07	7.91102e+07	8.06091e+07	1.1548e+08
AT1G56190	AT1G56190	41	19	5.27849e+08	5.1574e+08	5.41869e+08	4.96002e+08	4.74308e+08	5.39699e+08	4.3609e+08	4.88472e+08	4.88689e+08	4.9013e+08	5.0137e+08	4.74239e+08	5.52401e+08	4.83339e+08	4.8414e+08	4.2886e+08	4.73559e+08	4.1501e+08	4.47239e+08	4.0456e+08	4.7374e+08	5.06301e+08	4.9381e+08	4.6783e+08	5.83711e+08	5.56552e+08	4.87349e+08	4.70451e+08	4.38439e+08	4.29321e+08	4.46028e+08	4.13391e+08	4.5408e+08	4.68249e+08	4.9977e+08	5.08739e+08	4.87839e+08	3.74339e+08	5.33998e+08	4.97062e+08	3.7807e+08	4.71731e+08	3.92631e+08	4.35329e+08	4.35791e+08	4.21431e+08
AT1G56330;AT1G09180	AT1G56330	9	3	1.093e+07	2.05489e+07	7.7037e+06	0	2.01821e+07	1.0178e+07	1.79629e+07	1.3894e+07	1.0876e+07	1.2865e+07	1.416e+07	1.444e+07	1.3529e+07	1.5379e+07	1.0742e+07	1.83361e+07	1.9096e+07	1.5049e+07	1.2693e+07	1.6744e+07	9.5602e+06	1.7348e+07	2.186e+07	1.6909e+07	8.24221e+06	1.3912e+07	7.03832e+06	1.5431e+07	2.01239e+07	2.08481e+07	1.0903e+07	1.8543e+07	9.10508e+06	5.85391e+06	9.19641e+06	1.3708e+07	1.4479e+07	1.5671e+07	1.3074e+07	1.6422e+07	1.8805e+07	1.7893e+07	2.0785e+07	1.6814e+07	1.1695e+07	9.2848e+06
AT1G56340	AT1G56340	31	21	2.36041e+08	2.1885e+08	2.49269e+08	2.447e+08	2.03891e+08	2.3997e+08	2.3064e+08	2.372e+08	2.69939e+08	2.49311e+08	2.4347e+08	2.4563e+08	2.1123e+08	2.0348e+08	2.20519e+08	2.141e+08	1.9001e+08	2.0354e+08	2.32549e+08	2.2657e+08	2.37809e+08	2.23251e+08	2.50949e+08	2.4899e+08	2.306e+08	3.05329e+08	2.7923e+08	1.9719e+08	1.87201e+08	1.939e+08	2.23379e+08	1.8986e+08	2.6505e+08	2.5006e+08	2.1403e+08	2.0745e+08	1.9468e+08	1.91971e+08	1.925e+08	2.1087e+08	2.3247e+08	2.00441e+08	1.7912e+08	2.114e+08	2.68869e+08	2.44649e+08
AT1G56450	AT1G56450	10	10	6.59569e+07	7.73523e+07	6.00958e+07	4.90439e+07	7.4415e+07	7.6744e+07	6.19869e+07	6.87102e+07	7.3503e+07	7.931e+07	6.72658e+07	5.98331e+07	7.1043e+07	7.87327e+07	8.71411e+07	8.09142e+07	8.68842e+07	6.59039e+07	7.4479e+07	6.45928e+07	8.77503e+07	7.2642e+07	8.127e+07	7.21122e+07	5.85802e+07	4.51161e+07	5.1505e+07	8.32577e+07	7.62831e+07	7.35881e+07	6.71419e+07	5.90441e+07	5.96162e+07	6.0612e+07	6.74661e+07	6.83818e+07	7.71242e+07	6.73909e+07	6.73638e+07	7.68558e+07	7.13159e+07	7.30059e+07	7.40261e+07	7.49352e+07	6.65839e+07	6.11428e+07
AT1G56500	AT1G56500	41	41	3.3082e+08	2.821e+08	3.35501e+08	2.87541e+08	2.49639e+08	2.9984e+08	2.7177e+08	3.204e+08	3.1521e+08	2.721e+08	2.95329e+08	2.80361e+08	2.9454e+08	3.03401e+08	2.7253e+08	2.89581e+08	2.28549e+08	2.7987e+08	2.79281e+08	2.63959e+08	2.9528e+08	2.7877e+08	2.9254e+08	2.7291e+08	3.0025e+08	3.40429e+08	3.0924e+08	2.87999e+08	2.60221e+08	2.5035e+08	2.8371e+08	2.8541e+08	3.02511e+08	2.95211e+08	2.9616e+08	3.1078e+08	3.08091e+08	2.9399e+08	3.08129e+08	2.8159e+08	2.50411e+08	3.00911e+08	2.6128e+08	3.001e+08	2.80989e+08	2.8143e+08
AT1G56580	AT1G56580	7	6	1.526e+07	2.3272e+07	1.3714e+07	1.6742e+07	1.819e+07	1.803e+07	1.81869e+07	1.99759e+07	1.9823e+07	2.11609e+07	1.9683e+07	1.8128e+07	1.3025e+07	1.7315e+07	1.1276e+07	1.7595e+07	3.60681e+07	2.2256e+07	2.27679e+07	2.4924e+07	1.7592e+07	1.6224e+07	2.60939e+07	1.6147e+07	1.395e+07	1.2798e+07	1.4825e+07	2.82961e+07	2.016e+07	1.9361e+07	1.7321e+07	1.448e+07	2.0926e+07	2.0138e+07	1.584e+07	1.726e+07	1.5733e+07	1.557e+07	1.526e+07	2.22859e+07	2.60099e+07	2.0357e+07	2.6373e+07	2.0913e+07	1.5625e+07	1.2118e+07
AT1G57720	AT1G57720	29	15	3.9193e+08	3.34159e+08	2.8096e+08	3.4146e+08	3.2241e+08	3.3554e+08	3.35889e+08	3.61049e+08	4.13161e+08	2.90159e+08	4.18369e+08	3.3873e+08	3.4317e+08	3.2348e+08	3.02869e+08	3.75579e+08	3.79131e+08	4.29901e+08	3.53271e+08	4.49081e+08	3.8481e+08	3.57201e+08	3.98121e+08	3.31651e+08	3.18059e+08	4.22601e+08	3.46721e+08	4.8063e+08	3.73921e+08	3.6614e+08	3.1763e+08	3.26969e+08	3.9901e+08	3.56459e+08	3.6748e+08	3.7556e+08	3.39899e+08	3.3446e+08	3.38099e+08	3.4533e+08	4.53249e+08	4.53089e+08	3.54259e+08	3.48859e+08	3.80539e+08	3.3456e+08
AT1G57770	AT1G57770	13	13	6.16099e+07	5.33539e+07	5.88598e+07	4.5274e+07	4.4677e+07	3.6185e+07	5.27779e+07	5.23389e+07	4.96521e+07	4.0655e+07	4.94241e+07	5.09992e+07	6.2759e+07	6.54899e+07	6.21392e+07	5.44519e+07	4.66421e+07	5.34349e+07	4.6976e+07	4.68531e+07	5.26909e+07	6.04509e+07	4.99839e+07	5.076e+07	5.1505e+07	5.47081e+07	4.71809e+07	6.64308e+07	5.09871e+07	5.6486e+07	5.63159e+07	5.7803e+07	5.12231e+07	4.67509e+07	5.5573e+07	5.38152e+07	6.75719e+07	7.79389e+07	7.01782e+07	5.89231e+07	4.28119e+07	6.59852e+07	5.35889e+07	5.56771e+07	4.99119e+07	5.07759e+07
AT1G57990	AT1G57990	3	3	3.4972e+06	4.75518e+06	4.58971e+06	3.1321e+06	4.30589e+06	3.2816e+06	2.69729e+06	3.59719e+06	4.19369e+06	2.84951e+06	2.93991e+06	4.79131e+06	2.26189e+06	2.71509e+06	1.3853e+06	0	4.33299e+06	4.2267e+06	4.44798e+06	2.69911e+06	2.9781e+06	3.0481e+06	3.158e+06	2.3732e+06	6.0622e+06	7.57818e+06	4.73719e+06	5.1223e+06	4.15311e+06	3.26251e+06	3.41189e+06	6.81381e+06	4.18481e+06	3.4748e+06	2.8537e+06	5.8259e+06	2.66101e+06	0	2.90481e+06	2.9163e+06	3.38919e+06	5.21639e+06	3.04409e+06	2.5993e+06	3.4427e+06	3.62021e+06
AT1G58080	AT1G58080	11	9	4.22791e+07	4.03529e+07	3.59939e+07	3.01311e+07	4.36449e+07	4.11209e+07	4.029e+07	3.96839e+07	4.6615e+07	3.75781e+07	3.85789e+07	5.45789e+07	3.7747e+07	4.0838e+07	3.1687e+07	2.9883e+07	4.33861e+07	4.46959e+07	4.8215e+07	4.68859e+07	4.276e+07	4.45839e+07	3.72651e+07	3.9247e+07	3.94349e+07	3.0585e+07	2.76129e+07	4.14009e+07	4.58822e+07	5.14429e+07	4.24079e+07	3.4352e+07	3.2652e+07	3.39781e+07	3.1584e+07	3.43389e+07	3.63701e+07	3.7041e+07	3.679e+07	4.84039e+07	3.6711e+07	3.7537e+07	4.2531e+07	5.12302e+07	4.7548e+07	3.8529e+07
AT1G58270	AT1G58270	8	8	1.2518e+08	1.2949e+08	1.3406e+08	9.84399e+07	9.25571e+07	1.5102e+08	1.0878e+08	1.3555e+08	1.3104e+08	1.6255e+08	1.1024e+08	1.3774e+08	9.50168e+07	8.94309e+07	1.0424e+08	9.42128e+07	1.1097e+08	1.1995e+08	1.5057e+08	1.0216e+08	7.66238e+07	9.5183e+07	8.49288e+07	1.1597e+08	1.3054e+08	1.5047e+08	1.1218e+08	1.2589e+08	1.2453e+08	1.2171e+08	1.6313e+08	1.5149e+08	1.435e+08	1.2453e+08	1.4033e+08	1.5366e+08	1.1759e+08	1.1382e+08	8.1892e+07	1.1767e+08	1.2214e+08	1.1065e+08	1.007e+08	1.2754e+08	1.0318e+08	1.726e+08
AT1G58290	AT1G58290	11	6	1.3653e+07	1.296e+07	1.4362e+07	1.4289e+07	1.4272e+07	1.4191e+07	5.66679e+06	1.2572e+07	1.8252e+07	1.61051e+07	1.4044e+07	1.5363e+07	1.1678e+07	1.3891e+07	1.0623e+07	1.3483e+07	1.2075e+07	1.5475e+07	1.6731e+07	1.7818e+07	1.2857e+07	1.1632e+07	9.90352e+06	1.017e+07	1.2107e+07	1.65649e+07	1.7756e+07	1.4496e+07	1.4008e+07	1.3672e+07	1.274e+07	1.0887e+07	1.8713e+07	1.3921e+07	1.349e+07	1.6817e+07	1.0236e+07	1.2397e+07	1.1561e+07	1.2559e+07	1.461e+07	1.5591e+07	1.3718e+07	1.4908e+07	1.1372e+07	5.86732e+06
AT1G59359;AT1G58983;AT1G58684;AT1G58380	AT1G59359;AT1G58983;AT1G58684;AT1G58380	19	5	2.8872e+07	2.91221e+07	4.6635e+07	4.65449e+07	5.37451e+07	5.29101e+07	5.75922e+07	5.26029e+07	5.82442e+07	6.40449e+07	7.31482e+07	8.1917e+07	7.12339e+07	9.6791e+07	8.6149e+07	9.86558e+07	6.492e+07	7.80492e+07	6.809e+07	7.55721e+07	6.38751e+07	6.08768e+07	7.33351e+07	6.62001e+07	2.54151e+07	2.44241e+07	2.7694e+07	3.17671e+07	6.24189e+07	7.14212e+07	6.53281e+07	3.9663e+07	5.66809e+07	4.72261e+07	4.8173e+07	2.95509e+07	4.9101e+07	8.01039e+07	6.93033e+07	6.11509e+07	6.14811e+07	7.78471e+07	6.75269e+07	8.6232e+07	9.85929e+07	8.52071e+07
AT1G59520	AT1G59520	2	2	0	1.4356e+07	0	0	1.0435e+07	0	0	0	0	0	0	0	0	0	0	1.132e+07	0	0	0	0	0	0	0	8.18108e+06	1.0979e+07	0	0	0	1.1984e+07	1.2225e+07	0	0	0	0	0	0	1.3266e+07	0	0	0	0	0	0	0	0	0
AT1G59610	AT1G59610	34	17	1.0262e+07	2.7245e+07	2.9443e+07	1.4606e+07	2.23769e+07	2.77451e+07	2.57231e+07	2.50039e+07	3.0955e+07	2.4111e+07	1.73111e+07	2.53489e+07	2.1957e+07	2.3022e+07	2.16789e+07	1.8438e+07	2.25879e+07	2.66239e+07	1.7321e+07	3.4968e+07	2.2289e+07	2.22609e+07	2.74951e+07	2.1391e+07	2.0572e+07	1.7649e+07	1.3468e+07	2.5396e+07	2.6621e+07	2.3369e+07	2.16731e+07	2.1798e+07	3.24841e+07	2.1295e+07	1.6133e+07	2.64331e+07	2.52799e+07	2.4939e+07	2.01809e+07	2.4648e+07	2.3015e+07	2.36491e+07	2.0567e+07	2.95481e+07	1.6476e+07	2.3361e+07
AT1G59700	AT1G59700	3	2	0	3.00089e+06	4.12031e+06	0	2.74339e+06	4.28799e+06	4.34131e+06	3.40391e+06	3.34761e+06	5.73591e+06	4.29519e+06	3.40981e+06	2.889e+06	3.4974e+06	3.38119e+06	3.6899e+06	4.91091e+06	3.81849e+06	4.1729e+06	4.88271e+06	5.80969e+06	3.9315e+06	4.49351e+06	3.75021e+06	0	0	0	5.56932e+06	4.72561e+06	6.78172e+06	4.33058e+06	6.5444e+06	4.61961e+06	5.18151e+06	0	4.3101e+06	5.60448e+06	4.541e+06	4.13281e+06	3.83201e+06	5.73348e+06	0	5.32312e+06	4.81589e+06	4.48719e+06	3.0511e+06
AT1G59830;AT1G10430	AT1G59830;AT1G10430	6	4	8.42859e+06	1.2186e+07	7.61008e+06	8.04249e+06	9.67728e+06	5.51619e+06	8.87638e+06	6.71539e+06	7.97018e+06	6.07149e+06	6.6611e+06	8.89862e+06	7.33741e+06	9.36859e+06	0	0	7.93748e+06	1.1311e+07	9.23512e+06	1.0021e+07	8.70052e+06	6.29838e+06	7.68322e+06	7.93622e+06	9.66729e+06	6.55262e+06	0	1.0142e+07	1.0392e+07	9.12612e+06	6.99048e+06	8.45059e+06	6.40701e+06	7.67348e+06	7.33858e+06	7.19389e+06	9.17839e+06	8.48981e+06	6.12339e+06	9.5268e+06	7.29269e+06	7.53152e+06	0	1.0751e+07	5.61109e+06	6.56348e+06
AT1G59840	AT1G59840	5	5	6.76679e+06	7.67088e+06	4.924e+06	3.9044e+06	3.41021e+06	6.06359e+06	4.56461e+06	3.89599e+06	5.28829e+06	5.5743e+06	3.8868e+06	4.26809e+06	5.38341e+06	5.36869e+06	5.01191e+06	4.26481e+06	6.5479e+06	4.1386e+06	5.74358e+06	5.27968e+06	3.7924e+06	2.6488e+06	3.83919e+06	3.85631e+06	0	9.53823e+06	0	5.54352e+06	4.07351e+06	5.78161e+06	4.50149e+06	3.68801e+06	5.187e+06	5.24841e+06	5.89128e+06	0	5.9792e+06	3.5842e+06	4.3087e+06	4.7303e+06	4.84659e+06	6.28748e+06	4.98821e+06	5.54359e+06	4.01361e+06	3.60931e+06
AT1G59870;REV__AT2G19650;AT2G37280	AT1G59870	59	30	2.04691e+08	1.98851e+08	2.2277e+08	2.1548e+08	2.0644e+08	2.1939e+08	2.2337e+08	2.4894e+08	2.3e+08	2.1816e+08	2.1005e+08	2.1269e+08	2.04181e+08	2.0002e+08	2.067e+08	1.9971e+08	2.10569e+08	2.207e+08	2.223e+08	1.91971e+08	1.7107e+08	1.7937e+08	1.8079e+08	2.05599e+08	2.6586e+08	2.5586e+08	2.58791e+08	2.22511e+08	2.319e+08	2.2512e+08	2.06619e+08	2.4082e+08	2.26501e+08	2.27311e+08	2.3601e+08	2.43501e+08	2.2392e+08	2.11319e+08	2.00601e+08	2.1638e+08	2.1606e+08	2.0757e+08	2.1282e+08	2.1722e+08	1.8352e+08	2.63541e+08
AT1G59900	AT1G59900	17	13	1.0452e+08	1.0225e+08	8.95519e+07	7.28341e+07	9.33108e+07	1.0016e+08	9.16658e+07	1.0792e+08	8.71399e+07	9.51599e+07	9.6499e+07	1.0341e+08	8.84427e+07	9.73502e+07	1.0252e+08	8.0401e+07	9.9023e+07	7.69261e+07	9.11671e+07	8.89709e+07	9.43978e+07	8.43877e+07	7.95539e+07	9.42089e+07	1.0506e+08	8.35861e+07	9.45491e+07	1.0516e+08	1.0307e+08	1.012e+08	1.1691e+08	1.0596e+08	9.93413e+07	9.16442e+07	1.015e+08	1.0382e+08	9.96641e+07	1.0622e+08	9.0734e+07	9.85949e+07	9.19592e+07	1.0125e+08	8.95289e+07	8.99899e+07	9.68011e+07	9.61431e+07
AT1G59990;AT5G08170	AT1G59990	9	9	5.23878e+06	6.29432e+06	4.6317e+06	6.65409e+06	7.96918e+06	5.3532e+06	7.79572e+06	7.97592e+06	8.13268e+06	6.64252e+06	4.55791e+06	9.56929e+06	7.04437e+06	9.99337e+06	5.51642e+06	7.70738e+06	1.0136e+07	9.61097e+06	7.11489e+06	8.198e+06	1.1719e+07	6.9593e+06	7.7827e+06	1.3482e+07	5.03559e+06	7.77198e+06	8.5427e+06	7.641e+06	6.99082e+06	9.29981e+06	5.89451e+06	6.05032e+06	0	6.25999e+06	9.29137e+06	6.57778e+06	6.41079e+06	7.95891e+06	0	1.1086e+07	1.0168e+07	6.35839e+06	1.0422e+07	9.84391e+06	8.70209e+06	6.64888e+06
AT1G60000	AT1G60000	5	5	2.91039e+07	2.49329e+07	2.6213e+07	2.7164e+07	2.37239e+07	2.57531e+07	2.64699e+07	2.4362e+07	3.3919e+07	2.8754e+07	2.7287e+07	3.0495e+07	2.5037e+07	2.1269e+07	2.24529e+07	2.1371e+07	2.14751e+07	2.5785e+07	3.66531e+07	2.62559e+07	2.20869e+07	2.6532e+07	2.11609e+07	2.5105e+07	2.9713e+07	2.3913e+07	2.6008e+07	2.0729e+07	1.6004e+07	1.97069e+07	1.69371e+07	3.1413e+07	2.2381e+07	3.10769e+07	2.4189e+07	2.8487e+07	1.8094e+07	1.9311e+07	2.5128e+07	2.0302e+07	2.53329e+07	2.1627e+07	1.8557e+07	2.7916e+07	2.4238e+07	2.3666e+07
AT1G60070	AT1G60070	12	10	7.89912e+06	7.33909e+06	1.0599e+07	1.0645e+07	8.60307e+06	8.46788e+06	5.09871e+06	6.46971e+06	8.37199e+06	5.7373e+06	6.27999e+06	5.34901e+06	4.91129e+06	6.51562e+06	8.16013e+06	5.9555e+06	1.2445e+07	6.5533e+06	6.46662e+06	5.5168e+06	4.26741e+06	5.61179e+06	6.46438e+06	4.0984e+06	0	0	8.03959e+06	7.83678e+06	5.30831e+06	5.73221e+06	8.40461e+06	7.19299e+06	1.0119e+07	6.63479e+06	1.1433e+07	7.04799e+06	6.88741e+06	6.85412e+06	0	6.55148e+06	6.61578e+06	6.84538e+06	7.04828e+06	6.77242e+06	8.55609e+06	6.26421e+06
AT1G60200	AT1G60200	4	4	4.05989e+06	0	0	0	4.05281e+06	3.87931e+06	0	0	0	4.8583e+06	3.7025e+06	5.0508e+06	0	0	0	5.9645e+06	5.92568e+06	0	6.65142e+06	0	0	0	5.7644e+06	0	0	0	0	0	0	0	0	4.83861e+06	0	5.72629e+06	0	0	2.82951e+06	0	4.11659e+06	3.83581e+06	4.6256e+06	0	2.49781e+06	3.76409e+06	0	5.53031e+06
AT1G60420	AT1G60420	9	9	0	1.1319e+07	7.07202e+06	1.0238e+07	9.50938e+06	7.5595e+06	6.04751e+06	1.2043e+07	9.5724e+06	1.0024e+07	1.5177e+07	1.0736e+07	1.0669e+07	9.24569e+06	8.2604e+06	9.24717e+06	8.55508e+06	1.3155e+07	1.0632e+07	1.0467e+07	1.0479e+07	9.3444e+06	7.59359e+06	8.3914e+06	6.30891e+06	1.0221e+07	6.44858e+06	1.1284e+07	1.0863e+07	9.30839e+06	7.42058e+06	5.76309e+06	1.0624e+07	1.0113e+07	8.61071e+06	1.1451e+07	1.0679e+07	9.2139e+06	1.1326e+07	1.0277e+07	1.145e+07	9.59313e+06	7.55489e+06	8.26573e+06	8.075e+06	7.9171e+06
AT1G60550	AT1G60550	9	9	2.17709e+07	2.40339e+07	2.24319e+07	1.7428e+07	1.88e+07	1.9316e+07	1.8211e+07	2.5057e+07	2.58961e+07	2.0567e+07	1.6979e+07	1.6056e+07	2.0652e+07	1.65649e+07	2.2908e+07	1.4034e+07	1.9521e+07	1.9671e+07	2.00181e+07	2.4557e+07	2.20849e+07	2.02469e+07	1.8421e+07	1.6799e+07	1.85721e+07	2.17869e+07	1.9133e+07	2.4093e+07	2.0115e+07	1.9384e+07	1.5853e+07	1.4864e+07	1.6513e+07	2.11879e+07	1.9712e+07	2.0695e+07	1.6199e+07	2.46299e+07	2.5024e+07	2.126e+07	2.58029e+07	1.8957e+07	1.6963e+07	2.1181e+07	1.81701e+07	2.11439e+07
AT1G60710;AT1G60730;AT1G60750	AT1G60710	13	8	2.8669e+07	3.7484e+07	3.5816e+07	2.6993e+07	3.2596e+07	2.3076e+07	3.668e+07	3.38699e+07	5.72202e+07	3.33021e+07	4.0762e+07	2.88081e+07	3.3789e+07	2.8104e+07	2.9026e+07	2.6255e+07	4.59659e+07	3.77931e+07	3.38251e+07	4.74239e+07	2.92189e+07	2.91991e+07	3.22081e+07	2.6516e+07	4.9278e+07	2.2058e+07	2.5672e+07	3.1376e+07	3.778e+07	4.35699e+07	3.0614e+07	3.0268e+07	3.04749e+07	2.73489e+07	4.2243e+07	3.4549e+07	3.54509e+07	3.099e+07	3.21049e+07	3.70749e+07	5.4504e+07	2.50211e+07	4.11529e+07	3.61479e+07	3.08411e+07	1.917e+07
AT1G60780;AT1G10730	AT1G60780	7	7	4.81999e+06	5.13951e+06	4.4503e+06	1.002e+07	6.3961e+06	6.9823e+06	4.64089e+06	7.67332e+06	7.67268e+06	6.65082e+06	5.34441e+06	9.97731e+06	4.30699e+06	4.76531e+06	3.87999e+06	4.6199e+06	8.40473e+06	5.34471e+06	7.53319e+06	6.51738e+06	5.7278e+06	5.55371e+06	5.96922e+06	5.82618e+06	7.66312e+06	1.0036e+07	1.3383e+07	7.43159e+06	5.71281e+06	6.1075e+06	8.57289e+06	9.0254e+06	7.05092e+06	8.22988e+06	4.68468e+06	1.009e+07	6.73749e+06	5.27131e+06	5.90899e+06	6.3443e+06	7.19967e+06	5.89541e+06	8.64048e+06	6.7317e+06	0	3.97521e+06
AT1G60940	AT1G60940	7	2	2.3315e+06	0	0	0	0	4.07839e+06	1.0621e+06	0	0	0	2.8885e+06	857841	0	0	0	0	0	0	0	3.44311e+06	2.47e+06	1.8677e+06	4.63109e+06	0	0	0	0	0	0	0	0	0	0	0	0	0	0	1.6776e+06	0	0	2.7787e+06	0	0	1.2552e+06	0	0
AT1G60950	AT1G60950	3	2	1.5091e+08	0	4.52942e+08	6.86098e+08	2.0987e+08	3.9766e+08	1.2468e+08	9.47419e+07	966399	654662	1.2915e+08	4.17911e+08	1.9327e+08	5.5029e+07	0	1.35989e+08	1.6149e+08	1.5726e+08	1.6946e+08	7.9501e+07	3.18229e+08	2.6077e+08	1.4834e+08	268360	5.22639e+08	5.71342e+08	8.38851e+08	1.246e+08	1.4552e+08	1.8853e+08	2.9357e+08	5.89179e+08	3.01859e+08	2.79011e+06	4.33901e+08	4.0547e+08	1.863e+08	1.7386e+08	1.5887e+08	5.00321e+07	1.2573e+06	1.7631e+08	1.7252e+08	1.6792e+08	2.62731e+08	2.2857e+08
AT1G60990	AT1G60990	7	7	5.12059e+06	8.39477e+06	9.40072e+06	0	6.31119e+06	8.3332e+06	8.08132e+06	3.86359e+06	5.237e+06	6.88402e+06	5.18011e+06	4.47228e+06	4.94171e+06	3.4231e+06	6.7416e+06	0	7.72932e+06	6.1133e+06	4.41591e+06	7.21181e+06	6.9394e+06	0	6.19409e+06	3.95989e+06	5.72221e+06	7.98931e+06	1.0192e+07	4.30019e+06	4.86211e+06	5.52231e+06	6.27011e+06	6.13478e+06	4.58729e+06	6.98191e+06	9.64052e+06	7.07241e+06	7.32989e+06	7.45269e+06	8.33991e+06	6.08848e+06	5.76329e+06	3.95789e+06	4.93111e+06	5.71979e+06	8.46782e+06	5.1744e+06
AT1G61010	AT1G61010	8	8	5.3205e+06	4.9196e+06	4.4108e+06	0	4.6051e+06	4.27558e+06	4.39241e+06	5.34241e+06	3.07591e+06	4.88318e+06	5.40491e+06	4.46142e+06	9.26449e+06	7.01801e+06	8.1706e+06	1.2518e+07	3.80319e+06	4.28199e+06	5.32459e+06	3.93311e+06	4.08218e+06	6.11339e+06	5.52821e+06	5.41039e+06	5.56392e+06	5.13161e+06	5.69621e+06	7.19508e+06	4.62471e+06	5.50519e+06	4.3253e+06	4.2982e+06	3.24579e+06	4.04559e+06	5.98591e+06	4.28751e+06	8.96971e+06	5.50519e+06	4.90391e+06	4.61449e+06	6.0119e+06	6.14142e+06	3.8712e+06	4.94679e+06	6.83699e+06	3.7411e+06
AT1G61250;AT1G11180	AT1G61250	4	4	1.5403e+07	1.7031e+07	1.7866e+07	2.29339e+07	1.4872e+07	2.0521e+07	2.4191e+07	1.7871e+07	1.617e+07	2.4718e+07	1.63571e+07	2.0537e+07	1.62149e+07	1.56011e+07	1.9879e+07	1.0558e+07	1.5892e+07	2.1028e+07	2.7633e+07	1.8215e+07	1.2557e+07	1.1345e+07	1.4079e+07	1.8957e+07	1.646e+07	1.5684e+07	2.96619e+07	1.3573e+07	1.7996e+07	1.2612e+07	1.604e+07	2.9031e+07	2.0055e+07	2.44269e+07	1.9424e+07	2.05109e+07	1.0852e+07	0	1.428e+07	1.0933e+07	3.8506e+07	1.8782e+07	6.04772e+06	1.731e+07	1.5174e+07	1.7807e+07
AT1G61520	AT1G61520	8	8	1.8725e+09	2.2322e+09	1.464e+09	1.5078e+09	1.99181e+09	1.5262e+09	2.1187e+09	1.4692e+09	1.76141e+09	1.6396e+09	1.7148e+09	1.4984e+09	1.68071e+09	1.6739e+09	1.5032e+09	1.6395e+09	2.21631e+09	2.2611e+09	2.4512e+09	2.4903e+09	1.5185e+09	1.3299e+09	1.5527e+09	1.3492e+09	1.5006e+09	1.4157e+09	1.2272e+09	2.2993e+09	2.36409e+09	2.199e+09	2.10551e+09	2.32041e+09	1.1943e+09	1.3168e+09	1.2957e+09	1.4952e+09	1.6813e+09	1.71511e+09	1.6722e+09	1.5843e+09	2.5227e+09	2.0476e+09	2.146e+09	2.29769e+09	1.1867e+09	1.093e+09
AT1G61620	AT1G61620	1	1	0	0	0	0	488010	0	0	0	0	0	0	0	0	0	495131	0	0	1.4476e+06	0	1.4715e+06	762269	0	509920	536188	0	0	0	0	531500	0	0	0	0	0	0	0	0	0	0	0	0	0	0	0	0	0
AT1G61730	AT1G61730	9	9	8.83789e+06	5.42608e+06	1.049e+07	9.46749e+06	3.43051e+06	7.10311e+06	7.14449e+06	9.31433e+06	9.56431e+06	7.45781e+06	9.08541e+06	7.54511e+06	4.37909e+06	7.25201e+06	8.72099e+06	5.9503e+06	7.64121e+06	6.77181e+06	8.00822e+06	4.54441e+06	1.0162e+07	8.78439e+06	9.28178e+06	6.63121e+06	1.1257e+07	1.1293e+07	8.30449e+06	7.19219e+06	5.20682e+06	6.04022e+06	9.55981e+06	1.0655e+07	1.0026e+07	6.4746e+06	1.3602e+07	5.30739e+06	6.67599e+06	5.8076e+06	1.3013e+07	6.49839e+06	7.03481e+06	1.106e+07	1.0676e+07	5.35172e+06	7.56852e+06	1.1214e+07
AT1G61790	AT1G61790	4	4	1.0966e+07	1.2798e+07	0	0	1.1461e+07	1.6096e+07	0	9.38178e+06	2.4938e+07	1.5739e+07	1.1046e+07	0	1.1278e+07	1.0684e+07	0	8.54352e+06	1.1212e+07	1.3885e+07	1.4666e+07	1.5685e+07	1.6191e+07	5.8322e+06	9.32647e+06	1.1234e+07	1.6434e+07	1.9922e+07	1.1109e+07	1.0009e+07	1.0549e+07	8.19237e+06	1.9753e+07	1.1493e+07	1.453e+07	1.6317e+07	1.3533e+07	0	1.2768e+07	1.2165e+07	1.1667e+07	9.2573e+06	1.5559e+07	9.63792e+06	1.1339e+07	1.7083e+07	6.8834e+06	1.6407e+07
AT1G61870;AT1G11630	AT1G61870;AT1G11630	2	2	0	1.225e+06	0	0	0	0	0	0	2.75391e+06	0	0	0	0	1.3838e+06	1.3227e+06	0	0	1.5438e+06	0	1.1804e+06	0	0	0	1.3839e+06	0	0	0	0	0	0	0	1.1787e+06	0	0	0	0	0	0	0	0	0	0	0	0	0	0
AT1G61900	AT1G61900	2	2	2.5991e+06	2.1989e+06	2.2745e+06	0	3.15699e+06	1.5708e+06	1.5006e+06	531069	4.12639e+06	0	2.3395e+06	1.978e+06	1.1931e+06	1.6142e+06	1.2884e+06	2.7212e+06	1.8731e+06	2.46719e+06	2.3003e+06	2.58731e+06	1.4027e+06	2.3577e+06	0	0	2.0591e+06	4.12359e+06	3.6529e+06	3.3915e+06	2.4596e+06	2.79811e+06	1.5813e+06	2.41409e+06	2.86819e+06	2.7491e+06	1.6044e+06	1.89321e+06	1.5605e+06	1.9474e+06	1.91279e+06	2.43431e+06	2.8344e+06	3.07309e+06	2.6187e+06	2.94109e+06	0	0
AT1G62020	AT1G62020	40	17	2.4009e+07	2.0262e+07	3.06739e+07	1.9947e+07	2.42989e+07	2.7505e+07	2.3904e+07	2.77161e+07	2.86991e+07	2.03069e+07	3.0818e+07	2.612e+07	2.45611e+07	2.336e+07	2.29871e+07	1.92929e+07	2.3515e+07	2.64681e+07	2.6618e+07	2.6907e+07	2.6571e+07	2.485e+07	2.872e+07	2.28361e+07	2.24909e+07	2.7788e+07	3.31421e+07	2.64479e+07	2.9824e+07	2.5225e+07	2.4307e+07	2.0471e+07	2.5001e+07	2.25181e+07	2.3137e+07	2.63621e+07	2.0183e+07	2.27769e+07	2.31971e+07	2.5495e+07	2.7546e+07	2.70321e+07	2.2689e+07	2.57731e+07	2.41271e+07	2.9134e+07
AT1G62180	AT1G62180	14	11	4.8466e+07	4.70849e+07	4.85719e+07	4.52521e+07	7.52548e+07	8.24359e+07	6.82029e+07	5.40189e+07	6.44662e+07	7.68899e+07	7.82089e+07	6.33429e+07	2.97691e+07	2.8767e+07	1.4265e+07	2.3578e+07	9.01929e+07	7.6391e+07	1.1093e+08	9.74839e+07	4.60801e+07	5.95439e+07	5.53481e+07	5.25789e+07	2.83159e+07	3.51339e+07	3.14861e+07	4.55311e+07	9.13499e+07	7.6113e+07	8.12413e+07	7.95209e+07	7.38569e+07	8.26849e+07	5.28368e+07	5.9631e+07	1.234e+07	3.1383e+07	2.6327e+07	3.0675e+07	9.50491e+07	6.44408e+07	6.66532e+07	8.41763e+07	4.10389e+07	5.16491e+07
AT1G62380	AT1G62380	9	8	3.48699e+07	2.5113e+07	3.48339e+07	4.80409e+07	3.701e+07	1.408e+07	2.7547e+07	2.8937e+07	3.49961e+07	3.1559e+07	3.624e+07	3.52419e+07	3.09509e+07	2.36889e+07	1.97959e+07	2.2608e+07	4.033e+07	2.8962e+07	3.67849e+07	3.13569e+07	1.6783e+07	2.52371e+07	2.299e+07	8.59127e+06	3.90151e+07	4.77441e+07	4.29871e+07	3.70361e+07	3.5476e+07	3.54669e+07	4.11241e+07	4.29311e+07	3.98371e+07	3.98661e+07	3.9723e+07	4.3189e+07	2.3386e+07	2.73409e+07	3.02489e+07	1.8673e+07	4.3569e+07	2.0183e+07	3.24879e+07	3.27359e+07	3.02081e+07	3.5608e+07
AT1G62390	AT1G62390	20	20	3.7478e+07	3.7581e+07	4.368e+07	5.43441e+07	4.3136e+07	3.6418e+07	3.9956e+07	4.12789e+07	4.83449e+07	3.52461e+07	2.98691e+07	3.75089e+07	3.46379e+07	4.48101e+07	3.3018e+07	4.22829e+07	3.52009e+07	3.79309e+07	3.97169e+07	3.715e+07	4.5395e+07	3.938e+07	4.0447e+07	3.26439e+07	3.50381e+07	3.4482e+07	2.93511e+07	3.2605e+07	2.87001e+07	3.62129e+07	4.84341e+07	3.2211e+07	4.3528e+07	4.1168e+07	4.56531e+07	3.92941e+07	4.2855e+07	4.05211e+07	3.5217e+07	3.30041e+07	3.84551e+07	3.26989e+07	2.9089e+07	3.8262e+07	3.73069e+07	4.40241e+07
AT1G62480	AT1G62480	11	11	1.8926e+07	2.83281e+07	4.03661e+07	2.4095e+07	2.7225e+07	0	1.73971e+07	2.67631e+07	6.10902e+06	2.2913e+07	2.2462e+07	3.85961e+07	1.4129e+07	1.5338e+07	0	0	2.2654e+07	2.2676e+07	9.94679e+06	2.28671e+06	0	2.0252e+07	9.7749e+06	0	546920	1.61101e+06	4.46801e+07	0	0	1.8083e+07	0	1.9274e+07	0	7.70279e+06	0	0	0	0	0	1.7388e+07	9.7481e+06	1.0995e+07	1.6699e+07	0	2.0331e+07	0
AT1G62560	AT1G62560	2	2	0	2.3516e+06	0	0	0	0	0	0	0	3.5844e+06	0	0	2.1518e+06	2.04441e+06	2.02881e+06	2.09351e+06	0	0	0	1.54439e+06	1.96429e+06	0	2.9968e+06	3.5257e+06	0	0	0	0	0	0	0	0	0	0	0	0	2.0115e+06	0	0	0	0	0	0	0	0	0
AT1G62640	AT1G62640	11	11	4.49099e+07	3.84039e+07	3.8974e+07	3.6961e+07	2.3489e+07	4.22779e+07	3.46651e+07	4.0037e+07	3.921e+07	4.376e+07	2.53099e+07	3.5293e+07	2.2516e+07	2.39e+07	2.1668e+07	2.92151e+07	3.09381e+07	3.0668e+07	4.34632e+07	3.2112e+07	3.49951e+07	2.9348e+07	2.0637e+07	2.8446e+07	4.63511e+07	3.5304e+07	3.12491e+07	3.5785e+07	2.87339e+07	3.4449e+07	3.27329e+07	3.0318e+07	3.00889e+07	2.96759e+07	3.2112e+07	2.65471e+07	2.76871e+07	3.31949e+07	3.70559e+07	2.4111e+07	2.8652e+07	3.40351e+07	3.07239e+07	4.1246e+07	2.51499e+07	3.8847e+07
AT1G62660	AT1G62660	11	9	1.6405e+07	2.61341e+07	2.3079e+07	1.5477e+07	1.7794e+07	3.35691e+07	2.38099e+07	2.8102e+07	2.68539e+07	3.05151e+07	2.1767e+07	1.5931e+07	2.8245e+07	2.20631e+07	3.56159e+07	1.7799e+07	2.41679e+07	1.9395e+07	2.33101e+07	1.7539e+07	1.9282e+07	1.7165e+07	1.917e+07	3.56009e+07	1.92461e+07	1.2526e+07	1.3728e+07	2.1061e+07	1.6978e+07	1.42399e+07	1.72929e+07	2.00181e+07	1.1535e+07	1.6379e+07	2.35851e+07	1.4333e+07	2.6065e+07	2.24179e+07	1.7995e+07	3.8892e+07	1.7498e+07	1.81511e+07	1.851e+07	2.0474e+07	1.65919e+07	2.80701e+07
AT1G62740	AT1G62740	18	15	2.5982e+07	2.0528e+07	1.5995e+07	1.6773e+07	3.5614e+07	2.32439e+07	2.9502e+07	2.9472e+07	2.5036e+07	2.3608e+07	2.50121e+07	2.74619e+07	7.51812e+06	2.3427e+07	1.3599e+07	1.8028e+07	4.38599e+07	2.7426e+07	3.06999e+07	2.6147e+07	2.00741e+07	2.33051e+07	3.05229e+07	2.6269e+07	2.0903e+07	2.0344e+07	1.7163e+07	2.84491e+07	3.75771e+07	2.1354e+07	2.1354e+07	2.7662e+07	1.88911e+07	3.3666e+07	2.7173e+07	2.33261e+07	2.3663e+07	1.5472e+07	3.33439e+07	2.81301e+07	3.19579e+07	3.26389e+07	2.5402e+07	2.61811e+07	2.2683e+07	2.0292e+07
AT1G62750	AT1G62750	47	47	1.762e+09	1.6274e+09	1.82321e+09	1.6386e+09	1.5031e+09	1.6996e+09	1.50739e+09	1.6942e+09	1.5912e+09	1.713e+09	1.5468e+09	1.9001e+09	1.7293e+09	1.63491e+09	1.6125e+09	1.7322e+09	1.4799e+09	1.4862e+09	1.5848e+09	1.582e+09	1.6939e+09	1.7138e+09	1.8127e+09	1.5379e+09	1.6156e+09	1.65841e+09	1.6261e+09	1.5141e+09	1.4693e+09	1.46279e+09	1.6008e+09	1.5243e+09	1.7292e+09	1.7059e+09	1.6311e+09	1.9022e+09	1.6941e+09	1.7372e+09	1.7661e+09	1.6211e+09	1.4775e+09	1.552e+09	1.4193e+09	1.629e+09	1.5708e+09	1.84209e+09
AT1G62780	AT1G62780	8	8	1.2386e+07	1.4252e+07	7.48313e+06	1.1352e+07	1.3285e+07	7.58491e+06	1.4617e+07	7.34418e+06	8.02812e+06	7.54202e+06	9.53823e+06	6.34118e+06	1.0896e+07	1.3369e+07	8.96318e+06	1.1373e+07	4.30661e+07	6.97422e+06	7.04398e+06	9.61583e+06	1.0484e+07	8.00739e+06	1.0306e+07	8.80682e+06	9.35489e+06	1.0032e+07	8.32853e+06	1.4499e+07	1.2922e+07	1.912e+07	1.1724e+07	1.2774e+07	9.19992e+06	9.10918e+06	1.294e+07	1.1495e+07	1.2338e+07	1.009e+07	1.2323e+07	1.3507e+07	1.5962e+07	9.0494e+06	2.57589e+07	8.6082e+06	8.4189e+06	9.03473e+06
AT1G62820	AT1G62820	13	5	6.91362e+06	3.8784e+06	4.80912e+06	6.25882e+06	4.71201e+06	6.46021e+06	3.0082e+06	5.35431e+06	7.3967e+06	5.12532e+06	6.5376e+06	5.99301e+06	3.94589e+06	3.49161e+06	5.12571e+06	3.71011e+06	6.92748e+06	9.10817e+06	3.77321e+06	8.4548e+06	3.05481e+06	5.12109e+06	3.19371e+06	3.88909e+06	0	6.9471e+06	7.14271e+06	4.99461e+06	5.2601e+06	5.98479e+06	5.14661e+06	6.42729e+06	4.0965e+06	0	5.04261e+06	3.24521e+06	6.01761e+06	2.7099e+06	2.8746e+06	2.99779e+06	9.22259e+06	6.45842e+06	5.2858e+06	5.9479e+06	0	0
AT1G62850	AT1G62850	2	2	0	0	0	0	0	1.0778e+06	0	0	1.6872e+06	0	0	0	0	0	0	0	0	0	0	2.2295e+06	0	0	0	0	0	0	0	0	0	0	0	0	0	0	0	0	0	0	0	0	0	0	1.5632e+06	0	0	0
AT1G63000	AT1G63000	13	10	4.18319e+07	3.4361e+07	3.39331e+07	4.37109e+07	4.36231e+07	3.4279e+07	3.65361e+07	3.7642e+07	3.941e+07	4.83312e+07	4.29011e+07	4.24871e+07	3.75139e+07	3.49069e+07	3.72581e+07	3.95551e+07	4.51161e+07	4.0782e+07	4.16121e+07	4.2728e+07	3.7492e+07	3.6242e+07	4.06511e+07	4.16589e+07	2.8863e+07	4.06009e+07	4.65349e+07	4.3107e+07	3.66279e+07	3.47481e+07	3.2652e+07	3.549e+07	3.86611e+07	4.57729e+07	3.05071e+07	4.02529e+07	2.7794e+07	3.7368e+07	3.099e+07	3.5896e+07	3.9849e+07	4.14452e+07	3.9037e+07	3.5342e+07	4.10159e+07	3.49881e+07
AT1G63110	AT1G63110	3	3	0	561649	0	0	740007	0	0	522608	1.1774e+06	0	1.2017e+06	0	804270	696078	0	1.0542e+06	0	844513	0	0	0	839628	0	777261	0	0	0	1.1245e+06	0	0	0	0	0	0	567649	0	596168	0	0	735839	0	1.0882e+06	572958	0	0	778129
AT1G63290	AT1G63290	1	1	0	0	0	0	0	0	2.186e+06	0	0	0	0	0	0	0	0	0	3.17259e+06	2.68171e+06	0	2.95261e+06	0	0	4.66259e+06	0	0	2.9298e+06	0	0	0	2.9425e+06	0	0	0	0	0	0	2.48759e+06	0	1.8495e+06	3.2375e+06	2.68431e+06	0	1.67889e+06	0	0	0
AT1G63500;AT3G54030;AT5G59010	AT1G63500	5	2	7.27129e+06	5.30831e+06	7.4561e+06	8.49028e+06	4.91449e+06	8.52011e+06	6.59289e+06	6.90361e+06	7.78999e+06	6.7751e+06	6.45932e+06	5.51321e+06	7.86072e+06	6.1849e+06	3.89111e+06	4.64449e+06	6.22171e+06	5.14678e+06	6.8165e+06	6.16688e+06	6.68747e+06	6.09642e+06	5.85481e+06	4.34619e+06	1.208e+07	5.48371e+06	6.53248e+06	5.51959e+06	7.79901e+06	5.2791e+06	5.78971e+06	7.77958e+06	5.823e+06	7.45228e+06	8.31878e+06	5.25989e+06	5.57999e+06	6.18829e+06	5.10819e+06	5.86939e+06	5.68981e+06	5.50339e+06	5.47452e+06	6.8423e+06	9.19782e+06	6.85597e+06
AT1G63610	AT1G63610	7	7	1.4758e+07	1.6387e+07	1.4582e+07	9.34362e+06	1.2991e+07	6.84562e+06	1.3803e+07	1.3493e+07	2.1277e+07	1.6118e+07	1.3693e+07	1.4847e+07	1.3843e+07	1.4872e+07	1.3817e+07	1.3805e+07	1.8785e+07	1.32e+07	1.7548e+07	1.93979e+07	1.3479e+07	1.3966e+07	1.6925e+07	1.1774e+07	9.12049e+06	1.4491e+07	1.5254e+07	1.7923e+07	1.1366e+07	1.544e+07	1.8505e+07	1.719e+07	1.2284e+07	1.0199e+07	1.4111e+07	1.5574e+07	1.544e+07	1.4198e+07	1.5838e+07	1.2195e+07	1.9936e+07	1.3454e+07	2.0138e+07	1.5898e+07	9.17203e+06	1.2683e+07
AT1G63660	AT1G63660	18	18	3.42009e+07	3.5976e+07	4.1732e+07	3.2655e+07	3.1481e+07	3.74159e+07	2.97571e+07	3.47671e+07	3.1211e+07	3.7317e+07	3.76869e+07	3.4357e+07	3.2586e+07	3.02391e+07	4.22021e+07	3.5745e+07	3.55799e+07	3.46351e+07	3.50269e+07	3.36441e+07	3.75669e+07	3.50189e+07	4.50199e+07	3.21771e+07	2.5354e+07	2.9941e+07	3.82199e+07	3.1657e+07	3.75201e+07	2.4469e+07	3.62531e+07	3.28459e+07	3.9392e+07	3.73649e+07	3.9799e+07	4.2024e+07	3.43601e+07	3.65151e+07	3.60341e+07	3.78881e+07	3.65379e+07	3.1284e+07	2.5318e+07	3.44349e+07	4.3975e+07	4.44429e+07
AT1G63680	AT1G63680	9	9	7.39511e+06	5.5524e+06	6.29162e+06	6.03851e+06	6.37432e+06	1.5432e+06	3.50769e+06	6.96639e+06	2.71539e+06	5.88418e+06	5.44968e+06	6.1659e+06	4.45168e+06	5.3018e+06	3.9716e+06	3.76811e+06	4.93791e+06	0	0	7.3207e+06	5.09359e+06	7.08841e+06	4.8927e+06	4.34041e+06	5.0157e+06	0	5.17562e+06	6.17142e+06	3.29741e+06	6.10318e+06	5.95071e+06	0	4.19931e+06	3.8626e+06	7.27522e+06	0	5.1157e+06	3.51899e+06	0	6.2469e+06	5.07129e+06	0	5.2454e+06	3.47741e+06	0	5.20029e+06
AT1G63770	AT1G63770	53	53	5.1568e+08	5.0341e+08	4.87721e+08	3.79241e+08	4.56171e+08	4.5901e+08	4.45741e+08	4.99261e+08	4.43479e+08	4.667e+08	4.63971e+08	4.50781e+08	4.94769e+08	4.86711e+08	4.45228e+08	4.90569e+08	4.12741e+08	4.17219e+08	4.47171e+08	4.59322e+08	4.78051e+08	5.20409e+08	4.71061e+08	4.50599e+08	4.67451e+08	4.122e+08	4.67299e+08	4.4971e+08	4.68989e+08	4.65721e+08	4.7115e+08	4.81029e+08	4.8126e+08	4.24071e+08	5.23662e+08	5.289e+08	5.3928e+08	5.36298e+08	5.16929e+08	4.95569e+08	4.2632e+08	4.45902e+08	4.34539e+08	5.0784e+08	4.88509e+08	5.4041e+08
AT1G63830	AT1G63830	1	1	3.78591e+06	4.4725e+06	3.40329e+06	2.3199e+06	4.33251e+06	4.46531e+06	5.44681e+06	5.32389e+06	7.47131e+06	4.52009e+06	6.31591e+06	4.35349e+06	3.5111e+06	6.22732e+06	4.47681e+06	3.7232e+06	3.2985e+06	6.96769e+06	5.90199e+06	8.02027e+06	6.25371e+06	5.94119e+06	4.5242e+06	7.19808e+06	3.7266e+06	5.79208e+06	8.10213e+06	6.01482e+06	3.28541e+06	4.78342e+06	2.8589e+06	3.0967e+06	7.10252e+06	6.92028e+06	2.4599e+06	3.44559e+06	5.66212e+06	4.25979e+06	6.15962e+06	5.18258e+06	7.44118e+06	4.60471e+06	6.1677e+06	5.98201e+06	6.42761e+06	3.56881e+06
AT1G63940	AT1G63940	28	27	5.04409e+08	4.75329e+08	4.80879e+08	4.35999e+08	3.68079e+08	4.30369e+08	3.91889e+08	4.2883e+08	4.6235e+08	4.518e+08	4.29041e+08	4.43331e+08	4.0215e+08	3.7628e+08	4.10279e+08	3.88961e+08	3.7058e+08	4.12249e+08	4.18691e+08	4.3541e+08	3.913e+08	4.0398e+08	4.08361e+08	3.86939e+08	4.48739e+08	5.40691e+08	4.83309e+08	4.49321e+08	4.03639e+08	3.56091e+08	3.97189e+08	4.037e+08	4.77561e+08	4.10421e+08	4.33871e+08	4.76701e+08	3.83819e+08	4.04681e+08	3.77191e+08	3.91601e+08	3.9277e+08	4.01109e+08	3.56409e+08	4.13411e+08	3.9635e+08	4.22601e+08
AT1G63970	AT1G63970	5	5	4.7485e+07	3.14529e+07	3.11189e+07	3.52571e+07	3.47319e+07	2.0621e+07	3.0388e+07	3.8301e+07	6.30359e+07	2.99311e+07	3.47199e+07	3.58331e+07	4.4128e+07	3.3737e+07	3.6353e+07	3.91821e+07	3.913e+07	3.86359e+07	3.13111e+07	1.3241e+07	2.9712e+07	3.99289e+07	3.80499e+07	3.24281e+07	0	2.56971e+07	2.6399e+07	3.52749e+07	3.3748e+07	4.1222e+07	3.48859e+07	3.0153e+07	2.61999e+07	5.06911e+07	8.12643e+06	8.31481e+07	2.08959e+07	3.42469e+07	4.06711e+07	3.471e+07	3.2975e+07	3.7581e+07	3.03451e+07	4.4825e+07	3.2259e+07	2.5167e+07
AT1G64090	AT1G64090	8	7	1.6858e+07	2.43149e+07	1.631e+07	2.2471e+07	2.35931e+07	2.96749e+07	2.38269e+07	2.6654e+07	2.3156e+07	1.804e+07	2.72709e+07	3.1376e+07	3.88489e+07	2.9924e+07	5.10809e+07	3.2886e+07	2.39631e+07	3.22619e+07	3.8099e+07	3.06149e+07	2.0825e+07	2.44241e+07	3.0004e+07	2.89209e+07	2.4514e+07	1.4745e+07	1.6985e+07	3.4245e+07	2.3245e+07	2.3641e+07	2.04289e+07	1.5525e+07	2.46061e+07	2.0311e+07	2.85819e+07	1.84931e+07	2.61021e+07	3.67131e+07	1.9399e+07	2.017e+07	2.84779e+07	1.9833e+07	1.5387e+07	3.668e+07	3.37771e+07	2.0461e+07
AT1G64190	AT1G64190	21	11	3.78781e+07	4.60351e+07	5.3149e+07	4.40711e+07	3.71549e+07	5.46611e+07	4.40739e+07	4.98821e+07	5.2883e+07	5.24159e+07	5.10419e+07	5.13179e+07	4.28859e+07	5.68139e+07	5.16659e+07	4.75859e+07	4.64408e+07	4.3754e+07	5.19349e+07	5.03389e+07	4.31989e+07	4.00131e+07	4.16011e+07	4.26721e+07	4.04739e+07	4.32108e+07	4.7307e+07	4.33371e+07	5.08742e+07	4.2771e+07	4.52571e+07	4.39939e+07	4.41069e+07	5.02159e+07	4.69119e+07	5.15279e+07	4.367e+07	4.81709e+07	3.9925e+07	3.7806e+07	5.52959e+07	4.40351e+07	4.35111e+07	5.735e+07	3.5756e+07	4.64009e+07
AT1G64200	AT1G64200	10	2	0	2.6659e+06	3.6856e+06	0	0	8.62701e+06	0	3.87939e+06	3.04741e+06	5.09411e+06	0	2.131e+06	0	2.23589e+06	3.60551e+06	3.39709e+06	4.56521e+06	4.32569e+06	5.37149e+06	3.84329e+06	2.85069e+06	0	3.8142e+06	5.42229e+06	4.54201e+06	1.762e+06	800238	0	0	3.83671e+06	3.81539e+06	4.1975e+06	3.5943e+06	4.02411e+06	1.5476e+06	3.73589e+06	3.3203e+06	0	3.00649e+06	8.1257e+06	4.01019e+06	2.63281e+06	4.06521e+06	4.64781e+06	2.55661e+06	3.79819e+06
AT1G64355	AT1G64355	2	2	0	0	0	0	2.91821e+06	0	0	0	0	0	0	0	0	1.1898e+06	0	2.466e+06	0	2.5015e+06	0	2.0856e+06	0	0	0	0	0	0	1.63e+06	0	3.30221e+06	0	1.83529e+06	0	0	0	0	0	0	1.4058e+06	0	0	2.48389e+06	0	0	1.3493e+06	0	0
AT1G64390	AT1G64390	2	2	0	0	0	4.45959e+06	0	0	3.1014e+06	2.1222e+06	2.35511e+06	0	0	0	0	0	0	2.6016e+06	0	1.9465e+06	2.1125e+06	2.58159e+06	2.7057e+06	0	3.56779e+06	0	0	0	0	0	0	0	0	0	0	3.4011e+06	0	0	0	0	0	2.87629e+06	2.07591e+06	0	1.2277e+06	4.09641e+06	0	0
AT1G64430	AT1G64430	4	4	0	0	5.2409e+07	0	101510	0	0	341331	245200	0	0	0	0	239250	0	0	0	5.93942e+06	4.88369e+06	4.50711e+06	0	0	322621	0	0	0	6.67549e+07	149220	0	183440	0	0	0	3.17301e+06	0	0	0	0	0	491591	0	4.31261e+06	191941	3.84529e+06	0	0
AT1G64500	AT1G64500	10	10	1.4446e+07	1.8551e+07	1.5493e+07	1.5981e+07	1.5038e+07	1.3006e+07	1.2226e+07	1.471e+07	1.8778e+07	1.8267e+07	1.2414e+07	1.56e+07	1.0708e+07	1.1046e+07	5.21502e+06	1.0474e+07	1.5326e+07	9.2821e+06	1.4636e+07	1.3534e+07	1.2199e+07	9.33863e+06	4.24549e+06	8.2962e+06	1.4995e+07	2.26249e+07	1.1594e+07	1.2715e+07	1.0612e+07	1.7548e+07	1.762e+07	1.5067e+07	1.5436e+07	1.4145e+07	2.02401e+07	1.82879e+07	7.64481e+06	1.1027e+07	9.88391e+06	9.248e+06	1.571e+07	1.2369e+07	1.3316e+07	1.7861e+07	9.2704e+06	1.0654e+07
AT1G64510	AT1G64510	5	5	9.15388e+07	7.71771e+07	5.89019e+07	5.46861e+07	7.78649e+07	2.5878e+07	6.4787e+07	6.09511e+07	5.92709e+07	5.0771e+07	7.95142e+07	7.4708e+07	5.7133e+07	6.53571e+07	6.36921e+07	7.162e+07	8.1854e+07	6.7446e+07	5.43901e+07	8.64421e+07	7.97931e+07	5.59948e+07	6.9448e+07	4.47511e+07	6.7999e+07	6.6674e+07	5.18651e+07	8.79518e+07	7.13831e+07	5.62761e+07	4.42569e+07	4.59589e+07	5.35009e+07	6.85028e+07	4.67182e+07	6.4331e+07	7.25589e+07	6.2316e+07	6.80509e+07	6.45038e+07	7.163e+07	6.11288e+07	8.22322e+07	6.6252e+07	4.68469e+07	3.23621e+07
AT1G64520;AT5G42040;REV__AT4G22520;REV__AT5G66560	AT1G64520	12	12	1.0592e+07	2.194e+07	1.058e+07	1.0613e+07	1.6742e+07	7.29138e+06	1.5659e+07	1.3834e+07	1.7255e+07	1.445e+07	1.4688e+07	1.53499e+07	1.4123e+07	1.3982e+07	1.2597e+07	1.7235e+07	2.4741e+07	1.7732e+07	2.0104e+07	2.27829e+07	1.4889e+07	1.32451e+07	1.8355e+07	1.3902e+07	1.6492e+07	1.1353e+07	6.89219e+06	2.34991e+07	2.2566e+07	1.9429e+07	1.4269e+07	1.4308e+07	1.0962e+07	1.2125e+07	1.0248e+07	1.2748e+07	1.9517e+07	1.7087e+07	1.4159e+07	1.6331e+07	2.5024e+07	1.7123e+07	2.7722e+07	2.1197e+07	1.3281e+07	1.2215e+07
AT1G64550	AT1G64550	8	8	3.24591e+07	2.6748e+07	2.1659e+07	2.2217e+07	2.5291e+07	1.945e+07	2.3642e+07	2.33891e+07	2.4896e+07	2.2747e+07	2.73669e+07	3.12599e+07	2.64951e+07	2.8261e+07	2.61421e+07	2.1432e+07	1.8802e+07	2.38721e+07	1.6951e+07	2.6921e+07	1.9773e+07	2.1199e+07	2.2886e+07	2.19129e+07	2.98029e+07	3.48279e+07	3.1799e+07	3.07261e+07	2.2132e+07	1.9425e+07	1.789e+07	2.50551e+07	2.73409e+07	2.4271e+07	2.11601e+07	2.67749e+07	2.5174e+07	2.7076e+07	2.4583e+07	2.319e+07	2.1386e+07	2.59989e+07	2.19319e+07	1.9431e+07	2.51349e+07	1.7615e+07
AT1G64650;AT3G49310	AT1G64650	3	2	4.6088e+06	5.08741e+06	4.54431e+06	4.13791e+06	4.51051e+06	5.01901e+06	5.81001e+06	3.84521e+06	6.11021e+06	4.6256e+06	3.29259e+06	6.63608e+06	4.78401e+06	5.15332e+06	4.95478e+06	4.14879e+06	6.3654e+06	0	6.08658e+06	6.05212e+06	3.86241e+06	6.69169e+06	4.44281e+06	5.9569e+06	5.52901e+06	3.05349e+06	3.9327e+06	4.5268e+06	6.1659e+06	4.63099e+06	6.29528e+06	0	4.34222e+06	4.22541e+06	5.02061e+06	3.27999e+06	5.8585e+06	6.23669e+06	0	5.75722e+06	5.23029e+06	5.32891e+06	0	5.69439e+06	4.43029e+06	4.1941e+06
AT1G64680	AT1G64680	3	3	2.2513e+06	1.4566e+06	2.1352e+06	2.6085e+06	1.1389e+06	2.89929e+06	3.0696e+06	1.7006e+06	1.6201e+06	2.1898e+06	0	1.9182e+06	975458	1.0276e+06	660290	1.3238e+06	869562	2.21271e+06	4.16571e+06	4.5399e+06	0	960150	1.5369e+06	1.3633e+06	1.0287e+06	2.77839e+06	3.7934e+06	1.72841e+06	1.5006e+06	1.0925e+06	2.94701e+06	2.6562e+06	1.8326e+06	3.07911e+06	2.0234e+06	1.98721e+06	1.7924e+06	2.31909e+06	2.16261e+06	1.0605e+06	3.3614e+06	2.5411e+06	1.1379e+06	2.49379e+06	0	2.25929e+06
AT1G64710	AT1G64710	5	5	8.93731e+06	1.1769e+07	2.0857e+07	9.14182e+06	6.89739e+06	2.1089e+07	1.6952e+07	1.6239e+07	2.35899e+06	0	1.3098e+07	1.8635e+07	1.5756e+07	1.6391e+07	2.8523e+07	3.5145e+06	1.6366e+07	7.48858e+06	1.7565e+07	1.7056e+07	1.3528e+07	1.0905e+07	1.3445e+07	1.4191e+07	6.78929e+06	7.26842e+06	1.4883e+07	1.8911e+07	9.93363e+06	9.41768e+06	1.92539e+07	1.7672e+07	7.6152e+06	1.1371e+07	8.2256e+06	8.82748e+06	1.9079e+07	2.0293e+07	1.7475e+07	1.94191e+07	7.23038e+06	1.3234e+07	1.0614e+07	1.5228e+07	7.92929e+06	1.2652e+07
AT1G64720	AT1G64720	1	1	0	0	0	0	410861	0	878468	0	0	0	0	0	0	0	0	0	715881	0	728288	508769	0	0	424181	0	0	0	0	0	0	0	0	0	0	0	0	0	0	0	0	0	654970	0	662941	725291	0	0
AT1G64740	AT1G64740	18	7	1.6896e+07	1.77919e+07	1.4624e+07	1.3638e+07	1.7468e+07	1.9649e+07	1.5655e+07	2.0358e+07	9.70529e+06	1.6652e+07	1.3986e+07	1.4899e+07	1.3483e+07	1.2663e+07	1.526e+07	1.3234e+07	1.6028e+07	1.2017e+07	1.1452e+07	1.3632e+07	1.524e+07	1.4599e+07	1.5129e+07	1.4823e+07	1.6842e+07	1.0121e+07	1.8084e+07	1.557e+07	1.4394e+07	1.53599e+07	1.745e+07	1.915e+07	1.8389e+07	1.6456e+07	1.66539e+07	1.675e+07	1.4797e+07	1.2154e+07	1.3546e+07	1.1977e+07	1.3906e+07	1.6667e+07	1.4146e+07	1.3556e+07	1.2437e+07	1.723e+07
AT1G64760	AT1G64760	3	3	0	4.58131e+06	2.49879e+06	0	0	0	0	5.79871e+06	1.938e+06	2.45211e+06	0	3.3388e+06	2.2637e+06	0	0	1.6494e+06	2.11219e+06	0	0	3.7273e+06	0	3.30521e+06	2.97321e+06	2.3177e+06	0	0	2.68399e+06	0	3.5839e+06	2.2739e+06	0	0	2.5923e+06	0	3.383e+06	4.90778e+06	3.15039e+06	3.7167e+06	0	3.30049e+06	1.5145e+06	0	2.631e+06	0	0	3.51519e+06
AT1G64770	AT1G64770	14	14	1.1129e+08	1.2001e+08	1.2822e+08	1.2632e+08	1.0635e+08	1.1232e+08	1.1057e+08	1.0864e+08	1.248e+08	1.3285e+08	1.2712e+08	1.3022e+08	1.101e+08	1.0457e+08	1.0111e+08	9.73549e+07	1.0358e+08	1.1242e+08	1.2293e+08	1.0484e+08	1.0668e+08	1.1782e+08	1.0589e+08	1.125e+08	1.1877e+08	1.2904e+08	1.2346e+08	1.0613e+08	1.2018e+08	1.1128e+08	1.1432e+08	1.0802e+08	1.1689e+08	1.131e+08	1.0382e+08	1.0557e+08	1.0149e+08	1.0589e+08	1.0294e+08	1.0048e+08	9.37178e+07	9.74582e+07	1.1791e+08	1.0146e+08	1.0145e+08	1.1402e+08
AT1G64790	AT1G64790	32	32	2.98571e+07	2.83851e+07	2.95319e+07	2.89149e+07	3.0273e+07	3.29309e+07	3.2894e+07	3.4771e+07	3.0395e+07	3.0061e+07	2.4697e+07	2.9453e+07	3.1998e+07	3.5474e+07	3.86949e+07	3.86659e+07	3.3659e+07	3.5628e+07	3.273e+07	3.87349e+07	3.07231e+07	3.4167e+07	3.72271e+07	3.25199e+07	2.8859e+07	2.03169e+07	3.1909e+07	3.4347e+07	3.27629e+07	2.67731e+07	3.05269e+07	2.2838e+07	3.6414e+07	2.9345e+07	2.7384e+07	3.19471e+07	3.64911e+07	3.8588e+07	3.8637e+07	3.03049e+07	3.5138e+07	3.4991e+07	2.81049e+07	3.3221e+07	3.70369e+07	4.03479e+07
AT1G64880	AT1G64880	1	1	0	1.61471e+06	2.5373e+06	0	1.5269e+06	0	1.6019e+06	0	1.7471e+06	1.2444e+06	1.0575e+06	0	1.5097e+06	0	0	0	0	2.0525e+06	0	1.6422e+06	0	0	0	0	0	0	0	1.977e+06	1.3085e+06	0	0	0	0	0	0	2.42279e+06	0	0	0	1.8246e+06	0	0	0	0	0	0
AT1G64950;AT1G64940;AT1G64930;AT2G12190	AT1G64950;AT1G64940	3	2	0	0	0	0	0	0	0	0	0	0	0	1.5551e+06	0	0	1.4708e+06	1.6386e+06	0	1.9793e+06	1.533e+06	1.3452e+06	1.2236e+06	0	1.4621e+06	1.708e+06	0	0	0	0	1.3738e+06	0	0	0	0	0	0	0	0	0	0	2.1177e+06	1.4393e+06	0	0	1.58869e+06	1.2415e+06	1.7966e+06
AT1G64970	AT1G64970	4	4	4.03389e+06	4.27082e+06	3.10201e+06	4.88108e+06	4.4712e+06	3.3414e+06	3.82169e+06	4.41769e+06	5.7644e+06	2.39459e+06	5.30632e+06	2.60321e+06	2.93311e+06	4.07359e+06	2.82571e+06	4.46609e+06	5.371e+06	3.5247e+06	4.4176e+06	5.059e+06	4.2479e+06	4.49089e+06	0	3.52321e+06	4.22272e+06	0	4.365e+06	2.8571e+06	2.4998e+06	3.8043e+06	2.10389e+06	2.0197e+06	0	3.45231e+06	3.2816e+06	3.7725e+06	3.74881e+06	0	4.96909e+06	6.01282e+06	4.21701e+06	5.18219e+06	5.18661e+06	3.62061e+06	3.9093e+06	2.432e+06
AT1G64980	AT1G64980	7	7	5.79039e+06	1.0865e+07	7.64111e+06	7.13e+06	1.3233e+07	1.1296e+07	1.4349e+07	1.0212e+07	1.4684e+07	1.061e+07	1.1984e+07	1.1934e+07	9.12327e+06	1.4447e+07	2.1487e+07	2.11321e+07	1.7538e+07	1.6366e+07	2.01609e+07	2.3801e+07	8.70637e+06	1.2857e+07	1.3104e+07	1.0568e+07	8.78189e+06	9.27387e+06	1.1922e+07	1.2497e+07	9.42022e+06	1.2894e+07	9.41389e+06	1.1389e+07	1.1201e+07	9.9499e+06	8.96611e+06	8.5259e+06	1.37119e+07	1.0824e+07	1.145e+07	1.2952e+07	1.9961e+07	1.928e+07	1.5504e+07	1.7512e+07	1.092e+07	1.1433e+07
AT1G65010;AT4G27595	AT1G65010	10	10	1.4274e+06	1.883e+06	2.4964e+06	2.8885e+06	1.7372e+06	2.5016e+06	2.0362e+06	2.9672e+06	2.1334e+06	1.69701e+06	3.56579e+06	1.9207e+06	908559	2.21479e+06	887120	1.6834e+06	2.97511e+06	3.333e+06	2.56479e+06	3.92769e+06	2.9446e+06	2.20999e+06	1.3292e+06	3.52199e+06	0	2.1288e+06	0	1.6556e+06	1.5462e+06	2.1165e+06	0	0	0	0	1.9305e+06	1.97949e+06	2.3816e+06	0	0	1.5131e+06	2.28599e+06	1.6903e+06	3.14489e+06	0	1.92021e+06	0
AT1G65220	AT1G65220	8	3	0	6.18559e+06	1.8755e+06	0	2.834e+06	2.5976e+06	2.42831e+06	2.56589e+06	2.87281e+06	1.523e+06	1.1428e+06	4.24579e+06	1.374e+06	2.61429e+06	2.0644e+06	3.2343e+06	2.959e+06	4.5123e+06	1.9974e+06	3.40221e+06	1.51769e+06	2.39459e+06	5.9804e+06	2.0204e+06	0	0	0	0	0	3.925e+06	0	4.03761e+06	0	0	0	2.8752e+06	2.94809e+06	7.06378e+06	2.0015e+06	915379	3.50599e+06	0	2.38641e+06	2.2363e+06	2.5973e+06	1.48759e+06
AT1G65230	AT1G65230	7	7	4.18029e+07	3.9014e+07	3.3915e+07	1.6494e+07	2.9298e+07	4.21939e+07	4.87001e+07	2.97501e+07	4.31259e+07	3.69561e+07	3.10201e+07	4.18371e+07	3.49471e+07	3.2858e+07	1.8454e+07	3.10371e+07	3.141e+07	4.95238e+07	5.15822e+07	4.26739e+07	1.7277e+07	2.1837e+07	1.504e+07	1.0385e+07	2.54341e+07	3.74159e+07	3.55819e+07	5.12412e+07	4.45351e+07	4.5211e+07	4.77858e+07	5.66342e+07	2.84821e+07	3.8028e+07	3.9383e+07	3.95271e+07	4.71289e+07	4.21909e+07	3.97029e+07	1.3794e+07	4.96941e+07	5.5894e+07	3.1662e+07	4.2885e+07	2.5448e+07	3.57e+07
AT1G65260	AT1G65260	16	16	6.9286e+07	6.58632e+07	6.4952e+07	9.16112e+07	8.1551e+07	1.2077e+08	9.61111e+07	6.92341e+07	1.0882e+08	5.7416e+07	6.06452e+07	6.2813e+07	5.3267e+07	8.68781e+07	6.18131e+07	3.8042e+07	2.1145e+08	8.03592e+07	9.23117e+07	9.88783e+07	5.67611e+07	6.08781e+07	6.56381e+07	5.74371e+07	7.28699e+07	6.19951e+07	5.83889e+07	1.0324e+08	9.95522e+07	1.2712e+08	1.212e+08	1.5848e+08	9.60332e+07	9.91837e+07	8.2275e+07	8.17548e+07	9.3586e+07	8.85261e+07	8.78032e+07	9.41071e+07	1.5711e+08	7.10869e+07	2.11319e+08	1.2515e+08	6.25441e+07	5.62231e+07
AT1G65270	AT1G65270	3	3	0	0	0	0	2.6233e+06	2.5049e+06	2.96329e+06	2.39561e+06	0	0	0	2.08519e+06	2.1216e+06	0	0	4.41741e+06	0	3.10379e+06	3.012e+06	3.4335e+06	0	3.66919e+06	2.41409e+06	0	0	0	0	5.22261e+06	4.08411e+06	3.83719e+06	0	0	0	0	3.1411e+06	2.4156e+06	0	2.1814e+06	5.2723e+06	0	2.86799e+06	0	3.79372e+06	2.3544e+06	0	0
AT1G65440	AT1G65440	6	6	1.2268e+07	2.2812e+07	1.8989e+07	8.25799e+06	1.1881e+07	1.0502e+07	9.13631e+06	1.3489e+07	1.1649e+07	8.5482e+06	1.4065e+07	1.0871e+07	1.0916e+07	1.0295e+07	1.1561e+07	1.31101e+07	1.281e+07	1.544e+07	1.0073e+07	1.0322e+07	7.69938e+06	1.4407e+07	0	5.08681e+06	1.3152e+07	1.4101e+07	1.4967e+07	1.6938e+07	1.359e+07	1.5105e+07	1.636e+07	0	1.3481e+07	8.9494e+06	1.2306e+07	1.0395e+07	1.0319e+07	0	1.007e+07	1.5295e+07	9.48377e+06	7.82039e+06	8.04198e+06	1.3747e+07	0	2.03001e+07
AT1G65540	AT1G65540	8	7	4.46479e+06	4.32839e+06	4.82471e+06	0	4.9881e+06	4.34339e+06	4.365e+06	2.37011e+06	3.97199e+06	4.69151e+06	3.74769e+06	2.6981e+06	5.10989e+06	3.79319e+06	0	4.47461e+06	4.07289e+06	4.99409e+06	4.28971e+06	5.0006e+06	3.70911e+06	6.4509e+06	4.95921e+06	5.03751e+06	3.51251e+06	0	6.16992e+06	5.4203e+06	4.0635e+06	0	3.6725e+06	6.15569e+06	5.06672e+06	2.8823e+06	7.02721e+06	5.0671e+06	5.5581e+06	5.92741e+06	5.04912e+06	4.12139e+06	2.7851e+06	0	5.19269e+06	4.2849e+06	0	3.42929e+06
AT1G65590	AT1G65590	12	11	4.75209e+07	5.01891e+07	3.6237e+07	2.8864e+07	5.28511e+07	3.8018e+07	4.04069e+07	5.0082e+07	4.03991e+07	4.19751e+07	4.07041e+07	3.5652e+07	4.3839e+07	4.90599e+07	6.7941e+07	3.86919e+07	8.20699e+07	3.0837e+07	3.9347e+07	3.67581e+07	4.53569e+07	3.7174e+07	3.08251e+07	4.4421e+07	6.182e+07	4.6541e+07	3.7612e+07	4.97078e+07	5.17799e+07	4.5083e+07	3.32069e+07	4.1274e+07	4.00889e+07	4.23841e+07	5.07699e+07	4.4406e+07	4.69958e+07	4.0545e+07	3.89349e+07	3.7623e+07	4.4797e+07	4.9619e+07	4.91971e+07	4.38669e+07	4.50549e+07	3.74429e+07
AT1G65650	AT1G65650	4	4	0	0	0	0	0	0	2.024e+06	1.2058e+06	0	0	0	0	0	0	0	1.8403e+06	0	0	0	0	1.7244e+06	829200	1.1653e+06	0	0	0	0	0	1.2072e+06	0	1.4507e+06	0	0	0	0	0	0	1.1945e+06	0	1.875e+06	0	0	0	919099	0	1.68249e+06
AT1G65820	AT1G65820	3	3	0	1.4014e+07	5.80929e+06	7.38389e+06	1.0067e+07	1.3024e+07	8.54489e+06	1.122e+07	1.3851e+07	1.5463e+07	1.1879e+07	9.10552e+06	9.74891e+06	6.44058e+06	8.81293e+06	9.33507e+06	9.30233e+06	1.2333e+07	1.3565e+07	1.3177e+07	7.42629e+06	8.01399e+06	0	1.1125e+07	1.8827e+06	1.0636e+07	7.43541e+06	1.2028e+07	1.1938e+07	0	1.0261e+07	1.154e+07	0	4.32171e+06	1.1587e+07	1.0669e+07	0	1.2611e+07	1.0486e+07	9.83688e+06	1.2934e+07	1.2877e+07	9.59027e+06	6.7052e+06	0	1.0846e+07
AT1G65900	AT1G65900	1	1	0	0	0	0	0	0	0	0	0	0	0	0	0	1.6342e+06	0	0	0	3.70769e+06	2.72471e+06	1.7105e+06	0	0	1.6527e+06	0	0	0	0	0	0	0	0	0	0	0	0	0	0	990680	0	0	0	0	0	0	0	0
AT1G65930	AT1G65930	38	31	7.7748e+08	6.97109e+08	7.1981e+08	6.50011e+08	6.27309e+08	5.92968e+08	6.18599e+08	6.49921e+08	6.87222e+08	6.3577e+08	6.80439e+08	6.82659e+08	6.29089e+08	6.41689e+08	6.1204e+08	6.77648e+08	6.14382e+08	5.78981e+08	6.86051e+08	6.57092e+08	6.10849e+08	6.29089e+08	6.15059e+08	5.51999e+08	7.75671e+08	7.17279e+08	7.12829e+08	7.03059e+08	6.66242e+08	6.84099e+08	6.29412e+08	7.00369e+08	6.78559e+08	5.71758e+08	7.16842e+08	7.9723e+08	5.78479e+08	6.17601e+08	5.94841e+08	5.787e+08	6.0542e+08	6.5535e+08	5.36942e+08	5.90438e+08	5.90589e+08	6.90559e+08
AT1G65960;AT5G17330;AT2G02000;AT2G02010;AT3G17720	AT1G65960	25	20	4.4047e+08	4.55801e+08	4.5937e+08	4.2681e+08	4.71689e+08	3.91889e+08	3.87261e+08	4.2831e+08	3.8902e+08	3.85589e+08	3.99458e+08	3.8186e+08	4.20579e+08	3.4766e+08	3.8473e+08	3.94779e+08	4.0037e+08	3.8235e+08	4.2455e+08	3.6675e+08	3.83641e+08	3.8576e+08	3.75329e+08	3.8655e+08	5.38791e+08	5.01582e+08	4.19051e+08	3.9556e+08	4.1428e+08	3.9187e+08	4.0775e+08	4.92122e+08	3.96509e+08	4.0612e+08	4.91021e+08	5.41618e+08	3.5017e+08	3.8061e+08	3.48601e+08	4.07499e+08	3.972e+08	4.00301e+08	3.5752e+08	4.10581e+08	3.79699e+08	3.856e+08
AT1G65980;AT1G65970;AT1G60740	AT1G65980	10	10	3.2046e+07	3.18619e+07	3.25601e+07	3.11451e+07	3.40191e+07	2.2488e+07	3.1582e+07	3.67189e+07	3.0542e+07	4.04759e+07	3.39731e+07	3.68061e+07	4.13161e+07	3.99649e+07	3.2544e+07	4.19969e+07	3.48941e+07	3.7954e+07	3.9981e+07	4.5073e+07	3.92149e+07	4.17829e+07	4.67431e+07	4.04179e+07	3.5059e+07	3.65701e+07	3.5699e+07	4.37731e+07	3.5317e+07	3.5228e+07	3.8637e+07	4.2655e+07	3.95899e+07	3.5355e+07	3.96569e+07	3.4881e+07	4.47731e+07	4.0181e+07	3.86169e+07	3.6647e+07	4.44189e+07	3.55651e+07	4.34451e+07	3.9867e+07	3.78191e+07	3.76809e+07
AT1G66070	AT1G66070	4	4	2.31141e+06	0	3.19701e+06	3.1876e+06	2.6877e+06	4.03921e+06	2.23661e+06	2.11671e+06	0	2.1817e+06	0	2.8262e+06	1.4012e+06	0	0	0	8.76091e+06	2.4985e+06	2.68999e+06	2.35e+06	2.4931e+06	1.9756e+06	710901	0	3.08421e+06	0	0	0	2.56209e+06	0	3.83759e+06	3.62131e+06	2.8416e+06	1.3456e+06	0	3.08291e+06	2.61449e+06	1.8982e+06	2.0974e+06	3.01929e+06	3.28461e+06	2.5702e+06	1.9487e+06	2.8837e+06	0	4.91241e+06
AT1G66100	AT1G66100	3	3	3.778e+06	4.651e+06	5.73889e+06	1.2039e+07	3.31009e+06	4.00569e+06	6.75549e+06	0	7.39911e+06	6.23501e+06	0	3.74089e+06	9.42369e+06	0	0	5.3233e+06	0	7.49829e+06	3.94239e+06	4.47541e+06	4.08589e+06	3.1886e+06	4.0454e+06	9.02071e+06	5.10451e+06	3.9315e+06	4.11129e+06	0	5.4771e+06	0	2.5053e+06	3.64491e+06	3.48769e+06	0	3.1564e+06	4.6453e+06	4.7433e+06	4.3643e+06	0	3.9357e+06	1.84631e+06	0	5.3855e+06	3.90281e+06	2.70699e+06	2.28929e+06
AT1G66130	AT1G66130	8	8	1.6527e+07	1.8845e+07	1.721e+07	1.7969e+07	1.887e+07	1.741e+07	1.3361e+07	2.656e+07	1.8563e+07	1.3185e+07	1.7744e+07	1.4165e+07	1.7519e+07	1.5401e+07	1.1517e+07	1.7933e+07	1.1357e+07	2.14129e+07	1.0627e+07	1.2675e+07	1.3265e+07	1.446e+07	1.4368e+07	1.9155e+07	1.887e+07	1.94279e+07	0	1.4077e+07	1.6497e+07	1.7887e+07	1.7759e+07	1.537e+07	1.1601e+07	1.4282e+07	1.7614e+07	1.89831e+07	1.8334e+07	1.7012e+07	1.59819e+07	1.5996e+07	9.94652e+06	1.7725e+07	1.4555e+07	2.09159e+07	1.5503e+07	1.396e+07
AT1G66200;AT1G48470	AT1G66200	23	6	1.475e+08	1.4798e+08	1.9706e+08	2.2709e+08	1.4707e+08	1.7075e+08	1.4172e+08	1.5777e+08	1.6197e+08	1.6352e+08	1.5091e+08	1.4888e+08	1.3921e+08	1.3877e+08	1.3227e+08	1.3963e+08	1.4358e+08	1.3711e+08	1.6038e+08	1.335e+08	1.1058e+08	1.53759e+08	1.6344e+08	1.2634e+08	1.3824e+08	1.63011e+08	1.3527e+08	1.3481e+08	1.6104e+08	1.4875e+08	1.842e+08	2.25761e+08	1.4665e+08	2.1845e+08	9.33069e+07	1.6899e+08	1.49399e+08	1.3006e+08	1.4269e+08	1.3937e+08	1.478e+08	1.5914e+08	1.237e+08	1.68171e+08	1.1512e+08	1.51e+08
AT1G66240	AT1G66240	4	4	4.00559e+07	3.84391e+07	4.2229e+07	4.95012e+07	3.20169e+07	2.351e+07	3.2393e+07	4.237e+07	4.2328e+07	3.414e+07	3.34071e+07	4.0736e+07	2.69741e+07	2.32251e+07	1.929e+07	1.9801e+07	3.55511e+07	3.3258e+07	3.5014e+07	2.7564e+07	2.6557e+07	2.9742e+07	2.63529e+07	1.9449e+07	3.17211e+07	3.28099e+07	2.5325e+07	3.0722e+07	3.30331e+07	2.88019e+07	2.52969e+07	2.42781e+07	2.69121e+07	2.4892e+07	3.43451e+07	2.36779e+07	2.16671e+07	2.1202e+07	1.7109e+07	2.1041e+07	3.3943e+07	2.6567e+07	3.76211e+07	3.3456e+07	2.2913e+07	1.97319e+07
AT1G66250	AT1G66250	2	2	0	0	0	0	0	1.4378e+06	1.1051e+06	0	0	1.6311e+06	2.2107e+06	1.7399e+06	1.0246e+06	1.5871e+06	1.236e+06	1.4629e+06	978912	1.2579e+06	0	1.6401e+06	1.4479e+06	1.3242e+06	1.7375e+06	0	0	0	0	1.2312e+06	1.5279e+06	1.81359e+06	0	0	0	0	0	0	0	1.2585e+06	1.6193e+06	774620	1.1705e+06	1.466e+06	983830	1.7565e+06	937410	1.3019e+06
AT1G66260	AT1G66260	6	6	5.94931e+06	8.65073e+06	0	0	7.24031e+06	5.89479e+06	7.34219e+06	6.80088e+06	7.6374e+06	7.01319e+06	6.54862e+06	8.78493e+06	3.877e+06	7.61419e+06	5.46511e+06	9.10981e+06	9.527e+06	5.86638e+06	1.455e+07	6.3132e+06	7.10612e+06	9.2423e+06	7.46251e+06	3.71119e+06	8.54909e+06	8.50931e+06	5.73499e+06	6.63972e+06	7.24051e+06	0	6.27729e+06	8.00078e+06	4.92189e+06	7.0455e+06	0	0	0	0	6.19619e+06	5.4147e+06	1.2009e+07	0	0	7.50859e+06	0	8.83091e+06
AT1G66430	AT1G66430	15	14	7.22042e+07	7.59549e+07	7.1011e+07	5.9843e+07	6.81358e+07	6.64212e+07	6.94509e+07	7.20278e+07	7.21082e+07	7.57152e+07	6.8316e+07	7.46051e+07	6.62749e+07	6.38729e+07	6.0811e+07	6.16339e+07	6.95911e+07	7.32462e+07	7.4528e+07	6.8633e+07	6.53639e+07	6.35501e+07	6.77891e+07	6.39021e+07	7.38692e+07	5.6457e+07	6.24929e+07	8.05287e+07	7.74268e+07	7.44109e+07	6.7862e+07	7.07869e+07	6.11691e+07	6.15882e+07	6.94191e+07	7.27589e+07	7.18672e+07	6.8379e+07	7.62218e+07	6.99902e+07	6.9449e+07	6.08089e+07	6.48831e+07	7.34658e+07	6.06679e+07	6.12361e+07
AT1G66520	AT1G66520	3	3	3.85979e+06	3.397e+06	3.84979e+06	0	3.59971e+06	3.64379e+06	4.0249e+06	3.0517e+06	0	3.30319e+06	0	3.81949e+06	3.03939e+06	0	2.36891e+06	0	0	3.49989e+06	3.6741e+06	0	3.1598e+06	0	4.0085e+06	3.7765e+06	0	0	0	0	0	3.72841e+06	0	4.6592e+06	0	0	0	4.14081e+06	3.7175e+06	3.12371e+06	3.31599e+06	1.8045e+06	2.6275e+06	0	0	0	3.31871e+06	0
AT1G66530;AT1G09150	AT1G66530	11	6	0	6.43429e+06	6.33459e+06	0	4.1538e+06	5.23051e+06	5.25489e+06	6.52529e+06	7.10518e+06	4.96069e+06	6.26082e+06	6.54331e+06	9.64507e+06	4.67699e+06	8.30961e+06	3.6292e+06	7.52761e+06	7.94392e+06	6.68011e+06	7.69463e+06	5.56538e+06	4.73758e+06	4.89131e+06	7.11711e+06	4.88271e+06	4.21871e+06	3.1183e+06	3.95101e+06	6.63898e+06	4.64169e+06	4.64379e+06	9.20502e+06	3.90199e+06	5.13869e+06	4.84129e+06	7.0454e+06	6.35002e+06	4.56141e+06	4.10409e+06	5.00868e+06	7.4879e+06	6.40279e+06	5.48382e+06	7.96278e+06	6.61289e+06	3.39549e+06
AT1G66580	AT1G66580	14	2	6.5523e+06	4.0695e+06	4.27381e+06	4.0732e+06	6.57742e+06	6.84671e+06	6.34202e+06	8.13212e+06	4.7366e+06	1.0154e+07	5.75219e+06	7.0453e+06	6.31311e+06	1.0791e+07	7.92769e+06	1.2723e+07	8.80871e+06	6.8305e+06	5.44281e+06	8.63551e+06	5.51661e+06	5.55779e+06	1.8891e+06	0	0	4.76971e+06	0	8.73763e+06	6.2603e+06	0	1.2194e+07	0	0	0	6.8038e+06	6.98041e+06	0	1.0595e+07	6.14849e+06	0	0	1.2362e+07	0	7.16319e+06	1.0299e+07	9.1961e+06
AT1G66670	AT1G66670	9	9	5.18281e+07	4.86191e+07	5.10451e+07	3.81119e+07	4.87119e+07	3.53381e+07	4.83479e+07	4.7176e+07	3.5444e+07	3.8819e+07	3.9082e+07	4.27381e+07	5.38301e+07	6.4132e+07	4.93429e+07	5.00279e+07	6.88269e+07	4.94751e+07	4.36132e+07	4.8816e+07	4.73871e+07	4.41809e+07	5.1019e+07	4.3901e+07	4.86731e+07	3.78091e+07	4.02061e+07	5.11631e+07	4.92749e+07	5.9133e+07	5.20181e+07	5.05371e+07	4.60641e+07	4.93299e+07	4.6185e+07	3.98029e+07	5.25508e+07	5.09349e+07	6.05641e+07	4.88062e+07	5.46031e+07	4.439e+07	8.62189e+07	5.6364e+07	4.3525e+07	4.20252e+07
AT1G66680	AT1G66680	5	5	0	0	2.04851e+06	0	0	0	5.06261e+06	3.5269e+06	2.5137e+06	0	0	4.0836e+06	0	0	0	0	0	3.24971e+06	4.31291e+06	0	1.6711e+06	3.00239e+06	4.2865e+06	6.78271e+06	1.991e+06	0	6.14082e+06	3.6962e+06	0	0	0	0	3.41651e+06	0	4.454e+06	0	0	0	3.94611e+06	0	3.0988e+06	3.1687e+06	0	2.64629e+06	0	0
AT1G66940	AT1G66940	2	2	0	0	0	0	0	7.73109e+06	0	5.399e+06	6.85921e+06	0	6.97441e+06	5.2152e+06	4.522e+06	5.66651e+06	8.68732e+06	5.93181e+06	6.4371e+06	7.30868e+06	1.0846e+07	5.50259e+06	0	4.8378e+06	0	5.58312e+06	3.79569e+06	1.0924e+07	1.0293e+07	8.47969e+06	8.17711e+06	7.43391e+06	5.37998e+06	0	7.62481e+06	7.82598e+06	0	0	0	0	6.00141e+06	4.58328e+06	8.02089e+06	7.63121e+06	6.37702e+06	0	0	5.6342e+06
AT1G66970	AT1G66970	26	22	2.46871e+08	2.1832e+08	2.165e+08	1.603e+08	2.19779e+08	2.2254e+08	2.3857e+08	2.46201e+08	1.87201e+08	2.0444e+08	2.00601e+08	1.9209e+08	2.22179e+08	1.957e+08	2.50419e+08	1.9932e+08	1.762e+08	1.995e+08	1.8694e+08	1.9734e+08	1.7805e+08	1.88101e+08	1.8659e+08	1.93959e+08	2.0915e+08	1.943e+08	2.1366e+08	2.1937e+08	2.21679e+08	2.0254e+08	2.04031e+08	2.0994e+08	2.05519e+08	2.0287e+08	2.186e+08	2.2732e+08	2.1447e+08	2.0692e+08	2.0399e+08	1.99679e+08	1.8679e+08	2.0778e+08	1.6663e+08	1.7517e+08	1.5592e+08	1.866e+08
AT1G67090	AT1G67090	20	11	9.55362e+09	1.4528e+10	1.1818e+10	8.78728e+09	1.2781e+10	8.62567e+09	1.3248e+10	7.8201e+09	1.0844e+10	1.4707e+10	1.2131e+10	1.1086e+10	1.4326e+10	1.3103e+10	1.4607e+10	1.6504e+10	1.3656e+10	1.2589e+10	1.50519e+10	1.3475e+10	1.2693e+10	1.128e+10	1.2491e+10	1.3836e+10	1.1191e+10	9.94049e+09	8.4201e+09	1.3327e+10	1.4043e+10	1.135e+10	1.2257e+10	1.2708e+10	1.0086e+10	1.0405e+10	9.065e+09	1.1626e+10	1.3389e+10	1.4355e+10	1.27019e+10	1.182e+10	1.4226e+10	1.2622e+10	1.5219e+10	1.4439e+10	8.92683e+09	8.23339e+09
AT1G67120	AT1G67120	3	3	1.147e+08	9.08952e+07	6.04479e+07	4.73592e+07	1.1007e+08	6.04819e+07	1.2285e+08	1.0482e+08	7.91113e+07	2.8552e+06	8.85709e+07	7.25152e+07	7.9045e+07	1.75591e+08	1.4241e+08	1.2582e+08	2.9519e+08	1.2689e+08	9.7806e+07	2.65571e+08	9.94171e+07	0	1.0458e+08	8.39112e+07	7.95038e+07	5.70569e+06	1.0919e+08	1.78699e+08	1.4211e+08	9.68548e+07	9.42827e+07	1.2202e+08	9.47748e+07	1.0658e+08	6.56213e+07	9.66221e+07	1.5173e+08	1.1281e+08	1.2425e+08	1.0741e+08	1.5856e+08	1.688e+08	4.50019e+08	1.4382e+08	8.59271e+07	7.90132e+07
AT1G67140	AT1G67140	4	4	0	2.4267e+07	0	0	0	0	0	0	0	0	1.1404e+07	3.4656e+07	0	0	0	0	0	0	0	6.89548e+06	3.79169e+06	0	0	0	0	0	0	0	0	0	0	2.4944e+07	0	0	4.37949e+07	0	0	0	0	9.25428e+06	0	0	0	1.0379e+07	0	0
AT1G67230	AT1G67230	14	14	1.821e+07	1.7752e+07	2.37391e+07	2.98081e+07	1.8065e+07	2.4234e+07	1.8596e+07	2.28361e+07	2.57461e+07	1.7113e+07	2.0966e+07	2.82041e+07	1.46819e+07	1.803e+07	1.77819e+07	1.5216e+07	1.50441e+07	2.0122e+07	2.67319e+07	1.87859e+07	1.7398e+07	1.92401e+07	1.69371e+07	1.7508e+07	2.36899e+07	3.402e+07	3.143e+07	1.7041e+07	1.6832e+07	2.3023e+07	1.72991e+07	1.6598e+07	2.82971e+07	2.8718e+07	2.32641e+07	2.64609e+07	2.0642e+07	1.9627e+07	2.3523e+07	1.99449e+07	1.9268e+07	1.9758e+07	1.5302e+07	2.3834e+07	2.59401e+07	2.932e+07
AT1G67280	AT1G67280	21	18	1.7493e+08	1.7489e+08	1.8521e+08	1.6481e+08	1.3313e+08	1.67779e+08	1.4809e+08	1.83499e+08	1.775e+08	1.9338e+08	1.4924e+08	1.4578e+08	1.6652e+08	1.4297e+08	1.5169e+08	1.4658e+08	1.2545e+08	1.3312e+08	1.4572e+08	1.2666e+08	1.4052e+08	1.3397e+08	1.487e+08	1.5304e+08	1.8153e+08	1.6239e+08	1.43481e+08	1.4199e+08	1.5151e+08	1.4464e+08	1.636e+08	1.8365e+08	1.5573e+08	1.68e+08	1.5054e+08	1.5964e+08	1.4457e+08	1.5554e+08	1.4634e+08	1.4204e+08	1.1682e+08	1.3324e+08	1.2025e+08	1.70651e+08	1.4132e+08	1.431e+08
AT1G67350	AT1G67350	3	3	0	0	0	1.53991e+06	1.5877e+06	0	1.6248e+06	0	2.0718e+06	0	0	0	1.2578e+06	1.6689e+06	1.0321e+06	671841	1.69539e+06	1.9434e+06	0	2.4681e+06	0	0	0	0	1.2002e+06	0	0	0	1.6175e+06	1.4211e+06	0	0	0	0	0	0	0	1.2944e+06	0	1.6823e+06	1.8821e+06	0	1.4326e+06	0	0	0
AT1G67360	AT1G67360	4	4	0	0	0	0	0	0	0	2.35661e+06	0	0	0	0	0	0	0	0	0	0	0	4.81729e+06	0	0	0	2.4681e+06	0	0	0	0	0	0	0	0	0	0	0	0	0	0	0	0	0	1.9546e+06	0	0	0	1.4028e+06
AT1G67430	AT1G67430	11	2	5.14678e+06	5.40709e+06	6.75971e+06	7.63592e+06	5.69739e+06	1.1865e+07	8.97469e+06	6.21059e+06	8.75757e+06	7.0028e+06	5.8437e+06	7.21321e+06	3.5446e+06	5.63081e+06	3.2114e+06	4.9764e+06	5.14611e+06	8.94401e+06	9.47399e+06	1.3566e+07	5.0836e+06	4.51571e+06	6.01912e+06	5.6335e+06	3.69509e+06	7.54302e+06	1.0248e+07	7.52578e+06	6.5195e+06	7.74391e+06	1.1008e+07	9.07383e+06	9.19488e+06	9.96073e+06	6.16291e+06	6.05649e+06	5.11279e+06	6.91391e+06	6.9271e+06	6.47119e+06	1.3885e+07	6.60891e+06	1.0106e+07	8.47299e+06	6.84159e+06	6.89998e+06
AT1G67530	AT1G67530	2	2	0	0	0	0	0	2.00081e+06	1.3551e+06	0	0	1.2502e+06	0	1.9019e+06	0	0	6.35139e+06	1.1282e+07	0	1.607e+06	0	2.6354e+06	0	1.1538e+06	2.38461e+06	0	0	0	0	2.2995e+06	1.3227e+06	0	0	0	0	0	0	0	3.93159e+06	4.56489e+06	3.09941e+06	0	0	3.6294e+06	0	0	0	0
AT1G67680;AT1G67650	AT1G67680	10	10	6.1061e+06	6.71069e+06	5.28562e+06	2.36371e+06	8.00228e+06	1.0897e+07	9.16479e+06	6.8006e+06	1.0131e+07	6.11601e+06	7.73028e+06	9.73858e+06	6.588e+06	5.93732e+06	7.49928e+06	8.18749e+06	9.58004e+06	7.12842e+06	9.46309e+06	7.09239e+06	4.7125e+06	7.18228e+06	7.55982e+06	8.50241e+06	8.54021e+06	8.54708e+06	6.8972e+06	8.7959e+06	6.2053e+06	7.71802e+06	5.21151e+06	5.0564e+06	1.448e+07	7.86241e+06	0	6.89811e+06	7.89589e+06	5.8635e+06	8.35408e+06	1.0524e+07	1.0757e+07	9.12973e+06	7.64349e+06	7.28668e+06	7.89151e+06	5.75279e+06
AT1G67700	AT1G67700	13	13	1.7245e+08	1.3813e+08	1.7332e+08	1.6256e+08	1.085e+08	1.9257e+08	1.97589e+08	1.5751e+08	1.9362e+08	1.62231e+08	1.4616e+08	1.8083e+08	1.0898e+08	1.1782e+08	1.1743e+08	1.3587e+08	1.5906e+08	1.8484e+08	1.9845e+08	1.9685e+08	1.2653e+08	1.2703e+08	1.63979e+08	1.3823e+08	1.1123e+08	1.6751e+08	1.58571e+08	1.79421e+08	1.5493e+08	1.6929e+08	1.83199e+08	2.0901e+08	1.5708e+08	1.5698e+08	1.3629e+08	1.2818e+08	1.2538e+08	1.5395e+08	1.4395e+08	1.1663e+08	1.9902e+08	1.4798e+08	1.611e+08	1.9257e+08	1.315e+08	1.3539e+08
AT1G67730	AT1G67730	12	12	4.68449e+07	5.46728e+07	5.19151e+07	2.91821e+07	4.00761e+07	4.50589e+07	4.22261e+07	4.2533e+07	4.88519e+07	5.10052e+07	4.86319e+07	3.96281e+07	4.29138e+07	3.61941e+07	3.559e+07	3.69231e+07	3.90219e+07	4.6335e+07	5.66118e+07	4.44331e+07	5.3996e+07	4.14469e+07	4.91991e+07	3.95159e+07	4.07309e+07	2.84e+07	3.9027e+07	4.2164e+07	4.2425e+07	3.9917e+07	4.6408e+07	4.00389e+07	2.83981e+07	4.1789e+07	3.92451e+07	3.83029e+07	4.00711e+07	4.54671e+07	4.66919e+07	3.68719e+07	4.41681e+07	4.3936e+07	4.32261e+07	5.08368e+07	4.14888e+07	4.78671e+07
[truncated: 3,365 more rows]
[truncated: 56 more columns]
