# Supplementary material for: The thylakoid lumen Deg1 protease affects non‐photochemical quenching via the levels of violaxanthin de‐epoxidase and PsbS
Source: Plant J. 2025 Feb 24;121(4):e17263. doi: 10.1111/tpj.17263 (PMC11848705; doi:10.1111/tpj.17263)
Supplement: Supplementary file 1 — Figure S1. Imaging PAM measurements of PSII maximum quantum yield (F v/F m). Figure S2. Light response curves of photosynthetic electron transport rates (ETRs). Figure S3. Pairwise Pearson's correlation analysis of WT and deg mutant plants under NL conditions. Figure S4. Principal component analysis (PCA) of the proteomic data of WT and deg mutant plants subjected to NL and HL conditions. Figure S5. Relative expression of NPQ1 and NPQ4 during high light exposure in WT and deg mutants. Figure S6. Differential expression of altered proteins in the deg1 mutant and WT in response to cycloheximide treatment. Table S1. Raw LFQ proteomic data of WT and deg mutants under NL, HL and recovery. Table S2. Analyzed proteomic data of WT and deg mutants under NL, HL and recovery. Table S3. Proportion of chloroplast versus cellular proteins. Table S4. Proteomic raw data and analysis of WT and deg1 with or without cycloheximide treatment. [file TPJ-121-0-s001.zip › Supp. Table 2 - Analyzed data_18.11.24.xlsx]

## Sheet: All proteins analyzed
All proteins - Log2 scaled normalized intensities
deg1_0h_1	deg1_0h_2	deg1_0h_3	deg1_0h_4	deg1_1h_1	deg1_1h_2	deg1_1h_3	deg1_1h_4	deg1_2h_1	deg1_2h_2	deg1_2h_3	deg1_2h_4	deg1_32h_1	deg1_32h_2	deg1_32h_3	deg1_32h_4	deg1_4h_1	deg1_4h_2	deg1_4h_3	deg1_4h_4	deg1_8h_1	deg1_8h_2	deg1_8h_3	deg1_8h_4	deg158_0h_1	deg158_0h_2	deg158_0h_3	deg158_0h_4	deg158_1h_1	deg158_1h_2	deg158_1h_3	deg158_1h_4	deg158_2h_1	deg158_2h_2	deg158_2h_3	deg158_2h_4	deg158_32h_1	deg158_32h_2	deg158_32h_3	deg158_32h_4	deg158_4h_1	deg158_4h_2	deg158_4h_3	deg158_4h_4	deg158_8h_1	deg158_8h_2	deg158_8h_3	deg158_8h_4	deg58_0h_1	deg58_0h_2
-0.262125	1.57207	0.20388	-0.488637	0.469723	0.228295	-0.313324	-0.612102	-1.60546	-0.433657	0.127298	-1.24359	1.45789	0.477553	0.0260222	1.01463	0.422078	0.0688564	-1.20465	-0.417288	-0.088367	0.343281	0.27901	1.06243	1.07334	-0.692908	0.00868459	0.988379	0.0342841	-0.308029	-0.542329	-1.84624	-3.43867	-0.402546	-0.56971	-2.75307	0.894243	1.19275	-0.655801	1.24963	-0.59498	-0.899064	-0.468116	-1.58667	1.56326	-0.359877	-0.611133	-0.831279	0.699584	0.191724
1.44996	1.31686	-0.489991	0.108412	-0.388067	-0.312521	0.361271	1.09834	1.23418	0.290076	-0.10439	0.225701	0.999946	0.540337	0.469886	0.539788	0.206793	-0.0275408	-0.0296905	0.364175	0.645971	-0.574848	0.363267	0.751938	-0.688052	1.47953	-2.87808	0.393613	-0.501593	1.1991	-0.427175	-0.703559	-2.44008	-3.22235	-0.116288	-2.40657	0.585523	0.462312	1.33432	0.502163	0.541654	0.244866	0.475898	0.951691	-1.84622	0.221839	0.110933	0.87378	0.057175	-0.547253
1.85786	1.75329	1.13054	0.827712	0.865991	0.339322	1.28501	1.19323	0.392261	-0.398207	1.13568	0.657215	1.20499	0.498357	0.0797678	0.284675	0.834996	-0.18172	0.399947	-0.14489	-0.372838	1.07098	-0.188611	0.512673	0.653707	0.194998	-3.10025	1.07155	0.184725	1.42684	0.268391	0.0116914	-1.10967	-1.46935	1.36521	-0.0901092	0.579695	0.153295	0.195827	1.04482	-0.355415	-0.398123	0.393935	-2.02591	0.0552784	-0.402209	0.0558477	-0.513261	1.14134	0.654453
-2.0725	0.80639	1.24138	-1.99462	0.403696	0.730603	0.442759	0.103419	1.20771	0.0747141	0.666468	0.902411	0.645304	0.465368	0.341605	0.591932	0.434053	0.202909	0.440775	0.619513	0.0948998	0.876208	0.657842	0.416708	-2.08524	-2.62773	0.154249	0.536018	-0.159732	0.376028	-0.0827595	1.26438	-1.9011	-2.2105	-1.1752	-1.66087	0.656059	0.40932	0.454905	0.67397	0.520709	0.312753	0.481921	0.694703	-2.49759	0.772579	0.376608	0.694935	0.55858	0.229278
0.0637033	0.331011	0.135272	0.147129	0.231324	1.37058	0.123908	0.497415	0.728933	-0.350034	0.463356	0.971101	0.470554	0.489219	0.39018	-0.0269879	0.265802	0.519921	0.0637033	-0.0807294	-0.601623	0.417841	0.603329	0.233684	0.966433	0.400108	-3.48458	0.0579307	0.466123	0.533775	1.66379	0.492005	0.433938	-3.78455	-2.22273	-1.86212	0.276671	0.702548	0.667671	0.446203	0.506744	0.101108	-0.158954	0.663487	0.196506	0.569136	0.322271	0.587431	0.0695502	0.145484
-0.170373	0.828157	-0.526438	-0.501551	0.856781	-0.0693412	-0.0250407	0.103527	0.967814	-1.55131	-0.311004	-0.0868751	0.500598	-0.0173342	0.265276	-0.00383163	0.665098	0.102629	-0.0882442	0.836321	-0.417787	0.481064	0.514586	-0.073712	-0.338948	0.430822	-0.966444	1.01298	0.628445	0.911246	0.798549	0.695236	-1.70687	1.02846	-0.446778	0.186747	0.359704	1.00094	0.634445	0.712871	0.359295	0.489994	0.803122	-0.290911	0.579524	0.164155	0.80205	0.0223935	0.416935	-0.66717
0.906477	1.17897	-0.792745	-2.35606	1.13994	0.35027	1.67137	-0.00159927	-0.311124	0.305538	0.449692	-0.965501	0.996543	0.581327	-0.32741	0.651603	0.430767	-1.12543	-0.0769035	0.767467	-0.494313	-0.685995	-0.25164	-0.596084	0.261524	-3.35747	-2.76853	0.693783	1.20462	0.848934	0.758411	0.857484	-1.19315	-1.9925	-1.48131	-0.508309	1.5263	0.506226	0.650225	1.05598	-0.196688	-0.331127	-0.276631	0.17568	-1.53443	-0.289141	0.0838374	-0.135019	0.636842	0.616548
0.252681	1.83067	1.1543	1.03128	0.266453	1.43089	-0.806953	0.346648	0.750942	0.354245	1.38805	-0.264969	-0.0739361	0.683996	0.108674	-0.416397	1.37281	0.570328	0.602167	-0.468291	1.07587	-0.0671303	-0.653546	-1.50721	1.10387	-1.49546	-2.04261	1.11271	0.657455	1.40226	1.18826	-0.336025	-1.7924	-0.580283	0.984553	-0.525171	0.348636	-0.895942	-0.179569	0.178222	-0.989159	0.103721	0.851891	1.32305	-1.53124	-0.938731	-0.463743	-1.043	1.62007	1.43963
1.86052	1.41745	0.425293	-0.0892402	0.609212	-3.11922	0.498869	0.696446	-0.706833	0.0482085	-0.431621	-0.31879	0.0384101	-0.166555	0.332987	-0.577126	0.512958	1.25623	0.907383	1.19042	0.427178	0.801508	-0.0495766	-0.835578	0.692648	-0.181225	-1.88253	0.457414	-0.0265901	0.476723	-0.918058	-1.26569	-0.45699	-1.24342	0.26906	-0.959369	0.799767	0.69314	0.252156	0.608167	1.45024	-0.274028	0.678381	0.105611	-0.143192	-0.173107	0.20302	-0.481459	1.65506	0.81238
-0.253789	0.0815693	-0.230614	-0.459524	0.207122	1.05312	1.36256	-0.427357	1.5473	0.214013	0.630289	0.464078	-0.91909	0.156925	-0.914365	0.540874	0.841513	1.4171	1.08487	1.86665	-0.659277	-0.681573	0.0543958	-0.694374	-0.354065	0.217255	0.516143	1.73474	0.742531	0.744552	0.453632	-0.419426	0.630442	0.629337	-0.348191	-0.180265	-0.329974	0.0841646	0.57049	0.636163	1.19559	0.452796	0.281474	1.00529	0.563176	-0.639453	-1.5759	-0.0147012	0.409084	-0.298039
0.9708	0.97246	0.600072	0.781328	-0.00589372	1.47047	1.09364	-0.929009	1.41367	0.792453	-0.562987	0.225844	0.201703	0.365151	0.794516	-0.482504	-0.768522	0.0985592	1.1259	-0.366071	-0.327493	-0.411434	-0.700053	0.133867	0.329039	0.160336	0.0488487	-1.37314	-0.551418	1.56316	-0.163591	0.542865	-0.207791	1.33125	0.0800322	-0.572503	-0.448847	0.85002	0.128391	0.0311688	0.393956	-0.0513426	-0.396227	0.590376	-0.583902	-0.726213	0.116239	-0.532257	1.4943	0.229566
0.891239	0.348034	-0.731966	-0.0178662	-2.18573	0.248903	0.592459	-0.735243	0.0287985	0.647767	-0.0501451	0.39166	0.667507	0.61171	-0.042138	0.834862	0.143489	2.01903	-1.33354	0.64241	0.490636	0.438961	0.279873	-2.17332	0.470085	-0.12005	-1.28759	0.825635	0.151201	-2.04872	0.0691435	-1.21455	-1.75061	0.795947	0.260307	0.0940784	-0.762627	0.556608	-0.0310509	-0.928631	0.579387	0.333559	0.240031	0.637348	-1.78778	0.402568	0.448412	0.521336	1.20605	0.471822
-0.14895	0.265111	0.869307	-2.06894	-0.740886	1.46585	0.684671	-0.507684	0.58372	0.598457	-0.00260899	-0.15887	-0.0568602	-1.39042	1.10467	-0.272709	-0.30316	1.1228	1.6717	1.80273	-1.05211	-1.00028	-0.292972	-1.38632	-1.3301	-0.165178	-0.97562	1.40575	0.432552	0.172024	0.784738	-0.786918	-0.45295	0.306156	-0.773414	0.724154	-0.288608	0.0924669	0.042369	-0.0335796	1.04502	-1.10684	1.10545	1.70484	-0.82818	0.469126	-0.0590449	0.942238	0.0818212	-0.0403134
0.454655	0.850183	1.39616	-0.0281608	1.22785	0.53088	0.788166	0.0744509	0.596915	0.52386	1.13852	1.41841	-0.419148	-0.32251	-0.328228	-0.499291	1.37543	1.44632	1.50433	0.185715	0.504394	0.990256	0.332416	-1.10569	0.62474	-0.160722	0.175885	1.15916	1.37876	0.08699	0.464684	0.323695	1.17095	0.739175	0.909098	1.29113	-0.420063	-0.828747	-0.361373	-0.396648	1.3911	-0.259191	-0.387174	0.39561	-0.0110806	0.138691	-0.845765	0.367753	0.876538	1.32288
0.295217	0.359143	-0.18962	-0.336829	0.013776	0.417897	0.259359	-0.0968695	-1.41936	0.0982752	0.222318	-0.234481	0.528573	0.331219	-0.0973187	0.222156	0.733796	0.0686359	0.0812782	0.728702	-0.391063	-0.500394	0.189439	0.0578851	-0.285093	-1.74819	-0.564834	0.4584	-0.067548	0.151534	0.456539	0.226498	-0.0678689	-0.0184425	0.193733	-0.363263	0.0158755	0.358199	-0.0196618	0.148233	0.187532	0.288262	0.745524	0.469325	-0.17379	-1.25742	-0.275705	0.0480329	-0.43549	-0.0601313
-2.25633	-1.20405	-1.62772	-0.281043	0.251118	0.81322	0.434812	-0.289769	1.22575	-0.364654	0.469702	0.159379	-0.119845	1.67212	1.90836	-0.679605	1.04781	0.24283	0.525392	1.41194	-0.116299	-0.839521	0.29426	-0.503725	-0.396244	-0.651162	-0.422884	-0.0986771	0.125456	0.189511	-0.67675	0.577383	-1.18711	0.137122	0.699584	-0.28937	0.58386	0.44165	0.452879	0.0750387	0.433968	-0.270858	1.60223	1.2748	0.610416	-0.260435	0.122393	-0.280275	-0.181935	-1.17539
-0.635054	0.345727	0.49957	-1.74821	0.689032	-1.63393	1.28834	0.560374	0.656511	0.542692	0.336748	0.315268	0.584531	1.1012	0.573038	0.571041	0.772046	-0.173313	0.882162	-0.471733	1.08771	1.08261	0.173474	0.25927	0.824983	-0.0838581	0.88999	-3.28687	0.0408338	0.731695	-1.52726	-1.47925	0.723119	-0.0533274	-0.374065	-1.48139	0.274984	0.264787	-1.28921	0.112219	-1.56514	0.177359	0.19647	0.598077	1.10618	0.628919	0.539029	0.792059	0.48822	0.270283
1.45367	-0.357741	0.100019	-1.56216	0.269914	-0.681167	-1.28786	-0.463716	0.263674	0.368805	-0.0163103	0.420914	1.19859	1.84672	1.25281	2.38761	-0.897785	-1.22164	-0.139308	-0.348773	1.58806	0.115598	0.573358	-0.784899	-0.162641	0.251135	0.322636	0.0723295	-1.59226	0.00592473	0.489676	-1.02103	1.12387	-0.559509	0.0066528	-0.258192	0.429084	1.08213	1.23791	0.668239	-0.672626	0.1488	-0.422932	-0.219107	1.17605	0.928044	0.383944	0.746281	0.535672	0.172064
-0.882062	0.630956	-1.51285	-1.71575	-0.455801	-2.03856	0.0914469	0.0691834	0.723027	-0.287476	1.44151	-0.343134	1.10524	0.0889467	-0.288064	-0.878695	1.1944	1.75282	0.402362	0.967641	0.0258007	0.791272	0.559695	0.00464836	-0.110724	-0.936643	-2.18816	0.865272	0.196587	-0.0830563	-0.659566	-0.992506	-0.977704	-0.412042	-0.0980376	-0.295247	-1.08222	-0.417869	-0.426156	-0.278183	0.539964	-0.472238	0.422648	1.05607	-0.467561	-0.42064	-0.307557	0.38877	-0.13476	-0.0776062
-0.453639	-0.258024	-1.26666	-5.66366	0.470624	0.361417	-0.078908	-0.227915	0.748814	0.450972	0.333118	-0.0601884	0.249265	-0.00647293	0.649913	0.667322	0.452838	1.55033	0.688374	1.0588	-0.328099	0.124337	0.209322	-0.561508	-1.81576	-3.01364	-1.83893	-0.0740768	-0.614674	0.149959	-0.434803	-0.36385	-0.404993	-0.283235	-0.989783	-0.938544	0.240736	0.308717	-0.0446396	0.0200488	0.515633	0.488472	0.75545	1.5163	0.381508	0.422384	0.446574	-0.0632759	-0.244164	-0.1482
1.36091	1.11614	0.11255	-0.397053	-0.348155	-0.845767	0.219502	-0.747846	0.473534	-0.270516	0.0596412	0.180182	0.190138	0.17586	1.28676	0.289514	0.527628	0.421593	-0.0329404	1.23803	-1.25983	-0.740437	-0.693667	-0.942662	-0.00542661	0.182865	-1.18871	0.83372	-0.276915	-0.626876	-1.87395	-2.23472	-0.837518	-0.46371	-0.600909	-0.612547	-0.369404	-0.763722	-0.624185	-0.590499	-0.318001	-0.280926	0.933003	-0.640279	-0.677791	-2.31134	-1.38137	-1.0684	0.704147	-0.0997741
-1.23564	-1.0307	-1.70926	-0.687417	-0.247645	-0.539119	-0.569159	-0.673718	-0.996598	-0.725574	-0.135384	-0.598969	-0.427129	-0.656537	0.649687	0.626469	0.274374	0.649431	0.667476	0.685482	-0.612302	-0.321435	-0.217226	-0.436367	-1.11987	-1.69561	-2.22154	-0.540536	0.0885674	-0.617799	0.230244	0.805507	-1.64345	-1.02595	-1.04948	-0.780981	-0.69968	0.491815	-0.976837	-1.07886	-0.0591483	0.727151	1.00674	0.392009	-0.5942	-1.1864	-0.600806	-0.563607	-0.427129	-0.675596
0.860706	-0.335232	0.0905659	-1.28366	0.0801684	-2.69968	-0.0301481	-0.788359	0.838789	-0.193908	0.384206	0.123311	0.084331	0.400895	-0.124067	0.822641	-7.22157	0.554763	0.679341	0.587957	-0.266865	-0.00527964	0.168041	-2.06345	-0.610933	0.121762	-0.430106	0.908032	-0.344341	0.120231	-0.475228	-0.635986	-0.365848	-0.546244	-0.40283	-0.164973	0.592269	0.0262511	0.145509	-0.477952	-0.0449325	0.302251	0.271372	0.488006	-0.896564	-0.813021	-0.980834	-0.110889	0.810153	-0.126197
-1.22034	0.40023	-1.63688	0.72528	0.599887	0.292775	0.293432	0.179658	0.432272	0.356016	0.31632	0.292502	0.161971	0.327472	0.354137	0.103751	0.958966	0.623524	0.850611	0.527312	0.363606	0.241887	-0.00143447	0.0345671	-2.02922	-1.18124	-3.33318	0.552198	0.500855	0.517844	0.528394	0.33349	-1.4005	0.13238	-1.8801	0.44068	0.40363	0.0623447	0.198336	0.218034	0.630702	-0.596962	0.970423	0.527814	-1.18199	-1.59031	-2.50813	0.235804	0.246062	0.208992
1.08026	-0.0416904	1.30824	0.378206	-0.404815	0.721572	0.0981799	0.17482	1.58889	0.578539	0.411661	2.11912	-0.0682916	-0.128304	0.117291	0.0519409	0.213635	0.712588	0.801321	0.162552	-0.369922	-0.0696755	0.309627	0.00598742	0.196765	1.41205	1.94665	1.21587	-0.515196	-0.0681269	0.64055	-0.483125	1.01882	0.782441	1.69145	0.834325	-1.30807	-0.160023	-1.28739	-0.280145	0.667327	-0.625181	-0.771048	0.395823	0.790909	0.0898328	0.403424	0.396515	1.32925	1.2514
2.34671	1.7483	0.77508	-1.76032	0.453466	0.0992337	0.133429	1.03765	-1.49697	0.716311	0.638653	0.342235	1.7505	0.912407	1.34604	0.949241	0.246686	-1.0243	-0.725974	-0.431122	0.60907	1.12324	0.200017	0.366863	1.91949	0.948854	0.66165	1.51105	-0.0491094	0.515388	-0.588647	0.0979466	0.251417	-0.041526	-0.0170059	0.749208	1.65647	1.02398	1.05171	0.999686	-1.09674	0.334534	0.144788	0.72486	1.25556	0.908814	1.10075	0.270359	-0.0129514	-0.495576
0.258521	0.384192	-1.28304	-0.673328	-1.34317	-1.55468	-2.67287	-1.22164	0.0283784	-0.409791	0.933317	-2.38185	-1.95729	0.176319	0.565977	0.361062	1.14378	0.503755	-1.78252	0.529208	0.0585843	-0.6354	0.512669	0.55373	-1.0046	-1.49506	-0.381815	0.610038	0.442339	-0.111657	0.256888	-1.44149	-1.47717	0.262412	-0.120425	0.0300857	-0.25528	-2.39569	-0.198962	0.560768	0.380647	0.751327	1.07047	0.796679	0.373022	-0.632255	-2.77132	0.40776	0.21449	1.12256
1.58254	1.098	0.567261	-0.0632173	-0.672706	1.55383	1.46488	0.270366	-0.813428	0.13094	0.0173819	0.517076	-0.81956	-0.418791	-1.34497	-1.32214	1.03285	-0.304564	-0.0404931	0.543494	-1.77853	-0.758993	-0.933457	-1.82878	-0.719676	0.583219	-0.0947029	0.457206	0.0498612	1.27075	1.03672	1.55523	0.703882	1.54104	0.197717	0.0247334	0.0823829	-0.687486	0.317816	-1.07817	1.30572	-0.657446	0.196942	0.365485	0.0279828	-0.60497	-0.932752	0.109985	1.88749	0.655508
0.347456	0.409071	0.482655	0.757963	0.392874	0.798634	0.356431	0.465803	0.456883	-0.492726	0.674763	-0.471058	-1.95479	0.642411	-1.56602	0.244313	1.40457	0.374621	0.383124	0.865597	0.506682	0.345615	0.406381	0.183217	-1.04966	-1.14619	-1.40463	0.985923	1.06366	1.05951	0.574622	-1.31653	-0.505118	-0.104366	-0.0769265	-0.941483	0.855919	0.396174	1.07679	0.60985	0.896421	0.613284	1.29502	0.693346	-1.05627	-1.45164	0.369289	0.49774	0.576945	-0.977644
0.572649	0.779251	0.86397	-0.583397	0.741413	-2.85875	-0.400712	-0.439997	-0.0961852	-0.442226	-0.236848	-0.666596	0.33225	1.40995	2.11043	1.54192	0.712049	-0.295238	-1.24578	-0.99804	0.0679273	0.525357	-0.834804	-0.157786	-0.943617	0.0898315	-0.811138	0.374361	-0.617315	1.53939	-0.58437	-1.05791	0.474982	-1.20203	0.180619	-0.537367	-0.138376	0.301913	0.226946	0.487004	-0.733934	-0.112135	0.472278	-1.01234	0.834647	-0.299294	0.968985	-0.693384	1.2544	-0.228246
0.0347011	0.204259	-0.165083	-0.598103	0.409847	0.623063	0.714393	-0.669187	0.363595	-3.19792	-0.119133	0.907106	0.232997	0.148025	0.138756	-0.0841585	0.606642	0.528444	0.559871	0.454951	-0.155454	-0.0442998	-0.0726859	0.104234	0.24373	0.00889164	-2.7091	0.602974	0.755345	0.615294	0.350624	0.360174	-1.7797	-0.436332	-0.0842123	-0.162862	0.288622	0.531335	0.608203	0.280431	0.201595	0.502377	0.364486	0.777849	-0.612583	-3.91179	0.0945076	-0.392453	-0.938865	0.759807
0.110633	1.17705	0.228438	-2.38125	0.490315	1.32598	1.04832	-0.524203	0.874592	0.42164	-0.199055	-0.573962	0.0634359	0.598674	0.615955	0.405995	1.24636	0.696159	1.14977	0.954614	-0.421863	-0.984934	-0.343556	-0.918423	0.0149403	-1.81456	-1.89801	1.41798	0.954826	1.24475	0.797156	0.372304	-1.39522	-0.762183	-0.947021	-0.536311	1.02302	1.04587	0.863828	0.775074	0.488338	0.805258	0.999044	0.995692	0.0427484	-0.312875	0.202502	0.77357	-0.243218	-0.408039
-0.428187	-0.284839	-0.514149	-0.0254666	-0.447555	0.993423	1.06049	-0.193985	-1.36852	-1.32889	-0.711961	-0.800511	0.535228	0.227985	-0.311422	0.316873	0.722017	1.08718	-0.464957	1.79508	-0.410497	-0.420131	-1.06844	0.888404	0.05489	-1.28263	-0.276449	0.402451	0.139892	0.805341	-0.543754	-0.529754	-0.360276	-0.0864234	0.533504	-0.708966	-0.109006	0.106547	0.204685	1.01243	0.598229	0.882433	1.12057	-1.12061	0.0796256	-1.40556	-0.578681	-0.80924	0.100434	-0.647383
1.05425	1.0594	-0.267193	-0.890203	-0.0435822	-0.0519714	0.415113	0.594682	-0.164883	0.37107	0.0712344	-1.41713	-0.231569	0.501447	-0.489292	-0.48648	0.852531	-1.2191	0.278315	0.347306	0.496967	-0.326409	-0.314752	-0.444436	1.03513	-1.42821	-2.0231	1.04378	-0.527283	-1.197	-0.13449	-0.743815	-1.16358	0.0826145	-0.330069	-0.0339862	0.751999	0.226825	0.515039	0.204671	-0.489961	-0.0996452	1.80498	-2.92418	0.250255	-1.13658	0.541315	-0.443131	0.320937	-0.103583
1.40256	-0.0692434	-0.189475	-0.0900685	0.411751	-1.31354	0.243703	-0.556624	0.0724716	-0.43321	-0.398056	-0.143853	1.83705	0.659568	1.26319	0.876102	1.83982	0.611651	-0.835005	1.34727	-0.402506	0.815053	-0.444097	0.62609	0.932451	-1.23166	-1.10552	2.03601	1.05037	1.39733	0.229164	-1.43277	-0.674181	1.17175	0.908801	0.637964	0.34264	0.790307	0.799567	0.738149	-0.0617096	-0.119156	-0.0153593	-0.272187	-0.89757	-1.50198	0.660087	-1.3557	-0.713836	0.38433
-2.27138	-2.24775	-0.957218	-0.962519	-0.568293	-0.611211	-0.378809	-0.627169	-0.347955	-0.0877391	0.276524	0.586839	0.203838	1.04414	0.724897	1.09644	-0.0505432	0.45427	0.0801263	0.365874	-0.0950189	-0.226786	0.283517	0.00297325	-2.62092	-2.72994	-2.38556	-2.00948	-0.158225	0.211039	-0.0333675	-1.40105	-0.422524	-0.9227	-0.868288	-2.20768	-0.815989	0.525492	0.12853	-0.214477	-0.199715	0.447165	0.0573666	0.727535	1.09469	0.694763	1.19129	0.961574	-0.392372	-1.03465
0.0348932	1.12778	0.759838	-0.403849	0.467626	0.526756	0.152762	0.231786	-0.374169	1.18464	-0.706831	1.07434	1.2222	0.668924	1.72111	0.774877	-0.336172	-0.953475	0.690108	-0.724543	0.436122	0.406129	0.582338	-0.183769	-0.380221	0.777542	-1.06824	0.735404	-0.282109	0.490627	0.803038	1.03549	0.156191	-1.16127	-0.771214	0.716494	1.74081	0.72499	0.225073	0.369863	-0.243883	-0.746924	-1.36076	0.209762	-0.514826	0.862889	0.46918	0.439186	0.335244	-0.0185078
1.07508	1.06485	0.980095	1.00264	1.6453	-2.04157	0.146783	1.10933	1.75626	-0.166461	-0.0703413	-0.49559	0.722885	0.177534	-0.658895	1.36995	0.282997	0.223583	-1.17297	-1.9922	-0.846317	-0.294053	-1.37106	-1.22704	1.38824	0.710333	-0.815801	0.87202	1.25436	-0.0264248	-0.561059	0.413472	-0.31968	-0.168078	-0.929605	-0.751987	-0.212519	-1.02506	0.23439	-0.432291	-1.26067	0.217565	-0.819687	-0.514061	-1.25342	-1.68833	-0.823103	-0.949693	0.399448	-0.235823
1.48637	1.10478	0.559323	0.714827	0.945276	-2.22698	0.489451	-0.23386	-0.613295	0.107197	-0.024762	0.733284	1.50879	-0.497499	-0.322299	0.299563	0.637797	-1.04545	-1.69105	-1.70278	-0.93076	0.926775	-0.707792	-0.194336	1.17834	0.43425	-0.427837	1.1051	0.935771	1.14157	0.823416	0.376203	0.513897	0.0209829	0.800008	0.651386	0.707988	-0.38721	1.07104	0.376317	-1.16268	-0.166081	1.09628	-1.19947	0.242112	-0.0959821	1.30077	0.204768	1.33366	-0.252821
-0.264152	0.292611	-0.00996254	-1.00374	-1.23519	-2.45111	-0.254569	0.537773	1.34032	0.182898	-0.773293	-0.289408	0.124906	-0.339582	-0.552139	-0.697664	-0.295653	0.620009	-0.13508	0.802732	-0.522466	-0.674405	0.0449283	0.275697	-0.567543	-0.59754	-1.5304	-0.487434	-0.369873	-1.56842	-1.54444	-2.16277	-1.41023	-1.52498	-1.32966	-2.06591	0.0274591	-0.33844	-0.612289	-0.196378	0.422145	-0.828671	0.973543	0.0200346	-0.717261	-1.83507	-1.15299	-1.45357	1.305	0.158204
0.945173	1.42812	-0.00317567	-1.4894	0.288363	-2.2491	-0.222007	0.0542262	-1.0794	-0.308278	0.0712625	-0.464173	0.512906	-0.11098	0.745346	0.343963	1.34846	0.689576	0.168436	-0.136871	0.580867	0.104979	0.411573	-0.604419	0.423657	-1.58274	-0.907309	0.737693	0.0220288	0.369094	-0.774155	-0.241532	-0.983055	-1.76176	0.441519	-0.719421	0.645222	0.254225	-0.0987574	-0.552657	-0.433323	-0.0680128	1.43581	1.00236	-0.0761876	-1.7905	0.718062	0.0843831	0.972801	-0.7501
1.2184	0.570268	1.0996	-0.123483	0.314505	-1.55903	0.550705	0.451128	0.79912	-1.58041	0.597366	-2.11851	0.488564	0.806176	-0.294906	0.714147	-0.800008	0.529655	-1.45385	1.01754	0.19985	0.25701	0.797852	0.218105	0.419087	-1.46462	0.912666	0.981069	0.885103	0.489398	0.568843	-0.775748	0.551638	1.23039	0.727457	-1.22925	1.02689	1.35534	0.698368	0.695691	0.483594	0.950813	0.0740782	-2.54059	0.0937439	0.622584	0.0580234	1.13773	0.63039	-0.0942941
-0.541634	1.09134	-1.3278	-0.906927	0.0822237	-1.75893	-0.403929	-0.51432	0.23379	-0.749211	0.144924	-1.1204	0.276931	1.37919	0.71334	1.25962	1.44142	0.772244	0.34174	1.64124	0.102011	0.327154	-0.536907	-0.482483	-0.657563	0.598674	-0.105407	0.877115	-0.288858	0.501898	-1.80088	-1.58994	-1.45524	-0.570081	-2.31525	-1.34896	0.209077	-0.540728	0.21396	-0.202299	-0.0398126	0.114285	0.950106	-0.161193	0.158039	-0.557281	1.51241	-0.396265	-1.1706	-0.905616
-1.6155	-0.166685	-0.536277	-1.85827	-0.0886872	-1.7875	-0.616997	-0.863543	-0.0379395	-0.212622	0.0939725	-0.368183	-0.589841	-0.097109	0.771208	0.466438	0.966401	0.637953	1.2233	2.18696	-0.880339	-1.23734	-0.274069	-1.11979	-1.13396	-1.20418	-2.35918	0.790631	0.696272	0.555286	0.625808	-0.531759	-1.63448	-1.65638	-0.58573	-0.905755	-1.03569	-1.01781	-0.940056	-0.283635	1.44808	0.642755	0.710403	0.175496	0.0315326	-0.831926	0.423913	0.2025	-0.516843	-0.22006
0.273767	-1.89844	-0.252436	-0.921952	-0.0314694	-1.60783	-0.00802173	-1.08817	-0.00211612	-1.84233	-0.647967	-1.12975	0.484055	0.519886	-0.222426	1.08836	0.310827	0.468357	0.259864	0.67195	0.127645	0.424281	1.00473	0.757442	-0.772353	-1.01095	-1.50234	-0.0458418	-0.491101	-0.421626	-0.811276	-1.41293	-3.71991	-1.91746	-1.83784	-1.13537	-0.595016	0.860188	0.526804	0.607717	0.230451	-0.341406	-0.466587	-0.664967	-1.25	-0.167859	1.27072	0.368992	0.190799	-0.194272
0.0196778	-0.249142	-0.261432	-0.782227	1.00868	1.51891	1.30176	0.204652	0.979513	0.156048	0.663579	0.00873848	-0.399293	0.318382	-0.215464	0.196249	1.81919	0.450071	0.446283	0.661009	-1.5382	-1.46624	-0.596418	-1.41753	-0.544311	-0.78365	-1.25411	1.55137	1.08044	1.56492	1.20889	0.773912	-0.758103	-0.209113	-1.00994	-0.354403	0.198335	1.03332	0.186389	0.68698	0.564708	-0.00292258	0.593347	1.11953	-0.269902	-0.790769	-0.381904	-0.276325	0.2803	-0.242236
0.339435	2.59075	-0.0246401	-1.95401	-0.611192	0.588621	0.0654244	-1.24245	-0.362766	-0.246362	0.154596	-1.92371	0.385354	-0.324989	-0.739887	0.99007	0.420464	0.0574454	1.03108	1.6592	1.41401	-0.815516	0.983084	-0.385873	-0.956045	-0.663077	-0.554753	2.01537	0.774019	2.03023	1.34877	1.89488	0.833155	-0.89977	1.31712	1.12988	0.870573	0.92813	-0.247488	0.384033	1.26428	1.51871	0.65666	0.883563	-0.560129	0.45946	-0.340187	-0.314307	-0.370015	-0.489123
-0.822764	0.345022	-0.948778	0.133762	0.15666	0.497053	0.868103	0.0728467	-0.474506	-1.619	0.00809704	-0.784082	-0.0971313	0.0510831	-0.339151	-0.437695	1.73943	-0.134668	0.0179367	0.264122	-0.0738419	-0.426692	-0.348297	-0.796035	-0.677449	-0.708871	-0.656604	-0.555601	0.550832	1.02236	0.105492	0.323724	-0.736265	-0.1238	-1.00991	-0.908207	0.171949	-0.458174	0.639444	-0.152827	0.0520936	-0.366091	1.35928	-0.0989421	-4.19121	-0.898428	-0.848907	-1.0282	0.651051	-0.0160819
-0.78168	0.41519	1.05766	1.26384	0.0200469	-0.123334	0.404378	-1.65137	-0.232992	-0.124684	-0.898012	-1.05441	0.703183	0.136534	0.660971	0.928336	-0.597042	-0.361235	-1.18885	-2.49082	0.223915	0.31609	-0.216837	0.000985532	0.460858	-0.561022	-0.881842	-1.17974	0.61432	-0.75573	-0.663149	-0.834895	-0.871045	-1.10352	-0.449631	-0.792407	-0.051931	-0.729696	-0.421336	-0.557076	-1.70639	-0.901526	-0.300317	-0.328479	-0.420643	-0.848288	-0.278674	-1.59849	1.12249	0.762365
0.833068	0.0617746	-4.33892	1.33684	0.689987	0.578963	0.333869	-0.541346	0.160982	0.3746	-0.462552	1.20727	0.551197	-0.158825	0.0521716	0.601984	0.232567	0.524679	0.409632	-0.0899176	0.803659	0.46117	0.150458	0.52931	-0.333511	-3.59262	-3.16854	1.04026	0.160658	0.498188	0.169907	0.196782	-0.742183	0.586585	0.0257214	0.77218	-0.285161	0.410142	0.621577	0.386016	0.342894	0.713035	0.348574	0.240598	-0.285883	0.729312	0.630755	0.623363	-1.10388	-0.455908
-0.180077	-0.266449	-0.1465	-0.882162	-0.0387169	-0.0170868	-0.0607912	-0.138848	0.239187	-0.141394	0.36779	0.2075	0.663001	1.02037	0.284041	1.15567	0.697833	0.263709	0.757328	0.178698	1.53899	1.63091	1.70664	0.621038	-0.505198	-0.790021	-0.102866	0.12878	-0.573643	-0.261238	-0.576633	-1.09001	0.51743	-0.0871535	-0.694438	0.260338	0.338543	0.785094	0.461193	0.595007	0.279753	0.144832	0.129112	0.645955	1.42329	1.73304	1.30649	1.42122	-0.179146	-0.221969
0.497469	-0.021415	0.0333987	-1.25779	0.0987944	-0.292933	0.214506	-1.17128	0.824029	-1.35468	0.143197	-0.895173	-0.514091	1.36137	0.961438	1.24938	1.007	0.506649	0.119743	1.66598	-1.00437	-0.388927	-0.717587	-0.925568	0.637136	1.0708	0.107974	1.27908	-0.45818	0.36964	-0.817368	-0.955138	-0.0475911	-0.805562	-1.04195	-1.07069	-0.116781	-0.395214	0.152872	0.194985	-0.0454975	1.07096	0.694113	0.110798	-0.129349	-2.05521	0.040815	-1.01285	-0.027074	-1.51817
1.75373	2.41437	-0.651149	-1.94901	0.470589	0.186067	0.465649	0.309369	-1.90552	0.319018	0.113855	-0.0325109	0.749315	0.607572	-0.0786543	0.828855	0.884775	-2.10341	-0.666456	-0.90474	-0.133769	-0.662911	0.1845	-1.71517	0.210311	-1.14263	-0.83966	0.632219	-0.265959	1.12159	0.412999	1.36513	0.50461	0.681727	-0.461113	0.230866	1.78932	0.0603066	0.748374	0.0365586	0.114882	-0.24935	0.389979	-0.123496	-1.38486	-0.396342	-0.821528	-0.182293	1.04236	-0.223993
1.65984	0.79937	0.867545	0.619779	-0.500229	-4.69334	-0.619025	-0.172832	0.629689	-0.4655	1.0815	-0.118345	-0.488905	0.119608	-0.83758	-0.021565	-0.0427115	-0.163528	-0.0459796	0.688463	-0.341784	-0.377023	-0.809669	-1.56387	0.33485	0.737011	0.396295	0.986517	-0.174352	-0.484205	-1.03132	-0.661766	0.227387	0.687171	-0.424367	-0.565083	0.0906774	-0.704789	0.0179957	-0.750525	0.215096	0.122094	0.785559	0.670769	-1.56249	-1.52863	-1.08576	-1.17304	1.62612	0.520196
0.345768	0.681429	-0.523633	-0.22655	0.168255	-0.396756	0.89614	-0.222794	1.35634	0.367899	-0.0297477	-0.455759	-0.328045	-0.288158	-0.614686	0.750849	0.839621	1.1288	2.15144	1.31401	-1.29171	-1.32398	-0.347199	-0.771001	-0.527318	-1.4738	-1.18673	0.872668	0.595269	1.57732	0.639339	0.884426	-0.588365	-0.17424	0.169226	0.189517	-0.71993	0.245173	-0.359118	-0.715479	1.61593	-0.090194	1.36284	1.89326	-1.25715	0.143173	0.423823	0.534931	0.663284	-0.232406
0.203572	0.51093	-0.877668	-2.20718	-0.159495	0.114221	-0.696464	-0.580122	0.966837	-2.10047	0.149654	-0.656847	0.623625	0.44926	0.281204	1.32363	-0.225764	0.424393	-0.932652	2.07735	0.300334	-0.0648579	-0.10425	0.170228	0.412725	0.597924	-0.316028	1.66491	0.432987	0.635526	-1.02603	-1.29241	-0.0470254	-0.765851	-1.51004	-0.939186	-0.425757	-0.110182	-0.429593	0.879314	-0.201926	1.76881	0.480973	-1.30936	1.39382	-1.59665	0.132467	-1.5644	-0.931738	-1.31639
0.754661	1.08372	0.122825	-0.593669	-0.184531	-2.47346	0.0405121	0.696966	2.30576	1.31395	0.614502	0.629673	-0.100768	-0.0457327	-1.8124	-0.12852	0.756896	-0.0171219	1.02883	1.25758	-0.175739	0.159912	-0.791428	0.0516485	0.878756	-0.0404739	-0.0760071	1.23491	0.960065	0.256578	0.0748217	0.313016	0.115222	-0.225007	-0.020291	-0.192925	0.978406	0.0277878	-0.00468633	0.0894571	1.85172	0.713973	1.05413	1.01874	0.193754	-0.384381	-1.06959	0.458806	0.321375	-0.710875
0.794304	0.359255	-1.30075	-1.85916	-0.609879	-0.749408	0.525006	0.974848	1.91583	0.311855	-0.913166	-0.619302	-1.04646	-0.933439	-0.914756	-0.537511	-1.1226	-0.303858	0.384213	0.343263	-1.04875	-0.480394	-1.41766	-0.024734	0.879527	-1.08313	-1.95455	0.166661	-0.554592	-0.970904	-0.975817	-0.207272	-1.30303	-1.98459	0.133881	-1.24654	-0.634151	-1.81581	-1.02499	-0.102974	-0.601306	-0.104467	-2.29428	-0.622385	0.113837	-0.872728	0.476517	-0.183513	0.588801	0.385585
3.28074	2.6208	2.12313	1.11486	-0.787564	0.346994	-0.558535	-0.384775	1.71736	0.576949	1.12442	0.721332	-0.250036	-0.682717	-0.58081	0.55313	-0.680643	-0.655119	-0.1667	0.799494	-0.710388	-0.53726	-1.0935	-0.426722	1.16697	2.52692	0.854924	1.96612	-0.363897	-0.0829956	-0.846685	0.778909	0.849602	0.793245	-0.309319	0.0337904	-0.90704	-0.632697	-0.080055	-0.414695	-0.279634	1.07029	-0.215661	0.340451	0.547646	-1.33394	-1.08496	-0.76698	0.395411	0.344215
-0.177815	-0.152383	-0.114253	-0.388363	-0.732624	0.801672	-0.325375	-0.28575	0.192064	0.473018	0.63277	0.192179	0.46126	0.324507	-0.387585	0.489707	0.772763	0.457643	1.17854	0.52651	1.55953	1.65736	1.16789	1.22818	-0.252836	-0.865484	-0.919221	-0.183018	0.137088	0.35379	-0.941239	-0.423827	-0.732434	0.237239	-0.469752	-0.433021	-0.172615	0.384051	-0.143923	0.409541	0.941435	0.198405	0.0195009	0.812609	1.30861	1.03806	1.04284	1.36486	0.582175	0.570533
0.633864	0.37518	1.21161	-0.490958	-0.125318	0.0838211	0.149783	-0.00823187	0.849234	0.750746	0.0888351	0.590642	-0.221651	-0.266833	-0.494755	1.52429	-0.284112	-0.150388	0.868407	0.192625	-0.118939	-0.11957	0.846067	-0.161001	-0.944565	0.378588	1.56026	1.46149	0.202699	0.292616	-0.0379815	-1.21683	1.22558	1.04901	1.03314	1.28069	-1.20589	0.221102	-0.0556047	0.353508	0.42649	0.346164	-0.638508	-0.362971	0.351271	0.789307	-0.306991	0.980182	1.13606	-0.278513
-0.281313	0.141108	0.561844	1.08187	-0.502577	1.00452	0.367699	1.02174	0.554696	-1.39824	0.623606	0.095857	0.891027	-0.171765	-1.1883	-1.93875	1.53255	1.07055	0.441304	0.993289	-0.345381	-0.282329	-1.27909	-0.942708	0.825622	0.403302	-0.854321	-0.0408098	0.13698	0.77639	-0.457428	-0.331414	-0.585354	0.671209	0.239764	-0.770291	-1.52857	-0.646969	0.237796	-1.2052	-0.153149	0.507047	1.86092	0.42245	-0.589912	-2.63115	-0.176607	-1.05816	1.15289	0.840834
-0.368783	0.238497	-0.404233	-0.321974	-0.504323	-2.49373	0.574703	0.277569	0.921401	-0.110354	-0.151515	-1.04681	0.2062	0.317806	0.713795	0.140142	1.86585	0.780353	0.596414	0.700018	-0.577484	-1.20594	-0.836743	-0.938352	0.432895	-1.15034	-2.22807	0.748847	0.723856	0.432199	0.142795	0.313057	-1.7778	-0.825156	-1.1119	-0.573103	1.29449	0.0277759	0.49573	-0.134287	0.707419	0.0835444	2.83058	1.14461	-1.27612	-1.27801	-1.0408	-0.519455	0.251812	-0.481016
2.27336	1.31615	-0.878432	-2.68156	-0.053554	0.0514927	0.391152	0.489311	-0.228736	0.609301	1.20047	-1.67321	0.352171	0.599484	0.6996	0.818366	-0.618836	-1.7519	-0.483926	-2.26847	0.000665999	1.49314	-0.49542	0.133614	1.24897	0.998205	0.168257	1.32157	0.270927	0.0572619	0.610329	-0.673878	0.657047	-1.12668	-0.647593	-1.45309	0.90497	1.6974	0.819009	0.139271	-0.77268	0.550066	-0.227501	-1.58472	0.902773	-0.113694	-0.773592	-0.00636656	-0.868347	-0.212703
0.948864	0.968507	-0.160493	0.810205	0.0844978	-3.04521	-0.677059	-0.601776	-0.579327	0.329178	-0.266471	0.344702	0.639806	-0.903132	-0.0843985	-0.746773	-0.703765	-0.11663	-0.719886	-0.192095	-1.11064	0.565888	-0.213914	0.771584	0.67892	-0.339673	-0.234152	1.20807	0.443393	-0.365696	-0.263803	0.779553	-1.01073	-1.26482	0.233069	0.508029	0.387123	0.412421	0.139956	0.427773	-1.41395	-0.591225	0.629627	-0.374529	-1.36279	-0.811781	0.0787905	-1.26791	0.225963	0.795173
-0.447069	1.45245	0.523052	-1.18026	-0.672844	0.555915	0.123712	0.444901	-0.326405	0.236973	0.892241	-0.162665	0.284796	1.57044	1.18797	0.509656	4.29619	-0.594758	-0.0813954	-0.259402	1.92526	1.22407	0.271565	0.903103	-0.211413	-1.35393	-1.43624	-0.404898	0.495676	0.0362618	-0.114148	-0.0620503	1.15944	-0.480097	0.131269	0.195848	0.913899	0.238593	0.407356	0.0999047	0.570291	-0.38249	1.92266	0.179731	1.09475	0.500347	0.915408	-0.0548785	0.0944845	0.573883
-0.978196	0.0566302	-1.01128	-1.87285	0.500287	0.522991	0.848695	-0.515126	0.229669	-1.42748	0.462452	-1.28087	0.437392	0.829049	0.521679	0.696319	0.342925	1.06434	0.562427	1.00116	-0.487553	-0.48534	-0.538241	-0.404811	-1.696	-1.50941	-1.80512	0.863354	0.586904	1.09061	0.0984515	0.0288234	-1.64934	-2.01351	-1.57985	-1.0373	1.17944	0.722375	1.16796	1.31054	0.724298	0.868135	0.780406	0.407861	-0.296941	-1.85709	0.154032	0.563706	-1.0696	-1.00154
0.549079	1.22607	-0.496809	-0.728148	0.514971	0.188647	1.22017	0.0603844	0.551244	-0.444063	0.068726	-0.902594	0.792302	0.91664	0.095003	0.897826	0.620552	0.460695	0.33743	1.28895	-0.761149	-0.220219	-0.215396	-0.775845	0.261157	-1.28673	-3.52565	1.10448	1.00309	0.756978	-0.513297	-1.0112	-1.57645	-4.10718	-1.25479	-0.633255	0.620357	0.867433	0.742054	0.713051	0.360028	0.478788	0.307494	0.219553	-0.319741	-1.51586	0.134036	-0.0337365	-0.352846	-0.326747
1.94549	0.559051	0.739516	0.561399	0.844291	1.87967	1.30594	0.743461	1.57524	0.210075	0.331907	1.0796	0.215463	-1.05277	-0.27715	0.0344688	0.413128	1.38471	-0.503552	-0.333598	0.542644	0.246101	-0.286583	-0.611793	1.62428	0.36224	-0.0682825	0.133916	1.48981	0.57494	0.0854683	-0.172803	-0.0149348	-1.30635	2.70479	0.500916	-0.200137	0.0949017	0.0703321	0.815675	-0.701756	-0.754148	-0.535847	0.372944	-1.01914	0.344278	0.459929	-0.133046	0.516794	1.41408
0.347956	1.15677	-0.401747	0.99742	0.821435	0.0359804	-0.289036	0.0416615	0.189042	1.14645	0.382522	-0.870156	1.41987	1.62597	2.46553	0.826356	1.30062	0.37889	0.729742	-0.196946	-0.166697	0.138741	-0.199351	0.852157	0.585741	0.601763	-0.629355	1.4769	1.1005	0.16163	-0.546181	0.28569	-1.20732	0.542478	0.746882	1.18389	1.39286	1.24016	0.956569	1.74982	-0.37807	0.678688	1.89418	0.240172	1.26225	-0.140395	1.06752	0.0203556	0.175315	0.464833
1.93479	2.66165	0.545559	-1.85796	0.312052	0.184798	-0.21895	0.137188	0.823788	-0.29387	-0.138337	-0.465929	-0.00101691	0.938622	1.07551	1.01222	-0.869058	0.874987	-0.0170259	0.88305	0.344253	-0.169671	-0.63091	-0.232254	0.995948	0.746331	-0.211321	2.36539	-0.00897967	-0.554237	-1.27095	-0.520717	0.402547	-1.16216	-0.81619	-0.474242	0.950792	-0.202573	-0.187783	0.384701	-0.231637	1.10631	-0.580062	-1.09415	-0.957617	-0.287827	-0.172375	-0.470219	-0.0218503	0.490771
-0.36593	-0.944751	0.940294	2.73412	-1.01852	-0.563884	-0.719069	0.175645	-0.346646	-0.810422	0.0329808	1.21874	0.102597	-0.542847	-0.725085	-1.98311	-0.0623997	0.456125	0.959938	0.156518	-0.747437	-0.579014	0.360853	0.479407	-1.11734	0.326084	-0.175997	-1.91631	-2.606	-1.8643	0.1082	-0.834581	-0.431982	-0.344839	-0.758023	-0.667447	-1.51134	-0.577335	-1.00797	-0.937061	-0.413062	-1.39175	-0.445202	-0.368663	-0.0496186	-0.575888	-0.915118	-0.463113	2.61487	0.756534
0.339504	-0.519245	0.319769	0.551326	0.56955	1.23839	-0.243904	-0.586586	-1.72351	-0.0884982	-0.605474	0.885065	0.516045	-0.139732	0.864987	1.15126	0.0575108	0.965716	0.642524	-0.94882	0.104565	0.865383	1.46006	0.352039	0.164287	0.438059	-0.109315	0.45589	-0.373463	-0.660963	0.900094	1.08885	0.311526	-2.49511	0.0739179	0.682208	0.24598	0.956546	0.21953	-0.459483	-1.19026	-0.00777156	0.575637	1.02495	0.529751	-0.341947	0.178978	0.662112	-0.103604	0.825058
1.00846	-0.112958	1.35764	-0.550947	0.0131281	-0.182532	0.679515	0.186181	1.35386	1.19017	-0.296374	1.3156	-3.29167	0.763226	-1.16795	-0.351271	0.344128	0.441767	-1.6529	-0.495412	1.18278	0.412928	0.752655	-0.0495761	0.476125	1.65915	0.717401	-0.319607	0.376015	0.24168	0.188308	1.65835	0.323917	-0.221968	0.600684	0.508304	-1.07894	0.0693658	0.199224	-0.260527	-0.181538	0.0988422	-0.498388	-0.773495	0.544163	0.2495	0.224963	-0.32971	0.465405	0.397883
0.0390727	0.394314	-1.31125	0.305525	-0.611791	-3.1658	-0.0351115	1.27518	1.08443	-1.30528	-0.147561	-1.45422	-0.401096	0.284493	0.121073	0.0938339	1.59281	1.30221	-0.340489	0.0703379	0.698247	-0.435281	0.369712	-0.23573	-0.466263	-2.08226	-0.870843	0.613492	0.336508	0.149419	-0.46828	-0.835788	-0.746873	-1.43107	-0.670099	-0.936921	0.36884	0.528156	0.632499	0.313302	0.47677	0.521447	1.49748	0.759428	-0.525184	-2.24741	-0.552753	0.0741676	0.102019	0.421177
0.905547	1.38806	-0.405051	-3.03998	-0.268947	0.25855	0.0980277	0.0673784	-1.1511	0.209616	-0.376765	-2.48449	1.11258	-0.61044	0.620436	0.91358	-0.553719	-0.0737403	-1.63449	-0.86994	0.613109	-0.67093	0.25699	-0.492616	0.602546	-1.89971	0.364028	1.48662	1.15998	0.388177	0.598673	-0.641623	-0.0732992	-1.93141	-1.46304	-0.430175	1.85713	0.101069	-0.0966959	1.29672	-0.572389	1.43638	0.289441	-0.39602	0.117478	-0.386139	1.23983	0.0600283	0.0224886	0.255945
0.486538	-0.382465	-0.639257	-0.216382	-0.891332	-4.21691	-0.313709	0.0928078	0.0828	-0.323528	0.0894187	0.117918	0.439242	-0.0667365	0.0258375	0.121264	-0.313448	1.60822	0.843858	1.78816	-0.478958	-0.510309	-0.869342	-0.401755	-0.664636	-0.368923	-1.45416	-0.240425	0.177653	0.0861819	-0.839892	-0.44323	-0.492355	-0.97786	-0.782247	-1.00918	-0.594211	0.317406	0.0309757	-0.977556	0.770501	-0.148156	0.50606	1.30144	-1.54536	-1.44625	-1.25455	0.0119108	1.604	-0.945478
-1.13424	0.622039	0.388824	-1.04124	-0.740682	-2.05056	0.609267	0.806393	0.690057	-0.928495	0.566726	-1.2485	0.555346	0.324515	-0.572449	0.120636	1.20828	0.827378	1.02039	0.659471	-0.571499	-0.98275	-0.998881	-0.960184	-0.449051	-0.919675	-1.5242	-1.85501	0.529829	-0.532759	-1.49839	-1.15327	-1.22741	-0.417636	-0.866196	-0.360851	0.954259	-0.570665	0.187778	-0.00716315	0.581748	-2.6679	1.12815	0.910767	-1.10817	0.0840101	-0.817441	-0.0847858	0.888184	-0.493813
0.153034	0.748707	-0.211402	-1.89729	-1.13731	0.131981	1.19138	0.100501	0.834352	-1.68932	-1.4042	0.0302898	0.210667	-0.60324	0.198601	0.960267	1.0399	0.151591	0.600162	1.50999	0.199435	-0.489582	-0.517694	-0.10263	-0.626493	-0.43558	-1.25972	1.458	0.823408	-0.228594	0.404531	0.400083	-3.22269	-1.9673	-1.5417	-0.553589	0.50538	-0.710595	1.13421	-2.1785	0.832942	1.59919	0.45529	-0.966047	0.788414	-1.30992	-1.19562	0.29354	1.03828	-0.0793807
1.01934	1.46141	0.514048	0.132879	0.530409	0.650841	1.07584	0.0400741	-0.332328	-0.503442	0.546259	0.0928042	1.22881	1.82525	1.24204	0.833708	0.197253	0.662399	0.114725	1.62134	0.105655	0.727736	0.709192	-0.316674	0.660424	-0.747439	0.263796	1.72388	1.03385	0.165419	0.596636	0.424998	0.122784	0.337752	-0.372281	0.593624	1.13018	2.0174	1.26761	1.53185	0.124893	0.804947	-0.598942	1.10953	-0.186976	0.121187	0.165419	0.907603	0.361722	-0.697123
0.896792	-0.204228	-1.37862	-0.745944	-1.50674	1.40317	-1.24137	-0.558374	0.240144	0.710784	-1.32513	0.632668	-0.664354	1.06283	0.359466	-0.397626	-2.02222	-1.69868	0.625511	1.12771	-2.07167	2.13234	0.140804	-0.307029	-0.909933	0.632456	-0.124124	-0.348181	-1.41791	-0.137677	0.153339	-0.178758	0.174065	0.245806	0.944341	0.805506	-1.18547	0.158482	-0.330881	-0.418253	-0.201139	0.394745	0.42296	0.375157	-1.82644	-0.750115	0.0679726	-1.34809	1.40081	1.87051
0.898227	0.678421	-0.825543	0.211134	-0.0331271	-1.29682	-1.23215	0.341345	0.341732	1.38035	-0.444812	-0.378278	0.265894	0.387814	-0.321248	0.375182	-1.04544	0.379881	0.916698	0.543864	1.06345	1.1148	-2.1376	-0.0224263	-1.10733	0.147363	-0.130138	0.716651	0.249862	0.684059	-0.25845	-0.212562	-1.21153	-0.546055	-0.591263	-1.38702	0.310371	1.16914	-1.2172	0.485887	-1.9823	0.651091	-0.379941	1.4956	-1.60279	2.28002	0.08202	-0.0562276	0.5779	0.648076
0.0431327	0.543722	-0.509393	-0.0442149	0.425872	-3.5626	0.607276	0.0262287	0.0803898	-0.387193	-0.0495013	0.278464	0.797281	0.467515	0.0491756	-0.133499	0.639013	0.559779	1.05555	0.616156	-0.521146	-0.114947	-0.804073	-0.370955	0.371765	-0.841042	-2.4599	0.913528	1.10456	1.2235	-1.38054	0.606141	-1.03028	-2.17415	0.175248	0.0551735	0.163775	0.45505	0.235641	0.325258	0.526161	0.0955466	1.51317	1.15079	-1.12165	-1.17236	-0.493714	-0.133499	1.03161	-0.731684
-0.133108	0.208198	-0.366285	-1.0424	0.600939	0.205114	0.759667	-0.172356	1.11148	-0.328664	0.123704	0.343677	1.09761	-0.101559	0.9171	0.916029	1.07745	1.07604	1.51589	-0.677788	0.617441	0.0321853	-0.259838	0.304825	-0.302449	-2.37125	-2.447	1.82284	1.49972	1.11136	0.483879	-1.71171	-1.81878	-2.56585	-0.342704	-1.22504	-0.0910536	1.0669	0.17923	0.753542	0.549622	0.717163	0.107758	0.4987	-0.830723	-0.559818	1.02619	1.1058	-0.315021	0.324369
2.54085	1.25039	-1.45616	-3.18411	-0.261915	-0.782976	0.0964433	-1.52007	-0.154015	0.258069	1.32132	-0.108879	0.204897	-0.966976	0.769101	1.06433	-0.488304	0.443632	-0.438596	0.173615	0.267998	-0.425533	-0.0196228	0.292229	1.20695	0.110845	0.0806028	1.91384	0.0339658	0.132073	-0.872954	-0.836701	-0.165184	-0.931476	-1.41296	-1.56557	0.800358	0.0854676	-0.0188068	0.642065	-0.121194	1.14471	0.965347	0.480832	1.9481	-2.39509	-1.45182	-1.33722	1.12629	-0.967985
0.314111	0.376192	0.22631	0.329311	0.169257	-2.1754	-1.31264	0.199227	0.464302	0.200344	0.359486	-0.0168985	-0.191859	0.122501	-0.0120305	0.252927	0.818106	0.435078	0.810519	0.202897	-2.34999	0.0333129	0.241763	-0.203695	0.177653	-0.462166	0.37318	0.735324	0.421362	0.0935066	0.281921	-0.78214	0.057828	0.47782	0.358582	0.384835	-2.19531	-0.365264	0.343106	-0.922245	0.536278	0.42978	0.912917	0.163088	-2.18297	-0.116338	-2.62666	-0.10083	0.950505	0.235397
0.589295	1.06834	-0.663595	-1.05432	0.425362	-1.41216	0.304108	-2.23579	-1.36848	0.200976	0.847515	-2.30755	1.936	1.31228	2.05311	1.28854	1.28792	-0.203384	0.0980828	0.896867	0.825258	0.838137	-0.121115	0.908976	0.573336	-0.833578	-1.27207	0.887205	0.846882	1.44752	-0.243661	-0.28667	-0.827235	-0.184116	-0.211799	0.420706	0.950161	0.224332	0.823049	0.354093	-0.0894906	0.772249	1.53235	-0.0776658	1.17109	-0.871262	1.39303	0.344001	0.00350321	-0.909082
0.877612	0.599069	-1.01711	-1.69991	0.54464	-1.30616	-0.0300099	-0.153865	-0.507351	-1.13176	-1.47005	-0.271501	1.18961	0.400004	0.909763	0.960868	-0.0994808	-0.252725	-1.64712	-1.18824	-0.534351	0.363094	-0.473052	0.221951	1.10738	-1.10508	-1.11666	0.611732	0.0947811	0.173689	-1.40624	-1.67329	-0.699688	-1.67225	0.657428	-1.04836	0.345477	0.843278	0.463816	0.661491	-1.62344	-0.072293	0.23195	-0.771689	0.122486	-0.641008	1.55136	-0.631669	0.155564	-0.757717
0.526462	-0.633199	-0.724472	-0.387301	0.243282	-1.61601	-0.460211	-0.99215	-1.12742	-0.588335	-0.564491	-0.320093	-0.0415935	-0.868892	-0.366724	-0.277218	-0.125342	0.175809	-0.104498	0.982504	-1.16503	-1.20231	-0.800663	-0.317347	-0.0484346	-0.0522602	-0.494524	-0.0819745	0.00681825	-1.17707	-1.03142	-1.17826	-0.566608	-0.425257	-1.19901	-0.631392	-1.01795	-0.177018	-1.51763	-1.72462	0.139508	-0.158459	-1.16439	-0.440701	-1.1292	-1.83498	-1.28425	-0.985493	1.48516	0.305205
0.18209	-0.755407	-1.27081	-1.16759	0.437898	-0.591304	0.838656	-1.65572	-0.512322	-1.17279	-0.999974	-0.598298	0.976675	-0.0180226	0.135065	0.416851	0.179542	1.47842	0.0935469	1.09821	-1.62776	-1.34047	-1.35314	-1.09207	-1.39963	-1.32909	-1.9506	0.478498	0.988807	0.104395	-0.643838	-0.166668	-1.67371	-0.771413	-1.35138	-0.77694	-0.690738	0.623981	-0.344411	-0.414642	0.127235	0.34827	-1.27395	-0.106733	-2.20001	-2.04806	-1.22758	-0.784606	0.18666	-0.337231
1.44679	0.748308	-0.357704	-0.661653	0.784621	-3.72399	0.0320646	-0.217725	-0.332142	-0.965688	0.870413	0.615229	-0.482498	0.0679236	-0.0376946	0.44246	0.98911	0.196696	-0.683865	1.21232	0.884736	-0.564854	0.316415	-1.48224	0.230114	0.149571	-0.878424	1.28318	0.4289	-0.544347	-1.52768	-1.37324	-0.75133	0.260324	-1.30618	0.00315881	0.495764	-0.127085	0.233231	0.0141378	0.443028	-0.20581	1.00797	0.123587	-1.29492	-2.80885	-0.147171	-1.15525	0.679799	-0.46528
0.577408	1.57618	-0.28653	-1.90969	0.259104	1.16166	0.605941	1.22397	0.00927196	-0.373325	-0.19391	-0.729764	0.293429	0.380407	0.668438	0.601288	0.710711	-0.152598	0.0782753	0.398439	0.0689761	0.535461	0.337802	0.533996	0.559015	0.644912	-0.341376	0.536726	0.257725	0.0238246	0.368887	-0.454335	0.956497	0.367954	-0.889471	0.259677	1.64524	0.966397	0.539993	0.883831	1.48125	1.07059	-0.203598	1.11581	0.39508	1.16087	1.06207	1.09271	-0.549267	0.0825387
-3.36977	0.168143	-1.56587	-1.35558	0.402924	0.302839	0.333481	-1.46316	0.802602	0.37733	0.287954	-0.0220461	0.217815	0.43051	-0.0135611	0.754101	0.692829	1.42531	0.95773	2.3047	0.246593	0.271006	0.664665	0.589214	-0.609393	0.769936	-1.70146	0.436681	0.753916	0.65331	0.151858	-0.0170585	-0.609671	-0.335289	0.351888	0.461986	0.982678	-0.223662	1.39674	-0.127445	0.47342	0.618803	-2.20303	1.13387	0.514192	-0.341262	0.710053	-1.44387	0.213834	0.29284
0.947463	0.743596	-0.758355	-1.3867	0.370578	-0.575388	0.552752	0.220237	-0.460599	-0.815295	-0.241189	-0.927788	-0.202006	0.0271453	-1.06766	0.712529	1.37088	0.396978	0.190351	1.37782	-0.628124	-0.196588	0.589524	-0.692386	0.252504	-0.613939	-0.925923	1.44937	1.27746	0.707355	-0.0118129	0.898844	-0.25028	-0.151844	-1.07689	-0.905995	0.957425	0.446447	0.741645	0.526578	2.23321	0.831478	1.26336	1.2592	-0.805553	-1.10992	-1.62707	0.590944	0.668799	-0.925923
1.39657	1.38164	0.874978	-3.59104	-0.02762	-1.33599	0.386398	0.801566	1.1758	1.01294	-0.176162	0.0260226	0.336316	-1.14442	-0.0196395	-0.701383	0.512724	0.767204	0.312527	0.723457	-0.0608309	-0.541998	-0.298477	-0.464735	-2.71776	-1.66616	-2.04995	0.967474	0.948084	0.958234	0.116881	0.861958	-0.482217	-0.801714	-2.77082	-0.0520858	0.219572	0.599993	0.662373	-0.379447	1.10892	0.344828	0.610798	0.539025	-1.17522	0.0528549	-1.73679	0.427174	1.26372	-0.104542
0.625552	-1.89532	-0.0755842	0.533747	-0.505001	0.088177	-0.0592118	0.451069	0.427128	0.405294	-0.235771	0.693898	-0.209371	-0.0770882	-0.261886	-0.609355	0.537802	0.211138	0.152181	0.515006	0.295546	0.36274	1.36063	0.692972	0.118663	-0.808425	-0.301815	-0.606195	-0.943198	0.19001	-0.64048	-1.78282	0.813577	-0.31146	0.154732	0.779547	-0.994403	-0.185205	-1.75134	-0.192292	0.0682244	0.001669	0.851053	0.505684	1.35967	0.747082	1.70287	0.469584	-0.841303	0.467569
-0.865462	0.100174	-0.361489	-1.32223	0.0872822	-0.279423	0.310081	0.513306	1.15458	-0.339089	-0.0776175	-0.46703	0.286453	1.03769	0.655742	0.896161	0.222273	1.36019	0.866986	1.37325	0.337548	0.476471	0.703936	0.405896	0.439901	-1.7907	-1.89205	0.103596	0.55768	0.250261	-1.66148	-1.65365	-1.80027	-0.135955	-1.37574	0.701759	0.476225	1.22401	1.39179	1.04513	1.45425	1.03058	0.614883	0.602797	0.247369	-0.540761	0.308629	1.21707	-0.68857	-1.46701
1.22962	1.77874	0.798337	-0.213685	-0.750842	-1.29573	0.398264	-0.479023	1.6068	0.310353	1.16038	-0.207676	0.233438	1.55533	1.14112	1.78905	0.389256	0.470821	0.14865	0.508739	-1.07631	0.265831	-0.365673	-0.919845	-0.518356	-0.30401	-0.307189	0.193341	-0.796128	-0.704208	-2.89502	-2.99807	-0.447462	-1.25585	-2.50501	-1.48057	-0.173992	0.136396	0.363636	-0.0636405	-1.65634	-0.534845	0.331368	0.663141	0.514916	-0.743361	-0.675174	0.865065	0.697645	-0.691954
1.0458	0.258028	0.610499	0.0688321	0.459832	-0.155688	-0.219773	0.727644	-0.251953	-0.0406211	0.615936	-0.30671	0.547263	0.669505	0.87661	1.00496	0.35479	-0.0962676	-0.653035	1.08998	0.338382	0.583141	0.274889	0.0982446	-0.112989	-0.859035	-0.234044	0.547206	0.0466549	0.368903	-0.963466	-2.03563	-0.0870529	0.194573	0.50255	0.424233	0.811379	0.353305	0.656795	1.22952	0.2177	0.114574	-0.679288	-0.555051	0.449434	-0.022218	0.779927	0.488951	0.121217	0.467007
0.476247	-0.0835378	0.683954	1.09181	-0.425418	-2.5589	-0.400408	-1.84883	-0.654073	-0.544042	-0.102207	-1.63036	0.124524	0.127043	-0.837505	-0.659927	-0.227834	0.444541	-0.630152	-0.707395	-0.440726	0.0857086	-0.131534	-0.555916	-0.476849	-0.321267	-1.13998	-1.40668	-0.863819	-0.617189	0.0521119	-1.30547	-1.83369	-1.4779	-0.842022	-1.57694	-0.0258394	-0.716469	-0.047001	-0.973396	-1.04402	-1.02801	0.227726	-0.225876	-0.94775	-0.804083	-1.00804	-0.245	1.50491	0.115169
1.5472	2.1159	0.228156	-6.05976	0.837787	-0.968594	-0.508776	-0.419083	-2.32879	0.234759	0.0724806	-0.892444	1.30036	-0.0428298	0.577638	1.61895	0.212843	-0.323864	-1.4347	-1.30415	1.03911	0.704196	0.528643	-0.0868047	-0.0310113	-1.25262	0.104112	1.24313	-0.479873	0.995301	-1.29238	-0.428748	-0.124364	0.214399	0.367035	0.16952	0.598473	-0.601837	0.737065	0.21856	-0.182046	0.0119552	-0.742965	-1.2342	0.758169	0.133248	-0.333269	-0.0996728	0.73508	0.671109
-0.0709807	0.032959	0.589212	0.145588	-0.581045	-0.0892895	-0.7431	-4.77192	0.504896	-0.291973	-0.542713	-4.53607	0.245135	0.204631	0.320931	0.314241	-0.0905131	0.316996	-0.00822168	0.39939	0.461955	0.03887	0.165555	0.171867	-0.194165	0.200833	0.0671969	-0.0591674	0.27998	-0.400694	-0.158167	-0.550489	-2.44776	0.394267	-0.472016	-0.314285	-0.190448	0.0861688	-0.336768	-0.559752	-0.138303	0.0699408	-0.0929822	0.444813	-0.571999	-0.335224	-0.574859	-0.124134	0.981741	-0.114606
0.780312	1.03326	-0.226105	1.00192	1.13233	-0.565335	1.06816	-0.326727	1.23538	-0.54945	0.810498	-0.152187	-0.366374	-0.648091	-0.781935	-1.51005	2.83965	1.29576	1.55368	1.03846	0.129499	0.176331	-0.275212	-1.09358	0.146308	0.508312	-0.291695	1.14778	0.824736	-0.132116	0.56302	1.15058	-0.702667	-0.342216	-1.731	0.159063	-1.08814	-0.789478	-0.456378	0.377505	0.857493	-0.158976	0.923509	0.632595	0.151186	-2.08042	-0.361169	-0.747556	0.218555	0.565987
0.583646	1.54866	-0.864612	-0.948566	0.564642	-1.59469	0.374994	-2.07239	0.195091	-0.37268	-0.621101	-1.58228	0.354622	0.512669	0.175803	0.448004	2.27867	-0.00512941	0.681312	1.27183	-0.407538	-0.392311	-0.210233	-0.953024	0.301875	-0.0859328	-1.43102	0.97637	2.33291	1.60398	-0.202058	0.65774	-0.777432	-0.572241	0.143086	-1.03837	0.794751	0.980998	0.767293	0.225438	0.751548	1.4697	2.03036	1.26163	-0.409484	-0.820521	1.20556	0.179836	-0.0310447	-0.563384
0.453069	0.469853	-0.416591	-0.591731	-0.0234774	-2.80984	-0.272796	0.376813	-0.102869	-0.571424	-0.652673	-0.261714	0.235372	-0.336772	-0.266434	-0.0541825	-0.141858	0.349419	0.242931	1.30176	-0.56222	-0.771677	-0.366475	-0.432264	-0.439546	-0.180294	-1.3201	0.301905	0.380935	-0.508902	-1.24384	-1.2911	-0.796167	-0.740801	-0.772317	-0.482103	0.108425	-0.0239865	-0.433033	-0.502817	0.55851	-0.104425	1.9222	0.437372	-1.31397	-1.17041	-0.853631	-0.543281	1.61187	-0.830208
0.363842	-0.697565	0.584323	-2.40349	-0.413533	-0.103324	-0.297912	0.139358	0.482015	-1.87649	0.0428172	-0.394887	-0.262276	1.15145	-0.351421	0.333105	-0.351421	1.19763	0.821116	-0.623565	-0.0063489	-0.355411	-0.0434915	0.158425	-1.58023	-0.764441	0.612292	0.186244	0.496603	-1.38856	-0.162451	0.091047	0.115664	0.125842	-0.681687	0.236618	0.691476	1.13253	0.752381	0.85796	-0.355261	1.67204	-0.931074	-2.30325	0.274399	1.1903	-0.117342	0.889131	-1.48618	1.70436
-0.522441	0.357418	-0.130168	-0.862594	-0.606447	-0.443695	0.0921416	0.552733	0.834427	-0.341583	0.221107	-0.198349	-0.114903	0.169134	0.0109127	-0.22184	0.139599	0.193671	0.665196	0.525813	0.069956	0.0853807	-0.194695	-0.284149	0.252833	-0.682879	-0.556998	-0.0233096	0.553049	-0.0177297	-0.591207	0.17838	-0.686133	-0.800259	-0.220816	-0.293343	0.334754	0.346897	0.49527	0.373867	0.154586	-0.243893	-0.296424	0.0211426	0.603137	-0.00211994	0.337012	0.387961	-0.48702	-0.0764005
0.641993	1.14878	-0.07151	-1.83345	1.00501	0.974867	1.52766	-1.05433	0.785726	0.191301	0.0396147	0.207225	-0.134101	0.561554	0.0226271	0.514153	0.721009	0.876814	1.41647	1.50075	-1.25793	-0.646196	-0.763521	-2.12926	-0.160041	-0.891329	-1.6794	1.90249	0.583413	1.23376	1.60574	1.75766	-1.43261	-0.910797	-0.804519	-0.377476	1.15299	1.90335	1.05686	0.768081	0.652445	0.926334	0.501088	1.34435	-1.11845	-0.621546	0.272873	0.482607	1.07789	-0.742357
0.70018	1.62438	0.927269	-1.49949	-0.768221	0.813515	0.51912	0.957713	0.90835	0.565059	0.319938	-0.781985	1.01291	0.620245	1.56712	1.06083	-0.553334	0.169233	-0.121788	-0.417158	0.19271	-0.542904	0.0993084	-1.05299	-0.10084	-1.26176	-1.11608	-0.318264	-0.849888	-0.56862	-1.87568	-3.40024	-0.624402	-1.87918	-0.342248	-1.87466	-0.110931	1.20482	0.507627	0.79392	-1.42218	-0.94929	-0.725954	-1.34625	1.54013	-0.482693	-1.08754	-0.780721	1.37246	0.811236
0.0740824	1.26702	-1.53821	-1.52191	-0.866782	-1.88247	0.959277	0.077564	0.858381	0.118553	0.0494926	-0.828938	0.0780367	-0.957814	-0.793904	0.795039	0.240129	0.625083	1.53663	1.12961	-0.450038	-0.111318	-0.407622	-1.03436	-0.469201	-0.58525	-0.805294	2.14473	1.65855	1.41591	0.483345	0.538151	-0.58625	-2.13611	-0.202923	-1.07439	1.34047	0.286318	0.264673	0.808002	1.12857	0.781076	-1.11199	1.71812	-1.40472	-1.81446	0.171687	0.280736	-0.769696	-0.917589
-0.874889	0.0877012	-1.95423	0.679532	0.179085	0.367888	0.271274	0.714926	-2.09422	-0.752034	-0.267772	0.605699	0.0937396	1.18323	-1.72148	-0.159952	0.825554	-2.81513	1.11463	-0.378446	-0.247187	0.497314	-1.0873	1.35798	0.0040315	0.727299	-0.213441	-0.238856	0.200186	0.856171	0.302048	-1.09208	1.08949	0.0137006	0.972583	0.514687	1.65732	-0.472352	0.228828	0.374097	0.283672	-0.576078	1.34937	0.919343	-0.080126	0.998974	1.24088	0.871628	-0.505234	1.31764
0.774155	2.20339	0.0998702	-1.48711	0.408327	0.983203	0.461406	1.27126	-0.115674	1.87825	0.106922	0.370376	0.889159	1.12684	1.53871	0.977429	1.45566	1.31637	0.182863	0.574518	-0.430676	0.530032	0.0199397	0.801367	0.619112	0.480884	-1.87719	0.764391	0.82657	0.738261	1.08998	1.62983	0.967197	1.06881	1.88561	0.854797	1.07152	1.04764	1.17221	-0.171874	-0.113684	0.429951	0.0992558	0.68804	0.325022	1.19307	0.638697	0.444425	-1.55702	-0.822643
0.00547214	1.22475	0.423638	1.39048	0.161258	-2.85574	0.375371	-3.83399	0.857367	-0.850066	-0.432847	-0.884934	0.569608	0.539188	-0.233726	0.606189	0.386627	0.28918	-0.424945	1.06963	-0.108594	-0.0410276	-0.470477	0.118858	1.30814	0.669111	-1.0274	0.0910651	0.871364	-0.260214	-0.610808	0.323254	-0.17069	-0.703438	-0.48647	-0.500386	0.393588	0.101239	-0.127213	-0.736734	0.0728154	0.441627	1.42512	0.692804	-0.693998	-1.50281	-0.750193	-1.34968	0.881544	-0.540844
-0.0169414	0.21643	0.260148	0.342188	-3.80067	0.250884	0.145755	0.682727	-0.0986417	-0.0289262	0.00677859	0.247619	0.305585	-0.0754518	-0.296499	0.866717	-0.655053	-0.129082	0.283674	0.00835207	0.591908	-0.115187	-0.102097	-0.306484	0.692933	-1.12357	0.132609	-0.196197	0.0320412	-0.222826	0.206254	0.416405	0.122198	-0.237105	-1.06274	0.0297329	1.31352	-0.770784	1.03696	-0.0633352	-0.0762456	-0.0468796	-0.264457	0.49709	0.135167	0.290557	0.592365	-0.0331754	0.310704	0.691477
2.05897	1.17043	0.607375	0.623621	-0.109326	2.31656	0.668047	-0.115427	0.172681	1.49176	0.00400312	0.739197	-0.474209	-0.33837	-0.427948	-1.72674	0.346513	-0.547293	1.54046	0.415448	0.450312	0.194937	0.884261	-0.438341	0.624947	0.00120133	-1.9766	0.963419	0.716909	-0.264313	-0.547293	0.0496775	0.365	0.653277	-0.089899	1.61211	0.517216	-0.0312254	-0.389759	0.218831	0.741248	1.4301	-0.101677	0.676199	-1.31178	-0.818162	-1.16392	0.716138	0.411784	0.988497
1.79214	1.10231	1.43848	0.0364969	-0.19691	0.119277	0.0173243	-0.0844387	1.9747	1.44265	0.645283	-0.0483967	1.1035	1.84249	1.46238	0.274878	1.48174	0.516749	1.48174	1.46015	-0.730679	0.104284	0.63613	-1.23285	0.0817513	0.558834	-0.579815	1.14726	-0.0875491	0.0284717	0.276196	0.301648	-1.05023	0.944102	0.337002	0.337868	1.17433	-0.589835	0.104711	0.214879	1.35284	-0.310865	0.283105	1.47414	-0.745246	-0.433297	1.24847	0.202248	1.35165	0.369245
0.221748	0.923627	0.350523	0.0105485	-0.0622737	1.44699	1.19661	-1.19202	0.459886	-0.628395	0.33679	0.361288	-0.604245	0.31588	0.0292897	-0.328884	-0.271228	0.956114	0.0885078	0.88932	-0.658313	-1.08247	-0.215675	-0.401229	-0.233681	-1.35295	-0.882369	1.06757	-0.442983	0.854264	-0.108017	-0.0121165	-0.841221	-1.18317	-1.67276	-1.2189	-0.357306	0.747341	0.087088	-0.205801	-0.334434	-0.506461	0.290027	0.268705	-0.973661	-2.08421	-0.663386	-1.2978	0.110837	-0.104157
-0.320818	-0.376664	-1.14826	-1.67372	-0.817183	0.19353	0.412023	-1.08317	0.806736	-0.0712347	-0.098849	-0.0562852	-0.948525	-0.141827	-0.468923	0.195849	-0.00861363	1.32251	1.58196	2.29298	-0.75429	-0.812931	0.0894451	-1.19014	-1.26691	-0.129553	-0.212895	1.84221	0.345145	0.535338	0.50532	0.272892	0.351029	-0.430078	-1.33394	-1.03306	-0.382191	0.00327451	-0.460573	-0.198807	1.53883	1.10319	0.488676	1.19006	-0.57298	-1.10903	-1.93472	-0.208972	-0.348902	-1.21374
0.0755396	1.86179	1.00676	-0.926915	0.0183556	0.563213	1.63176	0.476786	0.576833	-0.498464	1.1262	0.554745	0.198314	0.0665661	-0.952576	-1.33494	-0.133849	0.187203	1.71879	0.2104	0.558656	0.797146	-0.57536	-0.524968	0.183488	-0.806739	-0.387076	0.721323	0.190227	1.36761	1.6677	0.825317	-0.124973	0.318818	-0.38289	-0.226271	1.02136	-0.231103	0.663252	0.456329	2.1953	-1.4283	0.389249	1.72321	-0.283596	-0.492559	-0.496186	0.695236	1.36473	1.46613
-0.0101468	-0.377062	-0.402678	-1.65023	0.24913	-1.85864	-0.378608	-1.28341	-1.10978	-0.977936	-1.14008	-0.265613	-0.524379	-0.616284	-0.420545	-0.396135	-0.150918	-0.439734	-0.204382	0.0781296	-0.810222	-1.11732	-0.301582	-0.920797	-1.13047	-1.23133	-0.855296	-0.285605	-0.0784709	-0.784725	-1.41407	-1.44275	-1.03185	-1.08656	-1.07366	-1.68721	-1.29964	-1.43411	-1.77999	-0.806102	-0.120748	-1.18123	-0.596096	-1.39713	-1.2698	-1.07659	-0.973652	-1.35437	1.18731	0.354226
0.44765	0.938821	-0.927471	-0.164731	1.45343	-0.833452	-0.152892	0.454876	2.81634	-1.64416	-0.866436	0.354743	-0.727922	0.189393	0.63811	1.11312	1.492	-0.0729707	0.770148	0.417313	-1.27726	0.783419	-0.614771	-0.910331	-1.29891	0.165853	0.0446158	2.05289	0.646659	0.230715	-0.418941	0.401749	0.160988	-0.453679	-0.35401	-0.640277	0.732333	0.657385	-0.145482	-0.1814	-0.239324	0.578828	1.71461	1.61041	0.526316	-0.163626	1.45615	-0.432963	-1.11274	-0.923602
-0.368683	-1.11004	0.255448	-1.13938	0.094061	-0.567939	-0.953262	0.258433	-0.166859	-0.156646	-0.0631037	0.440105	1.04003	0.462269	1.70584	0.984272	0.99548	0.973953	0.963382	0.650763	1.05825	0.422084	0.923966	0.963929	-0.350299	-3.16598	-2.05427	-0.838825	0.36511	-0.52002	-1.18694	-2.90463	0.0114223	-0.98445	-1.47968	1.59792	-0.521015	0.978507	0.0170238	0.131129	0.466523	0.378029	0.37695	-0.229571	0.175847	0.332764	0.814993	0.427406	-1.30273	0.584713
0.389382	-0.0952478	-0.110317	0.0920251	-0.611951	-0.642572	0.154355	0.106185	0.0593263	-0.325413	0.26759	-0.647623	0.0450476	0.453058	0.400627	0.137999	-0.789287	1.0574	0.446141	0.771337	-0.131604	-0.0225917	0.346381	0.429621	-0.137695	-0.693315	-0.479326	0.189282	-0.00526995	-0.0334132	-0.551935	-0.311713	-0.31018	0.451723	-0.0846153	-0.401148	0.572241	-0.663259	0.588667	0.333201	-0.12679	0.337153	0.0125964	0.565998	-0.122885	0.0339425	-0.46696	0.210948	0.198699	0.929508
0.615706	0.343725	-0.948648	-0.0133485	0.151262	0.13571	0.178193	-0.838997	-0.449186	-1.36454	-0.213453	-0.70658	0.39974	0.510756	0.513605	2.06417	0.291664	-0.0783211	-0.868299	0.371795	-0.431615	0.194582	0.131713	-0.0664142	0.309194	-1.49902	0.445733	1.25166	-0.0488429	0.558769	-0.749641	-0.765804	-0.456309	-1.30265	-1.03546	-0.625268	0.969394	0.338412	1.20483	1.8956	-0.666653	0.303353	-0.310585	-0.535467	-0.956994	-0.645076	0.527272	0.0586124	0.395433	-0.414664
0.914052	0.395718	-0.409725	0.145626	-1.52523	-3.22172	0.400166	-1.04575	-0.766996	-1.05519	6.6e-05	0.483958	0.720487	0.728396	-0.387804	-0.683719	2.21687	0.0509983	-0.292891	0.882471	-0.481984	-0.250795	-0.282982	-0.438264	0.0875065	0.573272	-0.84097	0.533745	0.67613	0.567429	-0.251013	0.171202	-0.487766	0.594659	0.925967	-0.0904593	0.481989	0.159287	0.715208	-0.468063	0.820509	0.677269	1.25747	0.688299	-0.613593	-1.50016	-0.243547	-0.753493	0.665833	-0.113944
2.31154	0.700578	1.55558	0.90143	0.815545	-2.12129	0.441101	1.42214	1.04723	-0.192821	0.184826	1.75881	0.490472	0.66049	0.74086	0.359275	1.65263	0.526589	0.437363	-0.119163	-0.330195	0.65408	0.358651	-0.102769	0.733656	0.627084	-0.147382	1.41157	1.15103	0.739209	0.318431	1.72583	0.283336	0.291668	0.143919	-0.275636	0.530856	0.411262	0.26437	0.678864	0.442689	0.0460643	0.636734	0.274776	-0.766271	-0.180694	-0.149134	-0.00597981	1.38076	-0.134896
1.21186	0.666503	-0.29761	-0.537605	-0.00778357	0.174281	0.328447	0.207678	0.143282	0.982589	-0.945755	0.229278	0.155178	-0.445508	0.112682	-0.545848	0.317219	0.795314	0.747807	1.29105	0.3506	0.0435113	-1.84249	-0.580369	-0.497222	0.66176	-2.18003	1.06931	0.423274	-0.172353	0.116387	0.878225	0.210308	-2.51899	-1.21727	-0.310445	0.0789182	0.47212	-0.0753117	-0.384347	0.194155	1.22796	1.40884	1.25725	-0.600428	0.450908	-0.24977	0.241695	0.0318806	1.38209
0.359066	0.288985	-0.411507	-1.05007	0.0767078	-0.340479	0.358491	-0.524496	0.394366	-2.00216	-0.0433698	-0.626373	1.04937	0.958917	0.988076	-0.45516	0.75034	1.28401	0.567987	1.12115	-1.5972	-0.897542	0.220596	0.0249316	-0.622815	-0.116636	-1.75335	0.869235	0.624925	0.0420371	0.850783	0.660083	-1.53947	-1.0047	-1.54931	-0.581658	1.23404	1.38635	2.10546	0.0946726	0.196523	1.1677	0.619649	1.09273	-0.130813	-0.350212	-0.145477	0.38286	0.264676	-2.06283
-0.762092	0.288539	0.298544	-2.76359	-0.220332	-0.562884	-0.206558	-0.137959	-1.70126	-0.31353	0.130887	0.623658	0.616706	0.0414971	1.11262	1.51861	0.519973	-0.0724791	-0.519274	-0.634355	0.346586	-0.893923	-0.0859805	1.00014	-0.0587177	-1.73702	1.16863	0.775448	0.0337913	0.9203	0.856054	0.345221	-1.42472	-1.89345	0.440251	0.395835	-1.37744	0.219797	-0.710387	0.748536	0.696831	0.225644	0.41382	-0.667933	0.984753	0.0134936	1.67925	0.357748	-1.12611	0.953202
0.853997	1.69352	-1.03058	-4.44451	-0.0626184	-2.74416	-0.490364	0.552229	-2.23228	0.791536	0.358424	-0.715038	0.733144	0.29805	-0.368898	0.494555	0.439892	-0.47255	-0.14125	-1.50328	0.660635	1.20865	0.05963	0.423995	0.545735	-1.0206	-1.12798	1.75691	0.61992	0.747365	0.627712	-0.125523	-0.678803	-0.405994	1.04431	-0.480994	1.1172	-0.212325	1.22598	0.419548	0.45131	-0.239777	0.815538	0.738686	-0.047132	-0.152499	0.562656	0.106024	-0.175438	0.124145
0.64522	0.637532	0.943946	0.528449	0.276399	0.735161	0.692941	0.850399	0.771539	0.289622	0.314732	0.419078	0.418314	0.6238	0.59249	0.381297	0.522012	0.824489	0.458509	0.535542	0.552956	0.969371	0.524733	0.608969	-0.420753	-0.283621	0.54999	-2.87644	-0.200671	-2.49552	-0.801992	-2.92795	0.0879623	0.53447	0.156874	-0.885047	-0.358972	0.0742636	-0.0739007	0.0712355	-0.24841	0.126671	0.0750535	0.168235	-2.20794	-2.76267	-0.322899	-0.0420984	0.631504	0.554165
1.47133	1.32494	-0.371245	-1.72913	0.511023	-0.645666	0.327966	0.755899	-1.19939	0.0583169	-1.16353	-1.68346	1.53697	0.442474	0.374318	0.852899	-0.0733805	-1.09895	-1.00568	-0.992267	0.939774	0.31909	0.715138	0.400712	-0.403894	-3.96061	-0.42285	-0.493829	-0.272625	1.71163	-1.33285	-1.28521	0.178989	-0.277013	-0.163552	-0.559746	0.757519	0.749362	0.998053	1.34537	-0.975414	0.622863	-1.07084	-0.483322	0.0135407	0.0803226	0.417228	0.126291	-0.0187805	-0.381797
-1.9399	-1.97625	-1.12697	-0.947026	0.529565	0.50261	0.340683	0.465364	0.711307	0.522656	-2.10529	-1.01636	0.356375	0.685659	0.682985	1.01759	0.267501	0.785734	0.69798	-2.03765	0.247405	-0.417513	0.689274	0.918646	0.395413	0.452858	0.126204	-2.02849	0.752017	-2.24443	0.858021	0.319641	0.654622	0.508241	0.692867	0.502194	0.0741196	-1.72996	-1.868	0.628051	0.555787	0.696059	0.137584	0.825357	0.378673	0.680693	0.534407	0.570224	0.497785	0.499464
-0.402879	-0.298799	-0.0994251	-0.237008	0.0807816	0.670386	0.797739	-0.868278	-0.118554	-0.261496	-0.208558	-0.0244176	-0.177455	0.062016	0.148448	0.0982275	0.894067	0.167885	0.505273	0.638711	-0.644139	-0.50514	-0.153552	-0.479847	-0.345394	-0.528384	-5.08576	0.199234	0.540803	0.653028	0.753881	0.690482	-0.134651	-0.16777	-0.563085	-0.446717	-0.0431941	0.314147	-0.139981	0.0343487	0.863454	0.294013	0.95983	0.516372	-0.545276	-0.140727	-0.19784	-0.0989943	-0.281267	-0.269735
-1.73716	1.13982	-0.499283	0.983231	1.0367	-0.189664	0.31536	-2.59859	1.0932	-0.200986	0.377882	0.578298	0.49211	-0.0385033	0.0476578	0.701922	0.921482	0.977794	1.09952	0.526876	0.241102	-0.0281613	-0.22558	0.112608	-0.0197966	-1.70875	0.448242	0.538314	0.986252	0.963594	0.961749	0.675355	-1.06429	-0.280087	-1.72509	-0.514725	0.726555	-0.0528959	-0.662376	0.527807	0.417775	0.707706	0.922489	0.235668	-2.2204	-0.377981	0.448422	0.102707	0.637397	0.435372
1.69262	1.5902	-1.19384	-4.41427	0.162587	-1.73963	0.380328	0.225093	0.533193	-0.315748	-0.6819	-0.892126	0.358027	-0.286163	-0.738078	1.57499	0.154768	0.590055	0.0714068	0.502266	0.72252	-0.0417084	0.621057	-0.164941	-0.297205	-2.0711	-1.0879	0.772856	1.04599	1.52107	-0.371897	0.05945	-0.940774	-0.954997	-0.942585	0.0845503	0.626915	0.0687607	0.119478	0.614682	0.740987	0.0996406	-0.534101	0.0957469	-1.56537	-0.265536	0.228438	-0.203411	0.131112	-1.15946
-0.268619	-0.427799	-0.686689	-1.29698	-0.359788	0.503799	0.425341	-1.38887	-0.469266	-0.490089	0.0497188	-0.823203	-0.338451	0.542139	0.133182	0.541219	1.49217	0.0696062	0.460964	1.35291	-0.706694	-1.03905	-0.115203	-1.05391	-1.24346	-1.27931	-1.17422	1.20364	0.828229	1.12102	0.712538	0.872389	-0.52998	-0.731711	-0.992499	-1.18258	0.435518	0.371697	0.463069	0.0451426	0.854591	0.495461	1.32383	0.89718	-0.579745	-0.947049	-0.844599	0.16394	-0.955079	-1.07676
0.306939	0.585932	-0.836384	-1.39968	1.41578	0.352733	1.35337	-0.668538	0.465627	-0.311964	-0.817192	-1.33389	0.399085	0.450505	1.06688	0.661562	0.191434	0.0575909	0.378332	0.585179	-0.843766	-0.644106	-0.65855	-0.327114	0.00809396	-1.61094	-2.29375	0.607317	1.37242	0.363498	1.03102	1.15262	-0.256307	-1.22036	-1.2861	-0.288214	0.910278	1.30514	0.875304	1.08597	-0.0653942	0.625612	0.056908	0.671453	-1.17289	-0.814344	0.769467	-0.180022	-1.02421	-0.747722
-0.430857	-0.241428	-0.632723	-2.16097	0.726723	0.0698885	0.566069	0.18313	-0.480256	-0.291178	0.0288768	-0.331432	0.90441	0.649503	0.938042	1.42184	0.247706	0.0227883	0.627978	0.501805	0.753031	0.571385	0.693828	0.338372	-0.520952	-1.73582	-1.69625	0.102306	0.297564	0.0917262	0.282811	-0.50548	-0.32409	-0.981532	-1.00847	-1.11049	0.81428	0.790765	0.964813	0.909635	0.535802	0.491962	0.382546	0.818123	0.660452	0.751652	1.13104	1.13693	-0.247499	-0.291178
0.359773	0.715961	-0.25304	-0.0507739	0.51882	-0.16182	0.422187	0.145727	-0.418442	0.269371	0.772554	0.0346789	0.328189	1.00487	0.782618	-5.63354	-4.09169	0.269791	0.374585	-0.184713	0.964205	0.607782	0.738799	0.0680998	-0.00538492	0.5335	-0.861469	-0.226549	-0.130901	0.600443	-0.187824	0.359972	-0.275778	0.257405	0.355035	1.1587	-0.255111	-0.119189	0.172294	0.202882	0.334843	0.310752	-0.558195	-0.224224	0.482918	0.158213	0.493491	0.0280044	0.115195	-0.474558
-1.18609	-0.558084	0.0283394	-0.526616	-0.124437	1.08	1.49566	-1.14111	0.263233	-0.119931	-0.588767	-0.719638	-0.88132	0.939204	0.166489	-1.13476	2.3246	-1.13033	0.826655	1.82322	-1.12493	-1.43632	-0.870868	-1.15488	-0.496213	-0.663088	-1.78733	0.53942	1.00893	0.95892	0.990385	0.817033	-0.967958	-0.698358	-1.26891	-0.404552	-0.109291	0.322851	1.05584	-0.154154	1.28083	-0.374071	1.25872	1.18442	-0.68329	-0.983901	-0.314409	-0.432217	-0.178874	-0.816886
0.389086	0.153153	0.144044	0.244008	-0.556256	0.479736	0.822165	0.226612	0.263483	0.234341	-0.130803	0.265669	-0.0931891	-0.89852	-0.977935	-0.63808	-0.0635516	0.610347	0.971367	0.856646	-0.388235	-0.597907	-0.789283	0.277686	0.534167	-0.978426	-0.444644	0.0071475	-1.40538	0.624668	-0.477065	1.10563	-0.220274	0.177185	0.188707	-0.621943	-0.0359741	-1.12512	0.350811	-0.268671	1.23605	0.0144635	-0.120149	1.17084	0.192068	0.302355	-0.774627	-1.30915	0.394322	0.0923528
-0.67778	0.124896	-0.700735	-0.922696	-0.628169	-1.69265	0.577273	-0.403978	0.55296	-0.543357	-0.425777	-0.194173	-0.15693	-0.586955	-0.601032	0.0560811	0.904617	0.769722	0.710248	1.4183	-0.524755	-0.868691	0.357956	-0.657861	-0.903037	-2.00642	-2.12916	0.633378	0.747703	0.508971	0.103178	-0.380258	-0.825605	-1.09032	-0.847787	-0.629829	0.086839	0.4318	0.356117	-0.0448993	1.7293	-0.251889	1.13098	0.753122	-0.657218	-0.418396	-0.134016	0.882598	0.144392	-0.392293
0.300099	0.700269	0.825975	-0.222133	0.868534	-0.429922	0.313251	1.1589	0.635581	-0.459372	0.849135	-0.298311	0.117609	1.32489	0.0850372	2.37423	-0.660848	-0.39245	-0.251127	0.408963	-0.79941	0.978375	-0.8974	-0.795171	-0.309319	0.946534	0.321481	1.17985	0.213435	-0.405397	-1.51124	-0.872989	0.519761	0.0994191	-1.02493	0.480533	0.498202	0.0143107	0.75787	1.69522	-0.0894489	0.270214	1.74735	-0.692072	0.532643	0.278557	0.908284	-0.483462	0.040431	-0.12879
-0.825664	-0.938886	0.679401	1.08304	-1.06965	-0.644706	0.191452	-0.217644	0.382613	0.330315	-1.71176	0.286629	0.730694	0.289796	0.912022	0.35154	1.15139	-0.209893	0.154783	0.430086	0.455328	-1.66659	0.209142	0.204569	-0.695305	0.539102	-1.33471	-0.907606	0.887704	-1.03255	-0.0463718	-0.949463	0.271998	0.357568	-0.353792	-0.676268	0.244573	0.0811525	-1.30739	-2.67261	0.85166	-0.958047	0.283975	0.0861315	-0.0234088	-0.178901	-0.951544	0.45052	1.663	0.488437
1.66826	-0.0492785	0.715664	2.0448	-0.338342	-2.47604	0.534608	-1.46866	0.540508	-1.27581	-0.402887	0.838218	-0.50048	0.300998	0.759508	-0.310452	1.47145	0.599415	0.405821	1.94264	-1.85569	-0.803312	-0.939187	-0.99757	1.02235	1.87335	0.290874	0.871937	0.782728	-0.386976	-0.580824	0.752943	0.832883	-0.481229	-0.142605	-0.189972	0.634542	1.33394	0.494436	-0.982883	0.650822	0.611174	0.849241	1.15047	0.0473873	-1.27744	-0.531271	-0.294392	1.6729	-0.575857
0.645605	1.7134	-0.500112	-1.41846	0.405308	-0.767425	0.850871	-0.148868	0.691303	-0.129587	0.585551	-1.02147	1.67907	2.01613	1.70906	1.5182	-0.132303	0.730289	-0.310326	0.236322	-1.53834	0.21954	-1.3092	-0.0887112	0.815562	-0.172745	-1.04659	1.20471	0.893534	0.301456	-0.761084	-0.435731	-0.253092	-0.848154	-0.12748	-0.0791274	2.0009	1.46108	1.45773	0.909231	-0.910686	0.458535	0.816481	0.936909	-0.801856	-0.781284	-0.16787	-0.864399	-0.290621	-0.22938
0.346731	-0.833784	-0.533416	-0.546459	-0.161382	-0.316473	-0.598693	-0.253385	0.61508	0.391143	0.349381	-0.537918	-0.21711	0.113	-0.858867	-0.194232	-0.375995	0.996009	0.523572	1.06454	0.0449359	-0.589495	-0.0338283	0.116495	-1.91972	0.433088	0.660586	-0.583087	-0.631718	-0.999605	0.247052	-2.60232	-1.89931	0.727947	-3.21058	0.593791	0.0754565	-0.26597	-0.182654	0.362794	0.526376	0.575731	0.04534	-0.12403	0.676188	0.326644	0.420041	0.0507269	0.229117	0.223184
1.10032	0.662943	1.05548	-0.0135249	0.00131682	0.41322	0.574906	1.59132	1.00955	0.379625	0.668194	0.47672	1.62872	1.00207	1.10379	1.60495	-0.883442	-0.56211	0.00847775	-1.41287	-0.821918	1.31264	0.490145	-0.397356	-0.0143437	-0.140329	-1.00555	-0.197981	-0.618929	0.172348	0.325521	-0.385296	-0.435851	-0.877724	-0.243637	-0.29644	0.361573	0.950277	0.83322	1.1829	-1.95171	-0.880245	-0.845428	-0.0122383	0.777349	-1.31714	0.578182	-0.410028	1.25343	0.65586
-1.10574	0.222465	-1.64758	-1.83621	-0.670469	-0.731983	-0.579844	-0.0209845	1.93718	-0.783863	-0.0937577	-1.06367	-0.126926	-0.295774	-1.20177	-0.191332	-0.0691888	0.258549	0.273508	1.69662	-0.888435	-0.386345	0.0537184	-0.168712	-1.30296	-0.280815	-0.557075	0.452498	0.104075	-0.426134	-0.848472	-1.5238	-1.02835	-0.0891148	-0.175836	-1.03558	-0.113331	-1.51281	-0.208574	0.562043	0.680075	0.00581879	-0.344027	0.288419	-0.370017	0.160724	-0.25348	1.06479	-0.37453	-0.931745
1.63463	1.83397	1.02095	-1.16584	0.476128	-0.573705	0.696744	0.275791	-2.10177	0.908607	0.62112	0.00494333	2.07595	1.30648	0.916041	1.40113	-0.458297	-0.261059	-0.0901224	-0.624986	0.925644	0.28133	0.871923	0.742159	0.271818	0.374381	-0.182904	1.27934	0.830096	0.805086	0.178314	0.0735305	-0.404967	-1.98659	0.493583	0.187676	2.3283	1.32694	1.72121	1.72166	0.150481	0.388042	-0.310263	0.632014	0.562348	0.601018	0.993743	0.659457	0.418768	-0.0486854
0.468086	0.91676	0.230235	-1.85694	0.0154977	1.62303	0.900109	-0.193941	-0.383311	0.301657	0.482545	-0.110705	0.572123	0.689252	1.38212	0.648434	-0.652593	-0.672437	-0.0680604	-0.423728	-1.4479	0.127834	1.87973	-0.799466	0.19548	-0.134376	-2.01515	0.21983	-0.613872	0.41308	0.435933	-0.708557	-0.979849	-1.8064	0.100561	-0.264998	0.347634	1.33582	1.40146	0.627364	-2.71099	0.2597	-1.27353	0.202684	1.37568	0.435254	0.916342	0.175272	0.2597	1.48957
-0.223377	0.670081	-0.139077	-0.900089	-0.65548	0.392579	0.222141	-0.441231	0.997014	-0.458889	0.304784	-0.400251	-0.757757	-0.0102612	-0.719998	-1.79001	1.16659	0.657379	0.896558	1.69574	-0.819697	-0.905196	-0.383109	-1.2117	0.176975	-0.314601	-0.862674	0.131449	0.804884	0.500196	0.724917	1.10212	-0.0943444	0.490052	0.22111	0.459904	0.255996	0.228791	0.256426	-0.266051	1.34079	-0.172355	2.07419	1.16833	-0.699615	-0.933666	-0.986125	-0.29896	-0.0677408	-0.375751
0.147941	0.474267	0.110569	-1.27661	-0.249498	-2.24612	-0.0605438	-0.131335	1.28812	0.42268	-0.0854718	0.166692	-0.0515327	0.171942	-0.0573876	-0.0600865	0.899901	-0.19977	0.687593	0.999963	-0.134574	-0.0239471	0.574935	-0.556059	-1.35193	0.0910431	0.250965	0.753501	-0.665973	0.288749	0.85309	0.623369	-0.423895	-1.00359	0.00824096	0.315683	0.288749	0.0273799	0.368069	-0.446557	1.08523	-0.140363	1.11666	0.379845	-1.33437	-0.324286	-5.75809	0.639809	0.116964	0.29298
0.990831	1.08279	0.270354	-0.174376	0.502191	-0.598232	-0.491226	-0.329195	-1.42365	-0.666545	0.41734	-1.80678	-0.762131	0.225967	-0.389849	0.519912	1.36024	-0.249566	-0.133951	1.30572	-0.448739	-0.305541	0.427945	-1.05973	-0.897767	-0.72462	-0.950459	1.49699	1.60295	-0.0501596	1.27149	0.0318092	-0.174783	-0.52979	0.150403	0.486299	0.260117	-0.227676	0.820223	-0.219985	1.91611	1.17485	1.19803	0.97267	-1.36205	-1.24339	-0.836913	0.935702	0.220441	-0.852062
1.02929	-0.562431	0.397656	-1.24355	-0.175436	0.608622	0.454798	0.263529	0.442679	0.144647	0.360388	-0.217617	0.355968	-0.0371268	1.33328	2.1764	0.232345	-0.159921	-0.176543	0.43131	-0.082015	-0.937228	0.653962	-0.711673	-0.10175	-2.40935	-3.45449	1.77802	0.927911	0.369529	0.310232	0.0232536	0.65086	0.558286	-1.16891	-2.12153	0.314731	0.184498	0.165629	1.14089	0.24239	0.63969	0.325864	0.505447	1.01218	-0.166434	0.901937	0.515514	-0.496268	-0.0893151
0.699407	0.226581	1.19693	0.626413	0.0681679	0.463956	0.0507498	1.00342	0.0784759	-0.525221	0.0861164	0.361158	-0.354655	0.470754	-0.137725	-0.254874	0.513592	0.452766	-0.103439	0.354205	0.0124083	1.17656	0.751656	-0.151243	0.13075	-4.30974	0.141707	-2.08615	0.209932	-0.527457	-0.781613	-1.87719	0.225463	0.0233386	-1.63749	1.12449	0.521731	0.408573	0.590863	0.951	0.214429	0.534585	-0.148618	0.0117836	1.53599	-0.0293915	0.0975302	0.303671	0.699549	1.05322
1.52559	2.20702	0.266296	-1.80292	-1.25105	-2.3894	0.0341455	0.709289	0.345142	1.17241	0.366867	-1.27033	-0.0345729	0.0815025	-1.30753	-0.214018	-0.522052	-0.0790594	0.863078	1.83045	-1.68066	-0.411538	0.0795082	-0.717002	-1.32073	-0.906418	-1.47371	0.339488	-0.490742	-0.698084	-0.773206	-0.20849	-0.811831	-0.618968	-0.798683	-0.738547	-0.15213	-1.33588	0.034964	-0.802977	0.737515	0.645591	0.393312	0.441361	-1.84203	-0.85045	-1.86491	-0.288091	0.68327	-1.20251
-1.0186	1.31301	-0.9591	-0.844124	-1.24578	-1.10846	1.10128	-1.29282	1.20721	-1.19633	-0.29085	-1.59531	0.964273	0.556813	0.881842	0.857145	0.693105	0.932542	-0.569058	1.39308	0.0240593	0.0838374	-1.45339	0.905102	-0.42406	-0.602232	-0.67082	-0.815851	1.12558	-0.64893	-0.293256	-1.72767	-1.36096	-1.04731	-0.580867	0.211803	0.907184	0.0499892	0.761755	-0.489043	1.1325	1.16809	-0.927264	0.841595	-0.565691	-1.45552	-1.42856	-1.31955	0.807321	-0.266318
-0.0762921	0.458872	-0.0250142	0.172355	0.340048	0.470666	0.319655	-0.087843	0.00368613	-0.0506112	0.267158	0.355767	0.411662	-0.0275796	0.336093	0.471983	-0.438986	-0.0940064	-0.59731	-0.602711	-0.276694	-0.328624	-0.466057	0.0665852	0.41559	0.174015	0.296964	0.23021	0.412133	0.20151	0.469744	-0.257307	0.616958	0.223733	0.142084	0.187847	-0.338772	0.059327	-4.46679	0.284534	-0.214647	-0.0722507	0.0304023	-0.0394982	-0.415219	-2.6153	-0.0517304	-4.27752	0.376572	0.561003
0.490976	0.865983	-0.547937	-2.27856	-0.207846	-3.71645	0.100635	0.472826	-0.0544501	-0.0810011	-0.0205071	-0.708837	0.227327	0.359496	-0.0590979	-0.000228744	0.967773	0.256668	0.2943	0.496942	0.367164	-0.0842404	0.666951	-0.308164	-1.32074	-1.23498	-0.368964	0.533091	0.735756	-0.0133732	-0.582131	-0.706446	-1.66986	-0.0152602	-3.0315	-0.145519	0.337996	-4.01988	0.375867	-0.274023	0.673953	0.200134	1.05686	0.297878	-0.16907	-1.96546	-0.27218	0.254388	0.304727	0.200527
-0.234036	-0.861302	-0.350054	-0.891657	-0.35339	0.0753767	0.0214967	-0.0859636	0.409547	0.41456	0.29135	0.348048	-0.393222	0.179397	0.442369	0.62451	0.22385	0.319186	0.386971	0.806845	-0.310792	0.0573292	0.125557	0.64649	-0.913585	0.299269	0.477332	-0.645211	-0.0256056	0.015343	0.637635	0.389489	1.1698	-0.0868353	0.547586	0.133736	-0.113008	0.636662	0.339908	0.152678	0.750484	0.567513	0.0415674	0.761585	1.24299	0.89317	1.46298	0.754094	-0.505593	-0.311909
0.757798	0.0806083	-0.0101722	-0.852752	0.108924	-0.207223	-0.651073	-0.231988	0.287434	-0.00988526	-0.18957	-0.00609867	0.296184	0.445938	0.62857	1.41896	0.972677	0.387443	0.428674	0.350338	0.947001	0.311307	0.493235	0.460356	-3.31286	-3.39434	-2.70416	-0.685908	-0.27327	-0.206979	0.0749089	-2.27923	0.83862	-0.797144	-2.95549	0.546325	0.450634	0.119946	-0.112648	0.854134	0.693092	0.237619	0.343134	0.750787	0.694709	0.876145	1.23972	0.239377	-0.531649	0.152998
-1.08585	-0.45592	-0.0377975	-0.00112732	-0.412839	-2.32484	1.62836	-0.143898	0.333639	-0.521646	-0.298019	0.929539	0.304031	0.577695	0.101784	0.0816458	-0.0138492	0.0510635	-0.208873	0.574834	0.15274	-0.123822	-0.994299	-0.160133	-0.584176	-1.39469	-1.8745	-0.761631	0.254509	0.10416	-0.695353	-0.722261	-1.14432	-2.59723	-0.291578	-1.33548	-0.539376	0.410132	0.655323	-0.801453	-0.801813	-0.437148	0.351239	0.433366	-0.476319	-1.37956	0.00889506	-0.505213	0.0476441	-1.72243
-0.642718	-0.0948027	-0.536305	-0.697879	-0.458998	-1.94644	0.666298	-1.02313	-0.752697	-1.01866	-0.752944	-1.51059	1.20263	1.22162	0.388159	1.12577	-0.270892	1.23902	0.8452	1.65658	-0.202897	0.0214464	0.169817	-0.256827	-0.291154	-2.04333	-2.12557	-0.00209114	0.164184	0.319254	-0.943142	-2.37608	-1.78343	-1.11014	-1.11977	-1.52586	-0.508248	0.600348	-0.175091	0.131854	0.493116	0.0287391	0.578925	0.455543	-0.725546	-1.3622	-0.0945991	0.154252	-0.267573	-1.5757
0.602148	0.426613	-0.351745	1.76946	0.813539	-1.20757	0.098008	0.82932	1.37241	-1.04817	0.448771	-0.344838	-0.20038	1.18673	0.643628	0.256903	0.3421	-0.740573	-2.49685	0.648701	-1.04137	-0.724528	-0.479587	-0.252016	0.00737426	-0.364489	0.123402	0.529991	0.461717	0.579567	-0.86124	-1.57274	0.737204	-0.715058	-0.794512	-0.0342404	0.944959	-0.162482	0.539557	0.350349	1.52618	0.329661	1.09483	-4.13329	-0.462906	0.25122	-0.514019	-0.242354	0.20475	-0.301152
0.554098	0.206168	-0.614724	0.0772101	-0.61187	-1.43092	-0.0422042	-1.58421	0.77131	-1.07757	-0.179233	-0.55878	0.126007	-0.658479	-0.662603	0.360059	0.455118	1.80907	1.11097	1.60693	-0.912844	-0.49609	-0.547333	-0.11971	-1.03402	-0.124669	-1.49817	0.00814871	0.890785	0.363863	-0.905269	-0.0292353	-1.11513	-1.46902	-0.93997	-0.945995	-0.222065	0.234993	0.0618772	-0.499603	1.06084	0.798435	-0.0776585	1.02453	-1.04036	-2.00995	-1.05273	-0.0710559	0.239286	-0.876296
0.0892522	-0.0612216	1.46115	0.703531	0.161692	1.23733	1.18489	1.09192	1.05993	-0.0708775	0.378383	-0.0310535	0.105196	0.636793	0.465407	0.670842	-0.614951	0.74947	-0.566498	-0.390604	-0.828008	-0.388503	-0.263549	-0.913424	0.252316	0.298428	0.449776	-0.173558	0.262385	0.490827	0.909599	0.228576	-0.311696	-1.00985	0.196794	0.592141	0.883519	1.53661	0.870229	1.32533	-1.26955	-1.43803	-0.344731	1.35057	-0.554641	-0.482655	-0.623273	-1.20095	1.57619	1.82046
1.92294	0.937551	0.536392	0.155603	-1.18518	-3.84906	-0.547945	0.907633	0.344832	-0.104463	-0.108162	0.526132	0.24022	0.176131	0.0946806	0.696113	-0.564473	-0.239742	-0.00117501	1.06366	-0.473596	-0.38649	-0.444549	-1.02123	-0.136526	0.996704	-0.149693	1.04801	0.38655	-1.03364	-1.25436	-1.21204	-0.338807	-0.294218	-1.05198	-0.765653	-0.121214	-0.487591	-0.635994	-1.08653	-0.723064	0.717131	0.0812542	0.0347727	-2.17608	-1.84049	-1.52327	-1.5465	2.3536	-0.0127162
0.404676	0.506123	-0.582679	-0.247025	0.77389	-2.87277	-0.175706	0.333696	0.631054	-0.0821166	0.056697	0.377846	0.737597	0.759138	0.397947	0.400595	0.0205705	0.903016	-0.319842	0.916388	-0.0939422	-0.0266191	-0.482076	-0.630433	-0.0426389	-0.128012	-1.11196	1.11613	-0.00201199	0.343717	-0.909714	-1.66177	-1.40701	-4.3566	-1.53881	-1.29667	0.827503	-0.0699527	0.817057	0.561395	0.180807	-0.129618	0.708259	0.761162	-0.765385	-2.58115	-0.782307	-0.278366	0.646397	0.433961
-0.135425	-0.791071	-0.30702	0.160668	0.00627742	0.00688958	0.524461	0.368353	-0.263402	0.0726799	0.573013	-0.161948	0.692602	0.516869	1.02908	0.401847	0.390451	0.027655	-0.297635	-0.132392	0.58338	0.133081	0.557653	0.566067	-0.845491	-0.670118	-0.598085	0.146078	0.0799698	0.259759	0.587285	-3.79669	-3.74688	-2.86696	0.0940894	-0.716198	0.0666622	0.572411	0.38088	0.436774	-0.0836124	0.322826	0.531761	-0.198216	-0.570448	-1.46959	1.26277	0.637421	-0.422862	-0.18175
1.215	0.489033	-0.763943	-1.82474	-0.703413	0.481358	0.740858	-0.974194	0.984262	-0.387793	0.0319147	-0.993688	-0.0678673	0.470568	0.244685	0.202762	1.21638	0.373666	0.624395	0.706109	-0.694304	-1.36434	-0.108696	-1.12985	-0.610759	-0.252969	-0.790716	1.63876	0.581291	1.10903	0.411974	0.700813	-0.112557	-0.762112	-1.2708	-1.16236	-0.125433	-0.388586	-0.274502	-0.859468	0.635478	0.527681	0.988217	0.716304	-1.83112	-1.91546	-1.46724	-0.684307	-0.120184	-1.43482
-1.02982	-0.220041	-0.7457	-0.284028	-0.726011	-1.28216	-0.0785687	-0.182711	2.23245	-0.154472	-1.81776	1.23945	-0.556036	-0.699756	-0.630759	0.198713	0.609971	2.03041	0.62313	-0.879927	-1.29704	0.618986	-0.328854	0.162048	0.719249	-0.695273	-0.0594077	-0.0793597	-0.802379	0.0950353	-0.258413	-0.295354	-1.41573	-1.67643	-0.204572	-0.516346	-2.00255	0.64828	-1.23417	-0.755833	0.729256	-1.67373	-0.379481	0.29556	-1.22351	-1.23845	0.532611	-1.00422	2.48254	1.91461
0.00510387	-0.239316	0.0770177	0.167728	0.0658277	-0.21576	0.41138	-0.619342	0.514392	0.0262656	0.360232	0.218208	-0.289586	-0.118606	0.0723023	0.440807	0.461736	0.991306	0.700134	0.877037	-0.247451	0.0195814	0.223395	-0.319507	-2.64554	-4.23871	-0.0432307	0.710544	0.719185	0.511864	0.412963	0.59676	0.0144257	0.023758	-2.67145	0.259516	0.192989	0.418778	-0.0255537	-0.0841222	0.759175	0.673423	0.79876	0.776642	0.314074	-3.7685	0.433024	0.641224	-0.132216	0.0506457
0.147235	0.600391	-0.0142351	0.615489	0.37972	-2.3799	0.0641593	0.0689032	0.534287	-0.196837	0.451453	0.0764882	0.65933	0.695113	0.291408	-0.121185	0.633445	0.545654	0.418829	0.00753828	0.439628	-0.164225	-0.119552	0.608157	-1.89774	1.05906	-0.567538	0.527484	0.767869	0.301424	0.00199845	0.48678	-0.127267	0.336879	0.167542	0.0590005	0.0289331	-0.366363	-2.73134	0.289387	0.892912	1.28306	0.801605	0.883354	0.47817	-1.52572	0.493521	0.304419	0.448404	-0.0764611
-0.172695	1.85408	0.125753	-0.152001	-0.226451	-2.56537	0.77151	0.470753	0.0121538	0.446181	0.732424	0.115192	-0.105028	0.711799	-0.131771	0.456741	0.845822	1.07052	0.124931	1.6211	-0.584811	0.178486	-0.71574	-0.525263	0.523097	0.0582107	-0.0184734	0.601952	0.796283	0.839441	-0.354099	-0.908295	0.189511	-0.232174	-0.234872	-1.06545	0.963531	0.487074	0.846581	0.466806	1.336	-0.239384	1.52287	1.57385	-1.26859	-2.06946	-1.36251	-1.3331	1.50316	-0.633497
-1.66015	-0.27215	-1.76066	-0.730377	-0.241198	0.079377	0.429144	-0.884077	-0.171988	-0.286052	-0.861785	-0.513261	-0.175265	-0.685983	-0.456472	-1.03182	1.27188	0.760138	0.625779	0.82458	-1.51189	-2.14229	-0.304423	-0.0146649	-0.270282	-0.757866	-0.621592	1.40878	1.8284	0.955446	1.06702	0.416295	-0.723994	-0.216062	-0.608036	-0.150155	-0.207568	-0.0172348	-0.438024	0.727102	2.06237	0.773988	2.37705	0.752073	-1.25259	-1.07314	-0.0923382	-0.186979	0.076482	0.35434
-0.45115	-1.24937	0.124685	-0.16994	0.299142	0.94009	1.58887	0.474021	1.20219	0.111038	0.500152	0.342588	0.233985	0.321917	1.18373	1.00102	0.487602	1.53353	2.06812	-0.179755	-0.860714	0.0577775	-0.262059	-0.987794	-2.35011	-0.381053	-0.0821297	0.564324	0.321153	0.239214	-0.591002	0.694826	-1.10162	-1.09679	-1.71631	-1.56322	0.135829	0.121251	-0.285688	0.930276	-0.92658	0.777707	0.00202508	1.92177	-1.62205	-0.746706	-1.59173	0.131708	0.490161	-0.103908
1.08663	-1.53678	-0.391228	-0.194682	-0.636006	-0.494246	-0.124158	-0.72873	0.3444	-0.784885	-0.125518	-0.951519	-0.0142567	0.219103	1.36141	-0.513627	-3.10752	-0.586614	-0.0709113	-0.96493	0.258659	-0.151496	0.584699	0.344521	0.788864	1.58395	-2.89263	0.476602	0.528268	0.278877	1.08374	-0.23288	0.954441	-3.52183	1.15513	0.846855	0.318757	0.0445927	0.252153	0.750276	-0.575719	0.377528	1.10322	-0.794843	0.274277	0.523422	0.720789	-0.187599	-0.551903	-0.0312223
-0.389347	0.390327	-0.618282	-2.04839	-1.2513	-0.216917	1.02026	-0.454253	-0.00432047	0.436101	0.22117	-0.556786	-1.23604	0.062092	1.09443	0.260658	0.414203	-0.0645224	-0.36558	-0.598931	1.93255	-1.35412	0.00142446	-0.609051	-0.335315	-0.35194	-2.05879	0.631936	-0.139302	-0.425713	-0.0923843	-0.242191	0.101622	-0.252496	0.606121	-0.205824	-0.429267	0.346819	-0.286603	-0.916142	-0.0986633	-0.340991	-0.292238	-0.64513	-0.138049	-0.934266	0.142042	0.0923916	-0.142678	-1.18769
-1.126	-0.622055	0.661	0.0843253	0.478802	-1.13768	-0.801995	-1.51336	-0.501671	0.664356	-0.783988	0.178696	-0.043538	0.803923	1.31057	1.2426	0.63608	1.00169	-0.549796	0.496217	-0.688483	-1.05735	-1.06601	-0.788269	-0.438936	-1.05796	-1.33655	-0.0390026	0.675393	0.398356	-0.00421014	-0.236301	-0.868913	-1.10513	0.144723	-0.853382	0.00694293	-0.39568	0.881582	0.54678	0.331554	0.0125981	1.06606	0.00637366	-0.732346	-0.685951	-0.444217	-0.0893487	-0.560695	-0.431907
0.900959	0.372705	0.590139	0.0070987	0.372873	0.227359	0.297347	-0.170907	0.222637	2.26235	0.082927	0.509686	0.272205	1.07761	0.1237	1.03252	0.488344	0.564473	0.133458	0.758943	-0.115641	0.0867478	0.344524	0.198687	-2.2108	-2.27956	1.18724	1.32131	0.27116	0.896934	-3.15689	-2.10283	-1.05927	-0.50084	0.96447	0.672626	0.378183	0.272904	0.632717	0.327352	0.0885265	0.803237	0.228826	0.522762	0.936878	-2.79123	0.593144	0.0707905	0.143059	-0.344134
-0.29264	0.780268	0.117378	-1.84773	0.155706	-0.455926	0.655684	-0.791955	1.20967	-0.771468	-0.310124	-1.60599	-0.760967	0.334516	-0.10959	-0.349116	0.958512	0.439873	0.636873	1.73568	-0.528812	-0.422092	0.0108809	-0.490997	-0.17966	-1.56754	-0.778391	0.634243	1.57245	0.767874	0.498405	0.808536	-0.57188	-0.852037	-0.448942	-0.580704	0.849451	0.160096	0.677788	1.49489	1.29941	0.321428	1.61229	0.959838	-1.14171	-0.684638	0.142516	0.0848402	-1.04129	-1.38753
1.54927	2.44462	-0.128993	-1.18852	-1.07486	-0.503397	0.692117	1.34914	0.459306	0.728226	0.192095	-0.398568	-0.600285	-0.984079	-0.878594	-1.40606	-1.05143	2.19281	1.79964	1.06802	-0.898084	-0.40588	-1.27041	-0.70905	1.01335	-0.0718903	0.629206	0.56557	-0.489648	-0.227384	-0.000450881	1.16848	0.749588	-0.862549	-1.11535	-1.53877	1.33042	0.422322	0.815506	-0.707123	-0.276819	0.540627	-0.0644416	0.520714	-2.173	-1.19044	-0.583228	-1.15842	2.27608	-0.555784
0.577142	0.356554	-0.0353	0.16291	-0.877746	-0.604178	0.186189	0.593109	0.737955	-0.136573	0.00973801	-0.0309394	0.0740998	-0.675839	-3.02764	-0.896549	0.849464	0.0441557	-0.338936	0.0538215	-0.0216577	-0.664044	0.190591	-0.166867	0.530223	0.571255	-0.686907	0.467429	0.606566	0.0186573	0.751504	-0.419722	-0.494675	0.687455	0.255492	0.527835	-0.866595	-0.271938	-0.34471	-0.0680483	0.733865	0.183177	0.513216	0.0275231	-0.0264758	-0.154534	0.687144	0.707088	0.651178	0.750539
0.642842	0.679325	0.0623515	0.538235	-0.562609	-2.42702	-0.0490155	2.21017	0.215376	-0.235349	-0.746431	-0.386906	-0.00257479	-0.42483	-0.901513	-0.347806	0.358498	0.354627	0.489415	1.68587	-0.761305	-0.579276	-0.523325	-0.804007	-0.346527	-0.429557	-0.882523	0.434106	0.197323	-0.137012	-0.668658	-0.1098	-0.723356	-0.737858	-1.14299	-0.911635	-0.581461	-0.970229	-0.103499	-0.444594	0.758799	0.373265	0.490668	0.31817	-1.41318	-1.38509	-1.44867	-0.45279	1.1246	-1.01531
0.998034	-0.0453016	-0.0882048	-1.96412	0.691805	0.318419	-0.27694	0.779263	-1.23134	-1.57008	-1.11784	-0.580975	0.252497	0.651278	1.75098	1.59914	-0.215239	0.974529	-0.495055	1.2642	-0.194823	0.891167	-1.86888	-2.33959	-1.37926	0.102557	0.987408	-0.0453016	-0.0528954	-1.31879	-2.0479	-0.264955	1.20783	-0.23458	-0.416084	-1.49532	0.295389	1.44631	0.696852	0.406466	-0.213632	0.416312	-0.90375	1.25216	-0.0189553	0.993281	-0.387961	0.46699	-1.4768	-0.519568
-0.48419	0.0318273	-1.12565	-2.17264	0.842776	0.621889	0.936746	-0.492724	1.27512	-0.473923	-0.0740318	-0.971746	-0.508976	0.725784	0.938628	0.927754	1.34647	0.455666	1.02068	0.101679	-0.796907	-1.17745	0.146712	-0.132023	-0.752106	-1.14665	-0.677802	1.62978	1.17392	1.21603	1.37465	1.39535	-0.00814086	-0.689514	-0.131758	0.431663	0.704815	1.09024	0.706807	1.00032	0.887924	0.812495	0.727318	0.58085	0.0354738	-1.09557	0.844916	0.907365	-1.35631	-0.803874
0.573666	0.165122	-0.27642	0.346781	-0.320873	-0.775837	0.0743774	-0.705055	1.02619	-1.03549	-0.254945	-1.37785	-0.0397683	1.89819	0.368562	0.639876	0.259924	0.442226	0.4663	0.978911	-2.17257	-0.16165	-1.58341	-1.00142	-0.540745	1.00072	0.570471	-0.03803	-0.558193	-0.265796	-1.23494	-1.95888	-0.566816	-0.0797055	-1.3825	-1.9373	0.076814	-0.749767	0.388897	0.11896	-0.33949	0.179509	0.231466	0.410446	-0.300177	-0.673562	0.0833315	-1.2212	0.359608	-1.85984
-0.725621	0.12697	-0.978133	-1.16684	0.0668348	-0.909801	-0.156445	-0.0430418	-0.143674	-0.072537	0.560403	-0.138239	-0.226666	0.649264	0.947333	0.0788891	0.474805	0.913143	0.74466	1.64595	0.607587	-0.369608	0.55805	-0.92579	-0.49994	-0.336212	-0.577541	0.0570307	0.363604	0.309951	0.582388	0.758629	-1.02713	-0.279038	-1.48102	-0.374055	1.24924	0.521386	0.763046	0.470339	0.409542	0.387172	0.97731	1.34371	-0.864043	-0.193187	-0.216044	0.624697	-0.422364	-0.997312
-0.0715626	1.55131	-0.811334	-0.26334	0.422233	0.411881	0.0939575	1.37716	1.64393	-0.795361	-1.13544	-0.679981	-0.327653	1.22247	0.920371	1.00641	1.46873	0.350017	0.117764	0.816033	0.750877	0.0546143	0.267633	0.554796	-0.0165985	-0.639512	0.94185	0.0485114	0.268398	0.832534	-0.214762	-0.509797	-0.719599	0.637143	-1.49672	-0.121427	0.0587492	-0.1425	-0.102598	0.797364	0.413726	-0.425689	0.94538	-0.4116	-0.564241	-0.15675	0.752439	0.83085	-0.400122	-0.961846
-0.27222	-0.357306	-0.990635	-0.933965	0.543117	-0.810468	0.757565	-0.454843	0.73627	-0.0996723	-0.0375831	-0.243503	-0.320853	-0.805203	-0.387445	-0.410778	0.297671	0.692059	0.746265	1.05015	-1.34273	-1.28813	-0.681487	-0.872565	-0.6776	-0.521435	-0.532735	1.18929	0.557262	0.595013	0.459226	0.443423	-0.460651	0.529617	-0.344311	0.612436	-0.353228	0.351225	0.404243	-0.212895	1.53465	0.203705	1.06652	1.12185	-0.237505	-1.05153	-0.740804	0.143156	0.682944	-0.381717
1.01923	1.58179	0.812893	1.00806	-0.129729	-2.12505	0.45212	-0.87082	1.03741	0.61936	-0.39008	0.616253	0.408523	-0.502055	-0.876658	-0.0335839	0.599592	1.33713	0.716112	1.8223	-0.0737774	-0.264615	-0.87298	-0.348449	0.971615	1.57763	-0.460576	1.42061	2.03162	0.689177	0.63876	0.714819	0.339653	-0.0206292	0.432576	0.175967	1.10212	0.390186	-0.354923	-0.10283	1.20996	0.909226	2.56806	1.49823	-0.969841	-1.4018	-1.07359	-0.258821	0.601066	-0.7029
0.0147122	-0.0122871	-0.451888	-0.203897	-0.0820081	0.163618	0.273256	0.232027	0.308835	-4.04674	-0.404619	0.102372	0.0666468	0.168593	0.0886116	-0.725738	1.50949	0.30157	-0.212592	0.853333	-0.793674	-0.669997	-0.648342	-0.62859	-0.641063	-0.412503	-0.244775	0.558873	0.146628	0.0237757	0.226519	-0.296501	-0.942608	-0.0759123	-0.23456	-0.346411	-0.0355809	0.35371	0.0943556	0.188035	0.982841	-0.652416	0.673264	1.12081	-0.413255	-0.849238	-5.66009	0.0118655	0.376799	-0.165016
-0.952932	-0.408742	-1.64425	-0.797887	0.19313	-0.753201	0.0151983	-0.618425	-0.296499	-0.777418	-0.801163	-1.15722	-0.831979	-0.720656	-0.0400663	-1.24537	2.11969	0.0818825	0.0764953	0.244321	-1.25009	-1.66046	-1.21953	-1.28208	0.748296	0.0451592	-0.391474	1.08656	1.62004	0.834024	0.892734	1.50978	0.00869276	0.0652742	0.704577	0.202576	-0.398882	-0.0641466	-0.0806469	0.419652	1.91867	0.527716	1.96867	0.491221	-0.839585	-0.221993	0.403303	1.0218	0.0451124	-0.439068
1.32778	1.67396	-0.0910169	-2.20262	-0.0712545	0.131989	0.219104	-0.351707	0.189894	-0.516293	0.12223	-1.58167	1.2396	0.637075	0.948725	1.74045	-0.675464	-0.431322	-0.559646	-0.584512	-0.840352	-0.597378	-0.378258	-1.23279	-1.06714	-1.3629	-2.19358	0.619455	0.0777573	0.576405	0.0926108	0.309237	-1.60546	-1.95409	-1.2692	-0.639815	1.37012	1.12547	1.1315	-0.0104868	-1.44379	-0.0213663	-0.635627	-0.0725791	-1.9666	-1.31914	-0.437799	-0.577616	0.159563	-0.184871
0.693369	-0.530819	0.502438	-0.546948	0.462823	0.271387	0.0435524	-0.511892	-0.836652	0.671343	0.0145028	-1.44273	0.535622	0.698245	0.403806	0.916331	-0.751621	-0.611645	-0.360576	-0.75735	1.35902	0.708881	0.242356	0.66563	-0.397607	-1.36927	1.86148	0.573331	0.584168	-0.0159334	-1.37862	-1.75098	0.309178	0.0492972	-2.63603	-0.240349	0.611623	-0.396374	0.175116	0.44617	-0.612853	0.640705	0.400423	0.49738	-0.0609264	0.261638	0.544533	1.16785	0.405231	-0.278294
0.897162	0.795467	0.289761	-3.69034	0.136592	0.0822679	0.63943	0.909327	-1.82113	0.512432	0.0653937	-0.994466	0.445418	0.44923	0.703089	0.144789	-0.131829	-0.774967	-0.569448	-0.515859	0.11645	0.745769	0.384452	0.430324	-0.0195862	-1.78367	-0.253323	0.412773	0.620684	0.213355	1.05875	0.851012	0.531394	-1.34844	0.685499	-0.951489	1.09686	0.695215	0.628342	0.178473	-0.427113	0.371846	0.16298	0.0436162	-0.192973	1.20792	0.579282	0.416839	0.265469	0.0825076
-1.06148	-0.290952	-0.612159	-0.133896	-0.794332	1.67511	-1.02357	0.573442	0.767187	0.0872471	0.591242	0.234766	-0.699489	-1.63001	-1.13714	-1.73242	-0.856545	0.205431	0.498944	-0.0950183	0.0221941	0.0824142	-0.0396002	0.170451	-1.18233	-0.389725	-1.03343	-0.344981	0.342116	-0.705939	-1.3185	-1.3284	-0.671119	-0.140051	-0.528316	-1.41808	-0.999262	-0.938753	-1.56015	-0.543208	-0.199208	-0.0487925	-1.64996	0.324445	1.24439	0.089891	-1.27527	0.567902	0.505653	1.20483
-0.768103	-0.586638	-1.32817	-1.42609	-0.125058	-2.77256	-0.371377	-1.16235	-0.497297	-0.676583	-0.723159	-1.01506	0.0503073	-0.123888	-0.0881938	0.745805	0.475546	0.266985	-0.160009	0.571021	-0.474789	-0.768893	-0.414522	-0.775531	-1.32508	-1.44117	-1.70178	-0.425401	-0.21773	-0.460147	-0.583106	-0.843735	-1.26778	-1.21553	-1.34012	-1.25672	-0.512015	-0.472709	-0.400004	-0.622355	0.372981	-0.0964501	1.12006	-0.475027	-0.6061	-1.39603	-0.490777	-0.324577	0.535912	-0.848256
-0.56788	0.134823	-0.602547	-0.254527	0.47945	-0.146721	0.725741	-0.145495	1.15469	-0.909659	-0.210806	-0.188587	0.806476	0.49914	0.577485	0.816705	0.655553	0.681665	0.815937	1.38948	-0.82585	-0.0307749	0.490499	-0.330921	-0.324576	0.386906	-1.83693	1.52562	1.72253	1.72212	0.725922	1.80879	-1.30376	-2.22094	-1.41021	0.571011	1.1198	1.86259	1.6212	0.928672	1.12894	1.23973	-1.12776	1.08622	0.264848	-0.537513	0.0724562	1.08884	-0.777968	-1.30837
1.27965	0.538923	0.098676	-1.12166	0.715151	-0.0980625	0.801361	-0.344419	-1.76647	0.00614646	-0.296976	0.0214256	1.76713	1.16809	2.12218	1.834	0.15855	-0.654457	-1.01025	-1.32045	-0.739864	0.912304	-0.263026	-0.0504123	0.730896	-0.955067	0.0888351	0.171317	0.116933	0.0947396	-0.147836	-0.469268	0.788801	-0.751673	-1.27658	-0.381012	0.675917	1.13131	0.366631	-0.158221	-1.82287	0.68379	0.15943	-0.533622	-0.0743669	-0.327586	1.22602	-0.524869	0.448905	-0.587254
-0.78268	0.829824	-0.354328	-0.0932824	-0.130529	0.209236	-1.41168	0.612558	-0.0333773	-1.54289	-0.409783	-0.472252	0.254558	-1.36865	-0.0456742	-0.224764	0.18911	0.161982	-0.19505	-1.32757	-0.288777	-0.569536	-0.858966	-0.547132	-0.8201	-0.55436	-0.433737	-0.436503	0.315884	1.18483	-0.38236	-2.09633	-0.021604	-0.443649	-0.298205	-0.374578	-0.0813356	-0.770676	-0.57046	-0.143218	-0.4592	-0.434445	0.348467	0.229124	-1.21662	-0.891319	0.458483	-0.277914	1.24649	-0.038171
-0.00716692	-0.142745	0.885159	0.785857	0.161384	-0.0956423	0.110099	0.10495	0.640103	0.148611	0.349308	0.444442	0.13902	0.37903	0.793889	0.522828	0.796139	0.658543	0.491112	0.00708134	0.280791	-0.709145	0.101027	-0.244486	0.540965	-0.0264952	-0.0205531	0.15803	0.850823	0.209314	0.350584	0.506431	0.311643	0.469377	-2.10781	-0.19446	0.470145	-0.144495	0.190114	0.646856	0.237812	-0.255043	0.871867	-0.0341976	0.29547	-0.000188382	0.544303	0.463289	0.00338972	0.176953
1.39178	0.340137	1.59532	-0.865498	-0.297502	0.253841	-0.758887	-0.651685	-2.36155	1.8055	0.8039	1.19871	0.87891	-0.29379	-0.362818	0.817168	-0.422981	0.776993	0.457934	0.552025	-0.519613	-1.19585	0.634188	-0.042104	-0.907485	-1.74778	-1.01618	0.967258	0.513989	0.396248	0.678579	-2.75209	1.45948	-1.63265	-0.30268	-0.814382	0.78185	1.03274	-0.43102	1.6077	0.0771587	-0.548358	1.21358	-0.329959	-0.405207	0.335734	0.458204	0.369341	0.829127	-0.957563
0.861224	0.448799	-1.02778	-1.7926	0.831742	-1.22148	0.982556	-1.49653	-2.28429	0.776992	-0.863899	-1.23034	1.63392	0.423762	0.259351	1.28696	-1.34791	-0.955874	-1.35752	-0.0754821	-0.539621	-0.198678	0.572644	-0.406886	-0.151148	-1.66493	-1.43482	-1.12921	-1.10254	-0.392273	-0.697168	-0.994932	-1.69722	1.28117	-1.57537	-2.16433	0.0740542	1.10117	0.0166923	-1.09711	-1.32486	0.20702	0.268565	0.591927	-1.01013	-0.296863	-0.337492	-0.607213	0.056729	-0.129839
0.46433	0.557229	0.524012	-0.939843	1.10583	-0.64183	0.133213	0.614387	0.342275	-0.967258	-0.112628	-1.08062	0.355233	0.943839	0.483722	1.3333	0.478983	-0.369839	0.577057	1.69562	0.730987	1.08778	0.533015	0.471283	-0.508799	0.419421	-1.75625	0.425621	0.360055	-0.992022	-0.52807	0.44154	0.00507909	-1.20346	-0.724619	0.50517	1.7292	0.995663	1.4292	1.01079	0.186891	1.50259	-1.16088	-0.351991	-0.248741	1.26509	-0.273941	-0.403176	0.0454827	0.0314247
-0.285756	-0.0832037	-1.06805	0.785416	-0.687442	0.0753798	0.249396	1.33983	1.80986	0.517497	0.354094	-1.47173	-1.61269	-0.528264	-0.746686	-0.120777	-1.11048	0.800277	-0.400144	0.894866	0.860802	0.121844	-0.290366	0.502603	-1.75083	-2.06797	0.501803	-1.35672	-0.874658	0.727596	-0.483047	-1.72238	-0.0331169	-1.16133	-0.891809	-1.32813	-0.223037	-0.316197	-0.554305	0.805005	-0.890738	0.260605	0.297703	-0.639646	0.304597	0.137691	-2.92295	-0.816634	-0.415305	0.754057
-0.439663	0.259008	-0.878951	-0.360593	0.226631	1.23333	1.21983	-0.731133	-1.12966	0.23308	0.0782389	-1.67284	0.160964	0.951559	0.676214	0.487086	1.88705	-0.737204	-0.593474	-0.169336	-0.0168607	-0.495312	-0.385993	-0.752331	0.0899975	-1.60381	-2.00556	0.411292	1.18024	1.91852	0.711367	1.11467	-0.490987	-1.14923	-0.645591	-0.543345	0.466704	0.457384	0.175708	0.200775	0.149447	-0.35928	2.04455	0.210191	-0.83424	-0.776368	0.0113601	-0.34064	-0.296863	-0.669177
0.508335	-0.312299	-3.33869	-2.43822	0.229134	0.885912	-0.106661	0.42083	0.435726	-0.00445956	-0.0883938	1.14697	0.516544	-3.11493	0.654366	0.330535	0.184586	0.580035	0.328802	-0.163013	0.348722	-0.644434	-0.234553	-0.173967	-0.088243	1.21073	0.647761	-0.482461	0.569826	0.153688	-0.0102839	0.025962	-1.66459	-0.859213	0.578884	0.559222	-0.349882	-0.0526824	-0.709263	-0.0131096	-0.240007	0.457728	0.0941266	0.404481	0.223891	-1.59967	0.22739	-2.05466	1.29116	-0.986475
-0.687036	-0.695691	-0.00437875	-0.577666	0.407733	0.571017	0.785113	-0.238517	-0.0556	-0.523809	-0.784267	-0.699955	-0.491479	0.79085	-0.0328036	-0.726771	1.8877	-0.0771364	0.303211	0.713566	-0.106693	-1.36001	-0.489382	-0.956978	-0.509904	-0.498213	-0.920014	0.743464	1.13655	1.29153	0.725353	1.3385	0.461958	-0.143218	0.671351	0.0189835	0.969983	0.479669	0.318094	0.898278	1.64395	-0.30903	2.08202	0.819891	-1.20439	-1.36392	0.0955846	-0.289876	-0.40796	-0.815201
0.121698	0.33704	-0.488953	-0.721697	0.0229254	0.196972	0.470813	0.524065	0.117687	0.0101446	1.01433	0.296598	0.868194	-0.200258	0.311819	-0.0522437	0.482814	0.704334	0.170742	0.374448	0.0403397	-0.193411	0.615078	0.206196	0.0576027	-0.833248	-1.41732	-0.321387	0.18381	-0.313304	-0.181805	-0.207716	-0.27358	0.0975564	0.126396	-0.33548	0.300289	-0.13691	0.148508	0.166655	0.573367	-0.198443	0.196635	1.02361	-0.391888	-0.503837	-0.0381657	0.586651	-0.144565	-0.484928
-0.196436	-0.150044	0.42483	0.659808	1.13693	0.193381	0.686906	0.359601	0.475933	0.163109	0.0714636	-0.755764	-0.0588012	0.552378	0.21072	-0.44199	0.852405	0.452827	0.579543	0.641221	-3.69143	-0.277219	-0.0632631	0.403345	0.655702	0.152735	-0.357242	1.37186	1.04862	1.63127	1.08633	0.649195	0.130801	0.091738	-2.31012	0.00771387	0.381967	-0.0236824	-2.08807	0.251271	0.673222	0.731408	0.738748	0.675553	-0.590878	-0.361503	-0.0426629	0.070457	0.414533	0.196192
0.000271614	0.339292	1.2411	-0.069045	-0.943892	0.587769	-0.247133	1.29439	2.65938	1.06858	1.3722	0.602004	-0.992802	0.407525	0.921759	0.157611	1.48749	0.57318	1.10709	1.22609	-0.000446988	0.70384	0.639622	-0.0923596	0.796654	0.395446	-0.125438	0.987186	0.41673	0.302929	0.426425	1.45837	0.265858	-0.0527795	-0.362006	0.692844	1.27112	-0.434197	-0.692301	0.599905	-0.163592	1.29786	0.00696716	1.62337	0.786194	0.529938	1.0031	0.0606114	-0.952914	0.814721
-0.173405	-1.06505	-0.38934	0.00213365	0.259209	1.31875	1.31541	-0.523825	0.500968	-0.792902	-0.341709	-0.71469	-0.815734	0.445873	-0.399501	0.127961	0.814046	0.685735	0.625429	1.25201	-1.77996	-0.76176	-1.34867	-1.04832	-1.02552	0.229861	-1.14656	0.682365	0.73901	1.18363	1.27005	0.623155	-0.746286	-1.21879	-1.20745	-0.261539	-0.198026	-0.262982	-0.319331	0.381881	0.517809	0.013738	0.752267	0.586318	-0.442324	-0.483113	-0.619393	-0.322488	0.327698	-1.50382
-1.80682	-0.279364	-0.606978	-2.59262	-0.105479	-0.0123702	0.69588	-0.108582	0.735401	-0.637127	-0.246789	-0.422524	-0.345726	-0.00650264	0.00658714	-0.593274	0.361909	1.83345	0.9673	0.126955	-0.513539	-0.478688	0.540204	-0.0652255	-1.96683	-1.74434	-1.78592	-0.250995	0.913326	-0.464235	0.582695	0.761581	-2.45519	-1.13726	-0.533724	-1.08358	0.763762	0.221348	-0.107881	-0.0477961	0.608008	1.20555	0.246661	1.07094	0.219489	0.172832	0.0319791	-0.0339266	-1.35529	-0.571631
0.163849	-0.194002	0.0786278	-1.55727	-0.183335	-1.98037	-0.22532	-0.362705	-1.9636	-1.45435	-1.41656	-0.915847	0.376055	1.35648	-0.111268	-0.0340777	1.75206	-0.0962855	-0.802371	-0.171381	-0.337715	-0.729956	0.0757558	-0.765538	-0.187799	-1.60195	-1.25779	0.091552	-0.118988	0.902105	0.184338	0.022623	-0.496247	-0.112741	-0.481576	-1.31422	0.241387	0.0665179	1.036	-0.172506	0.455887	-0.703523	3.01346	0.633591	-0.813704	-1.01003	0.367401	0.45189	-0.43415	-0.111808
-0.511685	-0.976753	-1.63519	-0.130499	-0.25512	-2.38705	-0.78228	-0.693994	0.805454	-0.57461	0.0232105	-0.577924	0.242498	0.752493	0.332645	0.774322	2.04159	-0.383446	0.358959	1.1126	0.712987	0.225936	0.677731	-0.207758	0.423153	-0.912202	-2.05085	0.363387	-0.292369	-0.00162764	-0.403592	0.792234	0.195165	-0.541526	0.30049	1.00965	0.771192	-0.6504	0.0938772	0.54248	1.31771	-0.258221	2.45088	0.0462454	0.523235	-0.0989759	1.34962	0.935347	0.0789743	-1.25915
-0.210693	-0.435516	-0.400436	-0.394085	-0.248168	0.415267	1.20574	-0.728188	0.703982	-0.839494	-0.0622214	-0.730053	-0.297698	0.518665	-0.316985	0.320693	1.82744	0.275084	-0.34418	1.06129	-1.54922	-1.00734	-0.637505	-0.835097	-1.09503	-0.423769	-1.08328	0.333123	0.841485	1.15899	0.305429	1.08936	0.303842	-0.405766	-0.345891	-0.74918	-0.0015386	-0.328726	0.194217	-0.372623	0.707844	-0.24197	1.93071	0.110386	-0.937526	-1.24188	-0.961139	-0.231537	-0.149387	-1.7018
-0.0299301	0.794895	0.616973	0.483808	-0.333223	0.85983	-0.268702	1.06268	0.0884039	0.487878	0.573456	0.463177	0.208065	1.04891	1.09361	0.0921915	-0.163137	0.589823	0.365047	-0.100097	0.0535341	0.422688	0.293464	-0.192943	-2.20835	0.269455	-0.506645	0.772162	0.655608	0.400988	1.01833	0.718311	-0.455977	0.517904	-0.439895	1.17642	0.556396	0.263618	-4.92586	-0.218212	-0.405748	0.814649	-0.251949	1.01917	0.516719	-0.56542	0.186753	0.579461	-0.0677394	0.671523
0.414649	0.718803	0.156686	0.171774	-1.10436	-0.401633	0.366629	0.334064	-0.19263	0.604708	0.144629	0.0997798	0.201744	-0.206707	-1.15205	0.778916	0.19427	-0.112583	0.146493	1.08424	-0.0419118	-0.506993	0.230355	-0.251786	-0.636159	-0.304474	-0.442022	0.750654	0.0846718	-0.427349	-0.188971	0.481608	-0.0857503	0.209497	-0.446202	-0.0857868	0.362096	1.09622	-0.077947	-0.0802468	0.0207436	0.300398	-0.516073	-0.054843	-1.83821	0.285553	-0.679875	0.535363	-0.81491	0.320315
-0.633292	0.57925	-0.537033	-0.628277	-0.022909	-0.0250694	-0.0438346	-0.322297	1.11159	-0.022247	-0.374313	-0.247911	-0.383113	-0.471117	0.321549	0.155506	1.43664	0.032544	0.19367	1.0659	-0.716744	-0.614789	0.255734	-0.167614	-0.332611	-0.0215818	-5.23006	1.02547	0.566877	0.470571	0.0962646	0.679976	-0.104536	-0.430131	0.0946871	-0.342573	-0.268754	-0.538845	-0.169524	0.392929	1.4429	0.340963	1.22698	0.443567	-0.450442	-0.387912	0.297053	0.678449	-0.0312463	-0.682134
0.949232	0.863028	-0.326529	0.994	0.538139	-3.06506	-0.752121	-0.666116	0.356377	-0.464158	0.109423	-0.213931	-0.564601	0.177744	-0.870448	0.0379458	2.57304	0.116571	-0.510113	0.140934	-0.802911	-0.720665	-0.486705	-1.5364	0.137142	-0.00309167	-0.58541	1.21387	0.40358	0.392204	0.0522965	-0.136294	-0.534537	-0.584516	0.48996	-0.328383	-0.0592581	-1.07961	-0.0760705	-0.513645	0.299084	0.366538	2.80564	-0.730882	-0.368262	-1.23577	0.045066	-0.691439	0.576395	-0.021582
-0.0709207	0.537444	-0.858975	-1.0478	1.1192	0.806561	1.10753	-0.621393	-1.16158	-0.231232	-0.864741	-1.15153	-0.393627	-0.356813	-0.684249	-0.525439	1.38435	0.390534	0.788449	0.684974	-1.04523	-0.969011	-1.2587	-1.18419	0.0515837	-1.70712	-1.90423	0.552989	1.32379	1.07851	1.30873	1.26665	-1.51491	-1.44876	-0.969167	-0.826058	-0.297461	-0.0598156	-0.457029	0.022597	0.117322	-0.0256312	0.270058	-0.135805	-0.762634	-1.62188	-1.28328	-0.0123082	0.0339138	-1.06574
0.217141	0.592321	-0.615052	-0.361745	0.152629	-1.92791	-0.16691	0.286558	0.037276	-0.46031	-0.429109	-0.977936	-0.2651	0.156611	-0.436031	-0.833681	0.537321	-0.219367	0.0884292	0.674722	-1.1273	-0.722264	-0.184006	-0.940011	-0.191106	-1.04625	-1.7364	0.314491	0.51974	0.0749185	-0.496514	0.0801827	-1.35971	-1.10382	-0.532782	-0.429109	-0.101736	-0.849672	-0.281002	-0.596387	0.507225	0.0665582	1.68251	0.051411	-1.09727	-1.55149	-1.03311	-0.123409	0.498489	-0.594817
-0.0119861	0.572799	-0.0231969	-1.35625	-0.212023	-0.077221	-0.325536	0.844487	0.146198	0.0352952	0.0352952	0.0911318	-0.0571194	-0.143027	-1.54936	-0.261633	1.58379	-0.871876	0.774594	0.127003	-1.07866	-0.906895	-0.129151	-2.05882	-1.37288	0.513446	0.15527	0.705697	-0.233692	0.984328	0.308415	0.517488	0.820398	0.278671	-2.17822	0.52656	0.345002	0.366953	-0.231979	-0.319264	0.665068	-0.0269943	-0.31128	0.386538	-1.02915	-1.24734	-0.626887	-0.400142	1.68689	1.38028
-0.354756	0.493132	-0.355993	0.819802	0.305719	0.658788	1.66976	-0.034408	0.73047	-0.0450431	-0.198483	-0.0277417	-0.730861	0.932252	0.612997	-0.476909	2.15368	0.256442	0.602563	0.923804	-1.57889	-1.36771	-1.1449	-0.717996	-0.253692	0.380277	-0.795576	0.251558	0.988681	1.31752	0.848431	0.371871	-0.00285816	0.307968	0.399487	0.160406	0.41217	0.283165	0.318947	0.752355	1.16783	-0.144465	1.42095	0.624931	-0.374836	-0.813326	-0.530359	-0.150401	-0.683533	-0.578299
0.813382	0.349442	0.460689	0.283123	0.733768	0.758836	-0.0292725	0.0320202	0.266211	-1.7399	0.870038	0.805085	1.0771	0.728145	1.26346	0.486566	0.844929	0.551478	-0.199977	-0.407463	0.997497	1.09062	0.819035	0.840899	0.712004	0.129103	0.212361	0.378368	-0.232987	0.394965	-0.00573016	-0.569512	-0.151538	-0.155393	0.918208	0.72214	0.478924	0.707606	0.223905	1.10705	-0.0101693	0.633256	0.308846	0.627775	2.00827	0.751375	1.81964	1.14268	-0.29599	-1.19932
-0.606742	0.277525	-0.964614	-0.164176	-0.291997	-0.478616	1.13067	0.0790052	-1.57535	-0.476248	-0.408957	-1.87333	0.0252237	1.4755	1.57809	0.857829	1.85508	-0.496763	-0.332827	-0.103132	-0.307645	-0.409287	0.0813484	0.66945	-0.286921	-0.193918	-2.14666	-0.0902878	0.627141	0.302196	-0.309507	1.01529	-0.493219	-1.01969	-0.691642	-0.124055	0.394082	1.55247	0.38924	0.193442	-0.29151	-0.397158	2.26185	-0.135883	0.117031	-1.2718	0.107678	0.162475	-0.192212	-1.29838
-0.469321	1.30977	-0.424636	-0.533177	-0.142167	-0.0924865	-0.935005	-0.94291	0.531663	-0.242909	-0.345321	-0.213723	-0.475202	-0.0795901	0.668071	0.840697	1.97394	0.689183	0.980486	0.511602	-0.0718507	-1.5405	0.78495	-0.16037	-1.12614	-3.02046	0.282281	0.745942	0.543327	0.766271	0.648175	0.369501	0.328245	-0.760581	-0.221628	0.26061	0.451462	-0.40726	-0.0504236	0.0780131	1.3317	0.160159	2.1411	0.401144	-0.264167	-0.874448	0.90984	0.21128	-0.199874	-0.814556
-0.0384384	0.374454	-0.788133	-1.45738	0.604737	-0.84464	0.577497	-0.552074	-0.481037	-0.129251	-0.350366	-0.755422	-0.395737	-0.5186	-0.710836	-0.0124045	1.17206	0.837073	0.974245	1.56338	-0.660258	-0.955165	-0.220655	-1.10144	-0.847615	-1.47559	-1.56576	0.646874	1.04843	0.872187	0.690496	0.976106	-1.21251	-1.23679	-0.958294	-0.590906	0.0962172	-0.275936	-0.214354	-0.702632	1.16624	0.499374	0.915964	0.962674	-1.42098	-1.58152	-1.11408	-0.156574	0.130346	-0.74615
-0.363744	0.387681	-1.30521	-0.974704	-0.304511	-1.61503	0.161115	-1.35034	1.52308	-0.199224	0.0204308	-0.361854	-0.275101	0.319313	-0.261042	0.0442137	0.286588	1.28504	1.43904	1.08212	-2.31178	-0.538814	-0.12326	-2.03073	-1.82776	-2.30187	-2.98943	1.11499	1.14352	0.823061	0.0879549	0.0649985	-0.975205	-0.945066	-1.49205	-1.18379	0.399568	0.388736	-0.0953183	0.18153	1.35708	0.314802	0.354253	-0.193641	0.612347	-0.550059	-0.384942	0.204302	-0.759384	1.04026
1.03595	0.746294	-0.999625	-1.29152	1.36746	0.303735	0.10568	-0.0712247	-2.02743	-0.783414	1.43005	-1.93081	1.21347	1.79552	2.09731	1.56249	1.484	0.954006	-1.04948	1.08109	-0.441194	-0.169024	-0.214608	-0.345457	0.13469	-2.37859	-0.492705	0.861862	0.820784	0.691868	-0.242396	0.315796	0.326947	-0.203457	-0.58936	-0.552761	1.31714	1.52576	1.56819	0.893413	-1.32761	0.832684	0.538828	0.149227	0.578678	0.676858	0.446238	0.434209	-2.06911	-0.188073
0.271337	1.30978	-0.805464	-2.71837	-0.05051	0.275858	0.532612	0.064778	-0.643517	0.194122	0.746933	-1.60007	0.148107	0.230839	0.224479	0.540213	-1.61762	-0.0333172	0.507922	1.459	0.897744	0.559055	0.147358	0.660515	0.522622	0.350401	-1.99988	0.21539	0.32809	0.243311	-0.82459	1.02351	-0.926259	-0.651668	0.775253	-0.316855	0.314073	0.710851	1.05338	-0.0367482	-1.06262	-0.767098	0.241577	0.558003	-0.107358	-0.499123	1.16006	-0.403909	-0.595123	-0.653061
-0.448236	-1.75182	-0.00247025	0.544149	-0.557485	-0.98746	0.0623292	-0.837824	-0.452737	-1.7767	-0.534045	-0.389553	-0.322552	-0.29696	-0.0918129	-0.441325	1.86391	1.36307	0.908709	0.899625	-0.13386	-0.341951	-0.496298	0.0647845	0.302919	-1.49529	-1.39304	-1.1405	0.459033	0.44291	-0.124596	0.885831	-1.87814	-1.27128	0.574633	-1.7724	-0.577782	0.522476	0.0813419	-0.30108	1.4484	0.0790916	1.89372	0.171553	-0.907334	-1.59683	-0.40859	0.237124	0.018207	-0.268477
1.50023	2.09104	0.724849	-1.47691	0.172822	0.894849	1.25852	0.303904	-0.0855277	0.236407	0.17488	-0.931969	0.647848	-0.969682	0.1932	0.313277	-0.674792	-0.290469	-1.89317	-0.677285	-0.03608	0.764965	-0.796197	0.675499	0.64875	-1.28593	-1.39187	-0.121248	-0.00723137	-0.00611613	-0.706904	-0.724707	-0.450366	-2.25242	-1.45916	-0.17168	-0.346666	0.39286	-1.20025	-0.961506	-1.81148	0.393935	-0.627837	-0.468505	-1.07312	-0.732702	-0.368634	-0.954069	2.02243	0.0577313
0.378511	-2.31695	0.3556	0.543085	-0.433721	-0.518798	0.118997	-0.0941991	0.209972	0.0586649	0.0650919	-0.0853841	-0.361658	0.177085	0.399649	-0.419547	0.370248	0.0285005	-0.155084	0.35008	-0.0061842	0.285212	-0.206782	0.173614	0.0859336	0.423563	1.06061	0.291737	0.271606	0.379932	-0.00910248	0.855774	0.996574	1.10442	0.407434	-0.71309	0.471911	-0.23689	0.37786	-0.446774	0.28399	0.00568826	-0.257886	1.5097	0.0724854	0.707901	0.824523	-0.212439	0.901282	0.113439
-0.28984	-0.250934	-0.0248182	-1.10005	0.603131	1.03906	1.67564	-0.269422	-0.0414117	0.13799	0.345063	-0.861037	-1.22421	0.718938	-0.355278	0.476085	0.953991	0.624139	1.23908	0.703246	-0.498626	-1.35995	-0.693962	-1.26376	-1.0519	-1.0946	-0.469871	1.01238	1.12118	1.84671	0.175062	-0.30075	-0.159282	-0.605454	-0.869795	-1.199	0.568583	0.861237	0.447533	0.419238	1.22698	0.785056	1.18735	1.20104	-0.745234	-1.02757	-2.63065	-0.113382	-0.437052	-0.749241
-0.395542	0.00269592	-0.0305954	0.145353	-0.40211	0.254779	0.152471	0.655105	-0.624038	-0.715934	-1.11983	-0.765625	-0.419627	0.193896	-0.39534	-1.31265	1.33841	0.139509	0.569285	1.40359	-0.131656	-1.17853	0.0832805	-1.59055	0.492379	-0.21494	-0.554051	0.533513	0.248877	-0.0229266	-0.335981	0.468324	-0.75227	-0.45921	-1.55167	-0.636378	-0.176734	-0.245056	0.029563	-0.0401227	0.996188	-1.01501	1.51091	0.599949	0.23841	-0.864973	-0.941238	-0.433256	0.312385	0.352665
-0.0418119	0.794507	0.802987	0.315957	0.131928	-0.349454	0.872012	0.0819106	-0.0868708	-0.596485	0.281252	0.293081	0.48689	-0.0340363	0.265181	0.280879	0.792207	0.597772	0.143094	1.0265	0.517755	1.08583	0.221914	0.312805	-0.549325	0.686974	0.0873461	-0.732131	-4.02457	0.107139	-0.572745	-0.788609	0.761823	1.81338	0.416976	0.850439	-0.272347	0.876573	0.0365728	0.785415	-0.353987	0.327015	0.342034	-3.42939	-0.0496002	0.0835204	0.203252	0.153516	0.939163	-1.46366
0.270664	0.436571	0.616139	0.677781	-1.4639	0.304078	0.552614	0.477335	0.431238	0.309527	0.278469	0.642561	0.650179	0.247576	0.541072	0.165743	0.450347	0.632023	0.625207	0.926777	0.501905	0.492502	0.51033	0.411709	0.479832	0.213463	-0.704506	0.475215	0.626677	0.389556	0.655573	-1.32746	0.535351	0.781681	0.34748	0.521423	0.821686	0.64168	0.877775	0.492356	0.823981	-1.7229	0.788289	-1.43587	-1.42364	0.525371	0.492727	0.385274	0.33134	0.409583
-0.115376	0.515561	-0.205539	-1.94649	-0.0588601	-1.45468	0.0113321	-0.160266	0.221685	-0.508503	0.00758681	-2.9236	0.204078	0.377136	0.480769	0.782723	0.786968	0.347471	0.751155	0.623848	-0.119669	-0.600576	0.299631	0.440203	0.0735065	-2.06535	-1.51742	0.0763299	0.283131	0.100544	0.400106	0.164069	-2.62338	-2.77755	-2.20531	0.287905	-0.0286359	0.0620649	0.490885	-0.508923	0.474024	0.459946	0.180284	0.255996	-0.292386	-3.59237	-0.391155	0.78283	0.713578	0.409272
1.05287	0.380584	0.335813	0.500903	-0.365553	0.265235	-0.489043	-0.0952334	0.0852174	-0.0814675	0.443152	0.899003	0.557219	0.507952	1.26583	-0.550884	0.599899	0.487035	0.530646	0.219302	0.189286	0.803451	0.496985	0.821711	0.117991	-0.982797	-3.31476	0.390584	0.370393	0.66769	-2.2215	-1.94502	-2.93337	-0.145257	-2.72834	0.00763288	0.538363	-2.22974	0.00907573	0.164734	-0.0619553	-0.082265	0.249329	0.454312	0.262155	0.316118	0.519446	0.254328	0.175106	0.307027
-1.59005	-0.634986	-1.5396	-1.67365	-0.418187	-2.00362	-0.183221	-1.19381	0.758954	-0.816808	-1.02344	-0.794361	-0.149257	0.0763918	-0.0236321	0.380175	0.518206	0.215206	-0.358351	0.615265	-1.11714	-0.714704	-0.104198	0.0416235	-1.58843	-1.43572	-2.30478	-0.123426	0.67036	-0.182438	0.00988421	-0.0633961	-1.12559	-0.89911	-0.891485	-1.01663	-0.148833	0.0325003	-0.126515	0.418731	1.31729	-0.00654479	1.27574	0.149801	-0.776216	-0.166663	0.211988	0.264437	-1.09033	-1.31719
0.780114	0.778357	-0.15618	0.151821	-0.386767	0.0209972	0.201784	-0.48213	-0.418639	0.0609915	-0.183176	-0.185513	-0.0290008	0.976078	0.186448	0.68285	0.187226	0.506216	0.814544	0.0688963	0.31379	0.688545	-0.110566	-0.347952	0.965942	-0.742017	-0.505969	0.631289	0.118355	-0.00269642	-0.117963	-0.474045	-0.550552	0.562016	0.260904	0.0433146	0.305252	0.98465	0.160251	0.323942	-0.0648802	0.230049	-0.61268	0.719092	0.193499	0.0557182	0.773354	-0.0366878	0.524072	0.756728
0.326776	-0.0624528	-1.66729	-1.77415	0.652675	-1.2149	1.09589	-0.0289244	0.505519	-1.23894	0.42932	-1.2925	0.0778395	-0.27345	-0.232062	0.477303	1.53628	1.5953	1.21279	2.03025	-0.17972	-0.693998	-0.938385	-0.911711	0.121004	-1.09613	-1.46183	1.3072	1.86723	0.703613	-0.284768	0.540633	-0.751782	-1.46092	-0.961826	-1.26388	0.703292	0.862043	0.121368	0.154359	1.45791	1.06368	0.449269	1.62138	-1.17664	-1.19531	-0.566054	0.596069	0.728285	-1.87942
-5.10739	0.608917	-0.514049	0.99595	0.420147	0.726581	-0.0846325	-0.466692	0.735474	0.741115	-0.451149	0.150392	0.586711	0.335444	0.153324	-0.17704	0.00853223	0.393319	0.574235	0.36125	0.706653	0.00730885	1.25494	-0.470023	-0.299777	-0.116517	-0.834396	0.34993	-0.160964	-0.067633	0.603174	0.392166	1.72778	0.992334	-0.54272	1.32789	-0.199882	0.499746	-0.348175	0.0373342	0.745337	0.163086	0.0588725	0.243905	-0.932752	0.216828	-0.249721	0.460039	0.0773924	-0.14589
0.268085	0.0818666	3.8232	-0.95851	-0.964967	1.29138	0.00270131	1.64847	0.45805	0.0770269	1.06482	0.847613	1.83719	-0.656413	0.483842	0.458357	-1.04712	0.70707	0.717341	-0.267579	0.945112	1.04947	-0.0180807	0.305629	2.48754	-0.162621	-0.61773	0.790482	0.162045	0.661816	-0.449424	-0.193959	-0.981205	-1.5888	-0.294203	-0.224056	-0.53319	-0.0208251	0.411544	0.0607885	-2.12582	0.136549	-0.711882	1.33992	0.375309	0.181928	0.36539	0.0440148	0.867439	0.728444
-0.0115748	0.742414	-0.307036	0.466781	1.05761	0.752409	0.651723	0.551986	0.131717	-0.234803	0.10737	-2.49992	0.165817	0.268831	0.690082	0.393421	0.492157	-0.508189	0.106214	0.530516	0.410994	0.597931	0.549279	0.159358	0.829747	-2.67641	-1.73031	-0.256076	0.773673	0.804101	-2.19022	0.732942	-3.25448	-1.9568	0.212068	-2.99255	0.25399	1.20475	0.487431	0.673357	0.605517	0.485175	0.725562	0.069922	0.318871	0.554918	1.04433	-0.0355882	0.356228	-0.211186
-1.73365	0.75802	-0.721046	-0.70772	0.783937	-1.13867	0.118717	-1.95826	0.962976	-1.45999	0.17826	-0.0411929	0.229321	0.447541	0.865822	0.743461	0.276273	0.824749	1.03089	-0.919863	-0.927248	-0.867182	-0.607304	-0.424665	0.543723	-0.0931636	-1.26207	0.515191	1.23729	0.466409	-0.296501	1.45328	-1.28174	-1.40207	-0.821538	-2.14259	0.688676	1.21945	0.236632	0.140387	-1.38503	0.497942	1.45445	0.997262	-0.107797	-1.07788	0.376304	-0.738681	-0.89336	-1.32261
-0.761769	0.948384	-0.247033	-1.89296	0.627952	0.731783	1.22703	-0.37897	1.88649	0.101538	0.336979	-0.908767	-0.300535	-0.217399	-0.000654757	-0.0769496	0.79665	1.29959	1.38825	1.71235	0.969153	0.180184	0.030692	-0.0677983	-0.182098	-1.07083	-4.20462	0.148375	0.959716	-0.290915	0.419728	-0.110436	-1.86137	1.10322	-2.29974	-0.970068	1.24235	0.322698	1.01154	0.230336	0.755758	-0.119445	0.662934	0.822188	0.0554828	0.262253	0.715756	-0.277701	0.394686	-0.109112
0.587802	0.757954	0.422382	0.467449	-0.138846	0.704168	0.560467	0.484917	0.339235	0.417724	0.540809	0.158482	0.106702	0.405489	0.846727	0.131901	0.312992	0.317784	0.522456	0.119617	0.738509	1.22913	-0.678906	0.0752801	1.15934	0.183969	0.204954	0.688497	0.0051477	0.610812	-0.313944	0.605841	-0.794026	0.834517	0.414234	0.896242	-0.406257	-0.443771	-0.377025	-0.0742801	-0.263728	0.285081	0.0177749	0.498324	0.386174	0.324056	-0.129084	0.338947	-0.181619	0.99733
0.350539	0.314768	0.188609	0.96103	0.275312	-0.353371	-0.466307	-0.182648	0.36926	-0.10786	-1.19814	-0.753618	0.011831	0.453775	-0.790595	-0.745161	2.40383	-0.52977	-0.58254	-0.609389	-0.932319	-0.841113	-1.13084	-0.647829	0.251192	0.911368	-0.355447	-0.103632	1.09625	1.08032	0.982921	1.19766	1.1505	0.266805	1.10802	0.51325	-0.450367	-1.1849	0.158424	0.893878	-0.0324049	-0.068743	0.884216	-0.270873	0.03677	-0.350504	-1.01291	-0.381555	0.315046	-0.636781
-0.613038	0.485419	0.565955	0.605183	-0.168203	-0.293465	-0.476078	1.02069	0.637958	0.747554	1.17923	0.306706	1.15086	-0.356726	0.320641	1.07468	-1.07593	-0.781803	1.30812	-1.08849	0.07079	0.599553	0.289973	0.095811	0.895188	-0.335499	-1.07982	0.256008	-0.509676	0.397689	-1.90262	-0.332938	-0.885305	-1.87705	-0.431894	0.113051	0.343512	0.772995	0.421704	0.096729	-2.25987	-0.00676449	-0.982425	-2.23049	1.49733	-1.12585	-0.942323	1.36084	1.73064	0.387005
1.42293	0.0259416	0.994138	-0.968932	1.18315	-0.106424	0.143363	1.00937	0.940951	-1.58163	0.267569	0.323788	1.25954	1.23381	1.24909	0.438796	-0.912763	0.894787	0.490918	0.324401	0.0564484	0.99329	-0.0801758	0.45748	1.06573	0.0660294	1.02437	0.586702	0.161217	0.516793	-0.210652	-1.37252	-0.478672	-0.324997	-0.498917	0.326223	2.08595	0.21606	0.755632	2.08113	-0.590631	0.756697	-0.227703	-0.16023	-0.249625	0.233327	0.804399	0.0825571	-0.670238	-0.165363
0.478947	0.256979	0.13542	-0.413826	-0.181668	-1.03153	-0.86907	-0.93514	0.214117	0.122332	-0.57132	-0.0096482	-0.178391	0.162034	-0.316589	0.295855	0.771218	-0.0878087	0.0366923	0.807705	0.173499	-0.110872	-0.417332	-0.819987	0.150698	0.972082	0.685175	0.766913	0.889299	0.652952	0.142103	-0.104536	-0.471533	-0.0833021	-0.326199	-0.532544	0.278984	-0.393591	-0.00454718	0.0614952	0.487457	-1.09324	0.660229	-0.36802	-0.234284	-2.86847	0.0675086	-0.195873	0.596028	-0.337419
1.16244	1.44967	0.434302	-0.0971143	-0.407077	0.911123	0.260716	-0.10205	0.597778	0.71842	-0.107464	0.106877	0.638611	0.63234	0.474834	0.105114	1.08712	0.0363069	0.78694	0.594047	-0.163778	-0.985787	-0.135692	-0.1255	-2.35399	1.9487	-1.95733	0.705735	-6.31e-08	0.802053	0.228821	-0.22771	0.553486	0.580442	0.845095	-1.28226	0.879022	-0.293102	0.128564	0.342381	0.398011	0.994168	0.463975	0.705766	-0.0339269	-0.277114	-1.37249	0.0676477	0.477199	0.0340388
-0.222185	0.901177	-0.575726	-0.0906885	-0.744318	-1.16233	-0.0685178	-0.268927	0.519674	-0.497547	-0.182736	-0.588986	0.389479	-0.0398842	-1.01687	-0.179573	0.78458	0.600391	0.595298	1.08462	-0.150357	-0.367437	0.453658	-0.572966	-0.496669	-0.236168	-0.569306	0.707902	-0.000212353	0.465103	0.372179	0.154375	-0.829162	0.507805	0.136334	-0.0737909	-0.429485	-0.494945	-0.190658	-0.0515774	1.3815	-0.420531	1.61333	0.638047	-0.687072	-1.37436	-1.04755	0.167977	0.572229	0.113714
-0.654264	0.349987	0.408933	-2.80781	0.770311	-0.0956982	0.563754	0.771469	-1.40036	1.19794	0.985306	-0.457721	0.885851	0.0822896	0.954219	1.25604	0.585688	0.838533	-0.328905	0.347398	0.826613	1.03485	-0.190838	0.466938	-0.362459	-2.54873	-4.47603	-0.193845	0.508906	0.560102	0.591556	0.390425	-0.152692	-1.46567	0.970186	-0.0271093	0.429705	0.974356	-0.126936	-0.384346	-0.313559	0.440486	0.498515	0.311299	1.39308	2.12832	1.65697	0.681218	-0.464408	0.652771
-0.619319	-0.25989	-0.396322	-0.516858	-0.0300487	0.754502	1.16262	-0.237413	0.337337	-0.81579	-0.167067	-0.729036	-0.363464	0.541673	-0.595747	-0.00788474	2.14458	0.269267	0.745986	1.44357	-0.913792	-0.729326	-0.615834	-0.991228	-0.98586	-0.493194	-1.28123	1.28308	0.979843	1.00811	0.205576	0.534727	-0.268628	-0.582703	-1.42071	-0.517633	0.44139	0.0866837	-0.0243854	-0.143084	1.27512	0.202161	1.60296	0.790752	-0.159756	-1.9263	-0.955849	0.0598026	-0.500962	-1.17662
-0.642415	-0.469472	1.0602	0.749623	0.467586	0.818328	0.794227	0.122658	0.433504	1.70227	0.198086	1.00347	0.688746	-0.00422721	0.0470029	-0.820893	-0.219347	0.988618	0.241581	0.920268	-1.0371	-0.521402	0.235594	-0.0195945	-0.064389	-0.497394	-0.374233	-0.580371	-0.0970735	-0.0456531	0.756267	-0.00812738	-0.0642561	0.592571	0.174832	-0.178622	-1.38873	0.897671	0.914805	0.151241	0.257831	0.195619	-0.347047	1.30415	-0.643112	1.53821	-0.00017979	1.02292	0.583061	0.471443
0.326284	0.607119	-0.682199	0.151817	0.466514	-0.655163	0.657723	-0.719709	-0.541511	-0.666511	-0.196575	-1.01359	0.0697664	0.479124	-0.32102	0.155521	2.82022	-0.823151	-0.803233	-0.180359	-0.00736264	-0.546686	-0.0416396	-0.356239	-0.235416	-0.0955592	-0.467991	0.641507	0.411067	1.19517	0.216349	0.388014	-0.268846	-0.288682	0.413843	0.17687	0.318502	-0.0840313	0.316073	0.499669	0.833897	-0.301861	1.79165	-0.401893	-0.446393	-0.305108	-0.322308	-0.120806	0.0614849	-0.261493
0.0304922	0.134411	-0.863854	0.590657	-0.0180214	-1.87505	-0.199005	-0.103152	0.0980268	-1.10979	-0.26698	0.126367	-0.387734	-1.26008	-0.534149	-0.765925	1.88307	0.574609	0.0448998	1.06427	-0.67925	-0.818128	0.480282	-0.254758	-0.74967	-0.205598	-0.44554	0.834333	0.353692	-0.105597	-0.817209	0.12302	-0.771875	-0.451165	0.367919	-0.473555	0.153942	-0.235552	-0.520912	-0.240645	0.696172	0.14698	2.11902	0.0626587	0.300384	-1.06711	-0.111244	-0.0158312	0.521024	-0.570256
-0.117426	-0.254554	-0.702449	0.203956	-0.099162	-1.31569	0.110311	-0.660688	0.361612	-0.774408	-0.482184	-0.258304	-0.666398	-0.149624	-1.13628	-1.07716	3.01609	0.0499653	0.115118	0.249748	-0.996608	-1.3075	-0.569799	-1.04748	-0.579255	-0.713048	-1.22312	0.409018	0.0732697	-0.0283448	-0.0204206	0.26017	-0.295605	-0.788211	-0.485762	-0.249579	-0.659504	-0.723921	-0.415956	-0.73749	0.710476	-0.31697	1.39774	0.124332	-1.40567	-1.84032	-1.24851	-0.692372	0.796649	-0.223518
0.0272463	1.26598	0.704752	-1.84515	0.213064	-0.816946	0.223251	1.1232	0.315127	-3.09918	-0.159754	-0.232861	-0.0821785	0.464179	1.06944	0.42118	0.117584	-0.869391	-0.539958	1.18237	0.961905	0.673546	0.273286	-1.38628	-0.123761	-0.358162	-1.46298	0.318216	-0.853068	0.529122	-0.555705	-0.0151089	-1.389	-1.39601	-0.494164	-0.642058	-0.0387567	0.341993	0.50833	6.17e-05	-0.559946	-0.757814	-0.693865	-0.556704	1.27707	0.0369862	1.38049	0.40376	0.607476	0.626404
-1.21446	0.51439	-0.635015	-1.41515	-0.3643	0.238957	0.564732	-1.4559	0.598295	-1.16114	-0.749305	-0.352643	-0.397034	0.534634	0.045813	0.211802	1.24876	0.355053	0.718424	1.29912	-1.03894	-0.371974	-0.552741	-0.874996	-0.608887	-0.467348	-1.36599	0.776729	1.70312	1.81783	0.717512	1.13578	-0.670197	0.377407	-0.214781	-0.493652	-0.0948941	0.5477	0.107635	0.552257	1.54872	-0.183503	0.621885	0.905889	-0.777082	-1.14658	0.643568	-0.0265475	-0.830541	-1.00541
-0.307716	-0.102496	0.170971	-0.513467	-0.387235	-0.119103	0.457888	0.292771	-0.425704	-0.694174	-0.870899	0.107253	-0.324509	-0.282884	-0.689347	-0.50011	1.22918	0.00769551	0.477386	0.462002	-1.43628	-0.300766	-1.98419	-0.593	-0.326183	-0.886058	-1.78729	-0.986802	-0.247327	0.412955	-0.463687	0.699214	-0.432842	0.65355	-0.539314	-0.261264	-0.461619	0.11238	-0.636729	-0.319873	0.648738	0.136991	0.731803	0.739489	-0.471239	-1.12763	-1.69547	-0.239154	0.489464	0.400107
-0.622567	-0.360918	-0.852945	-0.52834	-0.125682	-1.16623	-0.437637	0.257428	0.474268	-0.364868	-0.400932	0.823312	-0.0848652	0.134188	-0.0342183	-1.12475	1.40189	0.617693	-0.252369	0.647835	-0.150222	-0.716894	-0.101366	-0.234658	-0.977253	-1.07033	-0.899746	-0.153042	-0.0372579	-1.09763	-0.185217	0.150308	-0.503236	-1.01982	-0.40929	-1.23481	-0.596437	0.777941	0.0491914	-1.10295	0.962126	-0.611224	1.18275	0.325505	-0.925069	-0.716894	-1.35398	-0.443882	0.14821	0.311906
0.248695	1.08356	-0.671684	0.887794	0.0577486	-0.974879	0.419784	-1.90267	-0.565939	-0.552302	-0.0481335	0.0729019	-0.195679	-0.770829	0.526599	-0.463765	1.77584	0.107121	-0.380982	0.128944	-0.303215	0.0270907	-0.748006	-1.00194	-1.11783	-0.273446	-0.0560615	0.173724	-0.757775	1.08615	-0.229107	0.481091	-0.461338	-0.759198	-0.868784	-0.186723	0.302198	0.901871	-0.744347	-1.30334	0.86397	-0.993176	1.24204	-1.67461	-1.58694	-0.549621	-1.33924	-0.727352	0.289237	0.193586
-0.0559266	-1.74319	-0.00989969	-1.48584	1.9709	0.808843	0.264309	0.98127	-2.28388	0.613812	-0.987131	0.0634424	-2.87394	0.594845	0.563891	-1.39443	-0.935299	0.34788	0.585792	-1.16421	0.199601	0.0178346	0.0666819	0.401091	-0.0390529	-2.20283	0.114241	-1.62186	0.686745	-0.0943714	0.84921	0.373593	0.684457	-0.301457	0.965768	0.164458	-0.475523	0.250554	-0.624028	0.178755	0.0730185	0.521963	0.299892	0.205724	-1.76607	0.58057	0.0378854	0.473003	0.436694	0.978613
0.365931	-0.302013	-0.536362	0.232544	0.194056	-0.0398954	0.0123641	-1.06358	-0.340426	-0.692897	-0.807859	-0.937991	-0.795213	1.35061	-0.0751593	-2.90353	1.33263	0.32241	0.21429	1.00638	-1.67768	-1.35695	-1.37083	-1.46452	-0.279138	0.493888	0.16422	0.546681	0.141646	-0.192995	-0.0479525	0.0155098	-0.537548	-0.455098	-1.1247	-0.456284	-0.807222	-0.650579	-0.830842	-0.866045	0.114468	-0.1857	-0.195276	-0.234112	-1.41173	-1.37923	-0.374307	-0.567979	-0.0830802	-0.813513
1.1954	1.91384	0.349116	-1.49943	0.566404	-0.0104299	0.488561	0.749548	-1.4922	0.808748	1.24347	0.44428	1.55754	0.548788	0.333925	1.42507	0.436425	0.516969	0.00867228	0.479639	0.884222	0.820834	0.580648	0.409695	0.782438	-0.930617	1.11132	1.39543	0.989758	0.614669	0.30565	-0.374775	0.191128	-0.293371	-0.437091	-0.0775254	1.59872	1.27844	1.37289	0.648479	0.120804	1.42448	0.535927	1.08362	-0.32251	0.842765	0.797309	-0.382418	-0.458691	0.369161
-0.214148	0.0298604	0.388427	-1.88093	0.997856	-0.233432	0.720192	0.917781	-1.47136	-0.201997	1.69451	-0.276664	1.04547	0.529821	-0.342668	0.944515	0.189775	-0.176774	-0.699295	-0.0536815	-0.346647	-1.47398	0.410586	0.339747	0.0560216	-0.0662628	-0.0297776	0.314312	0.327762	1.48458	-0.473653	-2.03895	-0.159236	0.246628	-0.59219	-0.924766	-0.331025	0.654148	-0.390748	1.11079	-0.482872	0.819997	-0.602599	-1.14894	0.242264	-1.38435	2.97237	1.04653	0.833537	0.271551
0.338328	0.56827	0.468159	-0.347943	0.177773	-0.378987	-0.041425	0.181898	0.577711	0.248447	0.402756	-0.482877	0.743428	0.695286	-0.192932	0.431796	0.638155	0.0549998	0.185284	0.446366	0.611332	0.033993	0.10444	0.081455	0.388628	0.434777	-0.000400548	0.856974	-0.0769646	0.727631	0.45309	0.406212	-0.0915566	0.110057	-1.01201	0.0769617	0.327147	0.0712154	0.383907	0.747994	-0.28014	0.394745	0.9021	-0.269876	0.107696	0.561664	-0.39792	0.377253	-0.0593687	-0.0275356
-0.377834	-0.0905769	-0.413926	0.550617	-0.570231	-0.97081	0.202254	0.0248037	0.769279	-0.58676	0.0550498	-0.392377	-0.202211	0.0716554	-0.50047	-1.09908	2.82214	0.835888	0.793466	1.01956	-0.16621	-0.406462	-0.27082	-1.09585	-0.249771	0.236735	0.16141	0.401294	0.660382	0.0179743	-0.168886	0.790655	0.159542	-0.168981	-0.648559	-1.01762	-0.0910796	-0.341063	-0.0199489	-0.490693	1.1069	0.43048	2.02725	0.610665	-0.819775	-1.02345	-0.473552	-0.133293	0.700302	-0.665704
-0.459239	-0.486954	-0.896028	-0.1438	0.19108	-0.638153	-0.0692907	0.203855	-0.435255	-0.405424	-0.313643	-1.18455	-0.586073	0.0957658	0.307833	0.0377384	1.10226	0.1357	0.361267	0.95243	0.0127213	-0.282032	0.491826	0.27473	-0.474253	-5.14051	-2.49128	0.563179	1.36297	0.419868	0.258996	0.597557	-0.651024	-0.155612	-1.04242	0.273313	0.702016	0.14602	0.0977619	0.336319	0.954233	0.517614	1.22919	0.601237	-0.673977	-0.107472	0.523483	0.318946	-0.470573	-0.775692
0.311989	0.716149	0.372178	0.670912	0.68825	-0.09488	0.323056	1.22699	-0.512759	0.757767	0.250829	-0.0398082	-0.486123	-1.52992	-1.04349	0.161055	-0.0496939	0.425404	1.34872	-0.260228	1.31918	-0.0883372	1.55271	0.884769	-0.215477	-1.61646	-0.69885	0.594985	0.376947	0.027194	0.97256	-0.683633	1.00949	0.122652	-0.929836	-0.100666	0.0122376	0.0472926	0.380699	0.625163	0.296711	0.253993	-0.225685	-0.484165	0.395655	0.467907	-0.0140766	0.424382	0.765486	0.2094
-0.508753	-0.59755	-0.591181	-0.405378	-1.18512	-1.04535	0.119829	0.584893	0.724303	0.174979	-0.621945	-0.754584	-0.427825	-0.62397	-0.7053	-0.70976	-0.0282538	-0.0491622	0.276012	-0.235661	-0.014271	-0.560912	0.322374	-0.484684	0.110793	-1.74813	-2.31625	-0.323437	0.224016	-0.776544	1.74784	1.02406	0.230462	0.293922	0.912703	-0.416439	0.343568	1.7149	0.980135	-0.507463	-0.460529	-0.703762	-1.17471	0.874078	-1.1328	0.472034	0.223737	-0.577971	1.16173	0.550937
-0.286755	-0.00300893	-0.984619	-0.667236	-0.23881	-3.0702	0.460592	0.100636	0.933913	-0.842642	-0.289706	0.238753	-0.459178	-0.518101	-0.529153	-0.208298	1.03254	0.29403	0.245309	0.181863	-0.739205	-1.35583	-0.234395	-0.792903	-0.600559	-0.281986	-0.40576	1.13141	0.314655	0.139737	-0.495342	-0.200263	0.146721	-0.416631	-0.104406	-0.413058	0.105894	-0.291211	-0.764492	-0.195286	1.08771	-0.591789	0.773412	-0.420986	-0.626127	-1.54394	-0.88648	-0.520275	-0.12794	-1.11221
0.119905	-0.0322831	0.83168	-0.178856	0.993901	0.375719	0.834233	-0.00673677	1.24108	-0.234299	0.561952	0.937742	0.202409	0.0563132	-0.56995	-1.27325	0.831239	0.433238	-0.239421	-0.121233	-0.524401	-0.778772	-0.674325	-0.263504	-5.2103	-0.388424	0.188768	-0.264675	0.356362	-0.22202	-0.145297	-0.410314	0.0493744	-1.34472	-0.818092	-0.786612	-0.535814	-0.37475	0.740144	0.00566173	-1.1242	-0.318811	0.452611	0.784927	0.560525	-0.407848	0.0222969	-0.241935	0.708713	0.139924
0.254657	0.790726	-0.721585	-1.85115	-0.0375789	0.724348	0.507185	0.182672	-0.265231	-1.09976	0.563183	-0.781536	-0.202287	0.17793	-0.680284	0.454253	-0.807604	0.405971	0.0646828	1.09242	0.720252	0.970611	0.745696	0.397372	-0.26727	-2.06685	0.587601	0.927694	0.168599	0.560832	-0.227935	-0.385865	0.37698	0.704945	-2.3941	0.000803428	0.37007	0.305693	0.351	0.200733	0.864015	0.288995	0.0822848	0.0154653	-0.231516	-0.869097	-0.507106	-0.211436	0.399688	0.181827
-0.430819	0.152649	0.54886	0.692884	-2.03561	0.290371	0.380796	0.557404	-0.229988	0.543854	0.597684	0.366243	-1.15491	0.86616	0.368799	-2.42947	-0.0567118	0.557341	0.508542	0.0702145	0.870542	-2.27467	0.65745	-0.185412	0.339867	0.529814	0.682481	0.684438	-0.330231	-1.99457	-1.85076	0.0438389	0.875501	1.08652	-0.13229	0.585699	-0.693466	-2.58007	-0.0402674	-1.69443	-1.48438	-0.248078	0.832391	0.469572	0.236205	0.85561	-0.641447	-2.18162	0.807533	0.840861
-0.196944	-0.186928	-0.00130353	-0.395344	0.539341	-0.159023	0.149348	0.186633	-0.11406	-0.0549884	-0.794747	-0.255228	0.0464996	-0.322692	0.451463	0.270722	-1.12635	-0.601365	-0.573488	-0.44703	0.318353	0.184625	0.182703	-0.499768	0.561075	0.808557	0.611352	0.295564	-0.170505	-0.303888	-0.290028	-0.318478	-1.00837	0.167999	-0.0739002	0.0828934	0.375856	0.142611	-0.142159	-0.122381	-0.653487	0.535575	0.112731	0.468089	0.1494	-1.4102	-0.0715898	0.000860893	0.176606	0.55116
-2.52893	-1.3899	-1.41142	0.302296	0.288419	-0.24225	-1.9801	0.675279	0.262173	-0.261796	-0.689906	0.451839	0.634741	0.776873	0.943135	0.557105	0.447213	-0.184454	-0.274309	0.323245	0.790452	0.0872742	0.269268	0.0919978	-0.650729	-1.89758	-0.161507	-4.33039	-0.291955	-0.891288	-0.134469	-0.659487	0.688839	0.598513	-0.609046	0.319826	-0.936236	-0.155716	0.180526	0.135755	-0.0544991	-0.530818	-0.303698	-0.576116	0.653817	-0.257152	1.35261	0.112551	0.17843	-0.123322
0.468776	0.529422	-0.129065	-0.509969	0.903378	0.140803	1.41644	-1.15184	1.26621	-0.00939165	0.127676	-1.28713	0.879161	-0.115785	0.164522	0.637009	-1.2192	0.0415028	0.06818	0.343078	-0.350265	0.246582	0.809767	-1.16389	-1.35281	-1.44796	-1.14934	0.727246	-0.00723932	1.46798	0.961184	0.760637	-1.22139	-3.70031	-0.146072	-0.79822	0.382647	0.237526	0.318355	0.513068	0.682948	0.557249	-0.733086	-0.492509	-0.515767	-0.176197	0.269569	-0.284172	0.880618	-0.151292
-0.399089	0.0755027	-0.169862	-0.678111	0.0523396	0.381415	0.794374	-0.499739	0.597864	-0.17107	0.257579	0.187338	0.338028	0.283123	0.54502	0.322015	1.01329	0.586504	0.630014	0.938988	-0.407793	-0.490651	0.0526504	-0.304885	-0.447153	-0.926302	-0.189825	0.589356	0.976646	0.552984	0.118532	0.608742	-6.29544	-0.635588	-0.787205	-0.300662	0.220279	0.351993	0.431641	0.235478	0.521734	0.470286	0.909667	0.810795	-0.67232	-0.411966	-0.674407	0.198178	-0.330961	-0.419424
0.262907	0.0759531	-0.147506	0.714979	-0.20857	-0.116989	-0.305739	0.886624	0.597223	-1.04823	0.320955	-1.08206	-2.21042	-0.278608	-1.23176	-1.31257	0.058854	0.0898741	1.00879	0.571313	-1.47135	0.42751	-1.25354	0.760902	-0.0381792	1.36633	-1.18855	-0.787817	-0.428005	-0.737082	-0.204746	0.386322	1.0561	-0.583628	0.373655	-0.243453	-0.219035	-0.865478	-0.316947	0.465404	1.17525	0.522741	0.448369	0.680161	0.422898	0.705496	0.799009	0.208955	-0.366636	-1.13239
0.825211	0.593917	1.11168	-1.75902	-0.0142636	-0.344011	1.02044	0.139012	0.804674	0.550831	0.078756	-0.257672	0.755421	0.553232	0.13163	-0.13362	-0.281602	1.07066	0.482594	0.732537	-0.44738	0.328752	0.959477	-0.802504	-1.59731	-0.0180838	-0.0263449	0.779211	-0.219447	0.605539	0.991755	-1.10393	-1.4392	-1.50002	-0.864632	-0.653643	0.45139	0.79582	0.674909	0.735084	-0.551628	-0.282536	0.264169	-0.257672	-0.654976	-3.01478	-1.31215	-0.152064	0.808662	2.26469
-0.636287	-0.417285	-1.23223	-0.306498	0.190372	-0.275696	0.137397	-0.681049	0.597151	-0.955579	-0.373381	-0.810049	-1.06126	-0.145747	-0.66507	-0.643742	2.63899	0.576879	0.699319	1.45939	-0.916228	-1.11605	-0.634107	-0.783607	-0.461293	0.188612	-0.150774	0.939947	0.94756	0.639841	0.485767	0.406527	0.196472	-0.179326	-0.561879	-0.0992408	-0.281357	-0.86276	-0.464385	-0.00551001	1.5917	0.403871	1.80905	0.566469	0.099207	-1.21692	-0.559823	0.000818084	-0.488859	-0.810525
-0.396793	-0.0169992	-0.535579	-0.965018	0.0866881	-0.793456	0.395586	-0.365959	0.266157	-0.654878	-0.396793	-1.29769	-0.530304	-0.303645	-0.667695	-0.658496	1.87461	0.265536	0.33795	1.31972	-1.04428	-0.859364	-0.601097	-1.29779	-0.501979	-0.651156	-1.26761	0.641707	0.563653	0.252872	0.107027	0.390238	-0.751565	-0.860936	-1.0608	-0.514564	0.0905627	-0.164318	-0.117537	-0.447834	0.800057	-0.169173	1.42315	0.430862	-1.04692	-1.62302	-1.12277	-0.244797	0.0512548	-0.819898
0.785978	0.894972	-0.0871935	-2.5103	0.376802	-0.0311613	0.0723025	0.401028	0.463244	0.224141	0.0490883	-3.66231	0.452486	0.513213	0.325999	0.881302	0.753392	-0.586064	-0.519142	0.166042	0.513686	0.46775	0.530114	0.0435694	0.281257	-1.97791	-2.26748	0.27647	-0.640349	-0.751491	-1.45876	0.929968	-0.247141	-2.38814	0.740063	-0.693602	-2.74992	0.0838033	0.459048	-0.0900726	-0.140617	0.19051	-0.231986	0.134286	-0.01181	1.50663	0.636649	0.454251	0.750601	0.499986
2.0472	1.26279	-0.192082	-2.89248	0.882801	-2.33352	0.239188	1.11559	0.10495	0.0729481	0.457937	-1.45139	1.10251	1.11331	-1.1065	1.00045	-0.454198	1.16267	0.322126	-0.0954179	0.574071	0.695909	0.422207	0.00105492	-0.844311	0.699998	-2.72006	1.06942	0.311705	0.935455	0.504726	-1.59554	-1.07872	-3.33298	0.411978	-0.683629	0.657287	0.654097	-0.0832516	0.256811	0.111965	0.0723069	-0.560508	-1.1464	1.22289	-1.44617	0.97833	-0.4519	-2.08168	0.963427
0.175662	0.423793	0.149246	0.727795	-0.171036	0.891853	0.724322	-2.96148	0.995113	0.186021	-0.259488	-0.0436429	-0.165206	0.126202	0.201295	0.282749	-0.121535	0.585795	0.354489	0.676342	0.0212192	0.017062	0.1183	0.0682639	0.0190955	0.932132	0.320149	0.224187	0.536959	0.450562	0.468441	0.621071	0.757011	0.154411	0.397747	0.20953	-0.0491	0.278108	0.0256203	0.0972684	0.420379	0.134881	-0.0211229	0.639002	0.158186	-0.117547	-0.353556	0.0746581	0.524476	0.327952
0.66707	1.20785	-2.28487	-1.4209	0.708978	0.541437	0.779601	0.444792	0.736727	1.49023	0.0688264	-0.938652	-0.509514	0.0967963	0.40812	1.64189	-0.402245	-1.12334	0.330638	-1.84736	0.353136	0.52095	0.585765	-0.692747	-1.56663	-0.850047	-0.101193	1.45186	0.979161	2.10874	0.69587	0.13653	-0.631871	-1.66627	-1.60914	-0.715329	0.475577	-0.103646	0.808206	0.389451	0.134849	0.282954	-0.592941	-0.756932	-0.658002	-1.21976	-0.247781	0.21084	0.00263553	-0.0374813
0.426655	-0.727754	-0.0580345	1.25862	-0.68971	0.353204	0.0718131	-0.171999	-0.50073	0.226097	0.358634	0.815125	-0.0617646	0.249608	0.781638	0.980192	0.334223	0.0679992	-0.604985	-0.376093	-0.236483	-0.455414	0.711885	0.766937	0.0524249	-0.884617	1.44656	0.32465	-1.21061	-0.715904	-0.121117	-0.345018	1.54017	1.08357	0.254023	1.1647	0.365383	1.31405	0.170857	-0.105019	-0.477659	0.262661	-0.240297	-0.690589	1.61316	1.06059	-0.311964	0.537794	-0.473902	0.0611982
-0.565519	-1.03702	-0.136865	-0.653756	-0.15169	-0.346534	-0.845451	-0.0597916	-0.545211	0.0705943	-0.168183	0.7675	-0.418907	-0.255919	-0.548664	0.91352	1.00578	0.729243	0.810611	0.412204	0.6076	1.36524	1.68681	1.14409	-1.45938	-1.44571	-1.51212	-0.305629	-0.909583	0.450252	-0.263974	-0.159456	0.135206	0.0289978	0.716108	1.35562	-0.264318	0.517965	0.0252961	-0.257243	1.31768	0.386544	-0.0255985	0.738428	1.08648	1.70426	0.807469	1.59324	-0.55873	0.207791
-0.281474	0.562262	1.46211	0.612001	-0.175837	0.606171	0.281275	0.968195	0.838867	0.794415	2.1739	0.266035	0.563487	0.956931	-0.27265	-0.628931	-1.66674	0.565971	0.705744	0.667984	-0.805644	0.882008	0.153672	0.176459	0.770265	-0.332705	0.769636	0.376821	-0.06469	-0.441817	0.647052	0.627111	0.436107	1.08852	-0.471753	-0.320768	0.394683	-0.125779	0.995958	1.34346	0.470512	0.563935	0.0485791	0.993518	-0.936913	1.16806	-1.18205	-0.300552	-0.111859	-0.112221
0.553403	-0.00804447	1.06401	0.366671	0.126586	-0.0254023	0.478051	-0.782003	-0.439547	0.458726	-0.269012	-0.275833	0.397488	0.404212	0.684205	1.04295	0.509171	1.40384	-0.249448	0.32511	-0.0642438	-0.0456794	0.378688	-0.145395	-0.442697	0.412697	-0.234651	0.870473	0.140288	0.617993	-0.332954	-0.446129	0.223107	0.297537	0.439097	0.732947	1.5893	0.481913	0.0325946	-0.279486	-0.131329	0.429148	0.265749	0.204688	0.325429	0.20885	0.0104714	0.119338	1.07604	-0.216454
0.556406	0.38308	-0.194046	-0.0164415	0.108785	-1.43376	0.0813118	-0.429132	0.452588	-0.454287	-0.286328	-0.392102	-0.662605	0.0264009	-0.857044	-0.489851	2.60618	0.495983	0.361858	0.971118	-1.3597	-1.16728	-0.642706	-1.16279	-0.115023	0.56211	-0.296224	0.77253	0.302672	0.541655	0.238482	0.76923	0.0239775	-0.250889	-0.215411	-0.309673	-0.30265	-0.31506	-0.459459	-0.485768	1.03878	0.191937	1.19133	0.245699	-0.734712	-1.907	-0.975866	-0.220371	0.274919	-0.75282
1.06832	1.49086	0.721629	-0.817295	0.689203	0.437624	0.618846	0.633127	0.567599	0.980791	0.706251	0.33688	-0.0582367	-0.124786	0.294909	0.464664	0.0409811	-1.40742	0.508633	0.261261	0.640276	0.773047	0.324768	-0.108086	0.667568	0.317789	1.94909	0.646485	0.569368	0.696681	1.41895	1.41484	0.902651	0.449262	0.399688	0.648852	1.00821	0.292517	0.418756	-0.206338	0.276987	0.470421	-0.0721465	0.30049	0.372696	1.59122	0.815542	0.785911	0.0924512	0.51516
0.221537	0.321401	2.0388	2.23062	-1.09241	-0.708495	0.203525	0.817928	-0.273357	0.694424	0.153898	0.998972	-0.0292969	-0.00898186	-0.571169	-1.5071	-0.330556	0.526439	0.0835048	0.530332	-0.304911	-0.364601	0.501081	-0.433039	-0.0101941	1.35277	0.49929	-0.281849	-1.31421	-1.03125	-0.691762	-0.779235	0.378185	0.695959	-0.234299	-0.225613	0.0880125	-0.366289	0.829234	-0.673908	-0.526391	-0.59841	-0.235864	0.460457	-0.802833	-0.986375	-1.46306	-0.258567	1.69264	1.16802
0.665982	-0.0141749	-0.0318002	0.174347	0.14957	-0.711272	-0.0710456	0.311081	1.13374	-0.0960647	0.148996	0.201105	0.544915	0.101579	0.224889	0.348633	0.346435	0.325456	-0.0216384	-1.44272	-0.108198	0.37981	0.300221	0.0362409	-6.65083	-0.347901	-0.303403	0.175183	0.102119	0.432433	0.156872	-0.0838641	-0.315901	0.773863	-2.24882	1.59098	-0.689399	0.126347	0.410219	0.148526	0.0638577	0.279745	-0.0733814	0.570794	0.0276094	-0.382318	0.595365	0.712506	-0.0136946	-0.459687
0.502638	-0.241262	-3.86866	-0.40382	0.0828924	-1.87186	0.611662	0.0144714	0.120416	-0.259624	0.173163	0.433414	-0.262703	-0.0457849	0.842568	0.17166	0.562119	0.447206	0.598006	0.663002	-0.112865	-0.281114	0.0319472	-0.0517464	0.168987	0.435114	0.883108	0.409314	0.318257	-0.137347	0.784196	0.405854	0.349008	0.640182	-0.371309	0.50148	-0.0344327	0.410016	0.201007	0.118878	0.479633	0.109407	0.460384	1.20948	-0.217532	-0.0418458	0.184503	-0.220745	0.231498	-4.44233
0.0809927	1.95935	-0.448456	-0.39511	-0.801991	0.233511	0.0355012	0.107709	-0.248948	-0.577325	-0.355379	0.456419	0.322503	1.29661	-0.45691	0.0289506	-0.104765	-0.146908	0.137146	-0.0851946	1.14426	0.148916	0.874957	0.0138643	-1.88979	-0.464283	0.57811	-0.277049	-0.0327036	-0.0317083	-0.640824	-1.24421	0.445812	0.708229	-0.380251	-0.282355	-0.0191157	-0.114918	0.724819	0.295306	-0.46689	-0.388933	0.0105755	-0.268599	-0.0493478	0.0592693	0.17078	-0.650068	-1.322	0.649864
-1.11175	1.06446	0.81356	-0.646072	-0.265252	0.841954	0.6916	-0.0684175	-0.44028	0.438495	0.3069	0.249526	0.482903	0.474008	1.10884	0.296845	-2.30172	0.145128	0.435331	-0.128543	0.487301	0.584068	0.311946	0.0341359	1.51291	-0.78824	0.141248	0.311946	0.238496	-0.0224304	0.141735	0.0332599	0.00712964	1.30773	-0.0310048	0.463046	0.676172	0.855278	0.788398	0.0879509	-0.17078	-0.368163	0.173522	0.951206	0.128732	0.30962	0.16269	0.517509	-0.101895	0.540857
0.539284	0.180708	-0.203094	0.480635	0.587708	-0.317181	0.203949	-0.445386	-0.619423	1.01677	0.489145	-1.46138	0.564946	0.88865	-0.21561	0.729436	0.238653	-0.696365	-0.261656	-0.18427	-0.024158	0.117637	-0.0199133	-0.192033	-0.252487	-0.330137	-3.30471	0.370549	0.287538	0.349086	0.374597	-0.5876	-0.714421	-0.334994	-0.361473	-1.61973	0.747074	-0.159754	-0.280237	0.184248	-0.46208	-0.309111	0.139473	-0.842735	-1.27901	-0.368398	0.233657	-0.550086	-0.500454	0.0879282
1.09014	1.09838	0.967331	0.657517	0.761933	0.842497	1.09989	1.04158	0.82514	0.890271	0.967738	0.889937	1.03471	1.02226	1.04138	1.09931	0.891288	1.04247	1.05075	0.984259	0.925626	0.939298	1.10344	0.816433	-0.764566	-0.539734	-1.10567	-1.39771	-0.285576	-1.23121	-0.505074	-1.16604	-0.533009	-1.24755	-0.860995	-1.36712	-1.1454	-0.435623	-0.121739	-1.61896	-1.04877	-1.23184	-1.28245	-0.974792	-0.353286	-1.19493	-1.05804	-0.806008	-1.21427	-1.04984
0.792872	0.560769	-1.7626	1.24958	-0.0989191	0.971956	-0.22858	-0.138855	0.955945	0.263269	0.917647	0.301336	0.214002	0.397025	0.633112	0.383361	-0.177548	-0.481958	-0.0842791	0.667702	-0.374399	0.695344	-0.566872	-0.613726	0.87853	1.65632	1.69716	-0.0880248	-0.399621	0.0147683	1.05723	1.03185	0.812509	-0.726318	1.12976	0.421234	0.903357	0.63694	1.1305	0.326208	-1.47487	0.800289	0.656577	0.957509	-0.371115	0.104023	-0.412771	-0.57058	-1.81215	-1.25018
1.06179	0.820639	0.402095	1.77502	0.596669	0.15064	-1.04698	0.708312	1.64804	0.816245	0.53683	1.03974	0.866006	0.0805021	-0.256953	1.17523	-0.850853	-0.152784	-0.993745	-1.29242	-0.241676	1.03853	-0.478152	0.863699	1.45186	1.65627	1.19444	-0.660793	-1.48155	0.193646	0.166845	1.07036	0.650835	-0.399503	0.603436	0.893216	0.0861096	-0.22322	0.238318	0.534048	-1.70974	-1.08628	-0.867631	-0.599861	0.90814	-0.243243	0.737243	-0.492038	-0.741418	-0.544592
-0.0430764	0.810722	1.55971	1.39073	-0.556944	0.0611906	-0.116578	-0.315849	1.25368	1.96116	1.4622	1.73491	-0.164761	-0.748046	-1.12886	-1.55721	-0.855694	0.0712312	1.08281	-0.718866	-0.521944	0.602277	-0.606055	0.0793116	0.693212	1.63181	1.13153	-0.580392	0.826733	-0.0440939	0.260926	-0.380657	0.5126	0.139481	-0.829478	-0.640262	-1.08642	-0.606055	-0.925829	-1.19962	-1.98816	-1.54521	0.610911	-1.08971	-1.09089	0.231193	-1.75979	-1.25038	-0.127801	0.19739
1.21123	0.964337	1.011	0.955891	0.841849	0.936776	0.951722	1.00484	0.668827	1.18107	0.954544	0.892765	0.958693	1.07782	0.957597	1.05134	0.802243	1.06594	1.10745	1.17673	1.02083	1.06366	1.10825	1.05318	-0.995941	-0.715248	-0.385359	-0.853692	-1.24861	-0.755291	-0.972928	-1.09357	-0.444839	-0.544522	-0.97623	-1.3537	-1.09766	-0.984806	-1.97252	-1.82979	-0.937805	-0.49668	-1.2314	-0.982154	-0.142515	-0.94379	-1.08609	-1.10501	-1.51374	-0.839861
0.56674	-0.603035	0.952379	-0.0589305	0.104981	0.329432	-1.01575	0.825313	-0.55375	-0.176698	-1.60731	-0.972743	0.666915	-0.296894	-2.41057	-0.438886	-1.63265	-0.673234	-1.33102	-0.539412	-1.00935	-0.785138	-1.47798	0.148289	0.670169	1.77982	1.01363	-0.114023	0.383813	-1.18493	-1.66666	-0.0932336	0.663006	-0.287358	0.294597	1.4347	-0.666365	0.081875	-1.22817	0.0965635	-0.157207	-1.43598	-1.51092	-2.38337	-0.0332822	0.284349	-0.0432365	-0.369048	-0.14566	-0.159343
1.33991	0.584048	1.2481	1.00322	-0.0640233	1.0899	0.0371206	0.786721	1.5169	1.40539	0.19365	0.921317	-0.113855	-0.645748	-0.628976	-0.54762	-0.0340398	0.202501	1.30178	0.259385	-0.187554	0.168958	-0.40251	-0.66255	0.927213	2.48924	2.12619	0.555508	-0.962104	0.283148	1.03429	1.60675	1.79647	1.06627	1.35623	1.42755	0.317016	0.00636642	-0.0854131	0.120117	0.349471	0.0459714	-0.950942	0.552364	0.756646	0.672879	0.753019	0.229628	-0.137239	0.437592
1.68806	0.744238	0.743061	2.22891	-0.327999	-0.263846	-0.217191	-0.0324221	1.96968	0.780689	0.684855	0.874223	0.390787	-0.0332564	0.559523	-0.189542	0.381653	0.308633	-0.289077	-0.0547441	-1.16551	-0.588247	-1.3759	-0.306244	1.28896	2.61517	0.971351	1.14967	-0.688124	0.22189	-0.276467	0.538773	1.59531	1.39444	1.99384	1.82993	0.13502	-0.000570216	-0.222132	-0.0600064	-0.702371	1.10952	-0.332491	0.48892	-0.684819	-0.22886	-0.0814834	-0.491462	-0.540641	0.280097
0.56596	-0.669318	-0.609085	1.37467	0.346167	0.784742	-0.668818	-0.0300109	0.157241	-0.545379	0.563131	0.265651	0.589168	0.796404	0.0948428	-0.165766	0.0825845	-0.104475	0.181103	-0.443772	1.61666	0.308276	-0.630023	-0.449727	1.25763	1.59648	1.34303	0.993845	0.417802	-0.67588	0.299905	0.913589	-2.01377	-0.924077	0.168797	1.32528	0.726376	0.530599	0.910914	-0.136958	0.0197728	0.660543	0.162388	0.130309	-0.894057	-0.302378	0.723605	-0.0981627	-0.309844	-0.0636105
1.92724	0.952775	-0.119336	0.0821693	0.997453	0.320867	-0.376229	-0.0873871	0.638813	-0.484991	0.394872	-0.0175527	-0.3598	-0.132414	0.391425	0.166251	1.06978	-0.552457	0.342257	0.744888	-0.453681	0.754241	-0.925164	-1.57284	1.04574	1.81861	1.33512	1.24803	0.460439	-0.577674	-0.185663	2.2279	0.0619127	-0.687033	1.33537	1.23407	0.563573	-0.748556	0.0737015	0.478984	-1.15833	0.680743	-0.562601	1.39749	-1.66056	0.447891	1.80139	-0.243515	-0.0446981	-1.24747
0.162496	0.218911	0.185393	0.672919	0.0294813	0.0128707	0.920028	-0.152549	-0.0407801	0.218078	0.394348	0.337516	0.4728	0.432177	0.276604	0.593662	-3.75189	-0.0105506	-0.0589633	0.289603	1.03464	0.058179	0.180854	0.620318	0.187165	0.349831	0.798186	0.126962	0.452696	-0.102123	-0.511386	-0.968726	-0.31535	0.50272	-0.035998	0.0325165	0.25674	0.495389	0.689785	0.384371	0.208545	0.0461072	-0.71716	0.670811	-4.40556	-0.609835	-0.627775	-0.458583	-0.1428	-0.287618
0.610052	-0.612296	-0.785476	-0.423774	-1.44001	1.09276	0.273967	-1.11072	1.09309	-0.165533	-0.983572	-0.0064986	-0.241533	0.610717	0.174051	0.523489	-1.0049	0.819845	1.11107	1.43677	-1.23253	-0.384667	0.0581357	-0.401746	-0.134535	1.76069	2.33875	1.76366	0.279159	-0.949892	0.425687	-0.542092	2.54684	0.244768	-1.32424	0.31185	0.775781	0.0379437	0.0627068	0.490321	-0.442175	1.63204	0.148523	0.676054	0.139516	0.0306731	0.446257	-0.844783	-2.46912	-1.98504
0.772899	0.546605	0.895657	2.28721	0.687315	0.528584	0.748377	0.591837	1.6273	0.206319	0.00580581	0.313108	-0.302559	-1.38422	-1.43831	-3.57553	-0.0853232	-0.367933	0.201869	0.20316	0.912912	0.25633	0.243746	0.114424	0.719571	1.9824	1.23153	-1.77436	0.0574437	-0.158235	0.311019	0.440246	0.160086	2.0127	0.018845	1.03829	-1.23933	-1.7193	-1.11996	-0.828857	-1.0801	0.160751	-0.190757	-0.113434	0.465932	-0.312117	-0.377225	-0.584473	0.322931	0.387513
0.365123	-0.436197	1.73726	-0.12992	-1.25351	1.37904	0.85595	-1.23461	0.022297	-0.999989	-1.79854	-0.426903	-0.698746	1.23397	0.9788	-1.05743	1.13497	-0.196418	0.156425	0.354501	-1.44997	-0.49524	-1.32107	-0.297962	0.99336	0.0331643	0.427857	0.67295	-1.03972	1.1101	1.51946	1.82436	-0.918146	1.00873	-0.491393	-0.26238	1.26685	0.520486	0.0689283	0.982754	-1.29933	0.183084	2.18202	0.808015	-0.743219	-0.56733	-0.797942	-0.794101	-1.22633	-0.373804
0.831164	0.290045	0.983541	0.146312	0.271885	0.569026	-0.289223	0.667699	1.39947	0.621063	1.75041	1.15172	0.206236	0.0017627	0.616004	0.866269	-0.185809	0.939422	0.749183	0.92795	1.02593	0.329825	0.127647	0.313678	-0.066493	1.19917	1.01625	1.19681	0.503132	0.226788	0.557272	0.142889	0.778438	1.39997	0.0849426	1.38772	0.781171	1.19521	0.48038	0.142823	1.06179	1.39856	0.669521	1.79035	-0.276373	0.835408	0.891814	1.10449	-1.06958	-0.145429
0.642016	0.802088	0.164623	1.58626	0.197797	0.897792	0.308054	-1.21205	1.18374	0.405325	0.767347	-0.260721	0.784338	0.794593	0.981091	0.412759	0.791546	1.13402	0.986265	1.15943	0.313688	0.0681053	-0.598317	-0.277363	0.755325	1.4616	0.162446	1.23865	1.02007	0.822653	1.16196	1.15673	-0.029515	0.188938	-0.109479	0.516596	1.79617	1.75998	1.32168	1.09507	1.14	1.25729	0.763774	1.43118	-0.145667	0.0634295	0.974299	1.36141	-1.30235	-1.09932
1.78831	1.21094	0.134428	-1.55471	0.754122	-0.284877	-0.0205846	-0.0275717	1.51634	-0.483131	0.289098	0.762799	-1.39611	-0.783219	-0.723548	0.148446	-0.837228	1.85096	1.32527	1.247	-2.02467	0.391238	-0.147015	-1.14698	1.00628	1.00398	0.13088	0.656376	0.965512	-0.513957	-0.672861	-0.917598	0.314307	1.1685	0.155207	0.346511	-0.483131	1.91463	0.82529	-0.997356	0.444526	1.55584	-0.725267	1.67036	-1.05901	-0.26769	0.611721	-0.137391	-0.573584	-0.605744
1.53827	-0.216595	-0.702198	0.593802	0.597062	-0.0115688	0.13973	0.213251	0.714473	0.496114	0.518792	0.654225	1.62299	1.1123	0.740856	1.93068	-0.844398	-0.290117	-0.54513	0.168986	0.89491	0.905241	0.466846	-0.0613685	0.0669358	2.39902	1.42762	-0.472958	-0.840282	-0.0469222	0.349552	0.799497	0.412931	0.640096	0.915196	1.10922	1.3268	0.86535	1.31216	-0.00449809	-1.22273	1.11389	-0.290363	0.222726	0.314082	0.16487	0.88655	0.487132	-1.31489	-1.82822
0.850848	1.12652	0.899674	-1.3213	-0.51742	1.09129	-0.631096	1.67346	-1.44858	1.52167	-0.0485689	0.187998	0.801694	0.122716	0.72781	1.13716	-0.0839727	-0.575684	-0.313334	1.30789	-0.371926	0.31488	1.29981	0.15662	-1.35192	0.163861	1.01726	0.466813	0.75261	0.407523	1.56044	-0.401477	0.944844	0.881606	1.21155	0.997696	0.332104	0.169058	1.08518	0.76011	-0.867335	1.16752	-0.333341	0.0919929	-1.48088	1.56637	1.22216	0.261589	-1.1095	-0.270828
2.34122	1.76081	1.24947	-0.215199	-2.64815	-0.308556	0.175597	1.11944	-1.53986	0.19373	1.21933	-1.33053	-0.243749	-1.18143	-0.639397	0.0223196	-1.76745	0.229175	-1.7083	0.244896	1.09586	0.872511	0.509776	-0.614857	0.125507	0.1789	0.849669	-0.971468	0.656533	-1.08066	0.113979	-0.910253	-0.487385	-0.43414	-1.52295	-0.122316	0.624165	1.07002	0.230363	-0.892234	0.0454237	-0.461169	-1.4154	0.183907	-1.03794	-1.73989	1.16008	-1.3861	-0.801911	-0.223021
1.86307	0.997252	1.21414	1.19474	-0.169406	1.18571	0.111343	0.265165	2.05098	1.76641	0.869674	0.098668	-0.675687	-0.734931	-1.22351	-0.0448638	0.226625	0.289968	0.569211	0.281529	0.130548	0.580759	-0.178836	-0.216418	1.02014	2.84423	2.24607	1.54645	-0.262648	0.387068	-0.0036648	0.999709	1.6157	1.37455	1.05472	1.71895	-0.505606	-1.79191	-0.793015	-0.356229	-0.214059	0.914294	-0.675244	0.535116	0.371453	0.738543	-0.466036	-0.071348	-0.137493	0.597638
0.376951	0.291044	0.571339	1.96281	-0.774663	0.959373	-0.833663	0.581211	0.518221	0.294059	-0.317061	0.622119	-0.491352	-0.842422	-1.04016	-0.522434	-0.545008	-0.638848	0.0489376	-0.455742	0.823605	-1.1754	-0.95377	0.113932	1.53012	1.18256	0.272756	-1.76084	-1.53084	-1.14344	0.0770599	0.233305	0.308849	0.515642	1.23558	0.195172	0.493801	-1.05345	-1.55298	0.393633	-1.09922	-0.994733	-0.972642	-0.977559	0.566858	0.346064	1.19953	-0.69114	-0.607321	1.57346
-0.472803	1.22858	-0.672559	0.568913	0.106173	-0.00198529	-0.590827	0.0366003	2.53314	-0.610552	0.614572	-0.843667	-0.907728	-0.370123	-1.19961	-1.16587	-0.871895	1.50728	0.891007	-0.309054	-0.448724	-0.201774	-0.795043	0.855625	0.0727792	0.520149	0.894111	0.960439	-0.453883	0.913697	0.0181983	-0.0580287	0.11419	0.36128	-0.753632	0.397492	1.14747	-0.443565	0.470342	0.961277	1.82237	-0.644012	0.435765	0.607671	0.360788	0.296308	-2.01846	-0.485076	0.0614176	-1.24739
1.65555	0.435935	1.25889	0.705581	1.02073	0.0421572	0.539951	-0.292689	-0.0470444	-0.122033	-0.85546	0.627085	0.912174	1.63517	1.34727	1.94167	0.657551	0.227274	-0.486993	-0.0927445	0.131005	-0.00436741	-0.463803	0.353656	0.780504	1.72463	1.49588	0.312497	0.351745	-0.338311	0.344744	1.81438	1.13751	-1.49459	0.620292	1.45917	1.08467	0.80308	0.278602	0.262125	-1.13128	1.41053	0.773791	0.00729319	-0.510262	0.309749	1.9466	-0.594373	-1.46057	-1.43874
0.0978074	0.154493	0.703047	0.828537	0.949806	0.0300513	-0.268124	0.392451	1.67985	0.657431	0.940545	-0.143682	-0.561634	0.39215	-0.67703	0.0434618	-0.0121042	1.21012	0.546615	-0.59437	0.500324	0.647567	-0.652262	-0.266086	0.49257	-0.467832	-0.29898	0.848552	-0.0168424	0.884692	0.481271	-0.788593	-1.05192	-1.35318	-0.432683	0.247606	-1.08248	-0.856636	-0.224691	0.200037	-1.10228	0.672335	-0.1896	0.516046	-0.530017	-1.5553	-2.43681	-0.719114	0.152541	-0.163181
-0.10426	0.492901	0.49917	-1.97256	-1.51782	0.457216	-0.357122	-0.738109	-0.271828	-0.333062	1.20191	0.543706	-0.766094	0.529599	0.648325	-0.862775	-0.153339	0.166031	0.445692	-0.801542	0.627713	-0.857611	-0.295652	-0.772882	1.83145	1.14469	-0.355553	-1.40726	-0.0214014	-0.359714	0.360872	2.28051	-2.7472	-0.38487	-0.578379	0.561744	-0.186589	-0.327751	-0.8645	0.00940235	-0.903862	-2.18439	-0.706913	0.016346	-1.77557	0.380626	-0.0586196	-1.82842	-0.0941589	0.168084
0.0917809	0.369494	1.42488	2.2093	-0.40472	1.82635	-1.00886	-0.697697	0.63721	1.33363	-0.877617	1.17726	-0.5326	-0.699005	-0.666862	-1.42448	-0.56157	-0.992866	0.909602	-1.3898	-0.972067	0.147941	-0.870674	-0.653661	1.4419	1.23114	1.68738	-0.00814163	-0.825455	-0.863978	1.31673	1.20956	1.50256	1.5916	1.58152	1.53344	-0.837702	0.139329	-1.04102	0.455673	0.781149	0.396688	-0.93928	1.00699	0.548177	1.37441	-1.22568	1.02124	-0.851218	1.30981
1.0976	-0.27174	1.27672	0.560616	0.481704	0.77584	0.607711	1.20946	-0.342071	0.317128	1.3729	0.587987	0.646998	-0.0730336	-0.27398	1.33159	-0.0548243	0.246619	0.325064	0.437092	0.230062	0.358308	0.339809	0.591661	1.07289	2.24467	1.55961	-0.0432059	0.603577	0.55301	1.05418	1.03061	1.48024	1.25137	1.48764	1.75102	0.875999	1.45912	1.3318	0.610168	-0.0331988	1.3212	-0.114512	0.992168	1.11265	1.21648	0.523231	0.672047	-1.72105	-0.567568
0.0447538	0.283296	-0.0941375	4.13162	1.04128	-0.188616	-0.37798	0.449022	0.0543904	-1.09248	0.827753	0.741073	-0.248438	-1.22449	-0.587845	-0.857581	0.0765225	-1.33191	-0.66959	-0.897352	1.26748	0.436967	-1.04588	-0.594935	0.851213	1.92278	0.852095	0.200847	-1.11449	-0.325848	-1.00941	0.317844	-0.475654	-0.0298471	0.0860848	1.10116	1.02042	0.496769	-0.56005	0.323582	-1.51961	-0.255399	-1.27523	-1.60572	0.0290924	-0.834201	1.35364	-0.945743	-0.069984	0.384082
-0.671299	1.19931	0.0911497	1.85213	0.796221	0.0755006	0.0317578	-1.81985	0.668438	-0.243754	-1.3409	-1.08111	0.597244	0.669845	0.534159	1.02093	-0.018003	-1.19044	-1.48049	-0.149538	1.09413	0.341001	-0.777101	-0.163903	1.49595	0.755882	1.81013	-0.160042	0.38134	-0.208103	-0.769945	1.63046	-0.404954	-0.101879	0.122388	-0.207241	0.438753	-0.35735	-0.665313	-0.775087	-1.96781	0.527715	1.23965	-0.128252	0.276307	-0.319469	0.705353	-0.735463	-0.396262	0.2641
1.21179	-0.139853	-1.28359	0.565464	-0.534004	-0.745494	0.127074	0.313447	-1.49066	-0.415849	-0.741804	0.438171	-0.961319	-0.0119122	-2.36093	0.951604	0.0498794	0.991828	-1.47005	2.14195	-2.55012	1.32768	-0.240713	0.369443	-0.507939	2.34444	-1.29049	0.241843	1.51454	0.796396	0.209481	2.39525	0.160067	0.244067	-0.941842	-0.730156	-0.549805	0.653747	-1.11548	-0.25051	1.9005	1.03517	0.925051	-1.34456	-0.0150981	-0.154252	-0.0803737	-1.25171	-1.11992	-1.66114
0.211516	-0.0496373	0.855035	-0.679868	0.650571	1.26559	0.901638	1.33906	1.87022	0.398074	0.960038	0.650365	0.788857	-0.717788	-0.160043	-1.04658	-0.737703	-0.166744	-0.955421	-1.49143	-1.03586	-0.56555	-1.25187	0.54829	1.40461	0.746439	-0.775343	-0.399532	0.465158	0.282472	-1.30619	0.512393	0.0713813	-0.579603	1.3834	-0.0680882	-1.17533	-0.0490452	-1.31037	0.272704	-0.70289	-2.02224	-0.613797	-0.738854	-1.80605	0.00831027	0.345224	-0.923469	1.12431	0.680014
0.426189	-0.13385	-0.335762	2.16535	0.458223	0.37665	0.0649448	0.275817	0.491975	-0.201127	-0.0161579	1.17411	-0.448443	-0.489641	-0.543177	-0.209874	0.141392	0.082048	-0.0545489	0.641116	0.993663	0.301081	-0.856436	-1.16275	0.927993	1.86718	-1.46488	0.276547	-0.227318	-0.112432	0.00950006	1.50697	-0.464265	0.847896	0.0727195	1.26214	0.477208	0.141798	-0.101461	-0.564142	-0.523882	1.13784	-1.18283	-0.479793	-1.09798	-1.25387	1.02806	-0.359891	0.392262	-0.140536
1.17339	0.998237	0.0906611	1.68046	0.488818	0.391243	0.0655027	0.496092	-0.642574	-0.240451	0.261446	-0.708673	0.774172	0.871298	0.964963	-0.152702	0.487365	-1.1341	-0.0844918	-0.385485	0.832863	0.450134	-0.468521	0.192996	2.49151	1.55066	0.682868	0.404529	0.396959	0.275631	-0.445972	0.809358	0.136963	-0.762994	1.31085	1.76179	0.638516	0.174299	0.307108	0.602528	-0.553717	0.536984	0.371351	-0.708424	-0.131798	0.261245	1.05682	0.272629	-0.588702	0.0413958
0.592689	-0.402264	1.63061	1.70148	0.0818595	1.04514	-0.730961	1.54591	1.17008	0.496269	0.81018	0.77568	-0.759574	-0.443363	-1.69438	-0.14328	-0.590703	-1.07924	0.872199	-1.22456	-0.315884	0.473871	-0.048586	0.284565	0.761852	0.672177	1.94281	-0.285692	-1.22614	-1.1601	0.0685612	0.7351	1.01159	1.1809	0.36367	0.139525	-0.698614	-1.27371	0.140821	-0.248654	-0.477773	-0.103084	-1.50948	-1.24992	-0.240521	0.199582	-0.685069	0.285624	-0.0664296	1.38747
1.92853	1.07792	0.486132	1.05916	-1.08457	0.419185	0.0801564	0.794013	0.878497	0.0121807	1.04203	0.34704	-0.532609	-0.760641	-0.0146534	-1.26349	-0.159937	0.407553	-0.0233775	0.476513	-0.0379712	0.131901	-0.777579	-0.507511	1.71513	1.88597	2.03577	1.10897	-0.940687	-0.409605	-0.353637	1.01783	0.276764	1.04677	0.299187	1.19135	0.722047	0.258887	0.898997	-0.396747	-1.2831	0.776234	-0.177484	0.164873	1.02613	-0.630273	-0.28261	-0.739113	-0.410679	-0.592416
1.13165	1.53208	0.0823649	0.0962934	-0.020835	2.22233	0.513319	0.656524	1.2886	1.33038	0.736032	1.6424	-0.674496	-0.241401	-1.57004	-1.0995	-0.660146	0.133629	1.62886	0.315473	-0.236237	-0.0471225	0.721533	0.26226	0.251572	0.200988	0.860424	0.52629	1.04067	-0.349948	0.695246	1.76031	0.709385	0.793635	-0.0723092	0.450451	0.14524	0.676615	-0.106825	0.217016	0.962516	0.885896	-0.0892612	0.526752	-0.600158	1.54651	-1.30526	-0.101444	-0.132474	0.552081
-0.906172	-0.376572	-0.210826	-0.99349	0.0129485	1.23256	1.44081	0.411859	-0.384335	0.00540872	1.63761	1.59316	0.795157	-0.462814	0.776832	0.195125	0.749582	1.46757	1.3331	1.21867	-0.780225	0.0388471	-0.441736	0.696107	0.120752	-0.654554	0.198052	0.744435	0.933876	-1.11357	-0.724718	-0.809515	1.32651	0.371251	-1.04972	0.750168	-0.471611	1.10486	-0.241966	-1.25229	-0.106139	0.925614	0.00383363	1.01736	-1.4119	-0.818896	-0.71606	-0.975846	-0.735684	-0.904321
0.515854	-0.459715	0.12416	2.94207	0.382514	0.904361	-0.59525	0.65224	-0.481635	0.19398	0.0629765	1.51784	-0.290583	-0.759357	-0.28304	-1.25801	-0.15785	-0.00195468	-0.0484094	-1.77218	-1.378	-0.444601	-1.33856	-0.90353	1.54606	2.73615	2.16969	0.953679	0.161444	-0.809418	-0.556446	1.23084	0.83167	0.426139	1.15348	0.771203	-0.591711	0.0671905	-1.84943	-0.0317292	-0.2971	0.0317501	-0.749619	-0.111429	-0.827017	-0.403103	0.966571	-0.733297	0.399971	1.03738
-1.07278	-1.61835	-1.93654	0.442628	-1.16489	-0.209735	-2.27868	1.31865	1.03389	0.235046	-0.212261	-0.931656	0.0195759	-1.22999	-1.30347	-0.01414	0.0139788	-0.285962	0.887853	0.730535	-1.65775	-0.0705202	0.785871	0.803995	-0.135587	-0.367139	-0.289945	0.903069	0.984776	0.367443	0.761413	-0.775247	1.58577	-0.363408	1.45689	-0.556774	-0.780813	0.330959	2.03633	0.929657	0.174491	0.847328	0.0754385	0.149078	-1.15515	1.07168	-0.407465	0.280089	-0.118331	-0.709405
2.19874	0.629286	-0.719421	-0.471908	1.00309	-1.19325	-0.320133	0.876413	-0.263542	1.19015	0.00222951	-0.289646	-1.09995	1.24834	0.0892251	0.0622854	0.618164	-2.1666	-1.14049	0.00721687	0.406489	-0.418572	-0.00815565	-1.67774	0.446823	-0.989702	2.48933	-1.11385	-1.02062	0.189336	-1.01365	0.78942	1.58485	-1.2221	1.93583	0.936635	0.0314835	-0.848993	0.335524	-1.06944	-1.42579	-0.0439029	0.950039	-1.46113	0.190812	0.97374	0.218187	0.122403	-0.0849688	0.32233
0.50731	0.311806	0.0420643	1.62803	-0.58575	-0.532902	-0.963131	0.250126	1.50899	-0.983947	1.19874	0.446068	0.622988	1.01558	0.311382	0.315107	-0.121285	-0.345588	0.143651	0.24862	1.71684	0.989085	1.67527	-0.502966	0.467103	2.22403	1.77263	1.15673	-1.15857	-0.43426	-1.14499	-0.299848	-0.200699	0.491013	0.260465	0.82223	0.397247	-0.11289	0.670727	1.35799	0.225284	0.487001	0.166055	0.35037	1.76524	-0.373511	0.615798	0.800114	0.411818	0.14287
0.683826	2.94254	-0.977781	-1.24611	0.455525	-0.121698	0.972544	0.195608	0.21535	-0.0603787	-0.132994	-0.156845	1.59401	0.510125	0.68112	1.95964	-0.599852	0.671917	-0.141295	0.225558	0.494644	0.427846	0.0136404	-0.172326	0.252879	0.332605	0.36588	1.80799	-1.99324	0.503269	0.000651072	0.55365	0.129959	-0.331089	-0.443835	0.0879142	1.19389	1.90301	0.978973	0.460791	-0.258839	0.352381	-0.199324	0.475267	-1.17848	-0.236605	0.946813	0.145406	-0.589526	-1.54276
1.67948	0.936587	0.312584	-0.630879	-0.231865	0.75722	-0.244036	0.721225	-1.65567	0.309662	0.0936534	-0.195314	-0.617489	-0.994741	-0.58999	-0.0799419	-0.876358	-1.18684	-1.06532	-1.48251	0.0356091	-0.702816	-0.895718	-0.617489	1.34274	0.432544	1.26634	0.0193502	-1.16866	-0.686791	-1.01344	-0.230323	0.240306	-0.335584	0.0429946	0.35765	-1.02984	-0.155231	-0.971384	-1.38956	-1.77945	0.377762	-1.91691	-1.61075	-1.43715	-0.423261	0.274043	-1.25888	0.836166	1.52926
0.00714561	0.616523	-0.340944	0.0556386	0.410041	-0.934125	-0.375835	-0.379865	0.440384	0.0470915	0.135823	0.751953	0.965834	0.802784	-0.157473	-0.238293	-1.6072	0.576003	0.184158	1.83599	0.75362	-1.04747	0.708356	-0.235954	0.662684	-1.28878	-1.35375	0.911516	1.139	0.169689	0.0142886	-1.0444	-0.818445	0.232266	-0.23234	-0.00591326	0.286101	1.01381	-0.217841	2.13136	0.509134	0.063673	0.693539	-0.504666	-1.02925	-0.178694	0.138449	0.736623	-0.0828257	-1.42369
0.648382	0.994416	1.10423	0.185629	0.904023	-0.375187	0.546721	0.370961	0.689904	1.80074	0.751684	0.685636	0.218411	-2.0628	-0.66787	-1.09549	0.427468	1.92163	0.705894	0.377134	0.804995	0.638253	0.592781	-1.32817	1.77581	0.820258	0.0382447	2.13242	0.720708	0.0321051	-0.264118	0.343313	-1.24873	-0.533665	0.624207	-0.651707	-0.137475	0.74731	0.415639	1.03785	0.170021	0.147057	0.770936	1.10299	-1.27381	-0.683616	-0.991986	-0.322186	-0.220618	0.589659
-0.0889675	1.52988	-0.219338	-1.58671	-0.0541271	0.487118	-0.655519	-0.533146	-0.45233	-0.10992	0.416954	0.81994	-0.54268	-0.158876	-0.336532	1.30451	-0.0219037	0.375506	0.991389	0.643854	1.18345	0.537649	1.51225	-0.379348	-0.269696	0.649088	0.672402	1.1529	0.281344	0.287175	0.162668	0.445361	1.64029	1.27667	-0.484781	1.49995	-0.68316	1.98684	0.780403	0.387603	0.862865	0.972175	-0.38279	2.39108	0.588371	0.522561	0.809722	0.814391	-1.64755	-2.19545
-0.508513	-0.222478	-1.75111	0.0624069	-0.215985	-0.742104	-1.32012	-0.74499	0.947457	0.482562	-0.517089	-0.724498	2.18899	-0.0827806	1.34666	0.513431	-0.507101	0.354219	-0.490953	-0.665729	0.417392	-0.235177	0.305309	1.18914	-0.196731	-1.17626	1.337	-0.475409	-1.11428	-0.669096	-0.738456	-0.773146	-1.59513	-1.72054	0.00231785	-0.445406	1.09547	-0.0935256	-0.470829	1.66583	-0.664599	-0.39554	0.0315384	-1.04863	-0.708519	-0.246618	1.23345	-0.321534	-0.959777	-0.776641
0.994712	0.56154	-0.337769	1.45082	0.852559	-0.372526	-1.16125	-0.447763	0.988158	-1.41099	-1.21502	-0.749245	-0.0201777	-0.586395	0.322501	0.245031	-0.428819	0.661902	1.23391	1.46652	-0.52627	-0.0517418	-0.0769504	0.133238	1.23883	1.65523	0.443476	1.20902	-1.16724	-0.0311284	1.35201	0.342832	2.92426	0.156572	1.38658	1.39013	0.338565	0.275871	-0.0700386	0.322219	-0.0272495	1.1588	0.910856	1.53296	0.953005	-0.294416	-0.562787	0.79411	-0.704018	-2.02176
0.857378	1.35094	0.427909	1.22313	1.14362	-0.0198448	-0.388526	0.567412	-0.199414	0.660488	0.0961272	0.115123	-0.0855358	-0.0599812	0.293558	-0.133544	0.841563	-0.267105	-0.891463	0.608386	0.807473	-0.0168334	-0.480002	-0.00222812	1.72199	1.38802	1.73558	-0.214189	-0.00531481	0.961459	-0.737919	2.0668	0.152892	-0.266587	1.0851	1.18324	0.635376	-0.815261	-0.0174734	0.989061	-0.349994	-0.00832151	0.0743698	-0.407968	-0.581543	0.108192	-0.101303	-0.546657	-0.162308	0.281987
1.99629	2.11341	0.933396	-0.201048	-0.777328	0.548667	0.773018	0.802307	0.196482	0.970722	0.823064	-0.634108	0.344858	0.106525	0.329415	0.144896	-0.706157	-0.217281	-0.164609	0.512347	0.665902	0.250423	-0.686078	0.170003	1.53964	0.514606	2.5358	0.881762	-0.499084	0.438455	0.641968	1.14327	0.689126	-0.392519	0.387865	0.927076	1.48244	1.25926	1.97764	0.380715	0.115311	0.769674	0.577828	1.17281	-0.082097	1.43763	0.178494	0.495444	-0.454736	0.519753
-0.634037	0.297904	-0.0688783	0.466156	-1.03653	2.02712	0.10271	0.484123	1.11917	2.13785	-0.728388	-0.977339	0.991405	0.302783	0.651261	-0.358978	-1.03074	0.670091	0.39789	-0.315606	-0.674097	-0.440891	0.467092	2.1243	0.921698	0.110239	0.319945	-0.032053	-0.0692302	-0.814418	-0.42992	-0.648823	-0.258158	-0.337545	-0.697222	-1.32246	1.1432	0.89395	-0.511809	2.84301	-0.0349069	0.214776	-0.305039	-0.0235348	0.159502	1.10903	0.860687	-0.540246	-0.727954	0.0589328
0.0133522	0.147704	0.210643	1.24522	-0.378909	0.529597	0.394462	0.404103	1.7699	0.769227	-1.42891	0.153966	0.665116	-0.421674	-0.184873	0.886591	-1.26749	-0.505268	-0.824606	-0.318359	0.858081	-0.34529	0.125099	1.99419	-0.667855	-0.307057	-0.393604	-0.656622	0.305169	-0.872192	-0.542348	0.101121	0.0484955	-2.23483	-1.20519	-0.870255	-0.0972412	1.69869	-0.24089	1.47066	-1.25819	-0.995749	-2.13099	-1.01289	-0.480356	0.76887	-0.443071	0.599307	-1.14529	0.406767
1.07306	-0.0138539	0.892441	0.320097	-0.601147	1.05096	-0.0924024	1.05342	-1.01024	0.221584	0.597429	0.588389	-0.598879	-1.75663	-1.56211	-0.802741	-1.38572	-0.759618	-0.176222	-1.07033	-0.301024	-0.583898	-0.538921	-0.407331	0.0527159	0.209142	0.562307	-0.468039	-0.668803	-0.946055	-0.545246	-0.233544	-0.0532879	-0.0556357	-0.456061	0.715076	-1.17982	-0.319663	-1.11227	-1.43613	-1.59377	-0.624082	-2.21086	-1.02687	-1.46603	-0.513303	-0.788718	-0.689822	1.07846	1.82704
1.3304	0.542147	0.137413	-0.0285078	-0.4491	-0.0602776	-0.589486	-0.567758	0.637457	0.470186	0.937407	1.08565	0.599681	-0.0111788	0.745223	0.266193	1.13872	0.422505	0.086047	0.593662	-0.334397	0.45858	0.438214	0.346859	0.653949	1.30634	1.14325	0.272415	-0.952545	0.238593	0.973847	1.25859	0.690038	0.807427	0.806711	0.131394	0.623313	0.963873	1.08055	-0.274892	-0.0672146	1.60522	1.09887	1.80731	0.539327	0.701577	0.729163	0.450307	-0.20088	-1.82188
-0.2002	-0.0953608	-0.176241	0.588769	2.01401	0.965502	-1.72482	1.27996	1.03223	-1.21054	0.874792	1.40951	-1.45813	-0.224234	0.0758176	0.609981	-0.156793	0.649105	0.962893	-1.07031	-0.442038	-0.763324	-0.62357	-1.26779	-0.139023	0.891014	0.538364	1.42797	1.45504	1.02972	1.51239	1.68055	1.42737	1.01856	0.802381	0.0225786	-1.30262	0.17869	0.571014	-0.815803	1.09325	0.649731	1.41784	1.34438	0.306413	-1.98105	-0.00156056	0.747087	-0.633037	-1.3247
1.32426	0.548806	1.09149	2.9301	0.109451	-0.759883	0.002679	0.519957	-0.143947	0.491969	0.153367	0.858667	0.378752	0.111706	0.88311	-0.448382	-0.268046	-0.857141	-1.49013	-0.860205	0.0875344	0.133331	-0.243654	0.0875857	2.26977	2.52067	1.65131	-0.482042	-0.874386	-0.284292	-0.135622	0.320517	0.996322	0.792563	1.73396	1.19918	-0.0467701	-0.557301	-0.65475	-0.153809	-1.55229	-0.247497	-0.247548	-1.75366	0.55791	-0.103766	-0.0420413	-0.969636	0.860332	0.389767
1.40319	1.08039	1.76254	-0.384214	-0.822333	1.03549	-0.267828	1.0082	1.09125	1.12893	1.13099	1.66647	0.253743	-1.08796	-0.933603	-1.28469	-0.572075	-0.671972	-0.387852	-0.39102	0.570606	-0.426763	0.153096	-0.773616	0.727313	0.315132	-0.161304	0.641219	0.528001	-1.49475	1.08392	0.905256	1.80692	0.024038	0.394129	1.04354	0.784717	0.438089	0.0745686	0.353696	-0.232499	-0.0573102	-1.21356	0.835595	-0.0667581	0.495493	0.222869	0.355509	-1.78672	1.00345
2.07941	2.92316	1.71733	1.23752	0.653697	0.73544	0.00184368	1.40884	0.318644	1.19163	0.598965	0.651142	0.558597	-0.167627	-0.534518	-0.504024	-1.01666	-0.250997	-0.326907	0.352701	1.0559	0.369336	0.965114	0.279063	1.52567	1.20044	0.967757	0.899537	-0.571775	0.182302	0.230404	0.869184	-0.109095	0.191848	1.18783	1.73948	0.231005	-0.395577	0.228229	-0.396276	-1.38573	-0.491419	-0.253914	0.0599162	-1.35069	0.0186202	-0.612187	-0.0874042	1.11739	0.592062
-1.11194	0.280633	-0.0487495	-1.05611	-1.79413	-1.07298	-1.27735	-1.18137	-1.0203	-1.28733	-0.865225	0.122367	-0.695947	-0.397197	0.432776	1.04179	1.20811	-1.33704	-0.687423	-0.221997	-0.426015	-1.23308	-0.469328	-1.04414	1.36403	0.478712	0.0333671	0.852504	2.06632	-0.663847	-1.78755	-0.0963226	-0.0487116	-0.94056	-0.653709	-0.348619	1.20102	1.12545	-1.00456	1.12385	-0.566921	1.4189	0.615225	-0.152739	-0.22349	0.290789	-0.506838	0.494403	-0.913941	-0.751214
0.711771	-0.317619	-1.2606	-0.236034	-1.1955	-0.510797	-0.430037	-1.0249	-1.19745	-1.46245	-1.65559	-0.116228	-0.29778	-1.06882	-0.53788	-1.81158	-0.752848	0.552525	-0.184974	-0.25758	-1.26875	-0.207036	-0.7848	-0.294222	-2.38119	-0.930355	-1.0693	-0.516399	0.0783204	-0.957652	-2.48947	-0.00259718	-1.40624	-0.374896	-0.646095	0.630767	-0.341753	-0.202381	-1.01462	-1.28211	0.109298	1.63076	-0.544149	0.123872	-1.10697	0.021775	0.397603	-0.572758	-2.16145	0.209753
0.347982	-0.491093	-0.485216	-0.757357	-1.06948	-0.168722	-0.624156	-0.633963	-0.195476	0.0308974	0.189618	-0.0156449	0.722877	1.01429	0.54455	2.16012	-0.64937	0.241499	0.185523	0.728754	0.72319	0.862547	0.820195	0.822934	-0.356944	0.506893	1.0468	-0.0167839	-0.528845	-0.537635	-0.539322	-0.211891	0.726337	0.242594	0.166238	0.231743	1.79498	1.27678	1.54787	0.088195	0.256453	1.31562	-0.271467	0.812996	0.0146211	-0.0487888	-0.339754	0.841071	-1.6113	-0.797979
2.02084	1.92462	1.72126	-0.303778	0.600797	0.15855	-0.720952	-0.117502	0.647768	0.16788	0.777088	0.094415	1.93331	0.34962	1.04576	1.66852	-1.06109	-1.20122	-1.00693	-1.40382	0.247116	0.429561	-1.03796	-0.388451	2.41676	1.26832	0.452113	2.4945	0.11431	0.668182	-1.25247	0.55914	-0.300145	-1.83473	-0.705011	1.26832	0.886909	-1.02869	-0.0822589	0.623473	-2.02003	1.19997	-0.223504	-1.79954	-0.675724	0.0221118	0.517224	-0.977381	-1.73385	0.301612
-0.72083	-0.141361	-1.02308	-0.794368	0.722132	0.0675307	-0.0333162	0.378375	0.872463	0.0105635	1.00196	1.06951	-0.294825	-0.251102	-1.34199	-0.22525	0.683331	0.560503	0.0102225	1.50503	0.555811	0.995678	0.562917	0.0611068	-0.963353	-0.444621	0.852887	-0.0542837	-0.344548	0.25951	-0.676369	0.18094	0.942139	0.649746	0.730538	1.23096	-0.516233	-1.05796	-0.524353	0.904647	1.31774	0.511987	0.249215	0.297003	0.584899	0.205345	1.01974	0.221289	-1.28029	-0.693429
0.544728	0.927235	1.37066	0.761271	-0.494655	-0.257978	-0.0555024	-0.324342	-1.20939	-0.0775433	-0.289925	0.459652	1.2411	0.849246	0.716518	1.8951	-0.915579	-0.236232	-1.2685	-0.282542	0.795902	0.512915	0.107052	0.953625	1.50043	1.15046	0.242331	-0.14925	-0.305281	-1.38442	-0.690445	-0.644968	0.157228	-0.507246	0.554715	0.187511	0.375113	0.949249	0.0264863	-0.58016	-1.6593	0.69794	-0.185063	-0.176767	-0.840409	-0.345255	-0.638498	-0.390142	-0.548777	-0.538925
1.12347	0.943079	1.32726	0.63973	0.292086	1.29606	-0.360962	0.520814	0.524256	0.547154	0.723406	0.290946	1.47688	0.438689	0.451566	-0.490926	0.279795	-0.746106	-0.164731	-0.944341	0.282755	0.799487	0.605291	0.185184	1.90546	1.53507	0.502921	0.228605	-0.319206	-0.482571	-0.185799	-0.776496	-0.0467291	0.192131	0.698566	0.836824	0.510732	-1.54786	1.21351	0.656317	-1.47077	0.249734	-1.177	-0.374538	-0.366296	-0.626758	0.995348	-1.05194	0.161362	0.0482107
-0.584169	-0.362202	-0.227698	-3.66277	0.420119	0.0117025	0.131094	-0.043098	0.908528	0.458003	0.0703106	-1.31202	-0.806553	0.397782	-1.45133	0.431577	-1.17875	0.0681712	0.597928	1.46557	-0.195905	-0.20284	0.0272044	1.1553	-0.569864	-1.53555	-0.360307	-0.772757	-0.177983	-0.97362	-0.509452	-0.736641	-0.792864	-1.4838	-1.36093	-0.630221	0.154574	0.580577	-0.491012	0.575355	-0.432885	-0.715155	-0.949234	-0.34476	-0.404891	-0.130117	-1.67505	-0.720051	-1.53161	0.388562
2.24191	-0.424498	-0.73831	1.96568	0.220267	1.62082	-0.016552	-0.407584	1.86029	-0.168667	-1.2545	1.99328	-0.187664	1.06019	-0.750112	-1.00871	1.39382	1.75965	1.85363	1.4986	-0.858784	-0.410932	-0.410079	-0.48354	-0.100558	-0.447431	1.73976	-0.86728	0.0731645	-0.624817	-0.651414	2.51932	1.01451	-1.35681	-0.577453	-0.586488	-0.288386	-0.792636	-0.467765	-0.551112	-0.234292	0.0127151	-0.637506	1.70602	2.40388	0.130004	-0.160561	-1.424	-0.609894	-0.226334
1.63406	0.724773	1.07755	2.15919	0.230692	-0.247989	0.020332	-0.233648	-0.281279	-0.0291931	-0.126063	1.12011	0.216433	0.0236769	0.0672153	0.232361	-0.802542	-1.16304	-0.570361	-1.92208	0.66211	0.841772	0.35644	-0.197569	1.59712	2.44269	2.85686	0.862127	-1.18723	-0.211042	-0.265493	0.612239	1.18004	0.825042	1.25091	0.621252	-0.220115	0.490516	-0.122866	0.127083	-0.87407	-0.0165551	-0.782731	-0.757592	0.673342	0.582722	1.10586	-0.00339523	1.25528	0.876127
1.03442	0.708759	0.525582	0.821593	0.00927939	-0.291781	-0.53069	-0.721827	1.17667	0.204437	0.77841	0.326528	-0.137442	0.506496	0.00484367	0.0632522	0.759858	0.773289	1.14255	0.328323	0.644996	0.0839061	-0.117131	0.128701	0.790725	1.60293	2.73949	0.789967	0.555683	0.397595	1.5677	1.60213	0.255725	0.926248	-0.504914	0.921083	0.29275	0.680606	0.728458	-0.336765	0.576454	1.44442	0.362102	1.65579	0.336472	0.374337	-0.191488	0.871816	0.455354	-0.0475971
-0.355464	1.66718	-1.70145	-1.29148	0.246082	-0.668447	-0.332314	-0.550203	-2.28049	-1.05424	0.550341	-1.56985	0.299791	0.262889	-0.802023	0.629739	1.25304	-0.366759	-0.124337	1.18154	2.17922	-0.045301	0.190272	-0.249907	0.463533	0.832803	0.247708	1.43578	0.46472	1.47613	0.753011	1.4724	0.244457	-0.950312	-0.0615104	0.111311	1.56345	0.495445	0.601993	0.821424	0.120029	1.65374	2.37666	0.147737	-0.115257	-1.38054	0.776319	0.604488	-1.12468	-1.09102
1.23319	1.8101	-0.0907665	1.56267	0.933574	-0.0649215	0.153659	0.167457	0.0690966	-1.7347	0.48078	0.638785	0.671905	-0.362979	-0.0673329	0.190941	-0.582326	-0.896576	-1.32664	-1.93645	1.21343	0.846576	-0.194707	-0.675357	1.2542	1.78544	1.67746	0.607467	0.366523	0.494541	-0.269811	2.28549	-0.300305	-0.262763	1.27131	1.47791	0.728474	0.237595	-0.140619	-0.0999652	-1.43547	0.708626	-0.288662	-1.16391	-1.32868	-0.466759	0.479816	-0.0532914	0.80746	0.034243
0.931532	0.0430888	0.474627	1.04579	0.700932	0.805853	-0.0762849	-0.422396	0.461438	-0.195153	0.299165	0.0389131	0.973806	0.261186	0.00087482	0.646804	-0.562901	0.00188565	-0.845427	0.0369035	0.903073	0.233052	-0.140003	0.0189253	2.78419	1.84976	1.44654	0.795504	0.77986	-0.346572	0.089647	1.06414	0.693302	0.302197	1.16591	1.46237	1.11405	1.33537	0.611221	0.183148	-1.17975	1.78893	0.43198	0.994179	-0.572805	-1.04511	0.369766	0.0630887	-0.441903	-0.0405089
-0.857535	-1.26874	-0.0920857	0.463061	-0.936235	-0.213754	-0.160558	0.000954987	0.575062	0.213768	-0.280197	1.61536	-0.761557	0.406499	-0.283562	1.19104	-0.221526	0.833515	0.318773	2.11042	0.977883	-0.387872	0.414751	0.186182	-1.11174	0.30737	0.96907	0.0601069	-0.313178	-0.871475	-1.13524	-0.826531	1.309	1.69257	0.0431491	1.02982	-1.85366	-0.31932	-2.31745	-0.969483	0.773748	0.786059	0.0926604	0.0497453	0.27503	0.390877	-0.567998	-0.917755	-0.0182994	0.75161
0.657945	-1.95462	1.13611	1.20375	-1.31181	0.116524	-0.225184	0.630505	1.33845	1.05848	-0.134136	0.402745	-0.675451	-1.18736	-0.455465	-0.28985	-1.27765	0.0955395	0.49844	0.698606	-0.00211884	-0.841971	0.00817618	-0.505709	-0.519631	1.95961	2.61317	0.882319	-1.0096	-0.665666	0.953807	1.03936	1.8568	1.839	0.486086	1.57674	-0.891752	-1.101	-1.51369	-1.09842	1.1401	0.178525	-1.23069	0.278752	-1.54799	0.18781	-1.34661	0.648516	0.693612	0.837983
1.34729	0.395333	1.74885	2.15755	0.0126925	1.2124	-0.0040264	0.861495	0.833155	1.00092	0.491973	1.2116	-0.152971	-0.566431	-0.568651	-0.673629	-0.383441	-0.407081	0.109296	-0.535474	0.331451	0.304608	-0.138031	0.109275	1.66063	2.08055	2.00376	0.0355002	-0.0679878	0.274656	1.07259	1.25147	1.47485	1.29	1.97515	1.03849	-0.392199	-0.0940135	-0.036177	-0.226369	-0.320037	-0.237158	-0.529088	-0.043553	0.572971	0.978339	0.313156	0.119059	0.664419	0.69905
0.237847	0.475905	2.03328	4.29019	-0.477367	1.39274	-0.982305	-0.280581	-0.749866	0.976993	0.107001	0.728143	0.17743	0.0218503	-0.561739	0.823572	-0.00677071	-1.41376	-0.964191	-0.925713	-0.248708	0.647351	-0.454591	-1.58193	0.118531	1.14995	1.12375	-0.0487499	-0.340475	-1.21937	-0.66303	-0.183643	-0.339914	-0.256532	-0.760003	-0.543084	-0.868196	-0.101616	-0.699771	-1.35826	-0.217346	1.94235	-0.331681	-0.786334	0.578587	1.11584	-0.467974	-1.33374	0.621681	-0.937912
0.0826462	0.30566	-0.660042	2.42591	0.490649	-0.529875	-0.315444	0.320483	0.443983	-0.314287	-0.308525	0.542705	-0.109144	-0.281706	-0.983747	-1.01683	0.854269	0.0836908	-0.0752977	1.15094	0.734748	-0.340142	-0.862444	-1.53738	0.560743	1.18006	0.614069	0.504509	-0.321599	0.777343	-0.308892	2.75708	-1.22835	0.574688	0.52554	0.593797	0.345434	0.0511156	0.212786	0.175779	0.618048	-0.13816	1.6144	-0.187055	-0.746928	-1.79556	-0.750601	-0.304686	0.411295	0.0714684
1.07537	-1.14471	0.331394	-1.35528	1.00077	0.648206	0.0263791	-0.175604	1.31859	1.09309	0.398203	0.135447	0.257166	0.689081	0.521255	0.639402	-0.711355	-0.0771518	0.877822	0.419974	1.65008	0.580542	0.0625009	-1.05944	0.305725	0.696073	0.363628	2.02591	0.765599	-0.355002	0.230001	1.17446	0.951409	-0.0829634	0.352096	1.79629	2.31284	0.778892	0.147935	-1.76398	0.210204	2.09223	0.293451	1.45061	-1.61366	0.205889	-0.837501	0.378834	-0.471286	-1.91612
-0.430728	-1.75458	0.44231	1.87353	-0.107326	-0.139797	0.00794707	0.0843074	1.01319	-0.337139	-0.216274	-0.333334	0.94946	0.947195	0.384574	-0.982123	0.214399	1.29156	-0.588705	0.564934	-1.0694	-1.42091	-0.491304	0.411775	-0.355552	-0.227862	-0.363444	0.725958	0.463666	-1.68406	-1.37088	0.308385	-1.82126	-1.79477	-0.556117	-2.192	0.363472	1.80409	-0.350849	0.96866	0.280246	-1.60389	1.0227	0.66983	-0.684806	-1.13769	-0.567097	-1.35233	1.06369	-0.342519
0.488455	0.214831	1.16586	2.63904	0.712351	1.11709	-0.152667	1.27269	0.135479	-0.157898	1.00585	0.94066	0.0461321	0.324635	-0.548053	-0.477982	-0.147902	-0.0146582	0.0251312	0.417851	0.781004	1.08704	0.409818	-0.0574314	1.42307	1.66244	1.56155	0.217565	-0.428197	0.206152	-0.583565	-0.57155	0.882128	1.24153	1.45317	1.41677	0.229876	-0.235945	0.596546	0.517602	-0.382032	-0.105129	-0.68183	0.417851	1.14748	0.19931	-0.0503517	0.418747	0.224407	0.986225
0.784887	-1.41848	0.692889	2.05441	0.833363	0.0401115	-0.475973	0.116362	0.903734	-1.22892	0.672918	-0.484703	0.316232	-0.695106	0.481797	-0.0324322	0.319794	-0.304748	-0.0637649	-1.02375	0.222285	0.718003	0.107167	0.0365025	1.92317	1.76746	1.43701	0.878987	-0.0902932	0.838167	-0.313943	0.922073	0.1335	-2.04209	0.592673	0.718933	-0.88813	-0.360028	-1.33401	0.538932	-0.725588	-0.299967	-0.0868051	-0.547001	0.925244	-0.324523	1.40755	-0.332983	0.101484	0.64805
0.70508	1.04996	1.56841	-0.727733	-0.12318	-0.19372	-0.366208	1.30426	0.570797	1.00372	0.498179	-0.247802	0.122418	-0.203837	-2.41941	-0.535268	-0.790144	-0.308864	0.603097	1.40365	0.830175	0.899258	0.478967	0.335042	-1.1444	0.440069	-0.609509	-0.0337373	-1.03869	-0.863346	-0.395736	0.0299133	0.647444	0.247222	0.30504	0.484508	-0.392583	0.139898	0.852905	-0.704802	-0.389047	-0.0510352	-2.05752	0.0382251	0.463109	1.21157	0.713865	1.1462	0.454506	0.811055
0.460325	-0.406687	-0.46842	-0.589801	1.7249	1.12471	0.888043	-0.0199415	0.527431	-1.01322	0.374306	0.693347	-1.35704	-0.387048	0.68917	-1.45306	0.318539	1.17239	0.562587	0.153101	-0.773911	-0.144989	-1.68763	0.604038	0.264169	0.671114	0.223193	-0.0777455	-1.22367	0.789841	0.816197	0.901643	-0.221644	-1.15665	-0.567826	-1.42739	-0.781145	1.13341	-1.29736	-2.53486	-0.02423	-0.607006	-2.01918	1.00382	0.730435	-2.03554	0.0215711	0.912496	0.757099	-0.571637
1.71534	0.740165	0.027591	0.0944443	-0.440595	-1.57891	-1.72701	0.521434	2.07793	0.754713	1.20174	0.760799	0.530491	-0.0620469	-0.523539	-0.178687	-0.0827369	0.463341	0.615077	1.62742	0.11863	-0.525478	0.114469	-1.0559	0.686742	0.985092	-1.83185	1.36224	-0.199377	1.19604	1.11189	1.90788	-1.76767	0.340106	-0.1999	0.426688	-0.4521	-0.437552	-0.31453	1.01559	-0.162426	0.555271	-0.562273	-0.028507	0.236232	-0.606497	0.983167	-0.638622	-0.291533	-0.391035
0.100626	-1.65168	0.838388	2.39402	0.150446	2.12704	-0.673661	-0.593549	1.90347	0.777884	0.272288	1.55194	-0.200328	-0.586439	0.106853	-0.825671	-0.466728	-0.183185	0.639363	-0.0328057	-1.2984	-0.469961	-1.86381	-0.939952	-0.268204	1.67195	0.571256	-1.88601	-0.65306	0.0385277	1.29435	0.749796	0.87977	0.957033	1.31681	2.21624	-1.22407	-0.32604	-0.333716	-0.254366	-1.36069	-0.927869	-0.703532	-0.385442	0.173134	0.609796	0.37919	0.20597	-0.238825	0.861301
-0.517635	-0.752999	-0.258177	0.20277	-0.317768	0.614657	0.43907	0.716409	0.467295	-0.182802	0.390798	-0.334165	0.451065	-0.199787	0.280191	0.498062	-0.0791272	0.319488	-0.497065	0.0283075	0.245591	0.0915935	0.0164362	0.897291	0.546904	0.661035	0.13865	-0.0349932	0.249673	0.213502	-0.193273	0.577716	0.107253	-0.2587	-0.0927077	0.673324	0.743247	0.681115	0.782635	0.18138	0.0228888	0.605893	0.0641092	0.621401	0.364835	0.085649	0.0907153	0.547289	0.500171	-5.66592
-1.07483	0.843476	2.07419	0.350122	0.243313	1.41379	-0.754771	0.260244	0.664697	0.216948	-1.76896	0.498824	-0.640014	-0.497164	-0.183425	1.12344	-1.30324	1.00065	0.764818	1.01201	1.42931	0.9416	0.674713	-0.302035	-0.699801	-0.427715	-0.0252026	-2.13805	-0.62834	-1.77565	-2.13924	0.658307	-0.391106	0.115551	-0.568256	-0.0100576	-0.201248	-0.748084	0.00391155	-0.5202	-1.02038	1.20306	-0.475034	-0.389547	-0.0491173	0.175862	0.650869	1.05124	-0.65523	1.22936
0.793918	-1.41525	0.109243	-0.110484	0.526407	0.231723	0.703969	0.688682	-0.281884	0.112315	1.08194	-0.436195	-1.55674	0.536934	0.844533	0.405401	1.04268	0.618726	-0.087695	0.633065	1.08218	0.341362	-0.0442842	1.00817	-0.309821	-0.343083	0.356706	0.704993	0.814206	1.17842	-0.320395	-0.239904	-0.0167433	0.349315	-0.389944	0.125141	0.153336	0.149544	0.59937	-2.06306	0.270004	0.81096	0.472597	-0.194943	-0.859929	0.542931	-1.8895	-0.0617326	-0.38152	0.0679735
0.312646	-0.340638	-0.043654	2.66165	-0.0585071	0.620192	-1.0858	-0.152616	0.155682	-0.0157649	-0.343429	1.73689	-0.0810108	-0.467209	-0.309455	-1.28107	0.0842318	-1.36496	-0.396888	-0.512993	-0.667925	-0.0383882	0.0749255	0.127225	1.16709	1.28983	1.49399	-0.866885	-1.08787	-1.36233	-0.244275	1.11438	0.476951	0.595124	0.442194	1.09216	-0.136478	-0.669802	-1.63633	-0.345903	-0.63853	-0.475511	-1.27545	-0.659617	1.44144	0.734731	1.25981	-0.173237	0.532382	-0.203159
-0.424247	-0.0818779	0.302002	0.698847	0.810047	0.661734	0.272447	0.161119	0.361293	-0.171825	0.332057	0.223608	0.388885	-2.39434	0.792295	0.400255	0.510715	0.540785	0.0680528	0.504934	0.731162	0.532675	0.0436859	0.528319	0.321476	0.459562	0.411303	0.735637	0.46036	1.25281	-1.64805	0.394546	0.259649	-0.0846527	0.481676	0.320954	0.166167	0.181336	-1.9887	0.546636	-0.0220922	0.643324	0.290997	-3.31662	0.745138	-0.212906	-1.58027	0.0503636	-1.90732	-1.29644
0.554569	-0.373444	1.6647	1.42871	-0.338408	0.86531	-0.701832	1.12303	0.539387	0.885974	0.384313	1.63046	-0.274711	-0.0512677	-0.219772	-0.44152	-0.574438	0.539728	0.00647664	0.584414	-0.0668311	1.29327	0.962761	0.402682	1.06447	2.13332	2.75071	0.482024	-0.845763	-0.648719	0.269213	0.376405	1.94869	1.69718	0.153003	1.52629	0.115412	0.53624	0.605298	0.329504	0.454774	0.0683409	-0.846996	0.322659	1.74455	1.4515	0.270787	0.583101	-0.459509	0.233577
-0.532618	-0.812681	0.253978	1.15624	-0.192361	0.892174	-0.824499	0.65025	0.00352849	0.0999806	-0.776233	0.732462	0.595808	-1.07678	-0.738021	0.0144682	-1.03278	-0.125413	-0.2323	-0.831209	0.876215	0.57398	-0.114518	-0.106498	0.497438	0.201994	0.350269	-2.11878	-0.387058	-0.712856	-0.567223	0.648289	0.140337	0.247919	0.131826	1.29074	-0.265024	0.111989	0.384573	-0.356559	-0.911548	-0.345553	-0.768637	0.206941	-0.246913	0.0603855	-0.0360227	0.237784	1.86948	0.930006
0.661926	0.542174	0.722001	-0.656418	-0.815026	1.11445	0.229177	0.397867	1.06226	0.836734	0.246725	1.11511	-1.16328	-0.674683	-2.0557	-0.114842	-1.46421	0.473194	0.854419	0.927085	-0.794052	-0.0957948	-0.0167824	-0.368129	-0.70537	1.77858	2.96576	0.620451	-0.26594	0.541439	1.4718	1.1635	2.28075	1.55653	-0.445002	0.417725	-0.417864	0.485157	0.595317	-0.0387947	1.48856	0.330572	-0.360986	0.784706	0.607035	0.622853	-1.22082	0.620285	0.377459	0.130858
0.462799	-0.814258	-0.670102	0.283728	0.012677	1.04747	-0.0247886	0.38641	1.24435	0.165003	-0.110234	-0.0474191	-0.558316	-0.191041	-0.307321	0.236855	1.66289	0.41648	1.34991	0.909168	0.202243	-0.856237	0.689908	-0.886817	0.159758	-0.0396238	-0.513863	2.20699	0.514417	0.910602	1.27659	1.1643	-0.509725	0.715512	-0.463887	1.95915	-0.086646	-0.036395	0.193057	0.653578	1.60804	1.27982	0.898519	1.71027	-0.0239033	0.310319	-0.122952	0.438884	-0.569619	0.433033
-0.533685	0.222619	0.293181	0.732724	-0.870015	-0.404304	-1.57062	-0.306706	1.55076	0.237179	-0.176205	1.00309	-0.327504	0.250415	0.406773	-0.439205	-0.495869	-0.272419	0.223233	-0.924535	-0.0132486	-0.0832066	-0.169207	0.0194011	1.16257	2.16297	2.14299	-0.166497	-0.467313	-0.871848	-0.0483056	1.07227	-0.366138	-0.173193	1.61974	1.01561	-0.364091	-0.487186	-0.1829	-0.529806	-0.650395	0.528083	0.396607	0.503143	0.550821	0.406159	0.517148	0.0327338	-0.220813	-0.687898
-0.406016	-0.0437485	0.325538	1.98879	0.12503	-0.556792	-1.1857	-0.397145	0.842638	-0.916189	-0.362243	0.999768	0.454912	-0.11479	0.370901	-0.0651004	-0.26512	-0.0757805	-0.126126	0.231731	0.188614	-0.0476704	-1.05933	-0.35046	1.61885	1.87075	0.877674	0.150094	-0.741191	-0.807864	-0.793346	1.60587	-0.665293	-0.475862	0.869906	0.97877	-0.602551	-1.25242	-1.18774	-0.132969	-1.03382	-0.210187	-1.21416	-0.0286077	-0.627084	-0.232692	0.294785	-0.492677	-0.00628796	-0.388232
1.94169	1.53414	2.25557	1.77078	-0.931794	-0.142122	-0.725786	-1.58889	2.75104	-0.548384	-0.329107	0.436654	-0.0250132	-0.245649	0.187331	-0.667836	-0.945758	0.640863	0.533881	0.744427	-0.495009	-0.403923	-1.39076	-0.531279	1.69104	1.69515	1.15594	1.65528	-0.393983	-0.231021	1.51935	1.36597	1.1136	0.91209	0.540964	-0.281299	-0.797117	-0.192788	-0.0319016	0.446908	0.254714	0.53424	0.311522	-0.739444	0.53103	0.208929	0.289103	-0.394378	-1.05125	0.568435
-0.256935	0.65698	0.866216	-0.495317	0.129554	0.643371	0.586626	-0.777683	-0.215376	0.290175	-0.235573	-0.507204	-0.322674	-1.00148	0.251524	-3.9018	0.504294	0.0706586	-0.530656	0.376171	0.304986	-4.60563	0.0949295	-0.732165	-0.0515684	0.565457	1.01562	-0.579747	-0.352699	-0.117308	0.117485	0.0771431	-0.460265	0.316276	0.912785	0.340088	0.406198	0.436914	0.644857	0.0631354	-0.0383428	-0.733101	-0.326646	-0.0523481	0.672997	-0.237611	0.614974	0.0242946	-0.0762621	-0.0205295
0.816901	1.00522	-3.36123	-0.171527	0.260623	0.964845	-0.46785	1.02232	0.282797	-0.0907344	0.627833	-1.06242	0.53214	-2.15263	-0.194608	-2.00449	1.16272	1.22468	0.300922	0.459087	0.414506	0.532808	-0.507714	1.36428	1.38293	0.0662909	-0.681882	1.80603	0.85189	0.429249	0.767641	1.61123	-1.95747	-0.569362	-0.504804	0.0365656	1.06789	1.28723	0.422523	0.554427	0.734654	1.0079	0.570512	0.453943	0.0228052	-1.67735	-0.16693	0.605936	-0.385206	-1.80866
1.17187	0.93939	0.712296	2.72633	-0.178576	-0.0354289	-0.372221	-0.769943	0.988346	0.27519	0.988711	0.760251	0.76124	-0.207222	1.42662	0.131725	-0.202783	-0.0928972	-1.05267	0.0417254	0.078825	-0.118329	-0.666062	0.0259838	1.40329	2.85158	1.76304	-0.843035	-0.346048	-0.428959	0.338027	1.21236	1.10995	1.16742	1.29101	1.72496	0.142286	0.760569	0.242776	-0.636298	-0.868337	0.246603	-0.677659	-0.505372	0.313773	-0.228521	0.386241	-1.06322	0.466363	-0.0256801
2.78038	1.08592	1.64637	1.63269	0.127185	0.786735	-0.531236	0.377991	0.861924	0.732772	1.01396	0.395165	0.352834	0.380793	0.0931178	0.730816	-0.715863	-0.606909	-0.195424	-0.950704	-0.363138	0.864141	-0.123863	-0.415448	1.90077	2.78181	2.63555	1.05238	-0.161538	-0.270714	-0.418311	0.131841	1.43959	1.21292	0.802055	0.970576	0.57441	-0.302785	0.529801	0.195682	-0.789843	0.892987	-0.937601	-0.275048	-0.257712	0.388916	-0.413916	-0.418311	0.256398	0.216969
0.283583	0.752712	0.507975	-0.039808	0.562268	0.926793	-0.630031	1.13617	0.477248	0.90866	0.471879	0.556426	-0.510752	-0.80869	-0.253894	-1.02103	0.695743	0.552203	0.957111	0.74019	0.418919	1.31307	0.252978	0.400909	1.22594	0.623605	-4.57163	0.0686639	0.577393	-0.397243	-0.0583227	1.04455	1.54304	1.77874	0.895396	1.06106	0.693837	0.914339	0.798732	0.330868	0.43929	1.20476	0.444327	1.34458	0.144333	1.56215	0.564634	0.555211	0.42331	-0.919455
1.42233	0.67153	1.05667	0.701376	-0.343802	1.29991	-1.34024	0.78654	0.343143	0.844341	0.724974	0.912766	-0.141183	-0.663228	-0.413871	-0.982997	-0.818039	-0.209799	-0.347547	-1.41478	0.471413	0.620588	-0.340497	-0.0804775	1.48774	1.10736	0.717656	-0.854917	-1.1218	-0.60386	-0.671081	0.239961	0.534278	0.591239	1.81177	1.05241	-0.229232	-0.554676	-0.670126	-0.802963	-1.41531	-0.605809	-1.08408	-0.624897	1.04971	0.321646	-0.280422	-0.4535	1.34628	1.07029
1.14436	0.463493	1.22417	2.1093	0.159156	0.648058	0.0863396	0.591731	0.978592	1.26162	0.8378	0.897906	0.214862	0.190219	-0.825534	-0.198609	0.151623	-0.569991	-0.110106	0.170339	0.163142	-0.0949116	0.201349	0.294667	1.13792	1.32523	-0.124033	-0.0634864	0.216829	-0.171326	0.82219	1.37671	0.941808	1.33478	0.953224	1.64937	-0.141247	0.067469	-0.00363882	-1.03541	-0.258379	0.798635	0.364429	1.25024	-0.827708	-0.378566	-0.449596	-0.61089	0.800136	1.11695
1.42688	1.0681	1.46588	1.88479	0.339393	0.623629	0.679245	-0.423392	0.508271	1.56912	0.96711	1.53503	0.847776	0.200105	0.358721	-0.291355	-0.428491	0.106517	0.411352	-0.796744	0.0923908	0.222763	-0.766041	0.40689	1.65054	1.61591	0.613768	0.189656	-0.000261942	-0.242306	0.989525	1.35173	0.0527159	0.54049	0.762926	0.866262	0.548245	1.01336	0.424889	-0.0086441	-1.43819	-0.674071	0.168073	0.538825	-1.05497	0.467015	0.713924	0.0817541	0.828103	0.24704
0.177475	0.616044	-0.255789	2.27048	0.347828	1.29449	-0.245617	0.257961	0.898655	2.20226	0.13475	0.346559	2.51746	-1.44943	-0.825931	0.174376	-0.491771	-1.67559	0.0730903	-1.02686	-1.38557	0.94046	-0.555559	0.275664	-0.289395	0.279982	0.887732	0.17011	0.286376	-1.28953	-0.288736	-1.5031	0.38869	1.27102	1.07156	-0.860816	0.341993	-1.73119	-0.219529	1.68741	-0.852916	-0.540452	1.16925	-1.55364	-0.368578	0.459385	-0.193409	1.68355	-0.999963	1.29771
-0.100325	1.19489	0.678698	2.82261	0.662805	0.719591	-0.209608	-0.394332	1.63597	0.404813	-0.648027	0.00832125	0.414753	0.325752	-0.789003	-2.1154	-1.57354	0.0560673	0.0310726	-0.526592	0.693117	0.29473	-1.11513	-0.766343	1.20807	1.06093	1.91662	-0.701415	-2.23937	-0.068949	0.335141	2.66602	-1.05314	0.664339	0.564959	0.549384	0.375619	-0.820923	-2.07595	-0.416283	0.142757	-0.88271	-1.29703	-1.2347	0.509964	0.780131	0.594538	-0.108498	0.416513	0.550955
1.76412	0.882069	1.50159	1.51304	-0.42252	1.07239	0.305415	0.558051	0.222349	0.678409	0.627494	0.540296	0.672663	0.179487	-0.069518	-0.307943	-1.18047	-0.368333	-0.862017	-0.631093	-0.540123	-0.0387093	0.513663	0.260983	2.40953	1.89055	1.61299	0.186101	-0.544676	-1.07308	0.164214	0.398315	1.15807	1.49709	1.83209	1.01016	0.758624	0.653899	1.22743	0.265904	-1.15481	-0.162935	-0.556588	0.25836	0.516839	1.26326	-0.128986	0.29773	0.259097	-0.153689
-0.186696	0.807921	1.20847	2.85814	0.0844387	-2.25659	-0.738729	-0.00534239	1.19759	-1.08007	0.539772	0.341604	0.108232	-0.390712	-0.912978	-1.58799	0.0820139	0.411193	-0.196886	-0.377625	1.02923	0.590952	-0.432166	-0.352806	0.750054	2.23454	1.43674	-0.661054	-0.996171	0.554027	-1.44254	0.350385	-0.994022	0.113697	0.91677	-0.10074	-0.595566	-0.939526	-0.942325	-0.486484	-0.821182	-0.59356	1.19707	0.312711	0.241438	-1.91937	0.244433	-1.8738	1.59973	0.127069
0.955658	0.349917	0.472452	0.41073	0.336452	0.587912	0.964638	0.0189383	1.10389	0.810665	0.902959	0.624784	0.316756	-0.516141	-1.10878	-0.187176	-0.554428	0.923617	1.5362	0.548571	-0.138346	0.762769	0.196092	-0.0125425	-2.86415	0.371497	-0.477109	0.303424	0.300703	0.0790823	1.06793	-1.63415	1.62044	-2.00228	-0.418925	0.234272	0.989114	-1.99569	0.375208	0.568361	0.675054	0.446577	-0.309536	1.11115	-0.827592	-0.20483	-1.31132	0.356258	0.767122	-2.31103
1.69851	0.846813	1.41778	-1.0275	-1.33702	0.270615	-1.12003	0.593504	-0.31317	0.251503	0.992389	-0.713915	-0.264107	1.03778	1.62288	0.603639	-1.10382	0.142232	0.0162371	0.895568	-1.11566	-0.0590994	-0.258117	-0.0267621	0.72319	1.48373	1.76109	0.35408	0.438848	-1.38225	0.0181557	0.926133	-0.0316097	-0.258117	-0.990114	1.06442	1.00214	-0.557808	0.348397	-0.804834	-0.367534	1.05374	-0.78701	0.059002	-1.12541	1.55523	0.252498	0.688407	-1.6503	-0.359479
1.00202	1.28972	2.1098	1.77122	0.313892	1.36384	0.511194	1.04206	-0.258926	0.444593	0.41372	0.955306	1.0979	-0.098757	0.6451	0.090845	-0.519331	0.725662	0.0336306	-0.116554	0.688346	0.974024	0.768803	1.01679	1.55119	1.26411	0.80269	0.598502	0.638945	0.136445	0.412764	-0.0868266	1.7552	0.833634	0.986102	0.551462	1.48691	1.44716	0.372279	0.689597	-0.327888	0.819195	-0.120609	0.878538	0.315002	0.568886	0.691149	-0.462862	0.0832918	0.574964
-0.387834	-1.00425	1.16393	1.98173	-0.217389	1.10045	-1.08436	-1.08546	1.15881	0.864923	-0.195947	0.795728	1.01602	-0.601445	-0.89598	-0.655012	-0.942027	-0.0730416	-0.974922	-0.998975	1.12029	1.1765	0.751421	-0.651313	-0.442847	1.53508	1.60013	1.05634	-0.56616	-0.807207	1.36388	-0.0393356	1.34309	1.17259	1.10372	1.15775	-0.765056	0.991219	0.960405	1.07293	-1.21737	1.48226	-0.884471	0.745349	-0.876853	0.920268	-1.1419	0.718387	-0.513657	0.954338
-0.079612	-0.372788	1.40136	2.51562	-0.99681	1.20447	-0.575001	1.12246	1.91736	1.70259	0.0044729	-0.0563117	-0.812349	-0.00333114	-1.19349	-1.66181	-0.943714	0.0681485	1.05824	0.731888	-0.564306	-0.511144	0.330354	0.499363	0.792857	-0.184472	0.74867	-0.410208	0.405985	-0.00802045	0.535655	1.31118	-0.19814	1.52347	-1.18	0.152461	-1.17691	-1.25117	-1.2483	0.633795	1.05613	-0.126346	-0.856222	0.882604	-0.896076	0.559407	-0.723415	-0.163069	0.0283626	1.92277
-0.668141	1.10811	0.363592	-0.155382	1.13746	0.183063	0.521876	-0.0116071	0.211923	0.208514	0.273433	0.0385594	0.284543	0.16257	0.812413	1.01626	-3.51928	0.330594	0.326933	-0.143238	0.0154073	-0.055178	0.534581	0.188244	0.336324	0.802346	0.479054	0.714846	0.205307	0.102686	0.575376	-0.31141	-2.09615	0.498978	-0.259366	0.599162	0.389201	0.203238	0.464472	0.369058	0.32362	0.92848	0.467658	0.818027	-2.77468	0.367168	0.237669	0.67116	0.458245	-3.13373
1.0551	0.827325	-0.484903	1.09986	0.61338	-0.145201	0.789596	0.699337	1.14003	-1.43197	0.859379	0.218337	0.936069	0.565298	-1.56211	0.656137	1.14003	-1.43221	0.78999	-1.19215	0.595392	0.694553	0.669299	0.743848	1.12782	0.858378	-1.0694	0.743575	-1.45394	-1.15371	1.15182	0.83199	-0.56695	-0.399815	-0.525816	-0.930723	0.76886	-1.62441	0.532868	0.897369	0.96407	-1.06632	0.618663	-1.65774	-0.839918	1.03695	-0.964779	0.638914	-1.77717	-1.1514
1.20747	1.10116	-0.876115	-0.17781	1.94455	-1.48392	1.36123	-0.495099	-0.799595	-1.36866	0.14177	-0.486206	0.739989	0.764429	-1.7041	0.0879935	0.680582	-1.14366	-1.10258	-0.104692	-0.759853	-0.511599	-0.489599	-0.0212029	1.69722	0.932036	0.517286	0.0549408	-0.617228	-1.26386	-0.225072	-0.0875882	0.423671	-0.71538	-0.970875	0.113666	1.1079	-0.342252	0.894349	0.225302	-1.65656	0.632209	0.264546	0.0252371	1.55543	-0.0766318	1.18597	-1.54993	-1.03528	0.154834
0.502138	-0.617993	1.71089	0.377462	-0.749704	1.63267	0.296494	1.51737	0.742827	1.05632	-0.485637	1.05906	-0.414538	-0.372012	-0.185033	-1.9234	-0.235924	0.49721	0.661241	0.506434	-0.73253	-0.206289	-1.29846	0.374992	1.44795	1.943	1.17333	0.0604502	-0.154405	-0.356947	0.892424	0.818223	1.22422	0.843293	1.40234	1.86837	0.928195	1.27322	0.860748	1.24499	0.433643	0.614782	-0.336537	1.38354	0.196324	2.49683	0.620757	0.53713	-1.03066	-0.139339
0.593783	1.40081	0.232527	0.725726	0.571317	-0.0994363	-0.021066	1.11757	-0.553725	0.787141	0.163502	-0.47713	1.51711	0.717328	1.46629	-0.806333	0.0356196	0.703568	0.823999	-1.37932	0.652401	-0.398759	0.681492	0.218812	0.453562	2.27912	0.9401	0.0248223	0.969943	-0.612501	0.0857637	0.68571	-0.455016	0.322055	-1.46159	1.00506	1.63888	0.932017	0.300528	1.04846	-0.300877	0.879745	0.699711	0.204383	-1.95695	-0.277185	-0.369789	-1.28449e-05	-0.232996	0.127825
1.70755	0.911281	0.356529	1.60626	0.735087	0.394742	0.477923	1.14748	-0.0600843	-0.239294	1.32641	0.874053	0.8964	0.307499	0.374206	-0.585242	-0.984671	-0.221774	-0.994661	-1.85995	0.334506	1.2809	-0.0450987	-0.373422	0.726364	1.02246	0.623412	-0.0724938	-0.621266	0.1374	-0.349702	-0.165717	0.1525	1.16203	2.29102	0.370258	0.373054	0.53442	0.665364	0.189834	-1.7838	-0.507779	-0.623078	-0.120812	0.0721266	-1.11919	-0.170335	-0.278879	1.2172	1.34437
0.0602838	0.337731	-1.78812	0.379063	0.315402	0.464927	0.217226	0.663801	0.939592	0.116021	0.642434	0.306	-0.347522	0.0619979	-2.82608	-0.153231	-1.46765	0.688746	0.633624	0.982503	0.506883	0.285529	0.115963	0.444032	-1.29478	0.388025	1.21898	0.322017	-0.0758904	0.235176	-2.30361	0.0343346	0.644308	0.779207	0.0183856	0.163414	0.166375	0.252188	0.26812	0.346828	1.0312	-0.00752002	-2.16898	-3.10558	-2.00401	0.0361325	-0.46071	0.0405877	0.664028	0.370785
0.462055	0.954922	-0.971652	-2.46373	-0.571579	-0.155123	1.23609	0.259726	-0.952012	-0.411936	0.21752	-0.707836	-0.0448725	-0.444946	0.173926	0.468464	0.220725	-0.34431	0.0347439	2.05179	0.242513	-1.06661	0.422949	0.549181	0.226349	-0.851507	-0.677114	0.555818	0.712082	-0.494067	0.552063	-0.109931	0.166696	-0.721162	-0.464542	-0.0629143	0.357847	0.759195	-0.176283	-1.02009	-0.406984	0.937893	0.731861	0.730263	-0.611732	-1.6744	-0.157831	-0.740121	-0.340642	-0.552585
1.03808	0.749485	0.656687	0.412527	0.642066	0.801441	-1.58475	-2.68808	1.00357	0.129956	0.380781	0.62612	0.756847	0.647832	-1.51361	0.617327	0.530323	-1.48213	-0.832752	0.590375	0.473326	0.823647	0.734488	-1.44786	-0.926612	0.583198	0.426902	0.817959	0.0118399	0.742832	0.749031	0.727312	0.573126	-0.949754	-2.10215	0.652145	0.603345	-1.28277	0.583384	0.795556	0.156682	0.783293	-1.99612	0.520879	-2.08396	0.775107	-0.0109567	0.358921	0.708536	0.87302
0.569637	2.29702	2.18663	1.33694	0.521969	1.05589	1.27305	1.07426	1.72493	0.828893	0.493174	-0.687673	0.472502	0.900321	0.204294	-0.206265	-0.0235281	0.692985	-0.0860971	-0.203337	-0.92234	0.296693	0.19012	0.711168	1.27637	-0.165255	-0.162905	-0.619137	0.878324	-0.375817	-0.0918691	-0.649591	-0.268256	-0.41747	-0.44357	1.28268	1.27804	0.582543	0.656908	-0.848908	-1.08225	-0.519642	0.253482	1.10521	-0.55308	-1.30978	-1.03747	-1.2976	1.05192	0.831439
-0.576451	-0.217846	0.839293	-0.722419	-0.0333947	1.49304	0.184085	1.3117	-0.704548	2.87896	0.536177	0.586265	0.204513	1.0748	0.529657	0.759908	-0.382944	-1.08207	0.632087	0.227041	0.321178	0.27328	0.992852	0.151152	-0.36519	1.84494	-0.572478	0.17139	-0.687506	0.330875	0.280167	1.22912	0.373614	0.283399	0.992063	0.232504	1.22376	1.34891	1.12696	-0.0683449	-0.716938	0.744213	-0.258201	-0.0182163	-1.05843	0.0241855	0.675618	0.5467	-2.58703	-1.16096
0.403394	0.263676	0.523876	0.542436	0.0350476	1.0335	0.806425	-2.67813	0.538901	-4.47537	0.330843	0.596344	-1.0868	-2.71422	-0.240342	-0.387134	0.921076	0.757071	0.903651	0.947786	-0.122214	0.00757943	-0.289933	-0.367604	-0.260689	0.957793	0.616786	0.845024	0.820193	0.85438	0.714982	1.29043	0.512556	0.542118	0.0250996	0.0473015	-0.2078	-0.567676	0.0720508	-0.0893984	0.733637	0.685397	0.172921	0.24734	-0.364364	0.146066	-0.334719	-3.01186	-0.267598	-1.0972
0.0541499	0.167878	-0.610641	-5.15898	-0.621514	-0.0951791	0.74374	0.118661	-1.40078	-0.354345	-0.500965	-1.8004	-0.108915	-0.390135	-0.297778	0.156412	0.361785	-1.89329	-0.961452	-0.911705	0.214351	-1.03129	-0.323848	0.189867	-0.147011	-3.20976	0.340943	-0.128355	-0.199407	0.357674	0.583788	0.0263623	-2.08175	-1.00827	-0.158537	-0.569123	0.0391065	1.10835	0.0306638	0.400285	0.252477	-0.931139	-0.026343	-1.1724	-0.59968	0.4842	0.634402	0.549893	-1.21255	0.820151
0.225281	0.378664	0.477003	-0.731528	-3.38166	-0.520009	0.02057	0.730368	-1.23399	0.118044	0.022154	0.717118	1.03687	0.808795	-0.0127849	-3.01876	1.61851	0.39379	0.026984	0.0424946	0.410711	-2.08892	0.284714	0.809215	1.45136	0.927413	0.492698	0.790899	0.182531	0.5208	0.439702	0.909246	-0.0459794	0.441718	0.550054	-0.936945	-0.218656	0.537706	0.545591	-2.87466	0.707356	0.192259	0.289719	0.551958	0.633019	0.498791	1.13122	0.0597236	-0.0223505	-0.145641
-0.156256	0.113469	0.142035	0.406609	-0.274655	0.15778	-0.614625	-0.500538	-0.77803	1.26116	-0.0296049	-0.488685	0.489062	0.21136	1.14961	1.78469	-1.10077	-2.08181	-2.38986	-1.28639	0.803292	0.0327921	-0.278337	0.430928	1.06577	0.233499	1.15578	-0.856979	-0.736674	-0.89567	-0.377746	0.0976276	0.989207	-0.381509	0.525606	0.500495	0.287596	0.557967	0.119557	-0.806984	-2.25828	0.135366	-1.03485	-1.10393	-0.433102	-0.416938	-0.138897	-0.813169	0.564766	1.06628
0.535386	-2.27799	0.00406091	0.444026	0.69668	0.228503	-0.787672	-0.359458	-0.468096	-0.0309667	-0.32254	-0.0499557	0.966749	-0.238202	0.390397	0.91466	0.10008	0.845422	0.872128	0.91119	0.0561837	-0.056363	0.781332	-0.348892	-0.692413	0.292043	-0.0356895	0.332802	0.446716	0.862146	0.442112	0.114538	0.246023	-0.859918	0.372344	0.728696	-0.350715	-0.530927	-0.604628	-0.485478	0.140698	0.825299	0.379494	0.441102	0.861562	0.135779	0.939918	0.19891	-0.602947	-0.292134
0.426302	0.249386	0.49084	0.548602	0.0565755	-0.0812344	0.0286125	0.132792	-0.393502	0.30262	-0.149692	0.235926	0.406928	0.0235607	0.361428	-0.0802996	-0.0315675	0.309143	-0.0036365	0.170766	0.0486735	-7.21894	-0.213154	0.0794304	0.486785	0.41222	0.451558	-0.250192	-0.0975591	-0.227497	-0.0260986	-0.205905	0.288101	0.700692	0.511883	0.554709	-0.154682	0.399472	-0.211436	-0.0508445	-0.14472	-0.044299	0.0681742	-0.252068	-0.143729	-0.0573427	0.116093	0.27271	0.280461	-5.86905
0.797077	0.543134	0.146822	0.0833415	1.24208	0.830601	0.340622	0.542184	0.506943	0.386229	0.233549	0.203734	-0.119899	0.0956597	0.260466	-0.158286	-0.870751	0.603458	0.76163	0.535962	-0.209961	0.605922	0.176908	0.156032	0.119445	0.0603788	0.470597	-0.947342	-0.306606	-0.720852	-0.11686	-0.221548	0.279325	1.12279	0.173661	0.143154	0.263223	0.255846	0.686232	0.25274	0.49691	-0.0998731	0.0842029	0.724002	0.0729246	0.219373	0.402191	0.329833	0.620445	0.687272
-1.04571	0.0801399	-0.0425869	1.92529	0.519972	0.492706	-0.466591	0.781597	1.67522	-0.0208645	0.911465	0.183318	-0.265049	-1.06712	-0.873037	-1.38358	-1.35785	0.256669	-0.880266	0.175936	-0.434007	0.306037	0.36046	-0.205578	-1.8113	-0.555041	1.92438	-0.969067	-0.97534	-0.9535	-2.22535	1.10643	-1.65129	-0.405282	-0.301185	0.240068	-1.58309	-0.966047	-0.0389106	-0.0379988	0.573206	-1.43884	0.252497	-0.0755864	-1.66842	-0.0965867	0.100024	-0.372851	1.02119	0.084035
2.75841	1.28548	1.22991	-2.11615	-0.121574	1.09921	0.429481	-0.641286	0.161919	1.30831	0.49698	-0.193812	-0.277694	-0.776946	-0.485383	-0.463174	-0.887818	-0.232965	1.00669	-0.519531	-0.0983933	-0.418888	-0.678506	-0.56755	-0.688727	1.57709	-0.279712	-2.88889	1.09328	0.534685	0.669299	0.309257	-0.950446	0.89024	-0.156073	0.212742	-1.54504	-0.33185	0.58494	0.97974	-0.672185	-0.0662718	-1.02678	0.976885	-1.38436	-0.487267	0.0810751	0.730746	0.317604	0.949452
0.613918	0.229661	0.426495	-3.7339	-0.390538	-0.0464293	-0.0360349	-0.219866	0.383132	0.422373	0.530694	0.23318	0.141662	0.39734	-1.64957	0.631492	-0.651167	0.938441	0.338654	0.675357	0.232613	-0.107232	0.938267	-0.119259	-0.991871	0.194784	1.73754	-0.557153	0.175437	-0.40186	0.96677	-0.346401	1.16809	1.07807	1.38814	0.784436	0.771033	0.659153	0.314221	0.540902	0.902103	-0.0806534	-0.780655	0.465185	-0.0658974	0.422029	-1.31309	0.21729	0.204317	0.76095
0.0630101	-0.498351	0.0417188	0.257422	0.572474	-1.12491	-0.185935	-0.0901204	1.9624	0.328436	-1.77392	0.545371	-2.09218	-0.716412	0.690589	0.625093	-3.21758	0.23993	0.18219	0.136766	0.207384	-1.23747	0.503723	0.0258891	1.63322	-1.34365	0.907843	0.81206	0.569328	-0.16163	-1.53154	1.33562	-0.796586	0.514184	0.0669131	0.119227	0.607848	1.21476	0.327212	0.145857	0.36005	0.0851908	0.282736	0.447777	-2.09227	0.904155	-0.0574494	0.590141	-2.38813	0.522765
0.895957	-0.740538	1.30262	0.677525	0.198069	-0.475342	0.372819	0.129387	0.288176	-0.22077	0.284696	1.4366	0.290837	0.155825	0.00987131	0.537794	-0.0845998	-0.365256	0.851235	-1.80029	-0.509477	-0.816305	-1.20824	1.04388	1.59341	0.442475	0.541583	1.1242	0.458362	0.531844	0.0211586	1.32427	0.932325	1.35886	0.514526	-0.0239537	0.577605	0.791164	-0.249803	0.895448	-0.527989	0.730444	0.409969	0.956404	-0.137402	0.868045	-0.318949	0.343757	-1.60258	-0.209836
0.520578	0.732974	0.88973	0.668456	-0.0558449	0.729853	0.201747	0.326096	0.256061	0.12784	0.21613	0.367341	0.46479	0.053307	-1.25978	-0.269674	-0.451152	0.590493	-0.413483	-0.471292	0.477484	0.215284	-0.36925	0.276323	-0.272928	0.193229	-0.0480905	0.412429	-0.271845	0.150513	0.0815356	-0.331932	-0.148645	-0.0750343	-0.210755	-0.607495	0.521541	0.00295436	-0.446721	-0.183946	0.311568	0.239605	0.258672	0.194087	-4.33669	-0.702369	-0.109155	-0.134104	0.501641	0.612949
-0.990039	-0.511643	-0.756562	-0.494299	-0.946846	-2.75602	-0.706691	-1.49371	-1.06278	-0.35183	-0.110141	-1.1675	0.299428	-0.22936	-1.16252	0.436674	0.542839	2.09588	-0.402165	0.708344	-0.0368584	0.291001	-0.334732	-0.906169	-1.29049	0.590852	1.49113	-0.877498	0.146319	-0.168438	0.380923	-0.518922	0.521039	0.211123	0.114805	-0.378503	-0.78791	0.428738	0.567351	0.212683	-1.3629	0.328537	-1.0081	-0.528329	0.36875	-0.4731	-0.309238	-1.31544	0.175998	-1.67038
1.96223	-1.69053	-2.02847	0.214323	1.40966	0.799535	-0.258973	0.234359	0.0529525	0.677801	0.3958	1.05608	-0.554893	-0.390958	0.0506001	-0.210654	-0.414169	-1.17901	-0.442958	0.215616	0.678272	-3.55936	1.39407	1.39692	-0.993451	0.785989	-1.56646	1.13775	0.586515	-0.565223	-0.721101	-0.195579	0.116494	-0.378905	0.302821	-1.68474	0.539323	-0.428936	0.469617	0.798241	0.445252	1.48006	1.1724	1.13623	-1.04965	-0.728853	-1.93945	1.57628	-0.23218	-0.154567
0.0288865	-0.459871	0.244599	-1.21729	-0.703616	0.298604	0.0432657	0.283382	0.246742	-0.940363	-0.768247	-0.0709084	-0.363187	-0.742316	0.0122221	-0.545445	-0.809483	0.128932	-0.18565	-0.964058	0.120933	0.892085	0.854611	0.751981	-1.18542	-1.01531	0.22278	-1.47639	-1.54762	-1.81454	-2.26836	-1.13592	-0.724384	-1.41386	-2.52723	-0.668852	-1.61676	-1.41154	-1.39951	-1.28109	-1.23124	-1.28017	-1.70758	-0.980114	0.558654	-0.00928827	0.0133564	-0.400661	0.188275	0.239569
-0.642561	-0.618125	0.0795341	0.550816	-0.552846	0.556035	-0.282701	0.00407228	0.45601	0.825261	-0.392048	-0.0849671	0.556827	0.101528	-0.0122917	0.336585	-0.261005	0.13618	0.110952	0.560759	-0.0220505	0.0764502	0.552824	0.905622	-0.821029	-6.26939	0.294271	-0.248049	-0.447397	-1.62691	-0.508343	-2.63436	-0.182425	-3.43102	-2.11144	-2.30264	0.138472	0.0773666	-0.487955	0.909325	-0.0326449	-0.624467	-0.342866	-0.655656	0.490973	0.710066	-0.0835914	-0.000824654	-0.394913	0.567845
1.3956	0.127071	0.67877	-1.58097	0.2906	-1.58652	-0.510996	0.40734	-1.3649	1.31972	0.195074	-0.125571	0.943409	0.0823084	0.329884	0.60912	-0.0371383	-1.17097	-0.2321	-1.36956	-0.217325	0.258108	-1.11891	-0.329646	1.57644	1.37103	0.612997	-0.169542	-0.0762129	-0.349356	0.140407	-0.201458	-0.0307969	-0.443065	0.339886	1.06488	0.00782668	-0.230792	-0.236316	0.175298	-1.77308	-1.57696	-1.59015	-1.37405	0.59764	1.71553	1.62418	-0.538316	0.815359	1.61839
-2.02467	-0.912659	-1.25997	-0.4438	-1.11202	1.60718	0.223317	0.582845	1.16754	1.13136	-1.45829	-0.892901	1.88569	-0.527597	0.753258	-0.413125	-0.926026	1.34273	-0.141827	-0.595387	-0.742246	-0.969849	-0.238756	1.07721	-0.852811	-0.841454	-1.23624	-0.573478	-0.660694	-1.14604	-0.744808	-1.05214	-0.6799	-0.611334	-1.1352	-1.36544	0.813185	0.230975	-0.593094	1.80718	-0.502444	-0.236224	-0.532803	0.00542762	-0.98986	-0.493443	0.00515907	-0.678159	-0.706082	-0.855898
0.461963	-0.0346403	0.976848	1.21791	1.27813	0.258027	0.499925	1.33837	0.469314	0.413544	0.524745	0.71248	1.22049	1.4617	1.32875	1.2285	1.0463	1.33719	0.652494	1.70487	0.976093	1.18135	0.967426	1.29583	0.580495	0.340685	0.365861	0.288658	1.00903	0.69391	0.797603	0.361015	0.55849	0.439155	0.53284	0.175891	0.691984	0.846594	1.03127	1.04263	0.929783	1.13835	2.10647	1.15089	1.08925	0.519676	0.969428	0.680388	-0.225762	-1.11772
-1.50641	-0.483129	-2.53994	-2.35353	-0.413757	-0.836996	0.00970551	0.215352	0.435582	-0.733228	-0.292423	-1.39222	-1.02523	-0.185269	-1.09981	-0.632232	0.690553	1.6065	0.965918	1.72608	-1.75142	-0.707336	-0.50369	-0.104823	-1.12377	-1.71311	-1.01961	0.882958	0.734726	0.345827	-0.326282	-0.50217	-0.61319	-0.955625	-0.661174	-0.935824	-0.240226	-0.330327	0.0286912	0.532421	1.60305	1.21256	0.0427489	1.24385	-0.318851	-0.836996	0.457082	0.851021	-0.0323558	-0.405376
-0.0104439	1.04244	-0.891344	-1.08625	0.814264	0.245286	0.830067	-1.52438	1.83042	-0.129098	0.658182	-0.403928	0.483212	0.943012	0.454265	0.444636	1.07796	1.66166	1.96157	1.74158	-2.45571	-0.880944	-0.464134	-1.48433	-0.50749	-0.688722	-1.72818	1.47715	0.971923	0.597451	-0.222754	0.744245	-1.06882	-0.279564	-0.66024	-1.0577	1.39355	1.72689	1.13662	1.16417	1.44018	0.149099	1.05743	1.96768	-0.195131	-1.03845	1.42142	1.3584	-0.0966016	-0.146161
-0.137583	0.315875	0.724919	0.0733686	-0.212834	-0.353279	0.516791	0.394754	1.07463	0.932052	0.772484	0.735614	0.618871	0.366814	0.735564	-1.7823	0.688317	0.815654	-1.74753	0.860739	0.561282	0.414774	0.338967	-1.74484	-1.91316	-1.48333	-1.24344	0.771292	0.804367	1.00351	-1.06913	0.704105	0.0131802	-1.97801	-1.59513	-0.863292	0.869717	0.109383	0.471253	0.0361006	0.172403	0.520699	0.716704	0.687496	0.645974	-1.18415	0.322632	0.724746	-0.102229	0.625535
0.509741	0.0311969	-0.384208	-0.317834	0.818763	-0.479899	0.499412	-0.598543	0.9313	0.362519	0.328542	0.173851	0.917603	0.332966	-0.0346956	0.676214	-2.75102	-0.440136	-0.0533235	0.488357	-0.199572	0.546156	0.719242	0.376534	-3.73726	-3.32701	-2.6813	0.866769	0.934563	0.781001	0.404896	-0.100212	-1.55158	-1.56643	-0.575344	-0.205419	1.24708	0.779174	0.741005	1.14039	0.207709	0.151814	0.419069	-0.652944	-0.00171752	0.584992	0.758355	0.481567	0.998875	0.187966
2.08704	0.873942	0.137777	-2.43412	-1.15538	-0.79452	0.331043	-0.0578579	1.72093	-0.285921	1.16854	-1.60018	0.662359	0.248756	-0.416803	1.51045	-1.45145	1.2143	0.230394	1.07898	-0.382467	0.89618	-0.132802	-0.255278	-0.453204	1.16708	1.28257	2.12518	0.172714	0.377538	-1.25325	-0.19495	1.06035	0.0992336	-0.477358	0.622038	1.17	1.21142	1.45469	0.97628	0.265967	2.01005	-0.284737	0.275375	-0.491652	-0.562937	-0.260078	0.369908	-1.79614	-1.22023
0.212141	2.47279	0.666374	0.821174	0.295334	-0.543454	1.27384	-1.57118	1.53357	0.0500251	0.775402	-0.361357	1.19632	0.317188	-0.055201	0.644864	-0.380123	1.44313	0.819011	2.15138	0.550209	-0.384505	0.412424	0.852273	-0.837043	-0.343115	-0.940396	1.23987	1.23502	-0.00644039	-1.03985	-0.108221	-0.762392	-0.33095	-0.888491	-0.0767101	1.35977	2.09777	1.29278	0.962416	0.845382	-0.35072	0.559218	1.84025	-1.75832	-1.64023	0.364544	0.261068	-0.0547327	-0.736668
0.700037	0.0710207	0.164347	-0.0544273	-0.136437	0.163161	0.361972	0.283136	0.944936	-0.14093	-1.09519	-0.0216014	-0.105295	-0.00974091	0.777672	0.950374	0.314836	1.00343	0.167416	0.679048	0.0238275	-0.231726	0.0688124	-0.0644201	-0.380777	0.650115	0.412074	-4.23456	0.317087	-6.96985	-0.52866	-0.893369	0.28221	-0.0821975	-0.742095	-0.919413	-0.462323	-0.279444	0.313252	0.877657	0.128769	0.716551	-0.156522	0.126362	0.224002	-0.236342	-0.344334	-0.0162854	0.117935	0.221192
0.00741932	-1.98351	1.07421	0.527512	0.427365	1.2678	-0.105894	0.635697	0.216535	0.850448	0.321601	1.01858	-2.51387	-0.252261	-0.754681	-0.238908	-0.109882	-0.675783	-0.101067	-0.611343	-2.41173	0.608152	0.723226	-0.25357	0.555551	1.14557	1.3337	-0.331296	-0.199178	0.476409	0.47202	0.762008	0.898326	0.697647	-0.102225	1.00834	0.405079	0.434188	0.731721	0.68348	0.110327	-0.365891	-1.03911	0.111238	0.788736	0.884948	0.21418	0.888158	0.999943	0.596392
0.105025	-0.613352	1.59072	1.34819	-0.479959	1.05739	0.00596632	0.741067	0.754568	1.42816	-0.43996	0.857583	-0.567163	0.0439111	0.349355	-0.816619	0.27052	0.0785055	0.115369	-0.407552	-0.268886	1.03457	-0.417397	-0.509144	0.670327	0.459617	0.510761	0.259684	0.226629	-0.654994	1.2705	0.143143	0.969755	0.247891	-3.3849	0.101109	0.670046	0.123135	0.910824	0.495226	-0.27914	-0.621076	0.231106	1.30464	0.446574	0.824466	-0.466982	0.469874	0.58165	0.516686
-1.39738	1.01997	-0.140753	-1.98795	0.31501	1.7544	1.23602	-0.0233195	0.795475	0.734807	-0.523138	0.243078	-0.524915	0.496376	-0.383757	-0.305886	0.431135	0.415968	1.32474	1.16172	-0.93247	-0.265605	0.633599	-0.734369	-1.46169	-1.88898	-2.37491	0.979508	1.42421	1.3552	2.1839	1.46056	-0.483737	0.500869	-0.460352	0.944342	0.728537	0.603774	1.48437	0.629236	1.35173	0.492902	0.378434	1.19612	-0.711833	0.696764	1.25107	1.34652	0.116408	-0.745932
-1.74757	-1.01852	-0.773032	-0.57252	-0.233633	-0.177914	0.394886	-0.459543	0.228973	-1.25243	-1.82643	-1.63815	-0.915686	-0.739927	-0.724081	-1.2395	0.269323	0.119855	-0.256722	0.195743	-1.6563	-2.20342	-0.602785	-0.612168	0.821002	-0.818667	-1.16153	-0.0816641	0.882369	0.330327	0.729144	1.03575	-1.05038	0.216399	1.11604	0.968523	-1.11026	0.460871	-1.05419	-0.11151	2.25073	-0.380972	-0.182961	1.2406	-2.01418	0.711171	0.907767	1.79263	0.155813	1.02437
2.03131	0.536072	1.93037	1.54669	-0.876069	1.05085	0.623293	0.47619	1.36542	0.152438	0.65552	0.784961	-0.63929	0.281925	-0.432104	0.512711	-0.623219	0.429545	0.336262	0.746988	-0.418095	-0.206415	0.184626	-0.0164046	0.0887095	1.68521	3.09691	2.50786	-0.454824	-0.0511415	-0.806919	-0.186135	1.98183	1.1024	0.871007	1.97757	0.636653	0.0942931	1.04337	0.398692	-0.602444	1.4404	-1.09508	-0.0959642	-1.58265	-1.06463	-0.803112	-0.209373	0.316098	-0.263347
1.2941	1.08011	1.13511	0.549411	0.324187	0.896227	0.684176	1.44491	0.785259	0.36741	1.20193	0.0811011	0.767798	0.576809	0.178412	0.80061	0.0952795	0.52455	0.0319534	0.63656	0.948214	1.00217	0.0452877	0.210567	1.28949	1.55033	0.633606	0.452944	1.22562	0.763619	0.45964	0.978484	0.451277	0.641094	1.53804	1.07449	0.9507	1.2057	1.16507	0.471166	0.517229	0.512967	0.556815	1.56987	0.270532	1.00744	0.103179	0.957015	-0.0535287	-0.0583903
0.651484	-0.32684	0.568524	0.885981	-0.304889	-0.494294	0.406535	1.36848	1.3231	-0.255246	-0.117172	-0.347862	-0.546579	0.622315	-0.112615	-0.96548	-0.274994	0.827969	0.90138	0.257669	-0.0361528	-0.00193317	-0.542412	-0.361035	1.44354	1.34391	2.60519	-0.577382	0.0778962	-0.01358	-0.0639245	0.244936	1.35709	2.1741	0.344203	0.455665	0.926619	0.57634	0.545799	0.272426	0.662435	0.314748	-0.0382462	0.435734	0.685008	0.399001	0.457013	0.113281	-0.0128542	0.0675676
0.185627	-0.291172	0.742022	-0.446155	0.334659	-0.548896	-0.0209908	-0.134562	1.77887	-0.825493	0.284922	0.330864	0.343257	1.76865	1.75159	1.61237	0.271587	1.3064	0.156996	1.72682	-0.900144	-0.0708704	-0.233366	0.446062	0.104547	0.994196	1.14519	1.36162	0.423317	-0.183629	-0.525944	-0.424223	0.447069	-0.464021	-1.05723	0.892268	0.763748	1.0576	1.07683	0.165051	0.144281	1.45002	0.550895	0.591299	-0.796525	-0.198177	1.22477	0.0209628	-2.20365	-0.559998
2.60855	0.25379	-0.0863881	0.413514	0.181466	-0.744684	0.0973677	1.39582	-1.1219	1.06739	0.892829	-1.45735	1.05416	-0.182855	0.138098	0.24095	-0.769442	-0.0484669	-1.36789	0.894996	0.790199	0.138988	0.142268	1.05214	0.193803	-0.312267	1.66801	-0.527782	-0.294155	0.0139633	0.427043	0.254898	0.367951	0.139846	0.470412	-0.125703	-0.0220979	-0.0596906	-0.938779	-0.169045	-0.573344	-0.860848	-0.16549	0.218031	-0.63508	-0.963282	0.636723	-0.193024	0.925779	0.334693
-0.24864	-0.358228	1.09169	0.604443	-0.74037	0.264319	0.615261	-0.0721305	1.23079	2.08127	0.240201	-0.166249	0.953063	0.793971	-0.0828639	0.344144	1.04134	0.574886	-0.471415	0.252302	0.985385	0.406986	-0.513149	0.137351	0.232516	-2.26337	-2.62437	0.155212	0.397452	-0.0522602	0.926546	-0.874664	-0.512148	-0.972113	0.767019	-2.35923	0.887256	-0.257533	-0.436609	0.528385	0.0666557	0.344503	0.521693	1.06357	-0.388588	0.19975	-2.27631	-0.551958	0.534909	0.623069
-0.121421	0.75107	-0.735581	-1.72934	0.358115	0.370282	1.09645	-1.89325	1.23261	0.406653	0.282524	-0.442647	-0.263623	0.120387	-0.316655	-1.12667	1.33916	1.66752	2.08385	2.03096	-0.319513	0.0804389	-0.0517353	0.061907	-0.0353424	-0.860481	-1.75613	1.27133	1.71541	0.425488	0.914341	1.36159	-0.689087	-0.595743	-0.666069	0.162568	0.755296	0.899221	0.847505	0.369416	1.76885	0.690001	1.41848	1.80613	-0.899164	-0.155064	0.348312	0.340362	0.0650418	-0.119152
2.43624	1.03615	-0.0869076	0.506381	0.477857	0.575618	0.537523	0.588575	1.00027	1.05152	0.37816	0.392279	1.1545	-0.161171	-0.0524825	1.08213	0.403834	0.695189	0.212037	-0.835206	-0.612507	0.616665	-0.259661	-0.117709	2.37987	1.34741	-1.95111	1.03156	1.78841	0.664535	1.33402	1.17791	-0.571074	-0.672652	0.720669	0.6947	0.976243	1.99863	1.92408	2.09828	-0.395572	1.23124	-0.670873	0.638327	-0.494053	0.362012	0.691804	1.04717	0.0086769	0.175528
1.78341	0.528667	2.01271	1.89679	0.230773	0.376607	-0.215572	1.35523	0.442522	0.557407	0.0930977	0.639204	0.0142803	-0.663452	-1.2986	-1.24032	-0.736379	-0.735075	-0.537931	-0.690952	-0.712282	0.03488	-0.33693	-0.722272	1.76397	2.08361	0.965753	-0.496982	-0.356651	-0.303723	0.79142	1.63344	1.08995	1.43063	1.30576	1.52193	-0.413519	-0.394445	-0.364597	-0.357595	-0.629469	-0.522659	-0.881242	-0.636701	0.911142	1.29913	0.800726	-0.190699	0.384183	0.699995
1.20278	1.38615	1.0075	0.259484	0.245108	-0.486308	0.128836	0.294446	0.164688	0.405383	0.92951	0.216397	0.775595	0.91496	0.260791	0.388111	0.826455	0.716435	0.271704	0.604932	1.03921	1.38272	1.15824	0.213002	1.03049	1.49868	0.689522	1.28419	1.30378	1.0259	0.750447	1.80482	0.473617	0.331147	1.32286	1.1819	1.67509	1.50704	1.60018	0.362721	0.725691	1.35224	0.964938	1.48568	0.784743	1.32762	1.30813	1.51164	-1.03947	-1.44807
-0.0246663	0.254912	0.394674	0.669089	-0.413697	0.473836	-2.72634	0.686642	0.992114	1.73916	-1.2842	0.276546	-0.477415	0.467845	-1.81798	1.78584	0.7421	0.339931	-0.694672	0.766549	-0.110815	-3.18389	0.313942	0.251224	1.20182	-0.869973	-0.485496	0.313942	-0.207403	0.219358	-0.407962	-0.11666	0.206171	0.542811	-0.173024	0.249431	-1.18792	0.212971	0.175941	1.15857	0.511041	0.231217	-1.45934	0.489355	0.682354	-2.01251	-2.95199	0.43906	-0.297666	0.27002
0.370544	-0.933385	-0.801388	0.236367	0.00485286	0.241259	0.0559678	-0.333451	0.416518	-1.16804	-0.412053	-1.11981	1.00352	1.09773	0.313323	1.35283	-0.834633	0.312175	-0.666962	0.549979	0.426201	0.127931	0.581127	-1.13122	0.308514	0.565603	0.85374	0.106916	-1.12119	-0.789691	-0.489524	-0.109607	0.660778	0.231392	0.32675	0.473223	1.62377	1.42557	2.5866	2.24524	-0.154016	0.887583	-0.558177	0.344987	0.052224	-0.166928	-1.22212	0.511692	-0.523102	-0.543518
-0.0927588	-0.105875	0.815464	-0.809434	-0.269107	0.0846369	0.25518	0.499933	-0.830312	0.504334	0.363083	0.374335	-2.50243	-2.90649	-3.19715	-2.02278	-0.0142373	0.567329	-0.0126685	0.812269	-0.92597	-0.0447148	-0.0621636	-2.92054	0.674761	-0.333651	0.371189	-2.25675	0.22677	-0.862947	-0.554248	0.247691	0.631627	0.525863	0.50502	0.0100063	-1.27524	-0.347532	-1.25254	0.0868133	-0.0788009	-1.08353	-0.538368	-0.242835	-0.289761	-0.42478	-0.323593	0.556537	0.207489	0.574122
1.09237	0.834873	1.95074	1.47145	0.128918	1.13796	0.583399	0.467117	0.855542	1.40852	0.536672	0.779907	-0.505375	0.529803	0.453278	-0.0901561	0.539228	0.980304	1.47506	1.05343	0.328145	0.465823	0.696188	-0.179156	1.21486	1.41295	0.990169	0.614212	0.00545758	0.347149	1.41659	1.59276	0.819858	2.08792	1.04324	1.57599	0.626842	1.22362	1.31587	0.211584	0.475728	0.423356	-0.18642	1.66361	0.0250651	0.810109	0.375282	0.573247	-0.00903896	-0.165225
-0.0833396	-0.663213	-1.44992	-0.854962	-0.139281	-2.65889	-0.0862698	-0.863085	0.589754	-0.770149	0.0205815	1.50383	-0.419503	-0.317998	-0.563235	0.482182	-0.519282	1.17434	1.19557	1.01935	0.386867	-0.0126398	0.754641	0.446429	-2.63516	-0.253857	-1.52729	0.876297	-0.693819	-0.421114	-0.363117	-1.95748	-0.305449	-0.526838	-0.133206	-0.979387	-1.54989	-0.424773	-1.44014	-0.9177	0.852809	0.543992	0.633193	0.527101	-0.672303	-0.735155	-1.70485	0.371749	0.235373	-0.236483
0.392865	1.16022	1.44443	-0.439312	0.632147	-0.585234	0.13085	0.27907	0.98405	0.867435	0.469706	-0.993576	0.873688	0.597665	-0.610369	-0.835646	1.60498	-0.862576	0.767102	0.69384	-1.83798	-0.142273	0.539051	-0.407128	0.0408289	0.582983	-0.997211	0.633927	-0.565918	-0.532511	0.644695	0.529879	0.588977	1.40086	0.594967	-0.355464	-0.826573	-0.64583	0.29855	1.09111	0.0446433	0.450405	0.158679	-0.204607	0.894124	0.758071	0.959754	0.156404	0.246486	0.884137
1.41212	1.548	0.627129	-0.00311557	0.553328	0.490865	0.270266	0.504309	1.82659	0.203708	1.50002	1.03304	1.23341	0.264396	-0.525105	-0.609368	-1.23643	-0.0543283	-0.0696345	-0.639026	0.557139	1.38051	0.265138	0.988285	2.38321	1.27027	1.23007	1.90713	0.340959	-0.101107	-0.354882	0.823696	0.872258	0.913166	1.27636	0.991804	1.19015	1.81034	1.12781	0.187455	-0.218625	1.02783	-0.310707	0.47705	2.1126	1.72281	0.24632	-0.0714965	-0.878986	-0.695816
-0.773715	-1.06136	-1.59386	-1.82265	0.0364147	-0.468426	0.360611	-0.886766	-0.4348	-1.02002	-0.854721	-1.74539	-0.465114	-0.65984	-0.162001	0.20073	-0.108717	-0.224479	-0.344971	0.466132	-1.07374	-1.38575	-0.649316	0.09691	-1.4614	-0.695695	-1.13071	0.0386504	0.141623	-0.0118264	0.0868615	-0.183047	-0.73417	-1.19773	-1.52212	-1.53784	-0.935452	-0.327512	-0.660441	-0.559733	-0.00823251	0.277807	-0.277102	-0.261692	-1.55791	-1.01532	-0.899783	-0.391415	-0.242659	-1.01907
-0.50862	-0.29324	0.583464	1.32698	0.340141	-3.51678	-0.999378	-2.54695	0.277967	-0.408906	-0.43003	-0.81572	0.608489	-0.0232655	-1.11626	0.750421	-0.406786	-0.149375	0.254027	0.632508	-0.673817	-0.136835	-0.488324	-0.43145	-0.0585564	-0.365292	-1.25637	-0.340888	0.0264977	-0.304232	-0.0456817	-1.82924	-1.2208	-0.965123	-0.919595	-2.33284	-0.0980583	-0.543314	0.857295	-0.724694	-1.16403	-1.17967	0.386029	0.681186	1.15891	-0.671903	-1.28156	-0.704142	1.74088	0.410535
1.72297	1.83593	-0.324484	-0.471337	0.0884653	-0.149508	0.638654	-0.559208	0.514805	0.0304919	-0.549878	-0.331626	1.95973	-0.480003	1.96348	-0.742462	2.00738	0.811384	0.386419	0.428437	-1.39878	2.06794	-0.177114	-0.597189	-0.42795	-0.194504	0.170556	2.00697	1.99441	2.00417	0.425815	0.496117	-0.435565	-0.646516	0.366719	2.02484	-0.391938	0.725933	0.50775	-0.48651	0.6867	2.00856	-0.386481	0.443888	-0.743506	-0.499251	-1.20955	-0.805787	-0.584481	-0.3759
-1.58816	-0.622453	-0.795012	-1.59498	0.457581	1.01595	1.08989	-0.813223	1.66843	-0.598065	-0.282654	-0.572811	-0.230153	0.341759	-0.401387	0.741328	0.425379	1.35906	1.35956	1.50209	-0.464431	-0.765712	0.32127	-0.731561	-1.41793	-1.53002	-1.6479	1.77022	0.945457	1.2714	0.657257	0.196949	-0.539968	-0.698033	-1.29801	-0.771119	0.287751	0.988471	0.846069	0.934238	1.24905	0.873099	0.401667	1.35407	-0.744184	-0.648123	-0.347924	0.694995	-0.609007	-0.828939
1.3601	1.02154	0.347629	-1.2028	-0.195222	-1.27421	0.417936	0.594439	-0.769875	-0.491765	0.694279	-0.755644	0.316774	-0.880579	0.60056	-0.714286	-0.565284	0.755182	-0.63516	-0.0907781	-1.38828	0.097536	-1.11637	-0.308848	0.268058	-1.10791	-1.49848	0.392117	-0.135266	-0.796194	-1.9433	-1.40447	-0.519489	-0.205503	-0.69584	-1.03805	-0.362239	0.462938	0.995287	-0.0829044	-1.10368	0.351705	-1.23957	0.232612	-0.426786	-1.04096	-1.48339	-0.821206	1.35937	-0.0306127
1.25278	0.947865	0.749372	0.368484	0.0420414	-0.0661584	-0.227817	0.185	0.166432	0.509102	1.01481	-0.111899	1.02744	1.0777	0.697367	1.448	-0.196883	0.0208002	0.0950658	0.203102	1.24595	0.825154	0.564466	0.379001	2.03227	1.14956	1.39728	1.0774	0.454392	0.579311	0.482785	1.2074	1.33769	1.23935	1.69576	1.15906	1.77075	1.01797	1.60995	1.41294	0.265492	1.40365	0.809259	0.908294	0.441762	1.15124	0.992284	1.09498	-0.933437	-1.30658
0.481082	0.792071	0.981908	-1.93195	0.800366	-1.21446	1.16356	-1.37827	-0.0730659	0.703859	0.459414	0.7134	0.193337	-1.93501	0.956908	-0.88191	0.910281	0.732636	0.517894	0.416179	1.1373	0.526747	0.357083	0.490309	0.58939	0.971572	-1.34243	0.555927	0.916259	0.719265	0.821133	0.701048	-0.374039	-0.371892	0.1439	0.206324	-1.03284	0.916478	0.644567	0.679494	-1.52793	-1.92023	0.764924	0.281312	0.274748	-0.43128	-0.596027	0.344097	1.18816	0.922468
0.62507	0.605131	-0.226108	0.578346	-0.244415	0.486039	0.806984	-0.0707465	-0.669061	0.350659	-0.142133	-0.0532212	-0.0799396	0.203788	-0.440906	-0.282796	1.10684	0.0419135	0.371915	-0.787016	0.506536	0.0444488	-1.13458	-0.328067	0.0208579	-1.12671	-0.292871	0.834661	0.210433	0.204323	0.17995	1.31671	-1.12878	-4.66436	0.0250571	0.0350427	0.632778	0.373155	-0.0525948	-0.359152	0.618691	0.976888	0.750977	0.735808	0.0397916	-0.341861	0.341545	0.260005	0.0420797	0.139415
-0.193898	0.114866	-2.02645	-3.26839	0.0689513	-0.765114	0.580581	0.176984	0.793209	0.357419	-0.520154	-0.945871	0.451668	-1.17898	-0.250544	-1.11492	0.231559	1.81036	1.05196	0.569142	0.154876	-0.577843	0.00917848	1.09918	-0.956267	-1.10034	-0.867427	1.61791	1.82663	0.307596	0.488936	1.16527	-1.90969	-1.38126	-0.697004	-0.458161	-0.700254	1.13645	-0.338814	0.619288	2.99092	0.90984	0.552096	0.966883	-1.95288	-0.964083	0.159491	0.798606	0.2542	-0.281894
-0.616645	-0.094468	-0.728346	-1.05822	-0.498877	2.36207	0.324152	1.08088	0.151948	0.805882	-1.23379	-1.21018	1.24554	-0.336386	0.593742	0.0556195	-0.911977	0.716653	-0.215861	-0.811863	-0.926626	-0.352874	-0.405342	2.09973	-0.449848	-0.640656	-0.948148	-0.81744	-0.572924	-1.39479	-0.923863	-1.28726	-0.503452	-0.653922	-1.18717	-1.11513	0.921997	0.617433	-0.304743	2.01849	-0.982476	-0.0992857	-0.683566	-0.649946	-0.604893	0.431742	0.716354	-1.00995	-0.654707	-0.0987436
1.54595	1.9834	0.895694	0.0028204	0.805834	0.740528	0.0668678	1.34524	0.00529638	1.05416	0.291061	0.109035	1.77721	0.704168	0.496253	2.28703	0.410264	-1.17342	0.57199	-0.675833	0.0742137	1.29611	1.02694	0.903157	0.849902	0.198471	0.783345	1.29941	-0.101643	1.05563	0.685919	0.742395	0.481445	0.409259	0.869122	0.430489	1.92926	1.03709	1.21298	1.09533	-0.291159	-0.156867	0.806443	-0.105624	0.426577	0.737163	1.30522	0.418438	0.574213	0.885873
0.721172	2.32412	-0.100313	0.7081	-0.216391	-2.69866	-0.539732	0.0683623	-3.18576	0.312844	-0.0542983	0.263243	0.189332	1.17258	-0.676141	0.205791	0.57312	0.479462	-0.487396	-0.172788	0.13198	-0.70919	0.342953	0.847027	0.703706	-0.344882	0.570615	0.766727	-0.796558	0.661048	0.185292	-0.0817343	-1.29388	-1.71675	0.364428	-0.583005	-0.392886	0.713738	-0.415859	-0.373269	0.417647	0.269303	1.35214	1.3703	-0.132964	-1.16311	0.80854	-0.509325	1.18024	0.294365
0.295506	-0.266614	0.137326	-0.180657	1.06786	1.17237	1.01915	1.14192	1.33936	0.760827	0.75388	1.10063	0.26434	0.570921	-0.187156	0.322245	0.316696	0.465727	0.78944	0.758602	-1.26143	-1.02683	-0.547108	-0.872723	-0.267712	-0.21197	0.18221	0.301411	0.962639	0.973203	0.82488	0.3077	1.36144	1.17658	0.754062	1.58524	0.230117	0.677837	0.877418	0.631238	0.639458	0.26965	0.416637	0.703987	-0.657822	-0.21295	-1.1937	-0.564652	0.106993	0.274491
0.0873776	-0.952975	-0.65461	0.241389	0.241711	0.298704	0.870181	-0.469404	-0.30979	1.29116	-0.896121	0.95303	-0.244315	-0.511376	-1.77775	-1.17868	-0.276424	0.227464	0.516429	-0.0937332	-0.0186959	-1.17948	-0.0222652	-1.61796	-0.396519	-0.35755	2.66979	0.180091	-1.07806	-0.00318749	1.08443	2.16424	1.33262	0.833605	0.146581	-0.513184	0.41811	-0.0273831	-0.769185	-0.283748	0.406461	-0.821247	1.09923	0.309199	-0.737259	0.0785859	-1.55191	1.03816	1.66072	0.0343409
1.28151	0.698582	0.491909	1.03048	-0.0939214	1.018	1.16713	0.443323	0.7812	0.663825	0.00686128	0.869059	-0.849056	-1.66915	-1.9928	-0.817496	0.364578	-0.0552848	0.378171	0.726971	-1.08144	-1.34192	-0.870393	-1.59244	0.305037	1.12245	0.173401	1.06051	0.105243	0.021893	0.217949	0.593558	0.890868	0.664856	0.141172	0.195904	-1.17929	-1.09744	-1.30562	-1.26424	-0.333022	-0.701452	-0.516154	-0.565377	-2.34076	-1.62366	-2.46505	-1.2063	0.578099	0.146185
2.03163	1.20344	0.816149	0.0633877	-1.30149	0.220193	0.881983	1.12961	2.05084	0.124176	0.730369	0.961689	0.873893	-1.14062	0.31675	-1.66379	-1.95458	1.61381	0.929095	1.21084	-0.995223	0.320557	0.757232	-0.164547	0.845094	0.735823	-0.0193492	0.905328	-1.09337	-0.465496	-0.692825	-0.281486	0.0111106	0.802131	1.4003	0.772633	-0.854109	1.89094	1.0756	-0.0750912	0.501459	-0.287085	-2.07539	0.886054	1.49791	-0.945976	-1.76588	0.378855	0.966116	0.546147
-0.0128461	0.143126	0.0470106	0.847742	0.486004	-0.868694	-0.108167	0.400638	1.03789	-3.30934	0.500397	0.0834366	0.175961	-0.447488	-0.794707	-0.533614	1.12786	0.210089	-0.267165	0.0982872	-0.407962	-0.0871374	-0.341259	0.0213981	0.111334	-4.47406	-0.250101	-3.35767	0.486557	0.510217	-2.5667	-0.0749144	-0.255737	0.776914	1.04096	0.737536	-0.638339	0.298501	-0.349326	-0.252054	-0.0867293	-3.14794	0.952455	0.362032	-2.58968	-0.384446	-0.438416	0.6077	1.17708	0.54729
0.206713	-1.15603	-0.0389694	-0.0248484	-0.621844	0.594084	1.23049	-1.0622	0.96939	-0.292801	-0.142204	0.000785211	-2.0939	0.401621	-0.569116	-0.743368	0.342016	0.977231	1.02389	1.81558	-1.04938	-1.02719	-0.804637	-0.9773	-0.603633	0.679759	-0.0234422	0.935161	0.545679	1.38419	1.5613	1.22265	1.1155	-0.0766372	-0.274123	-0.106753	0.207026	-0.123711	0.0683845	0.134473	1.30987	0.64308	0.455	1.1445	0.898427	-0.331825	-0.785856	0.32313	0.0511679	-1.01088
0.758127	1.38426	0.878392	-0.740211	-0.498024	-2.4505	0.731642	0.317889	1.76811	-0.52495	1.104	0.55508	-0.0954223	0.634687	0.632506	0.446035	0.782072	1.60126	1.08396	1.94004	0.145744	-0.117781	-0.0488287	-1.3094	-0.14087	-0.693686	-0.352584	2.05669	-0.370029	0.266451	-0.880599	-1.32234	-0.324664	-0.363943	-1.04449	-0.283273	-0.168073	0.293585	1.17534	0.11999	0.622459	0.157903	1.17209	1.20993	-0.611996	-1.60571	-1.5018	-0.159599	-0.0951325	0.21326
0.296456	-0.215313	0.222876	1.5076	0.314415	0.992136	0.820452	0.71694	1.43976	-0.210072	-0.0440016	1.13634	-1.14278	-0.478536	-1.21578	-2.03966	0.749782	0.727747	0.605199	0.694827	-1.0103	-0.629311	-0.854039	-1.26508	0.428528	1.44995	1.07743	0.266239	0.0496542	0.416634	0.363471	-0.516991	1.19661	1.53408	1.51766	1.44097	-1.21989	-0.697523	-0.737889	-0.238092	0.565959	-0.459451	0.000764806	0.23044	-0.143897	-0.798125	-0.422375	-0.0123654	1.00153	0.492379
0.517105	0.318896	0.502051	1.32198	0.0115604	0.194702	0.35104	0.488241	0.472925	0.0741192	0.152606	-0.920154	0.451729	0.26796	0.355656	0.0797624	0.0807466	-0.0946569	0.247367	0.48011	0.111823	0.663857	0.0133346	0.128534	0.40148	-0.0466915	1.12033	0.39787	0.0239868	0.187341	-0.450374	-0.418361	0.864443	-0.361556	0.43354	0.564242	-0.429864	0.780216	-0.301694	0.0553949	0.284127	-0.0114348	0.772214	-0.112907	0.380259	0.280563	-0.0293758	-0.0368204	0.397575	0.440048
-0.307768	-0.819682	0.263708	1.23515	0.902557	0.702051	-0.0240257	1.60082	0.204232	0.78178	-0.0601324	-0.558192	-1.57568	0.290846	-1.13586	-1.89512	-0.0137633	-0.782325	2.42496	0.179859	-1.43838	0.190982	0.00676148	0.338928	0.281306	0.540286	-1.33743	-0.835065	-0.535687	-1.68511	-0.899149	1.12744	0.0987561	0.434552	0.413169	0.428739	-0.952281	-1.77156	-0.523267	-0.703632	-1.92341	-1.68402	-0.971662	-1.84046	-0.911038	0.349091	1.27983	0.929905	1.11182	0.811143
-0.534237	-0.099733	-0.0955036	-0.324115	0.0294799	-0.396664	0.346885	-1.64656	0.178401	-0.979967	-0.828371	-1.79523	-0.106393	-0.76507	-0.813072	-0.971815	0.692056	-0.660288	-0.345563	-1.35464	-1.36447	-1.30154	-1.09157	-1.03861	-0.553614	-1.17351	-1.84305	0.784736	1.02533	0.318289	-0.434345	0.522876	-0.55246	-1.97597	-0.276786	-1.50731	-0.624973	-0.0850085	-0.371595	-0.991558	-0.427929	-0.179667	-0.214071	-0.194328	-2.09913	-1.40511	-1.27014	-0.799474	0.689137	-0.2808
-1.43518	-0.624891	-1.0879	-0.387684	-0.808206	-1.09537	-0.995053	-0.93603	-1.05976	-0.85666	-0.676852	-0.586006	-0.972047	-0.853089	-1.07762	-1.20702	-0.916107	-1.69032	-1.43214	-0.930593	-1.06272	-0.811065	-0.862903	-0.910084	-0.802459	-0.198976	-0.491359	-0.99231	-0.9335	-0.956316	-1.27091	-0.162749	-1.29669	-0.735256	-0.97685	-0.939188	-1.66053	-0.996155	-1.29316	-1.32498	-1.05533	-1.01727	-1.07709	-1.04902	-1.10675	-0.841589	-0.522704	-1.37131	1.02175	0.931845
-0.336305	-0.784438	-0.230469	-0.223267	-1.43602	0.465323	2.12694	-0.0155735	0.0215883	-0.641609	-0.578924	0.146415	-0.807902	0.360034	-0.0299378	-0.584953	-0.288241	-0.766841	0.591242	0.890688	0.765183	0.268483	-0.559022	-0.956831	-1.53222	2.72108	0.887866	-1.13382	-0.484228	-0.72444	0.771128	-1.14656	-1.05383	1.25666	0.849594	0.289755	-0.667847	1.0575	0.813228	0.324133	-1.31414	0.460188	-0.174481	0.182847	0.690105	-0.324268	-0.98229	0.662404	1.35824	-0.218151
0.9182	-0.883354	-0.446544	0.579817	0.293477	0.839914	-0.90442	1.38456	0.998551	1.22226	-0.0103673	-0.836042	0.699119	-0.267729	1.23395	-0.564759	1.55613	1.38446	1.53166	-0.130769	-0.490175	2.4e-05	0.755722	0.96902	-0.134487	-0.537286	-0.438972	-0.834258	-0.0191779	1.14814	-0.937567	-0.307896	0.0929676	-0.448246	-0.818455	-0.24903	-0.747914	0.764176	-0.794451	-1.80711	-1.12816	-1.22303	-0.878997	-0.801806	1.23583	-1.21125	-1.64524	1.36976	-0.00491288	0.558372
1.12712	1.252	0.636539	-0.312325	0.352641	0.503978	0.895246	0.513284	-1.62951	1.23827	0.230692	0.625254	0.758856	0.0705493	0.476211	0.612793	-0.456292	-2.0687	-0.547725	-2.91521	0.591615	0.763176	1.3022	0.306273	0.262384	-0.415707	0.293191	0.0167227	0.118319	0.410489	0.852715	0.537809	0.726227	0.661984	0.245981	-0.228306	0.56837	1.03662	0.339323	0.155636	-0.604117	-0.711416	-1.03755	-0.80849	-0.221944	1.52501	0.637591	0.873122	0.9972	1.09554
-0.176484	0.100547	-0.713284	-1.03233	-1.22905	0.0764937	-0.244051	0.756255	-0.157351	-0.752666	-0.643624	-0.936663	-0.112095	-1.06454	-0.715021	-1.14504	-1.3713	0.0585835	-0.48493	-0.0718738	-1.27862	-0.953515	-1.06454	-0.246985	-0.448269	-0.322405	0.690482	-0.661425	-0.121717	-1.05008	-0.938021	-0.245057	0.15955	-0.857925	-0.0614905	-0.279488	0.0949483	-0.0978554	-0.255326	-0.171155	-1.18434	0.442205	-0.749623	-0.266932	-2.07992	-0.457969	-0.904269	0.134631	-0.588291	-0.850097
0.153994	0.283289	-0.674919	-0.290855	0.953658	-1.12407	1.12945	0.379054	0.922362	-1.35324	1.27922	1.03627	0.0255861	0.621373	-0.900968	0.180191	0.29608	1.6047	-0.530053	1.41926	-0.982508	0.518377	-0.0747322	0.224636	-0.00284483	-0.206278	-1.74936	0.88293	1.06624	1.54283	0.219895	0.687103	-1.18782	-1.13389	0.0762057	0.487524	-0.309189	0.115535	-0.0894849	0.114017	0.597871	1.03834	0.049378	0.872817	1.57233	0.663311	0.0505377	0.0364161	-0.247756	0.0180818
0.189899	0.633008	1.73885	1.48623	-0.710881	0.437687	-0.155813	-0.049293	1.13622	0.802507	-0.738703	0.825645	0.940517	-0.221131	-0.251051	-0.652613	-0.127951	0.227884	-0.0482324	-0.368837	-0.343601	0.0386732	-1.31663	-0.264982	0.298232	2.29197	1.43204	-0.241052	0.69342	0.325321	0.354181	1.39089	1.00671	0.690934	0.626777	1.26788	-0.130131	0.0664142	-0.15516	-0.297408	-0.310177	-0.565133	-0.251968	0.0594488	-0.58371	0.722831	0.633171	-0.341706	0.475998	-0.1662
1.26254	-1.62732	-0.215846	-0.470058	-1.16696	0.290078	-0.586177	0.517725	-2.19054	-1.501	0.634466	0.424441	-1.16272	-0.683007	-1.13317	-0.769081	-0.715817	0.372276	-0.0141432	0.770217	-0.568555	-0.403816	-0.0854523	1.01652	-1.30685	-0.136017	-0.600466	-0.545257	-1.37997	-1.9004	-2.19991	-1.09475	0.437274	0.758284	0.681776	1.32865	-0.634797	-0.290833	-0.243391	-0.83609	-1.10549	0.324489	-0.687029	-0.0643638	-0.330787	-0.151271	-0.641663	-0.0968168	-1.11154	-1.12478
-1.03756	-0.774034	-1.32825	-1.36246	-0.548209	-1.25364	-0.426735	-1.3441	-0.0279128	-0.533378	0.020098	-1.37028	-0.408569	-0.130083	-0.248467	-0.159211	-0.746385	1.06076	0.684377	1.18851	-0.485919	-0.316515	-0.557983	-0.419286	-2.28229	-1.25531	-1.14851	-0.942346	-0.523262	-0.0573981	-0.72285	-0.761737	-1.21893	-1.16726	-1.95791	-1.56132	-0.658283	-0.0232287	-0.199904	-0.522496	0.964569	-0.117169	-0.0721671	0.312733	-1.25422	-1.47701	-1.52157	-0.492585	0.618932	-0.338161
-0.991698	-0.796127	-1.05528	-1.44963	-0.6831	-0.125063	-0.238906	-0.0873816	-0.270483	-0.691096	-0.640326	-0.299873	-0.245237	-1.10614	-0.467424	-1.81881	-0.851367	0.186261	-0.557408	-1.13676	-1.6688	-1.37123	-1.1419	-0.51506	-0.464912	-1.09343	-1.2846	-0.638303	-0.366344	-1.04699	-1.99078	-0.284568	-1.55373	-1.02403	-0.628871	-0.433823	-0.638172	-0.780722	-1.1973	-0.347036	-0.293103	-1.50437	-1.45526	-1.43837	-1.73249	-0.816689	-0.773853	0.692615	0.701916	0.760291
0.811652	-0.316657	-0.0113375	1.17156	0.871443	-0.0401639	-1.12355	0.27395	2.93376	-0.411671	1.02417	0.959983	-0.38686	-0.154233	-1.15317	-1.65884	0.33087	0.137391	0.309418	-0.156233	-0.597944	0.675963	-0.137743	-0.76165	0.239215	1.26808	-0.285189	0.202556	-0.0257507	-0.0199946	-0.351239	1.23367	-0.249889	0.484484	-0.113482	0.217595	-0.825288	-1.64556	-1.12044	-0.0334306	0.0889597	-0.866513	-1.95022	0.137391	0.729188	-0.673919	1.36991	0.106091	0.716546	0.915797
0.962334	0.85866	0.482281	-0.895091	-0.00312669	-0.221947	0.610368	-0.368005	-0.53673	0.278826	-0.0497195	-0.553489	0.985354	0.826087	1.54046	1.11569	0.64715	2.41521	-0.95724	0.727413	0.0206851	-0.566249	-0.872978	-0.298899	1.49738	-0.670076	0.340574	1.7381	1.04334	0.465818	0.555587	0.87957	-0.678885	-0.578208	0.38355	-0.295244	0.901092	2.12519	1.7304	0.738513	0.175801	0.946768	0.907047	1.92855	-1.04541	0.512	0.541624	0.386862	-1.05672	0.120256
0.403237	0.515485	-0.113396	0.77817	0.605665	0.0328133	0.296957	0.581985	1.10531	-0.622462	0.942455	-0.458176	-0.223506	0.422499	-0.296876	0.603416	0.966286	0.137851	0.581946	0.848583	0.504907	0.614308	-1.5567	0.137021	0.493212	-2.26385	0.558388	-0.275146	-0.537898	0.287986	-0.877008	-0.95733	-0.447414	0.0970355	-0.00270011	0.271477	0.259085	-2.65144	0.813316	1.18829	0.490552	0.895901	0.897578	0.19065	0.341534	-0.591977	-0.0598602	-0.775379	-0.577868	-0.208482
0.514012	0.0912517	-0.227538	-1.03768	-0.0071757	-0.581491	0.108533	-0.50691	-0.209718	-0.0695444	-0.00943827	-0.288204	-0.224776	0.128059	-0.176391	-0.0271924	0.646618	0.330798	0.142219	0.424325	-0.687788	-0.0867699	-0.896838	-0.47893	-3.15624	-0.106343	-2.51581	0.083495	-0.01606	0.349283	-3.14511	-0.0340884	-0.266295	-0.804114	-1.20466	-1.30872	-0.552063	-0.559895	-3.08468	-0.03022	-0.234775	-0.176087	-0.302819	-2.62873	-0.325437	-3.06033	-0.282338	-0.701174	0.617785	0.436576
0.377	-0.124363	-0.573829	-0.383228	0.426657	-0.675079	1.13139	-0.624797	0.491122	0.210694	0.172445	-0.228403	-0.18009	0.111762	0.435243	0.19247	0.998771	0.875759	0.622368	0.709526	-0.257441	-0.665303	-0.587907	-0.419312	-0.535703	-0.247924	-0.65591	0.753158	0.081978	0.0772046	-0.676359	-1.05564	-1.89658	-0.45448	-0.499057	-0.331224	0.408523	0.112768	-0.0802735	-0.281017	0.345646	-0.252866	0.927411	0.905025	-6.67731	-0.58019	-0.659203	0.150088	-0.583515	-0.338438
-1.1415	0.70654	1.52391	0.277365	-1.36135	-1.39784	1.34351	0.353218	0.533828	1.63197	-0.274696	-1.22741	0.611413	0.409639	0.236255	0.721369	-0.46561	1.18034	0.699252	1.07535	0.724151	-1.37849	0.513787	0.91835	-0.996292	0.539472	1.07142	-0.460378	2.23389	0.567481	-1.49697	0.557267	-0.744544	1.10241	-0.0792914	0.622427	-0.297124	0.690334	-0.491195	0.468592	-0.810839	0.211204	-1.19986	1.08838	0.237364	1.10799	-0.511029	-1.40223	0.949036	0.90348
-0.402844	-1.00098	-0.0422582	0.916385	1.13845	1.12326	0.231555	1.98054	-0.621014	-0.480049	0.171163	0.316068	-0.708179	-1.38086	-1.51063	-1.6986	0.953771	-0.0819046	0.901546	0.752497	-0.8891	-0.0907557	-0.59411	0.72392	-0.593343	2.16621	0.870024	-0.446855	-0.526539	-0.35336	-0.128346	-0.9216	0.913097	-0.030193	0.72516	0.201918	-1.04555	-1.43017	-2.62606	-0.509433	0.26979	0.48565	-0.29699	0.412133	-1.05102	-1.16565	0.114883	-0.353278	-0.163041	-0.48385
-0.662778	0.630905	-0.74348	-0.664873	0.39035	-0.0402429	0.0593688	0.124664	1.52382	-0.166484	0.760638	-0.113898	-0.0292293	0.22837	0.334539	-0.278773	1.55327	1.37724	1.44418	1.99901	-0.15846	-0.192041	-0.0711637	-0.604733	0.11132	-0.846386	-3.07082	0.83096	1.72564	1.27311	0.89077	0.566512	-1.17664	-0.850284	-1.27805	-0.941707	0.711784	0.750119	0.671113	-0.0485333	1.14484	0.761038	1.40929	1.95248	0.0889883	-0.884766	-0.0522278	-0.0356534	-0.201061	-0.661845
-0.0240877	-0.0718979	-0.020476	-0.137555	0.703566	0.854288	0.540857	0.15529	0.447676	0.739111	0.767242	0.418607	-0.830088	-0.886713	-2.04664	-1.21565	1.003	0.728348	1.34523	1.13156	-0.10757	0.316327	0.19549	0.110609	-0.912848	-0.556076	-0.737356	-0.127389	1.02408	0.72232	0.830147	0.79475	0.67256	0.859275	0.118702	0.318745	-2.28637	-0.742778	-1.03329	-0.780513	1.08973	0.447022	0.502845	0.888836	-0.299167	0.0811043	-0.301504	0.316854	-0.025898	-0.0616398
0.0844901	-0.686958	1.87995	0.688493	0.190973	0.789934	1.06026	0.690406	0.225385	0.135874	1.03777	1.2206	-0.662874	-0.21801	-1.28808	-1.05264	0.00245186	1.2057	-0.780891	-0.426984	0.321134	0.617631	-0.45275	-0.684786	1.83178	0.740061	-0.0796971	0.161355	-0.239933	0.52775	-0.225198	0.853632	0.14647	0.276472	0.223126	0.62288	0.145903	0.722088	0.639235	0.338982	-0.892218	-0.0905788	-1.03178	0.37285	1.01376	0.420997	0.872578	0.0926178	0.382632	-0.0135798
1.23925	1.67291	0.0973858	-1.48537	0.419651	-0.432227	-0.0183875	0.129824	-2.81889	0.331464	0.454473	-0.741337	0.855251	0.745303	0.530183	1.86718	-0.755099	-2.40477	-1.61311	-2.26391	0.745607	0.823915	0.0225412	0.247026	0.51785	-1.02024	-0.710447	1.09123	-0.530404	0.29711	-0.104936	-0.408288	-0.450672	-1.2021	0.346748	-0.17966	0.897845	0.371767	0.907581	0.0349238	-1.59724	-0.0573789	0.0960288	-1.02024	-0.433281	0.468069	1.43167	-0.0665788	0.0217689	-0.566235
1.04222	-0.590774	0.185169	-0.0331712	-0.455159	0.591204	0.0194174	0.517147	-0.312632	-0.695205	-0.398661	-0.856006	-0.873835	-0.921132	-1.77487	-0.964751	-0.750623	0.30487	0.731308	-0.0777033	-1.15882	-0.530669	-0.218578	-0.0520809	-0.178868	-0.963607	-1.12886	-0.195013	-1.24431	-0.959357	-1.84149	-0.553958	-1.41061	-0.678823	-1.32276	-1.50998	-0.716919	-1.01242	-0.55271	-0.493249	-0.415076	-1.0138	-1.77538	-1.16974	-0.49989	-1.99814	-1.28099	-0.640161	1.15724	-0.298776
-0.637347	0.0912291	0.416293	-1.56626	-0.488141	-0.223914	-0.348142	1.46986	-1.4376	0.664292	0.989246	0.735442	-1.56073	0.980498	0.401936	0.101157	0.927186	-0.878244	0.195143	1.05799	0.475293	0.12357	0.684454	-0.482263	0.194567	-0.15441	0.319561	0.883234	-1.04429	-0.452362	-0.889774	-1.75495	0.881552	0.465555	-0.156391	0.950065	0.111391	1.24446	0.327617	-0.241097	-0.182628	-0.824626	0.728034	-0.582775	1.2639	-0.346729	-0.204662	0.470486	-0.781971	0.133804
0.538793	0.973402	0.117981	-1.92893	1.00317	-0.255511	-0.982114	-0.628537	-0.0471636	0.250573	1.2346	0.570144	2.27371	1.09036	0.974472	2.01791	1.23486	0.0362621	0.608602	0.374082	0.834601	0.797769	-0.395472	1.10993	-0.159024	0.14907	-0.694188	0.935761	1.04475	0.667317	-0.494744	-0.285661	-0.497873	-0.025574	-0.232517	1.31447	1.29002	0.328942	0.651772	1.33542	-0.177485	1.30565	1.30694	-0.90109	-0.329478	0.560211	2.07273	0.763853	-1.50109	-0.29307
1.84974	1.04535	1.8981	0.924396	0.865917	0.687979	-0.00500684	1.01454	-1.20358	0.93963	0.79619	0.825688	1.05915	-0.28579	0.454969	0.417002	-0.97734	-1.61501	-0.676074	-0.500572	0.713729	0.677738	-1.61605	-0.562435	1.20784	1.10574	1.33205	1.15122	-1.65109	0.879779	0.898001	0.590795	1.5421	1.61753	2.05081	1.12836	0.419804	1.12729	0.149192	0.574793	-1.72042	-1.03658	-1.25268	-0.0607136	0.376256	1.2302	-0.00939526	0.747644	0.50888	0.49032
0.0769681	-0.273516	-0.797381	-1.10022	-0.79085	-0.0670539	-0.824325	0.053269	0.0163712	0.208414	0.267396	0.182163	0.669561	0.0476392	0.0791451	-0.17955	0.339172	0.686283	0.557865	0.781895	0.593563	1.21241	0.95079	1.35914	-0.0440181	0.51072	-0.170047	-0.447054	-0.104058	-0.720375	-0.781615	0.271269	0.256992	0.142005	0.273927	0.0347948	0.294523	0.242284	0.0783756	-0.201897	0.336807	0.933035	0.657243	1.23895	1.29217	1.24232	1.19212	0.998249	-1.26389	-2.38879
0.357818	-0.168593	0.859799	1.9621	0.468575	-0.892886	0.28559	0.787592	0.635809	-0.386919	-0.226152	0.912813	-1.20172	-0.310722	-1.44754	-1.08247	0.0884098	0.2014	-1.11513	-0.294822	-0.767037	-0.277825	-0.990019	-1.20651	-0.0609085	0.998122	0.509649	-0.3088	-0.298206	-0.358631	-0.229668	-1.49177	0.0583958	-0.0591186	-0.545982	-0.465218	-1.50481	-2.0074	-2.17584	-2.02805	-0.305416	-0.416976	-0.0716394	-0.528646	-1.24075	-1.56734	-2.69182	-2.36753	0.471035	1.08171
1.98469	0.345639	0.693562	0.959675	-0.885935	-3.63521	-0.220999	0.436034	1.24065	0.420872	-0.33679	2.00539	0.193248	-0.369073	-1.4734	0.0443011	-0.74696	0.18623	-0.0909914	-0.0215934	-0.259931	0.778504	0.290351	-0.445239	-1.1775	1.59521	0.034891	1.31274	-1.82552	-0.379356	-0.648662	-1.48274	1.0171	0.453335	-0.689913	-0.942611	-1.34928	-0.649045	-0.548989	0.283021	0.357991	-0.503158	-0.0245946	0.37442	-1.08937	-0.71079	-0.982667	-0.347001	2.59792	0.85956
0.552038	-0.234198	-0.884681	-1.10887	0.0985897	-1.23872	0.4995	-1.11552	-0.241462	-0.61455	-0.635973	-0.995175	-0.08493	-1.64399	-0.741837	0.308599	0.321667	1.41356	1.25132	0.700052	-1.13694	-0.840145	-0.924591	-1.09996	-1.14964	-0.656456	-1.68589	0.186975	0.938523	0.30564	-0.278513	-0.140003	-0.60042	-1.27639	-0.887465	-1.17874	-0.989737	-0.0262362	-0.862403	-0.897167	0.735135	1.63857	0.296657	0.40092	-0.0955145	-1.15826	-1.71366	-0.705646	0.289566	-0.60559
1.08543	0.753141	-0.106067	0.350276	-2.18039	0.515561	0.964327	0.677133	0.19868	0.474435	1.1212	1.16062	0.550673	0.0867046	0.637828	0.538828	-0.166568	0.660665	-0.568483	0.600059	1.14749	1.55418	-0.210696	0.514957	1.0224	-1.72423	-2.04608	0.39336	0.738468	0.779096	-0.385421	0.557522	-2.81052	-1.17355	0.442074	-0.14884	1.0955	0.507811	0.495496	0.503582	1.08933	0.0655463	-1.86556	0.256505	-0.353949	0.735504	-0.0389008	0.556103	0.28617	-1.31766
1.20087	0.713864	-0.354742	0.199636	0.135658	0.249083	-0.628985	-0.743225	-0.919554	0.465306	-0.55394	0.270324	-0.13873	0.230375	-0.0826263	0.509002	1.69563	-0.421307	0.879558	0.265005	-1.18078	-0.450506	-0.505185	0.292785	0.532304	0.807794	-2.03592	1.6116	-0.790556	-0.393649	0.688932	0.874238	1.1526	0.290751	-0.770506	-0.550045	0.555806	-1.01026	-0.0479026	0.102303	0.602993	1.92332	1.01907	1.31298	-0.586913	-0.269617	1.96536	-0.0332893	-0.274876	0.661828
-1.40809	-1.88625	-1.78583	-1.16242	-0.384585	0.860605	-0.140955	-0.438847	-0.277304	-0.343409	-0.948726	-1.14624	-1.0143	-1.20889	-0.592903	-1.00804	-0.726742	-0.678269	-0.713145	-0.836018	-0.798906	-1.06768	-1.49655	0.604719	-0.743405	-1.05681	-0.93705	-0.918958	-0.550243	-0.943619	-0.112815	-0.927443	-0.875032	-0.530615	-1.051	-0.988687	-1.60395	-0.695805	-1.5036	-0.617151	-0.446413	-1.24066	-0.885975	-1.38836	-0.753546	0.253344	-0.514365	-0.176151	-0.342973	0.08494
0.300698	0.132412	-1.327	1.08019	-0.757017	-1.01813	-0.301908	-0.0392036	-1.44862	0.249864	0.524832	0.155636	0.132777	0.501685	0.240688	0.719095	0.0968536	-0.0261387	-0.0817968	0.294584	0.849192	0.246568	0.992646	1.22216	-1.57171	-5.96087	-0.056007	0.787727	2.12445	0.015307	0.172399	-0.481881	0.489844	-0.266711	-0.825211	0.169333	0.776387	0.422229	0.936275	0.40487	0.528432	1.0252	-0.317563	-0.323349	1.03656	0.278566	-2.21708	0.542305	-0.430148	-1.00669
0.161177	0.320996	-1.16276	-2.35211	-0.621348	-1.62291	0.605224	-1.15017	0.588185	-1.10535	0.195086	0.265005	1.07789	0.507694	1.31239	0.446783	0.199044	1.81779	1.09	0.306822	-0.475904	-0.52398	0.000473119	0.0633243	-1.30962	-1.6678	-2.66003	0.634405	0.0251424	-0.536776	-1.17677	-0.598703	-2.46146	-2.67017	-1.63397	-1.3757	-0.567097	0.462968	-0.1354	-1.12938	-0.187595	0.722649	-0.485189	0.35991	-1.55651	-1.31035	-0.507187	-0.870373	0.505354	0.318979
0.746136	1.15757	0.495023	0.857415	0.531759	-0.969096	0.159175	0.0779343	0.837072	-0.349707	0.925002	0.231199	-1.0378	-0.393577	-1.61982	-1.10044	-0.454467	0.730196	0.775643	-0.0995356	-1.07974	0.451281	-1.55153	-1.04916	0.211979	0.04089	0.635354	1.27078	-0.45851	0.220287	-0.213683	-2.33186	-0.301476	-0.16195	-0.489764	-0.924146	0.21454	-0.760414	-0.405389	-0.0158712	-0.280911	-0.605085	-1.02235	-0.498569	0.262453	-1.52059	-1.27261	-1.63774	1.69051	0.550037
-0.0787352	-0.306025	0.852284	-2.32662	-0.595281	-1.79175	-0.0602615	-0.458292	1.00939	0.610151	0.126502	0.233283	0.464297	0.373551	-4.03071	0.705199	0.0125233	0.126805	0.296967	0.433301	-2.82786	-0.126697	0.104935	0.209238	0.568287	-0.171644	-0.642602	-0.594258	-0.354211	0.0209786	0.553117	0.131379	-3.00151	-0.0282806	-2.17065	-0.402963	-0.528466	0.45811	-0.528608	-0.323031	0.348612	-0.016139	0.505351	0.402948	0.920137	-0.0718654	-0.222714	-1.16357	0.889036	0.838819
1.30073	0.625621	0.715828	0.0833648	-0.675007	0.782849	0.0324768	1.57126	0.576417	0.589794	1.11207	-0.321531	0.430273	-0.350549	0.841987	0.406266	-1.81144	0.462242	0.0483201	0.0549658	-0.358423	0.437169	0.327057	0.150832	0.33847	1.03979	-1.22921	0.676189	-0.614147	-0.836336	0.0898931	0.336701	-0.520535	-5.50017	0.432864	0.23386	-0.0163994	1.09356	-0.0719683	0.0557486	-1.25387	1.10054	-0.739273	0.432942	-0.736032	0.217281	0.203411	0.332231	-0.82825	-0.385554
-0.574247	0.169123	0.201236	-0.20479	0.484106	0.77998	1.21904	-0.320588	-0.0516305	0.564014	-0.509488	-0.429593	-0.343268	-1.18399	-0.529093	-0.384725	-0.36969	0.551893	0.633283	0.258751	-0.338242	-1.2041	-0.708984	-1.41327	-0.223153	-0.568153	-0.825185	-0.387309	0.0448063	-0.21365	0.125713	-1.79624	-1.07618	-2.01225	-0.375763	-0.668653	-0.328795	-1.05326	-1.1701	-0.625862	-0.404054	-0.174362	-0.563986	0.00426656	-4.02995	-1.17581	-1.43869	-3.62254	0.677551	0.651476
1.08855	0.757278	-0.491529	-0.863982	0.619941	-0.797312	0.856672	0.189053	-0.0323127	-0.304396	-0.512459	-0.490356	0.369401	1.52245	2.2248	1.61161	0.163992	0.168347	0.44633	0.408995	-0.801698	-0.0225007	-1.03078	0.667834	0.682001	-0.999592	-0.89288	0.305215	0.399215	0.381473	0.267187	0.352804	-0.211397	-1.38264	-0.181359	-0.943651	0.577245	0.58962	-0.23649	0.00686621	-1.87056	0.454122	0.739621	0.466892	0.256399	-1.25893	0.859774	0.394776	0.332935	-0.00428361
-0.521276	0.309275	-0.367536	-0.662604	-0.235931	0.761865	0.080781	-0.00880256	0.13229	-2.9677	-0.0772839	0.547295	1.00334	-0.457244	-0.0997946	-1.01852	0.230206	0.588196	1.2882	0.220773	-0.820547	-0.253259	-0.423146	0.688376	-0.853541	-0.555924	-3.35026	-0.460578	0.138695	-0.81256	0.362844	0.513015	-3.36953	0.741681	-0.928795	-0.65889	-0.244854	0.334192	-0.176548	-0.498715	0.468207	-1.75539	0.242947	0.936455	-0.67467	0.762815	-0.634137	-0.0243466	-0.0068046	1.1947
-0.589714	-1.23919	-1.70083	-2.34971	0.850725	-1.32718	0.405523	-1.74027	-0.72668	-0.465913	-0.668323	-0.735988	-0.242944	2.01546	1.02453	0.746896	0.335058	0.863683	-0.188319	3.3212	0.190049	-0.929696	1.09364	-0.492619	0.292112	-0.55002	-0.916381	-0.525805	-0.478116	0.0254908	-0.197776	-1.1861	-1.78905	-0.641688	-1.17828	-0.310307	1.07177	0.630507	0.893545	-0.357769	-0.235051	-0.0599533	-0.0868137	0.424841	0.0423122	0.920002	-0.355422	0.481862	-0.172532	-0.585351
0.0332772	-0.193069	-0.322545	0.47395	0.238461	0.279893	1.14166	0.238277	1.14545	-0.347512	0.345795	-0.567428	-0.0514728	-0.0132629	0.240178	0.166072	1.14856	0.604858	0.234785	1.36507	-0.550695	-0.447208	0.438778	-0.717569	-0.733439	-0.4308	-0.666131	0.479172	0.672574	0.957671	0.732615	0.541582	-0.977287	-3.4696	-0.207277	-0.776998	0.506253	-0.148005	0.272329	0.354353	0.427534	0.42721	1.15113	0.595037	-0.0838919	0.248567	-1.29379	-0.653061	0.346604	-0.584078
-0.974825	-0.453775	0.191645	0.037061	0.598731	0.563938	-0.111727	-0.513779	0.955642	0.0317342	0.0106213	0.894379	-0.306251	0.403737	1.18707	-1.04046	1.16744	1.0245	0.171569	-0.133145	-0.143913	-0.19216	-1.29173	0.109478	0.607553	0.177397	0.534796	-0.250039	-0.500065	1.7325	0.0390374	-0.577924	0.462783	0.908272	-0.0161242	0.324551	0.196373	-1.18708	-0.104911	0.320292	1.18412	-0.231826	0.356963	0.387222	0.417513	0.226842	-5.33578	-0.0633031	0.00874376	-0.0210465
-0.538528	0.24294	-1.63052	-3.48049	-0.203777	0.304677	0.377006	-0.506378	-0.69673	0.191747	0.123786	-0.600619	0.109357	0.570973	0.401379	-0.51479	1.90994	0.627473	0.432777	1.05003	-0.415808	-0.0276266	-0.0663803	-0.0663803	-5.47553	-0.889733	-3.6455	0.266747	0.600934	0.180569	0.0222247	-0.275458	-0.565973	0.330769	-0.882777	-2.15905	0.414701	-0.112254	0.16834	0.193325	1.2303	0.350185	1.20834	0.76581	-0.730036	-1.61031	0.288848	-0.593757	0.157126	-0.149607
-0.75677	-0.692476	-0.80191	-0.877467	0.528806	0.0654532	1.04949	-2.94589	-0.0103651	-0.798558	-0.622291	-0.938541	-0.670599	1.03964	-0.182188	-0.259949	1.38207	0.989535	0.846673	1.9892	-1.25499	-1.55593	-0.540695	-0.828378	-0.445566	-0.966183	-1.05941	0.765701	1.18504	0.576709	1.13052	1.24361	-0.380738	-0.809368	-0.397467	-0.290135	0.825862	0.823084	0.559694	0.314007	1.67296	0.787907	1.29521	1.02887	-0.668552	-1.03534	-0.288829	-0.0216955	-1.12566	-0.95527
1.62947	0.218066	0.712599	0.491588	0.310228	0.262234	0.621208	0.347932	0.543868	0.0547045	0.319173	-0.047313	-0.115746	-0.0968012	0.279012	1.17005	0.168366	0.841344	0.8572	0.825039	0.324901	0.225252	0.28528	0.461596	-0.358766	0.70713	0.305284	-2.37236	-2.13176	0.621681	0.252132	-0.896394	0.316047	0.163446	-0.0637916	0.187361	-2.36847	0.80851	0.869771	-1.69493	-1.33684	1.14113	-2.61331	0.824492	-2.78287	0.249182	-0.0270449	-1.85972	0.492598	0.434452
-1.04843	0.474179	0.0368865	0.499762	-1.6352	1.06322	0.609893	0.94884	1.06747	-1.65713	0.90043	-1.85752	0.598252	0.580386	-1.61905	0.508551	0.739597	0.683877	0.769717	0.856071	0.519445	0.643112	0.51989	0.611875	0.689256	-0.719742	-0.229803	0.320175	0.659519	0.428626	-1.85028	0.923748	-1.43295	0.645847	0.716929	0.75768	0.569403	0.719393	0.79053	0.705757	0.852125	-0.685469	0.748296	0.817243	0.53904	-1.46446	-1.31066	0.693914	0.782403	-1.63281
0.0962031	-0.145975	-0.287199	0.358396	-0.578981	1.45971	1.49589	-0.425825	0.0870809	-0.132582	-0.0566366	-0.213228	-0.684741	0.414319	-0.756852	-0.33266	1.11276	0.349907	-0.103001	1.83924	-0.699791	-1.30514	-0.548963	-1.43507	-1.32887	-0.576608	-0.0463695	1.29419	0.880816	1.15865	0.764111	1.14767	-0.441975	-0.560059	0.110771	0.09032	-0.111415	-0.0536763	-0.0658793	-0.665156	0.670154	0.0582079	1.20482	0.455395	-1.41225	-1.32616	-1.48977	-0.564405	0.0953293	-0.66902
-0.568798	0.197718	-0.440862	-2.90992	0.315413	0.0426921	0.416312	-0.545304	-1.38674	-1.21079	-0.764739	-0.821108	1.26948	0.937042	1.32132	1.48464	1.04924	1.00696	-0.309382	0.840087	1.24099	0.393333	0.997604	0.960103	0.493041	-1.18229	-0.850523	0.609246	0.750296	0.123505	-0.0316338	-1.13233	0.281264	-2.29759	-2.7872	0.301273	2.05675	0.726074	1.3132	0.686088	-0.147704	1.14239	1.03129	0.423882	-0.297109	0.31057	1.41981	0.708742	-1.19554	-1.39526
0.603439	1.54025	-0.0269872	-1.18478	1.48034	0.232883	-0.0360305	-1.2483	0.111917	0.152388	0.868926	-0.183588	0.748051	1.09568	0.789038	1.45546	0.965554	-1.25921	1.40738	0.696284	0.478358	0.344921	0.767072	0.0344588	1.01336	-0.703564	-0.22391	1.14211	0.844713	1.325	0.303189	1.98184	-0.517667	-0.0067631	-1.42912	0.602178	1.73663	1.02189	1.44232	-0.069533	1.41285	1.43951	0.960957	1.01051	-0.127283	1.2147	2.26024	0.660318	-0.585062	-0.429034
1.11766	-1.35813	-1.72682	-1.02971	0.647146	1.48388	0.394119	1.14165	1.12323	-2.59356	0.0262051	0.971941	1.23052	0.228866	0.780888	0.745391	0.36472	0.79398	0.882082	1.05589	0.861652	0.938247	-0.509074	1.07305	1.36917	-0.352371	-0.233601	0.0250122	-1.47336	-0.780207	0.00450052	1.10247	1.44361	0.928469	-0.536391	-0.542854	0.588422	1.13753	0.592218	0.021006	0.343526	0.754467	0.43039	0.707316	-0.326313	-1.87444	-0.930691	0.859066	-1.65344	-0.975884
0.448133	-0.122752	0.499488	0.0266976	0.593862	0.858288	-0.475412	0.56236	0.400512	0.0596457	0.490942	0.0133133	1.19032	1.07791	1.26119	1.33563	-0.487192	-0.286191	-0.41985	0.0751468	0.0879658	0.818661	-0.315076	0.351432	1.14457	1.35714	0.887502	-0.433287	0.239756	-0.0365164	0.287258	0.104861	1.01669	0.751029	0.66954	1.16042	1.74668	1.4564	1.55504	0.26471	-0.77443	1.00525	-0.064166	0.355219	0.765991	0.714347	1.03909	0.901097	-1.29059	-1.37275
-0.176736	0.47116	-0.222249	-0.0262401	0.0964353	0.257938	-0.0486376	-1.1988	0.639014	-0.378204	0.228914	-0.19854	0.269244	-0.0301567	-0.255484	0.386165	1.50876	1.00588	0.735016	1.17765	-0.838493	-0.999362	-0.347719	-0.815947	-4.3484	-0.741199	0.316049	1.57907	0.748058	0.135517	0.647627	-0.0909574	-0.185033	0.810466	-0.449778	-0.179062	-0.133293	0.382733	0.374096	-4.24427	0.855745	0.629445	2.06709	0.574192	-0.627371	-0.683088	0.470187	-0.268841	0.328538	-0.291853
-0.801058	-0.0539444	-0.603418	0.794379	0.174681	-1.17613	0.0700083	-0.2017	1.97818	0.184571	0.895338	-3.10437	-0.704223	0.191837	-0.550689	1.28532	0.540797	1.12362	0.481676	0.968282	-0.343034	-1.31996	-0.0240898	-0.942768	-1.08793	1.03517	0.175365	0.843424	0.248898	0.375159	0.315855	0.763554	1.1706	0.172092	-0.37036	-0.0848939	0.919831	-0.170131	0.69217	-0.412884	0.618233	-0.0959681	1.63078	0.531186	-1.40498	-1.61703	-0.71879	-0.225193	0.0311028	-0.558836
-0.375867	-0.935105	-0.505441	-0.191752	0.724029	0.856222	1.27609	-1.67872	0.298345	-1.22785	-0.468492	-0.468015	-0.0841927	0.806572	0.248771	0.285647	1.74194	1.31778	0.601456	1.43435	-1.45299	-1.42023	-0.970043	-0.801515	-0.62572	-0.434276	-0.744693	1.12206	1.76837	1.68588	0.84421	0.870642	-0.264026	-0.705355	-0.803448	-0.515042	0.27721	0.634311	0.575027	0.390335	1.0783	1.02163	1.16048	0.921514	-1.35581	-2.05776	-0.171711	-0.143827	-0.820794	-1.03291
0.869199	1.52023	-0.202212	-3.75327	0.512543	-0.0309125	0.185561	-0.64953	0.57281	0.619166	0.0393014	-0.409798	0.37673	0.543399	0.329354	0.804217	0.790125	0.634561	1.11963	0.74411	0.0198942	-0.63036	0.316119	-0.368621	-0.916745	-0.911269	-4.94297	1.14014	0.626703	0.630772	1.54776	0.755337	-0.678922	-0.125845	-0.972641	0.922208	0.807486	0.319771	0.492772	0.112861	0.556952	1.38977	0.430642	1.03581	-1.30776	-0.868925	0.342325	0.308501	-0.531878	0.0264908
0.723787	0.334357	-1.00051	-0.343799	0.900148	-0.683286	0.867063	-0.486343	0.645332	-1.18888	0.0522524	-0.436922	1.04927	0.688381	-0.0764876	0.622624	2.10252	1.54183	0.716519	1.71264	-1.14713	-0.116389	-0.204815	-0.12153	0.505483	-0.342163	-1.07999	1.99748	1.94532	1.39255	0.151912	0.892592	-0.759699	-0.311781	-0.459553	-0.366671	1.07667	0.947278	0.678043	0.974684	1.71035	1.52072	1.87735	1.55151	-0.710162	-1.72188	0.117807	0.258512	-0.489973	-1.62263
-0.145341	0.707311	-0.894108	0.0184937	1.05867	-1.8783	0.459303	-1.17714	0.673558	-1.10437	0.613404	-1.54381	1.194	-0.203103	0.606188	0.756243	1.08817	1.46664	0.754347	1.55172	0.43224	0.108938	-1.12631	0.090657	0.747579	0.269476	-1.67794	1.49053	1.80236	1.63006	-0.587638	0.593313	-1.93498	-2.08203	-0.701722	-0.890315	0.784424	0.614395	0.518348	0.943805	-0.273992	0.950037	1.7434	0.652681	-1.28558	-1.84595	0.152747	-0.94341	-0.364719	-1.2253
0.0985978	-0.0965012	0.28822	0.269141	0.264675	0.243362	-3.1949	-0.210342	1.18597	0.71726	0.204367	0.540591	-0.486625	0.163347	-0.841254	0.0516899	-0.36141	0.567801	0.860073	1.09583	-0.12638	-0.501396	-1.10393	-1.00447	-0.351492	0.822717	1.08277	0.323011	0.194761	0.103817	-0.160626	-0.749325	1.2794	0.171423	0.0536359	0.879286	-0.980255	-0.262835	-0.524342	-0.214209	0.352345	0.595764	0.116409	0.427973	-0.586081	-3.06465	-1.90643	-1.17499	0.730476	0.507023
1.05153	0.412012	0.572413	0.869214	-1.8541	0.740678	0.287227	0.0120703	0.83619	0.497422	0.0449391	0.444497	-1.40615	-1.22604	-2.09538	-1.55637	-0.0820462	1.2589	0.478798	0.417669	-0.764463	-1.26523	0.0213675	-1.1126	-0.491861	1.40412	0.78946	-0.0444956	-0.931716	-0.452368	-1.04988	-0.641111	0.352042	0.599558	-1.02824	-0.62725	-0.990882	-0.371958	-0.964666	-1.7795	0.993962	0.705985	0.28948	0.311619	-2.11195	-1.19193	-2.50136	-1.41358	2.05952	0.485806
-0.0550844	-0.0650862	1.1225	-0.785586	0.957064	-0.262047	-1.02438	-0.0906052	-0.242586	-0.0965485	1.76479	-0.860155	1.14572	0.99137	-0.162445	2.76991	-0.410998	0.0266298	-0.723876	0.468629	0.822427	0.0529467	1.12213	0.611695	0.485302	-0.631963	-0.875128	1.296	-0.125039	-0.191849	0.721611	-2.14886	0.188983	-0.88809	-1.13847	-0.284536	-0.340916	0.820357	0.483487	1.627	-1.12016	1.61943	-1.17375	0.12933	0.119259	-0.258115	-1.56955	1.04406	-0.745336	1.03023
0.999907	0.47764	-0.200833	-1.41246	0.300719	-0.149214	0.106293	0.134383	-0.493139	0.619254	-0.248814	-0.937787	0.263777	1.04728	0.355392	0.598467	1.41601	0.219973	-0.324416	1.18398	0.740521	0.603824	-0.249255	0.403217	0.439647	-0.249255	0.416928	0.695012	1.4721	0.304441	0.585879	1.64202	1.11968	0.525309	-0.0704719	1.62273	2.76224	1.02419	1.38688	1.72262	0.914388	1.03402	0.745366	0.870442	0.168341	0.898588	1.68918	0.476376	-1.41096	-1.06732
-0.629928	-0.598	-0.762082	-1.10527	-0.489385	-0.799611	-0.392996	-1.37583	-0.585283	-0.445457	-0.449039	-0.606403	-0.354653	-0.597824	-0.445299	-0.43914	0.0137291	0.450426	0.5231	-0.124169	-0.61729	-0.526024	-0.494352	-0.871411	-1.33938	-2.20956	-2.16996	-0.746023	-0.315501	-0.35857	-0.654326	-1.04834	-2.0613	-2.17482	-1.85673	-2.0111	-1.14848	-0.612259	-0.802668	-0.757003	-0.357137	-0.883952	-1.16365	-0.323045	-0.779065	-1.45535	-1.00059	-1.01405	0.738733	0.546276
0.367831	-1.82605	-1.38238	0.122329	0.0367152	-1.45331	-0.923449	1.12907	-0.194425	1.02739	0.211737	-0.247348	-0.445836	0.0657397	-2.1422	-0.224026	0.726671	1.22126	0.139598	0.823138	0.489226	0.585968	-1.22123	0.55135	-0.9068	0.382539	-2.29348	-1.32055	0.176293	-0.140918	-0.138495	-1.32532	-0.992439	-0.673159	-0.300624	-1.22527	-1.32122	-0.11422	-1.4291	0.904622	1.00379	-0.00646674	0.217276	-0.402844	0.463929	-1.50027	-0.747869	0.779844	0.868766	-0.545592
-1.7163	0.768243	0.332456	-1.69055	0.906452	0.612617	-0.508777	0.567567	-1.2743	-0.772386	0.361308	0.0376433	0.938052	0.719576	0.918334	-2.53485	0.213746	-2.42464	0.595951	-0.0320255	0.915385	0.153703	0.381789	0.362415	0.976154	0.0169544	-1.46338	0.482529	0.736767	0.319227	-0.463107	-1.81913	-1.24915	0.234296	-0.872576	-2.11101	0.566555	0.441469	0.325976	0.307202	0.240163	-1.27864	0.759787	0.542857	0.157635	-1.94383	0.371264	-2.84376	0.545549	0.0702395
0.438089	-2.34564	-2.3294	-1.93137	1.0273	-1.41214	-0.0506647	0.563548	0.708027	0.72682	0.603486	-0.0675459	-1.80841	0.621588	-0.023952	-1.25452	0.36595	0.590667	1.29911	0.886048	0.618755	0.550085	-0.54676	-0.0396844	0.901977	0.764448	-0.18409	0.738198	0.406484	0.491848	0.490124	0.467936	-0.221841	-2.06278	-1.57623	-0.363419	-2.19728	-3.20268	0.315805	0.554415	-1.28634	0.426124	0.837196	-0.1568	-0.0104722	0.695484	-1.37319	0.229716	0.603453	-0.0773698
1.78905	0.400408	1.63939	2.14101	0.160048	0.754551	-0.0413462	0.546237	0.314628	0.765534	0.353625	1.36312	0.160581	-0.255347	-0.140767	-0.058422	-0.694894	-0.343841	0.0799651	-0.511829	-0.569727	0.1289	-0.351739	0.0796962	1.44108	2.9406	2.25501	0.273537	-0.556111	-0.281732	0.273775	0.576746	1.93797	1.51294	1.401	1.33472	-0.695853	-0.182605	-0.224893	-0.315564	-0.446691	-0.228297	-0.603691	0.0173791	0.193773	0.270533	-0.174199	-0.308888	1.26881	0.991187
1.27863	1.20749	-0.325257	2.45412	0.41085	0.247773	0.492112	0.837263	-1.92696	-0.459514	0.101445	-0.850261	0.962701	-0.781563	-0.136142	-0.127513	0.871095	1.18636	0.927429	0.0623299	0.0492462	1.26217	-0.31575	0.967648	-0.406744	0.965657	0.239926	-0.295498	0.595277	-0.649163	-0.370412	0.845666	-2.14209	0.523562	0.212144	0.690227	2.31418	1.02722	0.158092	0.890823	-1.87726	0.464061	-1.44201	-0.0101418	-0.805545	0.0829638	0.838758	0.323595	0.99328	-0.742105
-0.883756	0.114128	0.327012	-0.490919	0.438105	0.0136111	-0.00224196	0.0871881	0.048009	0.960671	0.0966365	0.624686	0.0588727	0.0157427	-0.325621	-0.085136	-0.0847865	0.647273	0.599632	-0.136961	0.305284	-0.0716103	-1.48898	-0.0685691	-6.37325	-0.330859	0.172333	0.353443	0.48868	0.580777	0.215463	0.550655	0.0627988	0.467602	0.0656318	-0.583001	0.0232156	0.120897	-0.635292	0.451281	0.566159	-0.0413839	0.218881	0.909719	-1.81456	0.704761	-0.597215	0.455792	0.525938	-0.0791328
0.882537	0.227058	0.296931	0.0972746	-0.380368	-0.259196	0.342578	-0.724548	1.34005	-0.807589	1.6854	0.43447	-0.403043	1.3492	-0.0642551	-0.602044	-0.349795	-0.144273	0.35095	-0.454221	0.231292	-0.291159	-1.36107	0.306996	0.516816	0.680611	0.48358	1.25615	-0.180453	-0.332791	-0.194851	0.575115	0.34562	0.756493	0.742369	0.18274	0.0100566	0.265724	-0.568189	-0.779086	-0.246089	-0.391328	0.163308	0.26234	0.452888	0.543509	0.150819	0.0972746	0.718583	0.469975
-0.735608	-1.24836	-0.909917	-0.351835	0.491435	0.383724	0.50165	-0.651497	-0.101766	-1.90556	-0.411991	-0.431619	0.466843	1.85239	1.76088	1.32463	1.93419	0.8236	0.147516	1.59631	0.654422	0.0477092	0.299931	0.500498	-0.664812	-1.42763	-2.34385	1.02218	-0.332169	0.0150921	-0.0598877	-0.2028	-1.51941	-1.2561	-1.60821	-0.0519002	1.7562	1.47898	1.13093	1.53894	0.726378	1.32553	1.33742	1.62234	-0.212932	-0.0478837	1.57871	0.722399	-0.997924	-0.297642
0.4305	0.232921	-0.329946	-1.53253	0.449126	0.338852	0.31884	-0.945196	1.69555	0.313323	0.496094	-0.825944	0.663326	1.45408	0.769996	2.13784	0.57851	0.586052	1.01289	1.85311	-0.61971	-0.244715	-0.103174	-0.145151	-0.521796	-1.00793	-1.07602	2.61479	0.759428	0.959407	-0.107314	0.0551815	-0.101483	-0.216433	-1.06514	-0.027387	1.34082	0.782416	1.56398	0.865207	0.176347	1.19132	0.63965	0.486973	0.411501	-0.840004	-0.827807	0.201552	-1.22727	-0.910385
-0.0858895	0.450603	-1.02988	-1.50599	0.649445	0.616169	1.32149	-0.659068	-0.167165	-0.814533	-0.172032	-1.61247	-0.570013	0.144574	-0.403457	-0.0855455	0.666469	0.695122	0.842062	1.05259	-1.27143	-1.2555	-1.27368	-0.935011	-0.781281	-1.52665	-1.57914	0.559749	0.731535	1.2622	0.752437	0.628298	-1.30715	-2.03619	-1.47427	-1.27669	0.620792	0.77373	0.695197	0.00793386	0.507574	0.523976	0.351667	0.49922	-1.81699	-2.04197	-0.750451	-0.470333	-0.0892255	-0.914236
0.0841067	-0.537251	-0.216166	-0.929756	0.0927788	-0.245313	0.0423828	-1.04981	-0.129227	-1.59837	-0.575566	-1.33985	-0.437646	0.340736	-0.648812	1.22674	0.468926	0.495905	0.44229	0.96259	-1.38247	-0.953385	-1.50146	-1.10026	-0.835881	-0.174448	-0.978846	2.02259	0.331845	0.604123	-0.871934	-0.074749	-0.453691	-0.678485	-1.38572	-0.60251	0.140008	-0.331012	0.414171	0.822567	0.716393	0.641469	1.27516	-0.0569737	-0.508665	-0.822377	-0.684581	-1.3332	-0.87373	-1.04584
0.458588	0.480644	0.546499	-0.226536	-0.421398	-0.361322	-0.0395696	-0.398787	-0.226687	-0.0323141	0.764401	0.149196	0.255164	0.60358	0.217189	0.205914	-0.398167	0.265884	0.264966	-4.58504	0.158141	-0.285714	-0.125938	-0.277112	0.0672145	0.549555	-0.100584	0.958173	-0.753915	-0.745852	-0.138519	0.174786	-0.278655	-0.182893	-0.0515261	0.564189	1.04414	0.376814	0.816883	1.31889	-0.554066	0.366351	-2.01727	-0.734254	-0.485457	-0.378245	-0.166247	0.189461	0.0813134	0.95963
-0.143653	0.56899	0.74729	1.04379	-0.202873	0.705682	0.0814663	-6.08164	-0.430114	1.03389	-0.288835	0.677355	0.144727	0.0255147	-0.223698	-0.15304	-0.253964	-0.5996	0.313842	-0.60934	0.390601	0.650858	0.702001	0.224515	0.693398	0.705136	2.10428	-0.871576	-0.184081	-0.531945	0.322851	1.03439	1.15309	0.76682	-0.0234632	0.0137494	0.63712	-0.175997	-0.251683	-0.264715	-0.210393	-0.364802	-0.311898	0.508292	0.122942	0.957087	0.269822	0.272947	1.27673	1.35286
1.21181	-0.173328	0.613038	0.245121	-0.349446	0.28393	0.127922	0.318223	-1.82634	1.28014	0.388089	0.773079	1.18278	1.68322	0.905627	0.785448	0.511833	-1.31508	-0.234225	-0.529014	0.46617	0.823503	1.24309	0.862227	0.920282	0.575876	-0.0705074	0.92432	0.238771	0.431213	1.67472	1.44601	-0.0610602	-0.126612	0.430655	1.11066	1.56613	1.67235	1.75949	0.835203	-0.055938	0.789433	0.702575	1.0725	0.766644	1.56284	1.64689	1.48387	-0.0961925	-1.6156
0.27507	-0.261522	0.174905	0.513382	0.0806788	0.250289	0.286555	0.514402	0.213571	-0.608114	0.661101	0.831203	-0.0612281	-0.07256	0.164531	-0.388851	1.14739	0.112988	0.180502	1.03459	0.376824	0.312218	0.633657	-0.532949	0.901005	0.42084	0.794642	0.12984	-0.0292109	-0.827905	0.0195048	0.0021752	1.07811	1.44375	0.328421	0.757335	0.0164116	0.237456	-0.446654	-0.32364	0.039786	0.872526	-0.698245	0.326041	0.0687896	0.194832	0.77646	0.358459	-0.233433	0.842302
1.6706	1.97306	1.1885	-0.285828	-0.238619	-0.580113	0.89666	-0.0228514	0.504595	1.59415	1.01897	0.881198	1.16775	0.25871	-0.00478836	0.710039	-0.593458	-0.424177	-1.02327	-0.379514	0.970854	1.25693	0.459355	0.394962	0.128285	1.08774	-0.443101	0.331228	-0.635914	-0.673084	-0.0444593	-0.585343	0.100668	-0.746994	1.50891	-0.379954	1.34424	1.28469	1.0973	1.01667	-1.43728	0.847097	0.346305	0.00898792	-0.901968	1.4522	1.39283	-0.224302	-0.418324	-0.102331
0.828385	0.389472	0.393226	-4.71923	-3.20577	0.660388	0.371904	0.358754	-0.249156	-0.301185	0.969466	0.49662	-0.198891	-0.458733	0.0966973	0.464851	0.547861	0.777445	0.667808	0.795025	1.14765	0.308766	0.54288	0.846917	-0.324445	0.190907	-1.97418	-0.917889	-3.64202	-0.408857	-0.556282	0.122788	0.787192	-0.316299	-0.550673	-0.232037	-0.193111	0.0485996	-0.530719	0.4154	0.398119	1.29633	-1.86315	0.648101	1.31966	0.369241	0.386759	0.135826	0.215532	0.368002
1.03965	-0.719562	0.0692811	0.965736	-1.69728	0.729563	-0.704056	-1.37973	0.729425	-1.51613	0.436924	0.306577	-2.53092	-0.747499	-0.910687	-0.830203	0.783622	0.554552	-0.0136328	0.617766	0.386003	-1.29386	-0.894584	1.13534	1.6566	0.394459	0.426933	0.821125	0.644486	-0.686575	0.907953	0.342028	0.0435911	0.391434	0.396786	0.486582	1.08613	0.988561	0.624458	0.810801	0.102922	0.312271	-0.0803503	0.867323	1.50613	0.169274	1.59557	0.492564	-1.76112	0.537868
0.586535	-0.324757	-0.178265	2.09849	0.483754	-0.826681	0.215277	1.27728	1.41529	-0.123146	0.100809	0.0192947	0.171549	-1.29405	-2.27661	-0.552819	0.97796	-1.07036	-0.482635	-0.802703	-0.206033	-0.172936	-0.954785	0.253881	1.49025	1.29869	2.45105	-0.123146	0.678541	-0.663736	-0.0591081	0.393782	0.50706	1.86014	1.2138	0.383763	-0.560393	-0.969934	-0.436924	-0.412568	0.619432	0.568942	0.0527363	-0.199537	-0.0525509	0.217433	-0.647359	0.356028	1.34149	0.339946
-0.136061	1.05612	0.958406	1.73827	-0.807354	0.581119	0.583266	1.11975	-0.495195	0.403294	0.40976	1.62818	-0.0395779	-0.745723	-0.162592	-0.245464	-0.111518	0.376397	-0.084441	-0.493014	-0.895703	-0.115008	1.3603	-0.71632	-0.109884	0.902867	0.689615	-0.200234	-0.959155	0.346384	0.48969	1.27891	0.37531	1.84256	0.649508	-0.276529	-0.900459	0.363768	0.56377	0.676114	-0.498498	0.33197	-0.517876	0.354041	0.0443052	-0.685248	-0.110286	0.409033	0.509871	0.937567
1.74829	0.716024	-0.195475	0.854488	-1.38921	-0.435396	0.111321	0.885066	-1.25459	1.02472	0.711863	-0.345121	0.769486	-2.73442	-0.302401	1.30252	-1.76736	-0.9952	-1.0228	0.516403	1.0453	-0.0516926	-0.0334456	-0.0480841	1.28999	-0.303036	0.511009	1.56608	0.288178	-0.709624	0.575774	0.294919	0.122071	-0.937568	-0.00187631	-0.653105	-1.87965	1.07097	-1.87758	0.811889	-0.00187631	1.50687	-2.13722	-0.436031	0.963123	-0.0600597	0.755967	-0.868393	1.25052	-0.623238
-0.0910001	-0.613146	0.581233	0.466118	0.350312	1.1162	-0.560054	-0.320025	-0.0888647	1.17037	0.190505	1.91261	1.7838	-0.197432	0.515781	0.212204	0.706573	0.926905	0.340043	0.414834	0.0533808	-0.292894	-0.725009	-0.17225	1.00708	0.0498455	0.36829	-1.19908	0.888486	0.349054	0.91334	1.23707	0.36378	0.383618	0.74057	-0.0660136	0.518288	1.03728	1.02975	-0.0171837	-0.482658	0.439599	0.46742	1.03844	0.730266	0.333637	1.07486	0.863589	-0.806676	-0.289084
-1.63771	-0.572267	-1.58403	-0.292317	0.13949	-2.16447	-0.116852	-0.32695	-0.528678	-0.941955	-0.910121	0.0464414	0.195695	-0.829001	-0.129908	-0.88479	0.257251	0.0371628	-0.384138	0.113915	-0.281175	-0.892912	-0.798614	-1.16594	-1.52613	0.236072	-0.793876	0.260097	-0.474682	-1.29063	-0.689003	-1.29402	-1.16872	-0.772281	-0.651963	-1.17424	-0.946173	-0.381316	-0.099376	-0.36229	0.039129	-1.0455	1.0492	-0.785089	1.21877	-1.63742	0.0562115	-0.042726	1.29859	0.174834
1.6085	0.25303	0.759914	0.900996	-1.58764	0.767761	-0.199543	1.33076	0.0408615	0.473815	-0.439337	-0.205155	-0.749758	-1.05183	-0.259692	0.443388	-0.883389	0.210254	0.294063	-0.751276	0.0220876	-0.0590164	0.393438	-0.995946	0.980037	2.40043	2.53646	0.625781	-0.605875	-0.625098	-0.65111	0.670011	2.83741	0.812665	1.13721	1.83272	0.713279	0.3514	-0.401672	0.0992786	-0.00930197	0.659191	-1.05738	0.206448	-0.812035	0.456784	0.274327	-0.416522	-0.657332	0.361942
1.08966	-0.347976	0.38095	-1.3498	-0.53105	-0.634143	-0.673358	0.138702	-1.73452	-0.74344	-0.683847	-1.2939	0.393899	0.0363646	-0.806145	0.59083	-1.58494	-1.58959	-1.05369	-0.364079	0.378705	1.17601	0.954466	1.17301	-0.635112	-1.76405	-0.561601	-1.17288	-0.812563	-1.14345	-1.52416	-2.0109	-0.334874	-0.280731	-0.368364	-0.591989	0.0612424	-0.138903	0.174284	-0.322456	-1.77941	-0.2612	-1.61287	-1.33943	0.0244869	0.683923	0.0845692	-0.0097584	-0.113494	0.0256604
1.54302	0.744839	1.47852	0.0410622	0.00754984	1.11672	-0.0638468	1.15858	1.42948	1.01746	-0.682148	1.2358	0.880815	1.23269	1.12498	0.0388206	-1.60669	-0.40651	0.0282426	-0.665642	0.530464	0.501342	0.0806878	-0.0593822	1.22192	1.10634	1.71114	0.246378	-0.121349	-0.720421	-0.437095	0.669071	0.908103	-0.153102	0.71229	2.23755	-0.835408	1.0534	0.524054	0.12526	-1.73237	-0.393783	-1.25771	-0.524701	-0.0598638	0.910715	1.17248	-0.473608	0.347971	0.674406
0.322079	-0.0848091	0.0674464	0.557817	-0.488369	0.435711	0.261634	0.292321	0.206778	0.506069	-0.346977	-0.0950067	1.35841	1.88602	1.18749	1.41287	-0.184978	-0.947777	-0.40366	-0.86085	0.889022	1.55321	0.789635	0.298641	0.536154	0.649131	0.0109846	-0.455906	-0.255008	0.027491	0.195703	0.248614	0.627848	0.237867	0.669124	0.094256	2.31384	2.26991	2.11428	1.45292	-0.881953	0.0869433	-0.173893	0.78265	1.50339	0.938393	1.15441	1.4491	-0.733808	-0.581616
0.606109	0.499468	0.600898	0.126055	0.519096	0.460401	0.467851	0.19927	0.704844	0.901131	-0.0010328	0.817784	-2.57648	0.203476	-0.027522	0.343807	-2.76857	0.581364	0.785462	0.347719	-2.20032	0.458621	0.0498505	-0.470606	0.690006	-0.634556	0.240893	0.977965	-0.221747	0.000993151	1.25129	-0.70666	0.0806038	-0.205236	0.928043	0.567417	0.173449	0.461585	0.766887	0.32699	-1.82467	0.451817	-0.79755	0.573001	-0.316127	-0.0498209	-2.10697	-0.669578	0.346198	0.669595
-1.35176	-0.754452	-0.360882	-1.32733	-0.637204	1.68553	0.353832	0.185945	-0.682152	0.866854	1.13638	1.6681	1.0699	-0.0500936	-0.539821	-1.83847	-1.44323	0.549894	1.04031	0.81278	-1.48374	0.403127	-0.503938	-0.595407	-2.08199	-0.513508	-2.65154	0.936446	0.137941	-0.350586	0.433937	-2.08615	-0.897917	-1.006	0.0324662	-3.70336	0.312192	-1.17988	-0.604347	0.147955	-0.071592	-0.0476021	-1.28818	-0.488263	-1.02114	-0.816365	-0.659615	0.254337	0.547348	0.933864
1.32993	0.723561	1.27701	1.46614	0.0918392	0.643176	0.533908	1.29702	0.652586	0.517558	0.720408	0.874896	-0.216627	-0.312164	-0.0855083	-0.425885	0.0747224	0.247239	0.54924	0.109407	0.235719	0.286425	-0.300873	0.0543025	1.51443	2.36632	1.91093	0.610427	0.478624	0.337411	0.950396	1.52691	1.60155	1.5973	1.88354	1.28627	-0.0933658	-0.235825	-0.402007	-0.30146	0.481267	0.68745	0.166069	0.435873	0.106482	0.895316	0.0953217	0.169192	0.327672	0.589066
-1.20453	-1.24257	-1.09943	-1.39285	-0.809941	-3.54363	-1.30084	-0.305584	-1.52198	0.337746	-0.818865	-0.289929	0.473426	0.25384	-1.10268	0.581368	-0.642218	-0.0870983	0.256495	1.04819	0.128733	0.547631	1.28847	0.328272	-0.611092	-0.332406	-0.491616	0.85492	-0.562661	-0.57932	0.0306835	0.684045	0.191588	-0.555562	0.202755	-0.644689	1.00411	0.289454	0.0272522	-0.318541	0.951652	-0.51643	0.805258	0.237635	-0.110628	-0.134796	1.69011	1.05244	0.285019	-0.40249
0.910092	0.664921	1.1983	-0.55555	0.302945	-0.735883	-0.724034	-2.03298	-0.355405	-0.0315843	-1.27165	-0.367829	0.124327	-0.424288	0.734736	-0.251739	-0.0632446	0.188629	-0.219513	0.00215817	-0.0407363	-0.694199	-1.26017	-1.14298	0.0842983	-1.40739	-0.795823	0.467067	0.446274	-0.866471	-0.297231	-0.312927	-0.542808	-1.08554	0.220081	-0.584295	-1.67912	-0.768634	-1.57281	-1.30393	-1.67236	-0.398131	0.806901	-0.256736	-1.86346	-1.40349	0.188114	-2.2623	1.09392	0.643454
0.28068	-0.585606	0.643466	-1.64987	0.488251	-0.0713611	0.866425	0.431492	0.788192	0.997738	-0.147256	-2.43762	0.827672	0.757579	0.567558	0.594654	1.0653	0.340207	1.32598	0.953585	-1.72892	0.515612	-1.31278	0.827716	0.212829	-0.266486	-2.01953	0.528874	0.637601	0.326818	0.775619	-1.30105	-1.73919	0.488832	-0.213774	-0.438636	0.791651	0.735977	0.364568	0.726047	-0.956517	1.36078	0.207633	0.6929	0.476215	-0.0731327	0.507574	-1.34418	-0.340364	-1.7713
-0.47675	-1.09451	0.520761	1.64958	-0.491944	0.0867188	-0.59118	-1.1604	0.289215	-0.0734	-0.267823	-0.695729	-0.668594	0.357474	-0.417569	-0.613286	-0.351845	0.0268446	-0.904548	0.924603	-0.280541	0.143597	-0.974588	-1.13336	0.187839	0.960486	1.03197	0.0628016	-0.316011	0.330644	-0.0785072	-0.280207	2.46198	-0.114597	-0.768809	0.260349	-1.1962	-0.75764	-0.800643	0.216834	-0.0445872	-0.542632	-0.204312	-0.562854	1.0097	-0.0664329	-5.42455	-0.0963577	0.823173	1.45997
1.32355	2.01848	1.343	-0.718977	0.696227	0.775405	0.440626	0.84762	1.15418	1.87075	1.15254	0.434067	0.889124	-0.235862	0.273133	0.0933551	-0.961593	1.66097	1.06327	0.00238531	0.52286	0.0271627	1.619	0.0576351	1.63409	0.893269	-0.193881	0.944613	0.53826	0.339877	-1.05921	0.644943	-1.31347	-0.233984	-0.0824274	1.48995	-0.30371	0.190586	0.851287	-0.0341248	-1.06531	0.0953975	-0.70632	0.679813	0.863259	0.113213	-0.0123887	0.293691	1.26493	-0.179345
-1.59136	0.896262	0.602701	-1.15178	0.89203	0.885049	-1.85681	0.0918916	-0.098428	1.86419	-1.33697	-1.26071	-0.301361	0.558515	0.557194	0.0721682	-0.989662	0.337352	-0.873851	1.19682	-1.27763	0.045836	-1.97033	0.146379	0.143249	0.648845	2.44224	0.0655692	-0.420937	0.00692505	0.425112	0.597052	0.656129	-1.49293	-0.457012	0.255551	0.820586	0.822615	1.78099	0.791788	-1.6284	0.984787	-1.91364	0.837814	-0.537545	0.904978	-1.57132	0.619547	-0.673125	0.866874
1.0631	0.689863	0.0904712	0.451948	-0.10294	-3.01099	-0.410732	1.04362	-0.0144386	0.195177	-0.666641	0.71134	-0.484399	-0.635989	-1.77519	-0.410227	-0.453776	-0.458065	-0.619757	-0.199896	-0.826423	0.19896	-0.073896	-1.36343	-0.17267	-0.466559	-0.831963	-0.115093	-0.322055	-0.355388	-1.59998	-1.34589	-0.588656	-0.893533	-0.956326	-0.789607	-1.45649	-1.18745	-1.49366	-1.15933	-0.844115	-0.658988	0.917228	-1.10148	-1.13678	-2.04739	-2.01778	-1.62286	1.88051	0.898672
1.31846	0.70907	0.897356	-3.29174	0.089024	-1.45632	0.0659311	0.600066	-1.92531	-0.566349	1.62115	0.0998508	0.642567	-0.367987	-0.727684	1.05484	-0.753054	-0.985787	-0.126041	-0.664486	0.173946	0.309451	0.634603	0.0440798	1.899	-0.114392	-2.24608	0.181823	-0.487398	-0.841867	-0.992422	-0.925919	0.337107	-1.83347	-1.67023	0.413725	0.640329	0.316078	1.30014	-0.446226	-1.68893	0.326866	-2.47147	-0.278012	-0.456428	-0.262044	-1.21774	0.308905	0.885873	-0.187158
-1.70232	0.448267	0.554363	1.27256	-0.282487	-1.26967	0.258774	-3.9997	0.00225639	-0.0281358	-1.6161	-0.897922	0.0828968	0.036158	-0.217376	0.157017	-0.527645	-0.18595	-0.621296	0.18294	0.214889	0.0551643	-0.140256	0.18338	-0.0313863	-0.242662	-1.37413	-1.6788	0.353937	-0.519852	-0.311166	-0.333936	-0.819291	-1.09019	-0.472887	-0.637051	-0.191451	-0.308283	-0.353438	-1.02884	-0.992719	-0.780329	0.192106	-0.055515	-0.532808	-1.20246	-0.806435	-1.10532	1.57801	0.587146
3.52604	1.22248	0.525156	0.208403	-0.0277079	-0.0526431	0.367115	0.901914	-0.403921	0.148465	0.477811	0.543948	0.849962	0.982249	0.684937	1.01243	-2.08251	0.121687	-0.523444	0.150854	0.632757	0.773917	-0.309867	-0.00946151	0.475479	3.24412	1.13004	1.44137	-0.992879	-0.241102	-1.53781	-0.136492	0.983318	-0.659006	0.795507	1.1941	0.364783	-0.0088586	0.54115	-0.331276	-1.3283	0.178167	-0.208181	-0.0721409	-1.11746	-0.648507	0.15264	-0.624413	0.196539	-0.304862
-0.840234	-0.00633589	-0.100187	-0.688397	0.152542	0.45438	0.795076	0.057436	1.12369	-0.238024	0.153465	0.335874	-1.39004	-0.188027	-1.43318	-1.79425	1.71469	0.0671922	0.211656	1.02408	0.115319	-0.224786	0.203003	-0.818217	-0.0195737	-0.146834	-0.813944	0.559012	0.80908	0.475782	-0.00441687	0.158944	0.276966	-0.225607	0.52783	0.488199	-0.553427	-1.30525	-0.598765	-0.863096	0.936575	0.0376208	0.86	0.056308	-0.175761	-0.76259	-1.02751	-0.551864	-0.281903	-0.72544
0.386542	-0.096252	1.75989	1.08685	0.0405346	1.55744	-0.43299	1.73004	-0.00966264	0.691926	-0.918661	-0.00400061	0.34633	-0.912908	-1.30185	-0.3864	-0.848038	-0.573917	-1.25286	-1.46074	-0.112599	0.57103	0.673098	-0.0836342	1.02095	-0.112279	0.234687	-1.79413	-0.351287	-0.586611	-0.567144	0.13166	0.213942	-0.887535	-0.079479	0.493146	-0.142446	0.410316	-0.883867	-0.579914	-1.52912	-1.25748	-2.43987	-0.728253	0.235403	0.998847	-0.576717	-0.364133	0.649156	2.27364
0.659477	-0.138658	-0.193031	-2.14476	-0.0954037	-0.0143298	0.437376	0.641825	-1.13733	-0.565251	-0.68836	-0.969873	-0.0248644	-0.848971	0.752159	-0.729949	-1.53061	-0.724102	-1.14637	-0.79477	-1.46277	-1.10617	-1.15852	-0.906992	-0.417338	-0.895599	-0.278784	-0.107509	-0.0394942	-0.625883	-0.578258	-0.392852	-0.531037	-0.615305	-0.13033	0.123684	-0.254203	-0.486924	-0.579563	-0.718247	-1.1516	-0.460009	-1.89327	-1.56869	-2.32468	-1.15821	-1.0869	-0.0888701	1.18213	0.776241
-1.06547	-0.659007	-0.183754	-0.942321	0.0548451	0.14087	0.220675	-1.18582	1.39448	0.757669	0.536736	-0.363775	-0.287581	0.292997	0.753138	0.0966332	0.363519	0.361517	1.52338	1.38736	-0.23564	0.134936	0.396396	0.0392613	0.0406593	-0.732194	-0.989329	1.40289	0.730147	0.791311	1.65367	1.19327	-0.902665	0.813668	-0.875354	0.534835	1.25256	1.67761	0.866082	1.12704	1.3823	0.257585	1.31765	2.04223	-0.865227	-0.136485	-1.39299	0.0650985	-0.18294	-1.0776
0.362185	0.0670031	-0.65667	-1.78219	0.563462	0.186351	0.0571271	-0.0388371	0.980236	-0.384002	-0.217609	1.97872	-0.355604	0.142646	-1.46344	-1.83454	0.525808	0.714096	1.19388	1.01692	0.433794	0.698219	-0.436964	-0.108914	-0.078684	-1.68754	-2.33469	0.229312	0.87992	1.60412	0.381443	-0.952246	-1.27353	-1.02153	-1.48407	-0.954656	-0.590853	-0.475137	-0.518181	1.21863	-0.531789	-0.390932	0.399789	1.57788	1.10569	-0.225811	0.512074	-0.022073	1.19085	1.38489
-0.779819	0.337729	1.1104	1.01188	0.83978	1.69912	1.10455	0.127852	2.19108	0.121794	0.432133	0.350348	-0.587528	0.105052	-1.47822	-0.464919	0.755995	0.915616	2.01171	-0.423752	-0.811444	-1.06005	-0.0839553	-1.44517	-0.184107	-0.260176	-0.869385	0.79442	0.669952	1.31897	1.813	1.22696	-0.146025	0.050157	0.711009	1.19128	0.0806658	0.868663	-0.0275699	1.24519	1.82515	-0.138109	-0.127928	1.08463	-0.649662	-0.300601	0.251545	0.997059	0.00188738	0.165973
0.310632	-2.11578	0.243138	0.62783	-1.58466	-0.682622	-1.03353	0.305932	0.211428	-0.116764	0.0174383	0.570436	0.542064	0.790344	2.10459	0.650152	0.870195	-0.415297	1.23891	0.37485	-0.0838887	-1.03025	0.673898	0.418598	0.894125	1.24741	0.790344	-0.235026	-1.46846	-1.58877	-0.275621	-0.219061	-0.492314	0.790086	-0.122238	1.39417	0.0209234	1.33594	0.42606	-0.52384	0.325948	0.613227	-0.785827	0.147088	-0.0690278	-0.618098	0.96168	0.181952	0.28696	1.2368
-0.0929999	0.108284	0.177515	0.082004	-0.579817	-0.136891	-0.51476	-0.0830231	0.982168	0.351549	1.16845	0.916861	0.280101	0.773279	0.315828	0.158251	0.756073	1.10174	1.21758	1.42365	1.52232	1.6172	1.27259	0.414983	0.27761	0.573934	0.263923	0.0650768	0.0221552	0.406541	0.75439	1.39526	0.704233	0.623527	0.762678	0.591979	1.00629	0.587336	1.09308	0.977679	1.30265	0.833753	1.10679	2.01275	1.05829	1.20068	1.2446	1.38067	-1.78069	-1.03988
0.174734	0.807946	0.60563	-0.0909002	0.724916	1.35581	1.29515	1.1355	0.991699	0.374382	-0.742909	-0.459772	-0.180679	-0.297412	-1.79852	-1.83745	0.919728	-0.247734	0.362224	0.418606	-1.29462	-0.722549	0.969551	-0.106381	0.501331	1.55024	-1.54447	0.140581	-0.484211	0.362908	1.25669	1.03421	-0.418108	0.71398	-2.23129	-1.57753	-0.263942	-1.17762	-0.0255968	-0.613407	0.805053	-0.570405	0.7107	1.00771	-0.153651	-1.1833	-0.890901	0.200198	1.7949	0.629764
0.55427	-0.369651	0.100793	0.654653	-0.841577	-2.1028	0.857626	0.020734	1.2561	-0.521775	-0.172626	1.94859	-0.106772	-0.117313	-1.0483	-1.7986	1.45258	0.992904	0.0163966	0.820719	-1.03484	-0.744628	-0.209754	-0.922974	-0.409684	0.667972	-0.875262	0.458839	-0.0311786	-1.88653	-0.196214	0.239028	-0.649734	-0.563369	-0.0526271	-0.987583	-0.231782	-0.0570072	0.0109088	-1.46446	0.597202	0.316991	1.8033	0.199974	-2.33914	-1.89934	-0.510519	0.386236	0.186221	-0.309208
-0.779085	0.908331	0.67091	-0.70014	-0.443823	1.37354	1.20902	1.24816	-1.42278	0.342466	0.752613	-0.456104	1.48303	0.148835	0.963604	-0.66859	-1.03949	0.581058	0.407434	0.520534	-0.770884	-0.695484	0.545893	0.525988	-1.6233	-1.889	-0.811816	-1.02927	-0.37525	-1.02885	-1.0712	-1.52238	-1.75414	-1.27051	-1.96641	-1.94004	0.328701	0.704743	1.45873	-0.50762	-0.281581	-1.50088	-0.248708	0.991144	0.232971	-0.405063	-0.107017	-0.38542	0.245938	2.06372
-0.732807	-1.3966	0.518848	-0.159782	-3.13682	-0.199541	-1.59833	-1.4436	-1.77754	0.649392	-0.263038	0.549831	-0.0788801	-0.900182	0.876642	-1.94585	0.170133	0.963545	0.367051	1.29254	0.0923329	0.494255	0.519778	-2.26759	-1.83044	1.0344	-1.10882	0.0991862	-1.23735	0.952427	-1.15988	0.174873	-0.451895	0.334882	0.54707	0.248861	-0.146134	1.32693	0.547634	-2.51929	0.918415	0.615622	-0.604758	-1.16587	0.192226	-0.934745	-1.45281	0.529905	0.572752	0.415455
0.715856	0.290135	-0.675694	-0.124274	-0.123292	0.349662	0.345899	0.662817	0.661839	0.00401791	0.321315	0.496482	0.0634881	-0.537727	-0.472835	-0.967919	0.937055	0.985869	0.782329	0.45661	0.548674	0.313221	0.75971	-0.325329	0.550286	-0.467164	-6.32709	-0.132857	0.323005	0.0661029	-0.0173529	0.660093	-0.0428876	-5.63694	0.480564	0.860607	0.00884206	0.0232054	-0.00783974	0.173269	0.300548	0.287032	0.133121	1.00569	-0.156188	0.0800036	0.313029	0.700323	0.931633	0.415646
0.731349	0.803409	0.563137	-0.432831	0.532079	0.578161	-0.0819339	0.0356086	-1.78611	0.6927	0.252964	0.0982059	0.433071	-5.41388	-2.68465	-2.41253	0.246039	-0.58517	-0.633374	0.499245	0.149126	-0.167089	0.0968299	0.162971	0.954554	-0.781734	0.276051	0.359178	0.621639	0.684453	0.318051	0.45243	0.333212	-2.52897	0.469655	0.557277	-2.08992	-0.0279379	-0.210843	0.37248	-0.369031	0.196024	-0.14235	-0.541578	0.243985	0.57589	0.661058	0.546954	0.428149	0.242127
-0.628556	0.364063	0.705782	0.374145	-0.649406	-2.09441	-1.25838	-1.10473	1.20019	-1.24332	1.26164	-1.01151	1.64244	2.53281	1.15135	1.52009	0.817834	0.713022	-0.125406	0.743739	-0.605661	-0.0259619	-0.659489	0.782668	-0.88299	-0.382263	-1.17523	-0.24389	-0.366341	0.149192	-0.073194	-0.740547	-0.56572	0.357743	0.169245	-0.428257	0.626973	-0.58068	0.743739	1.31814	0.318498	0.153047	1.27508	0.261827	-0.456245	-0.146961	-0.168568	-0.0332528	-0.929046	-1.51577
-2.41675	0.276043	-0.00700017	1.1815	0.121078	-0.122368	0.531428	0.773196	-1.37593	-0.0933534	-0.121889	-0.0272154	-0.411699	0.237939	-0.390941	-0.0931665	0.333551	1.32967	-2.3074	1.51439	0.370531	0.669576	1.03523	0.269038	-0.569955	-0.92888	0.298281	1.38812	-0.308465	-2.11798	0.686361	-0.90589	0.991246	0.455479	0.239794	0.563381	0.229963	0.484356	1.76779	0.54767	0.225093	0.197393	2.20485	0.979914	-3.15128	-0.238113	-1.0152	0.0556162	0.189845	1.26873
1.03915	1.8325	0.148606	-0.661987	0.224403	1.02524	1.26307	0.272349	-1.31352	0.233487	0.347126	-0.0434374	0.849292	0.501685	0.19057	0.465108	0.526945	-0.135886	-0.764407	-0.828682	-0.0662952	0.359005	0.783723	-0.362377	0.456551	-0.130431	-0.214736	0.00420287	-0.442775	0.922807	0.0388391	0.592651	0.251861	-0.314087	0.389106	-0.201934	1.24543	0.902882	0.656417	0.598737	-0.202548	0.130709	-0.489001	0.109045	0.270184	0.393895	1.98044	0.391151	0.939391	0.317993
0.455647	0.571464	0.585162	0.154049	0.387212	0.493948	0.373204	0.312831	0.781192	0.501393	0.578214	0.485019	0.312831	0.284025	0.411543	0.135528	0.376226	0.447931	0.693436	0.525837	-3.04724	0.313684	0.177099	0.158729	0.406336	0.475027	-3.84885	0.535369	0.444871	0.524632	0.798017	0.830736	0.22455	-3.83065	0.459709	0.464517	0.63766	0.477153	0.61681	0.377469	0.62852	0.405311	0.334963	0.703473	0.243162	0.466046	0.451398	0.63179	0.274763	0.241066
0.953541	0.947161	0.634447	0.0271556	0.544447	0.105535	0.323116	0.617278	-0.141871	1.03647	0.654045	-0.113558	0.640048	0.034271	0.0691982	0.128628	-0.133528	-1.62086	-2.08309	-4.11287	-0.174715	0.593753	0.503443	-0.361613	0.69404	0.68638	-0.519072	-0.200972	-0.730081	0.668907	0.636313	0.38895	0.0779214	0.037564	0.715852	0.526776	0.404565	0.0497896	0.0968468	0.23584	-1.56723	-0.681659	-0.215582	-2.47186	0.609557	0.823843	0.900415	0.183544	0.943677	0.88851
-0.343379	-0.195137	-0.365397	1.67018	-0.376512	-1.68649	0.079832	-1.40418	1.61771	-0.756948	-0.101783	-0.097996	-0.975385	0.16481	-0.690716	-0.422891	0.92995	0.948243	0.47183	0.938807	-0.466898	-0.356774	-0.146449	-2.096	0.109928	-0.504116	-1.08677	0.29788	0.169766	-0.76058	0.633438	-0.296851	0.695407	-0.217396	-0.0699393	-0.594772	-0.223824	0.0395202	-0.23239	0.286674	0.686188	-0.107788	0.909943	1.27337	-0.502403	-0.617902	-0.723007	0.0642138	1.20447	-0.186669
0.218831	-3.16271	0.910316	0.410362	1.61589	0.224355	0.795684	0.733844	0.442332	0.713611	-0.313912	-2.33715	0.186715	1.17055	0.16525	0.125849	0.804735	0.032555	0.415384	-0.00336424	-1.0301	0.941754	0.0816235	-0.547863	0.6426	-1.25676	1.5828	0.401045	0.38759	0.757299	0.537768	1.08705	0.0949099	-0.146534	-1.98439	0.936274	0.978444	0.566153	0.249684	1.08092	-0.337243	-1.12964	-0.320509	0.664082	0.0689591	-2.41387	0.27147	0.60622	0.107376	-0.451039
-1.12989	0.0635973	1.80013	0.70078	-0.913922	0.464155	-0.585623	-0.89273	0.33424	-1.50802	-0.811335	1.1764	0.947331	1.58108	1.83757	0.645572	-0.359543	0.0416348	0.431462	0.252576	1.00059	0.697528	0.0444346	0.285805	1.27248	-0.589043	-0.526458	-0.733996	-1.81206	-0.929916	0.943023	-1.11169	-0.322357	-1.07775	-0.893703	0.6164	-0.911893	0.159763	-0.35971	0.456778	-1.58819	-0.714297	-0.0109413	0.0495312	0.58748	0.0633459	1.07215	-0.212226	0.302067	1.42516
0.824879	-0.206443	0.272031	-0.16077	-1.48788	0.904534	0.371971	-0.0332705	1.03017	0.140353	1.4697	1.30541	-0.651138	-0.932417	-0.179192	-0.767885	-0.72233	0.867692	0.657415	1.75745	-0.040855	-0.264508	1.27647	-0.748716	-0.869877	1.55502	0.709379	1.03602	-0.813308	-0.459354	-0.396554	0.148318	-0.18896	0.184163	-1.3804	-1.05053	-0.623079	0.276637	0.365063	-0.685488	0.626175	0.124983	-0.48828	1.11424	-1.04013	-1.8582	-1.63468	-0.347712	0.286346	-0.740312
1.0465	0.949854	0.290935	-0.453413	0.544509	-1.40086	-0.396914	0.212238	-0.873023	-0.155236	-0.377085	-1.04741	0.705403	-0.0784451	-0.123264	1.68347	0.28503	-1.71094	-0.807208	0.922988	-0.036728	-0.106108	1.37198	0.0908155	-0.823191	-1.18946	-0.887499	1.58719	-0.319478	0.244884	1.02695	-1.44055	-0.645511	-0.77622	-1.3297	-0.245671	1.50708	0.526063	1.90825	1.51827	-2.07445	0.162347	-1.38328	1.42375	-0.621747	0.850841	0.384043	1.12255	-0.614523	-0.216097
0.547729	-1.03411	-0.68283	-1.20715	-0.222197	0.180984	-0.855406	-1.08687	0.908913	-0.853674	-0.111796	-0.66387	1.17484	0.983091	0.0847862	2.36067	0.768854	0.747983	1.24351	0.351759	-1.01759	0.209535	-0.181465	-0.12978	-0.594848	-0.920785	-0.353209	0.688654	-0.217619	-0.406591	-0.238092	-0.363411	-0.121923	0.535506	-1.41447	1.01002	-0.0224043	0.071958	-0.338937	-0.485169	0.28407	0.754287	-0.316697	0.0927127	-0.446134	-1.28558	1.26448	-0.562296	-1.2699	-1.11877
-0.323136	-0.187447	0.209815	1.06121	-0.143175	-0.294688	-0.817395	0.291298	0.290343	0.198087	0.168054	0.470024	0.233758	0.443046	-0.187842	0.200245	-0.0759174	0.43713	0.615196	0.395574	1.34175	1.53743	1.18382	0.596746	-0.15665	0.68244	1.12302	-0.463641	-1.13331	-0.424596	-0.103442	-1.00831	1.17224	1.08303	-0.29281	0.121657	0.0400418	-2.66432	0.399788	0.54716	0.75131	0.0496729	-0.101916	0.817029	0.89917	1.03492	-0.220297	1.32488	0.447904	0.20669
-0.95703	0.217725	-1.04493	-0.551586	-0.614559	1.82415	-0.205913	0.44502	1.9282	1.37213	-0.903747	-0.118586	2.05429	-0.0105597	1.89331	0.126928	-0.739067	0.990353	0.486071	-0.190974	-0.218803	-0.353942	0.128608	2.35936	0.153399	-0.541012	-0.17554	-0.158368	-0.125795	-1.46068	-0.958931	-0.329483	-0.472711	-1.17651	-0.926358	-0.893115	0.51448	0.226229	-1.02456	2.74119	-0.46625	-0.787738	-0.703175	-0.0837742	0.257207	0.465477	0.469258	-0.285004	-1.52602	0.955952
-2.6108	0.283158	-2.93089	0.968768	0.0964455	-0.604228	0.514906	0.878091	0.601571	-0.0166348	0.259598	-2.75152	0.170175	0.417758	-0.391039	0.0503771	0.819165	0.915832	0.763873	0.750796	-2.41737	-0.103175	0.414272	0.203544	0.50564	0.397202	-2.35716	0.816047	0.891773	0.665918	0.165348	0.736344	-0.332769	-1.81808	0.412327	0.102954	0.617335	-2.29748	0.273865	0.2344	0.867258	0.329096	0.919352	1.27243	0.308295	0.492817	-0.372305	0.674835	0.521597	0.583029
0.966361	1.01201	0.900085	1.18306	-0.092215	2.00915	0.487464	1.38169	1.75412	1.91916	-0.145	0.236646	0.414646	-0.576883	-0.607548	-0.518459	-1.40354	-0.849432	0.365569	-0.789153	-0.405036	0.719845	0.108956	0.882626	1.27527	1.42471	1.00604	-0.114693	-0.573843	-0.174354	0.751203	0.952894	2.1605	1.5919	0.468021	0.687913	0.911027	0.726279	0.186307	1.31755	-0.1793	-1.03657	-0.8957	-0.406686	0.850207	1.92145	0.573257	0.336883	0.546064	-0.208472
2.59196	1.46775	1.31342	0.18048	-0.866627	0.375992	1.05461	2.01928	0.607757	0.607999	0.219125	1.52161	0.411411	-0.11236	-0.699936	0.645327	-0.423761	0.120094	-0.248647	0.0944393	0.730788	0.796744	0.461779	-0.12332	-0.0912002	1.13741	0.983894	0.532544	-1.30493	-0.60186	-1.04035	-0.218931	-1.2638	-1.41909	0.128771	-0.0455818	-1.86664	-0.111792	-0.384861	0.461779	-0.731234	-0.827401	-0.671163	-0.281782	0.49472	0.460135	-1.96966	-0.547939	1.27084	2.11564
-0.744619	0.112878	-0.52692	0.0381736	0.4033	2.17773	0.604309	0.232139	1.16768	-0.31247	1.26813	0.950774	0.862432	-0.440888	-0.38338	-2.25811	0.4719	1.7054	0.560533	-0.287506	1.31792	-0.0574941	-0.231417	0.384544	0.506416	-0.506238	-0.714432	0.953826	0.996569	1.50252	-1.09581	0.669951	0.712835	-0.936217	-0.00121676	-0.35511	2.52764	-0.0345493	0.702597	0.234947	0.679502	0.215937	-0.035141	0.330324	2.05437	-1.43714	0.501147	0.774146	0.0644714	1.73032
-0.569596	0.792041	2.04017	2.48582	0.398748	0.538156	1.03299	0.6683	1.45112	0.205758	0.211428	1.07806	-0.696278	-0.320892	-2.04306	-0.555321	0.289935	0.624862	0.98854	1.92095	-0.115051	-1.23215	0.293972	-1.01782	0.92875	1.02724	-0.415843	0.54252	1.0398	0.642442	0.0714989	1.09486	0.682287	0.211016	0.627102	0.306457	-1.05775	-0.134506	0.0138639	-1.11506	1.29226	-0.55687	0.27342	1.50548	-0.278317	-0.976954	-1.80402	-2.0044	1.09678	1.05073
-0.440334	0.04713	0.49684	-0.564663	0.189597	-0.604871	0.539242	-0.0692351	0.267252	0.392831	0.339879	0.804767	0.000837492	-0.990713	0.894062	0.0530266	1.87902	0.506435	0.470673	0.820203	0.34686	0.343904	0.350402	0.327082	0.127119	-1.91034	1.05533	0.591364	0.623268	0.425216	-1.19474	-0.611075	-2.01564	0.310983	-0.745907	-0.926877	0.289482	0.478883	-0.0880686	-0.981593	-0.854738	0.357162	0.285705	0.553134	-1.708	0.119396	-1.37654	-0.295735	-0.275598	-0.317671
0.787882	0.698469	0.673478	1.29154	-0.48413	-0.888813	0.79325	-1.81124	0.970074	-0.874852	1.17761	-0.0281536	-1.74686	1.65343	-0.454385	1.02995	0.962317	-0.715112	-0.730829	0.710211	-1.1063	-0.727978	-0.390181	-0.851902	-0.409557	0.971738	-1.71465	-1.17798	0.66843	-0.949414	0.568327	-0.490509	-0.593324	0.407274	-0.593908	0.713763	-0.371155	-0.648424	0.742032	1.24981	-0.935941	-1.23647	-0.897631	-1.09404	0.971727	0.652636	0.581035	-0.879831	-0.809053	0.878913
0.203941	1.29156	-0.583627	-0.738284	-0.148676	-0.333603	-0.327134	0.116758	-0.0524324	0.679726	0.297946	0.00926869	1.13658	1.16138	0.564758	1.07315	0.876798	0.564893	0.333689	0.757819	1.097	1.14214	1.16475	0.468527	-1.07138	-0.547681	-0.137486	0.513852	-0.0569357	0.485301	-0.0936758	0.880333	0.518259	-0.227027	-0.369549	-0.557042	1.48726	1.66468	1.20343	1.47801	0.26672	0.914194	0.442202	0.632574	1.00806	1.47712	1.53787	1.44424	0.0731407	-0.825751
0.902945	-1.33748	-0.330549	2.30828	0.469324	0.0876021	-0.961996	-0.0706065	0.840758	-1.19951	0.287176	-0.700487	-1.73939	-0.041929	1.04764	-1.50112	0.821223	-1.6495	-0.514566	-2.01254	0.858744	0.164143	-1.29159	0.732509	2.3714	2.13922	-0.296919	0.416354	-0.968689	0.0338926	-0.265422	1.24482	0.716636	1.37077	1.20598	1.24124	-0.204331	-1.40273	-0.291002	-0.223214	-0.660356	0.455548	0.130586	-3.061	1.12233	-1.05874	1.05802	-0.0731803	0.328413	0.492895
0.665977	1.69891	0.91424	-0.212662	-1.19667	0.743996	0.0296408	0.458049	1.44104	-1.28761	0.72873	-0.494744	-0.315713	-0.532918	-0.349235	-0.19557	-0.409011	0.204424	0.540728	0.443856	-0.141342	-0.51977	-0.38525	-0.677199	0.103681	-0.103359	-0.581109	-0.644721	-0.421897	-0.788405	-0.56357	-0.0102457	-0.921099	0.847608	-0.0348666	0.147808	-0.273148	-1.44619	-0.123391	-0.0267473	-0.345512	-1.21465	-2.0718	-1.04136	-0.0316984	-0.225064	-1.55081	-0.327967	-0.025703	0.24073
-1.57053	-0.742432	-1.49406	-0.739585	-0.084434	-0.349066	1.2187	0.308484	0.703023	-0.418604	-0.822312	-0.0548682	0.332751	0.206917	1.31491	-0.216974	-0.453928	1.92628	0.200371	-0.634319	-0.904709	0.440075	-0.482779	0.87643	0.516597	-0.49535	-1.6711	0.293621	1.61632	-0.359792	-0.445217	0.928866	-0.800679	-1.65086	0.526715	-0.599891	0.593907	1.36371	-0.267342	0.912319	0.142518	0.068897	0.0397789	1.09394	-0.132392	0.0638112	0.0964051	1.24251	-0.150731	0.0709654
1.89761	2.30447	-0.784872	-0.44009	0.278157	-2.79044	0.919936	0.875091	0.423084	0.495666	0.349714	-1.06823	0.713505	-0.0763381	0.836687	0.14225	0.491203	0.15816	-0.688149	1.14377	0.21413	0.322056	-0.166777	-0.00664216	-0.4601	0.316727	-3.52803	1.59776	1.26732	1.60318	-0.221422	0.799032	-0.602543	-0.984231	0.754219	-0.666775	1.02956	1.01761	1.24037	1.282	0.194286	1.74251	0.610254	0.0663967	-2.03738	-1.36742	0.330989	-0.0932812	0.274105	-0.526603
1.17659	-0.919325	-0.296841	2.38146	-0.196928	-1.6661	-0.652568	0.197792	0.372533	-0.392749	-0.210112	1.21187	-0.139724	0.322725	0.194456	1.00308	0.252974	0.279082	-0.036515	1.25234	-0.791273	-0.755148	-1.09596	-0.220249	0.807809	1.624	0.617782	1.26916	0.550392	-0.450671	-0.333683	-0.213657	1.68843	0.849679	-1.31717	0.246842	-0.955192	-1.06715	-0.273779	-0.689539	-0.167734	0.517611	0.261588	-0.932589	-0.356963	-0.599715	-0.304916	-0.804238	-0.18493	0.470673
0.266548	-0.0534782	0.586506	-1.42492	-0.994599	0.994837	0.433691	1.60096	-0.274191	1.00795	0.556293	0.494419	-1.65565	-1.31449	-1.03127	-1.64226	-1.60567	1.01683	0.615299	-0.0910126	-0.519463	0.143742	0.057295	0.600397	-0.370145	1.02348	0.541036	-0.0375793	-0.10963	-0.706575	0.361655	-0.117142	1.42494	-0.131757	-0.106912	1.09803	-1.14355	0.471294	-1.14019	-0.973551	0.0796408	0.464916	-2.28913	0.939191	-0.443479	0.990617	-0.276623	1.15045	0.648531	1.59266
-0.183866	0.370421	0.123465	-0.667852	0.262206	-1.56471	0.279043	-0.106643	-0.374801	-0.31082	-1.54161	-0.315185	0.680693	-0.875729	-0.710901	-1.57306	-0.498815	1.62638	-0.343414	-0.0716072	-1.77957	-1.15058	-1.21537	-0.883856	-0.779715	-2.07791	-1.58575	-0.00382193	0.140146	-0.0243695	-0.716451	0.242147	-0.903365	-1.6908	-0.593529	-1.37443	-0.153673	-0.0787474	-0.487756	0.0548068	-0.138416	-1.2254	-0.427267	1.42504	-0.85753	0.591269	0.4412	-0.945811	-0.237537	-0.369023
2.10493	0.0310896	-0.0609529	-0.350634	-0.042624	-1.14039	0.11732	0.640538	0.975173	0.732978	0.165566	-0.0187241	1.48258	1.07343	1.62862	1.06716	0.53124	-0.477839	0.215826	0.730506	0.926867	0.267786	0.0260973	-0.895606	0.197991	1.81558	1.13796	1.65537	0.573589	0.101017	0.000171582	1.86192	0.957351	0.163793	0.381208	0.477881	1.14796	0.498609	0.145898	0.513719	-0.387871	1.6536	1.44484	0.564171	-0.990373	-0.81772	0.496776	-0.230134	0.435266	-0.960215
-0.978478	0.272536	0.678328	0.162018	-0.485489	-0.280208	0.717233	-1.78966	1.03574	0.0675998	0.141498	0.0616304	-0.796769	0.195638	-0.929274	-0.163922	-1.27725	0.652405	0.289306	1.25983	0.171778	0.198149	-0.241557	0.219133	-0.547211	1.1137	1.23118	-0.427293	-0.701981	-0.38526	0.319125	-0.00302361	0.754326	0.521208	-0.531736	-0.408989	0.025869	0.0682446	0.0776748	-0.0289215	0.504292	-0.429207	0.560271	0.166746	-0.125901	-0.905479	-1.6917	-0.394383	0.601946	-0.00666825
-0.760854	-0.623156	-1.25166	0.0946235	-0.544329	0.592207	0.485388	1.08541	0.618162	-1.19899	-0.56529	-0.250328	-1.11016	-0.00896813	-1.23921	-0.572153	1.94452	1.18613	0.488459	1.03486	-0.767596	-0.427712	-1.45561	-0.267164	0.0244286	-0.295721	-1.0857	0.254312	1.06583	0.890979	0.650702	-0.146023	-0.659468	-0.776748	-1.36107	0.058505	-1.185	-0.129183	-0.7946	0.681407	0.65407	-0.832798	1.38918	0.829623	-0.220236	-1.55176	-0.786252	-0.708002	0.216308	-0.0700984
1.45107	1.37409	1.57029	1.05362	-0.153002	0.977095	-0.498923	0.449518	0.948076	0.450478	0.409355	1.00799	0.864945	0.207958	0.185325	0.767726	-0.926001	-0.318778	0.120857	-0.217772	0.468807	0.949155	0.236405	-0.0125123	1.14735	2.45561	2.39215	0.243417	-1.10218	-0.421941	0.390412	1.19343	1.38716	1.09587	1.36215	1.70191	0.664163	0.587979	0.943394	0.331759	-0.507068	0.548151	-0.928266	0.187256	0.198508	0.918388	0.587979	0.53458	0.957418	1.01725
-0.897876	-1.36897	-1.059	-1.98668	-0.680217	-0.669602	-0.801935	-0.908284	-0.0395869	0.588766	0.0575768	0.492928	-0.130884	-0.361596	0.247693	0.930582	-0.0228011	0.766268	1.14339	1.82451	1.30332	0.637668	1.68404	1.48975	-2.23608	-0.60035	0.634653	-1.26692	-1.16715	-1.46454	-0.247239	-1.03058	1.52482	-0.484298	-0.0904942	0.704345	-0.260571	0.527858	0.147754	0.684027	1.15624	-0.0157439	-0.101277	0.526907	0.635701	2.0206	0.237046	1.48744	-1.7406	-0.244089
0.182553	0.22746	-0.605166	0.434854	-0.675379	-0.565901	0.0063598	-0.27407	-0.211196	-0.262483	-1.88925	-0.640285	-0.202594	0.615967	0.0849599	-0.730129	0.333414	1.33584	-0.0523492	0.335835	0.0519123	-0.61646	-0.518892	0.888302	-3.24121	-1.14338	-0.982727	0.900269	0.515419	-0.515209	-0.579807	0.0946951	-2.23185	-0.963605	-1.13321	-1.14098	2.49219	-0.711171	0.00686759	0.365605	-0.44876	1.60954	1.2092	0.452683	0.297007	-0.582684	-0.428592	-0.962236	0.200731	-0.297387
-0.489215	-1.00015	0.236426	0.330268	0.610393	-1.19093	-0.754731	-0.423622	0.0495539	-0.873573	-1.28663	-1.84844	-1.20433	0.972738	-2.03358	-0.976222	0.332771	0.945585	0.0553278	0.87308	0.337797	0.751596	0.533313	-1.25834	0.359203	-1.19791	-0.855863	0.647866	-1.65818	-1.21476	1.02118	-1.48116	0.434047	0.199007	-1.32691	0.219113	0.27928	0.258319	2.09168	0.626088	0.460972	0.989361	-0.659271	0.491736	-0.728213	0.418919	0.806545	0.548727	-1.7445	0.305331
0.191515	0.0283644	-0.0881559	-0.845879	-0.591547	-1.6862	-0.533371	-0.847359	0.0081162	-1.04615	0.0295808	-0.33813	0.143836	1.76024	1.31526	1.39075	0.319504	0.0932538	0.113161	1.02898	0.935136	0.045845	0.162835	-0.354903	0.392123	0.0418932	-0.164753	0.8721	-0.528956	-0.121328	-0.652389	-0.0843779	-1.00116	-0.548895	-0.134078	-0.392123	0.229037	-0.279484	-0.336778	-0.222054	-1.16847	-0.0868751	1.71931	0.25475	0.935979	-2.36453	2.73602	-0.75325	-0.957199	-0.922006
0.807316	0.181451	0.650606	-0.630399	-0.428572	1.05112	-0.394913	0.461314	0.354391	1.88286	-0.391435	0.656939	-0.0998932	-0.122626	1.70021	0.959523	-0.311265	-0.0439366	1.22645	0.0973987	-0.21372	0.65516	0.26498	0.0943219	0.269752	-0.256904	-0.751334	-0.196111	-0.232876	-0.944876	-0.633037	0.182829	-0.903557	-1.22525	-0.828479	-0.48965	0.0665119	0.909111	-0.00861719	0.120199	0.39672	-0.288849	0.100053	0.717418	-0.112127	-4.79823	0.405021	0.900608	-0.270196	-0.444703
1.1275	0.300934	-0.702094	1.44787	0.114516	-0.697393	-1.25361	0.739629	1.15152	-1.02825	0.352777	-1.13897	-1.14069	-0.684543	0.74038	0.290469	-0.797042	-0.565615	0.420853	-0.788813	0.553601	0.885093	-0.854298	0.379276	1.26305	1.21489	2.52497	1.56483	-0.299889	0.73079	1.2269	1.3255	2.03279	0.116758	1.60303	1.71773	-0.272136	0.025247	-0.63991	-1.27161	-0.313264	1.32004	-0.892043	-1.16173	2.34618	-0.504924	1.45931	-0.676528	-1.3712	0.98708
-0.290155	-0.439998	0.129261	-0.840392	-0.220772	-0.546867	0.534495	-0.9708	-0.440647	1.19584	0.690413	0.859542	1.85509	1.28067	1.52121	1.34862	-0.481988	0.293812	0.816642	-0.0944057	0.971051	0.329202	1.84868	-0.125742	-1.09532	-0.0734112	-0.0960524	0.241357	-1.55268	-0.91913	0.442545	-0.496246	-0.794548	-1.13378	-0.94353	0.389105	-0.594807	1.86648	0.538748	0.838485	-0.245235	-0.6468	0.213502	1.94627	1.39728	1.18943	-0.853602	0.483936	0.475378	-0.769823
-0.773677	0.495101	0.618062	1.00598	0.201935	-0.348631	0.30508	-5.08864	-0.391586	-0.915163	-1.90667	-0.201605	-0.172098	0.16182	-0.222126	-0.00583922	0.911297	0.0082589	-0.621318	0.346096	0.0571798	-0.828525	-1.22963	0.0132717	1.24173	0.790982	0.0301509	-0.272169	1.11478	1.02786	0.779031	1.16292	0.0120119	-0.540607	0.549782	-0.0350259	0.116472	0.250843	-0.194363	-0.929343	0.456082	-0.37814	0.986848	0.518197	-0.39639	-0.856135	-0.504949	-1.12501	-0.168123	0.227675
0.639355	0.788344	1.6003	1.47631	0.501798	1.10198	0.504918	0.495325	1.4757	0.634062	0.608583	0.361365	0.376395	0.370769	-0.550232	-0.22058	0.528792	0.544435	0.403948	0.56216	-0.0935182	-0.290112	-1.58899	-0.761629	1.50676	1.0819	-0.215613	0.708985	0.34978	0.602768	0.621864	0.155738	0.468051	1.13455	0.597331	1.82658	-0.37378	-0.138418	-0.130006	-0.0284769	0.0453189	0.118871	-0.463399	0.326762	-0.296116	-0.328493	-0.54466	-0.79736	0.849941	1.49418
0.506158	-0.695493	-0.492076	-1.24577	-0.320233	-0.212229	0.128529	-1.02283	0.177253	-0.546298	-0.0699605	-0.552975	-1.22268	-0.605079	-2.36579	-0.24804	-0.753083	0.250196	0.135634	1.13281	-1.35222	-0.396294	-0.713642	-0.470737	-2.42788	-0.210039	-0.780539	0.0728669	-0.70011	-1.08353	-1.00753	-1.20427	-0.174906	-0.428868	-1.62071	-0.569256	-1.5338	-0.527958	-0.241113	-1.64062	-0.434235	-0.145082	-1.62995	-0.519092	-0.93584	-0.929853	-1.51608	-0.601211	0.533673	0.0842922
-0.959145	-0.971917	-2.10192	-1.25612	0.043755	-1.56472	0.0751826	0.493621	1.28507	-0.086259	-0.219036	-1.06732	1.51283	-0.390009	-0.479839	0.340101	0.376369	0.865315	0.0732544	0.454749	0.426243	0.74536	0.994087	1.55458	-1.65466	-2.1608	-2.2077	-0.439457	0.274184	0.129947	-0.407462	-1.04992	-0.677698	-1.03428	-1.6656	-1.3506	1.26203	0.314001	0.129003	2.95508	0.781478	-0.42914	-0.443055	0.587526	0.0616356	-0.235078	1.50288	0.0330704	-1.57316	-0.0631206
0.214957	0.335818	0.294303	0.153906	-1.34416	-0.145138	-0.253686	0.0286046	0.333554	0.617529	1.15387	0.266318	0.0496409	0.313759	0.059552	0.664267	0.656001	0.0135738	0.109673	0.0149749	-0.433354	0.125024	-0.12186	0.15549	0.840834	1.18864	0.566568	0.764791	0.390242	-0.680979	0.39953	0.0798285	0.989776	0.379433	1.30826	-6.11874	0.101563	-0.247204	0.302672	-0.0119485	0.504116	0.313499	-0.21844	0.871079	0.79946	0.918615	0.231832	0.301149	0.0155323	-0.319861
1.79148	0.512465	0.655438	1.04595	0.555585	0.424771	0.116987	-0.388251	0.477427	0.522077	0.552389	-1.55763	-1.32612	-0.41206	0.486661	-1.19405	0.417844	0.249593	-2.27461	1.18338	-0.0689664	0.694184	0.79063	0.210508	0.91917	-2.81061	-1.6455	1.73648	0.892642	0.805839	-0.422631	-0.854149	1.12366	0.151607	-1.38917	0.520775	1.47622	0.527748	0.0962024	-1.37841	1.05763	-1.68475	-0.028143	0.965455	0.936852	0.179656	1.0591	0.606994	0.495035	1.00661
1.01619	-0.451079	-1.32612	-0.868737	-1.39347	-1.44084	-0.766038	0.557992	1.01398	-0.908243	-1.69645	-0.909786	-2.0624	-1.12177	0.341422	0.836735	0.753673	0.333224	0.352343	0.664007	-0.198727	-1.54171	-1.11876	0.464996	-0.943514	1.04139	0.560664	0.805656	-0.0116623	-2.1697	0.903751	-0.11798	-0.739493	0.478231	-0.098913	0.945757	0.298099	0.506474	-1.76333	-1.10492	0.332947	-2.40509	-0.504032	-1.03037	0.810073	0.452699	-1.37213	0.0536767	-1.00875	-0.893591
-0.465271	0.321318	0.755456	-0.569707	0.0503468	0.301185	-0.143138	0.54561	-0.367028	-0.223225	0.299124	-0.863	0.213068	1.42138	1.69876	0.911951	0.616006	0.747433	-0.225465	0.351406	0.885626	-0.201253	0.504087	0.137027	1.17341	-0.308691	-1.06586	1.0428	0.237469	0.637618	-1.4018	-0.423928	-0.235326	-1.16218	-0.838745	0.89464	0.827067	0.0500817	0.780523	0.251187	-0.865737	1.43443	1.32789	0.769542	-0.506837	-0.0635051	0.934778	-0.949142	-1.41368	-0.18892
-0.349744	1.63486	-0.476936	-1.46681	0.231153	-1.34673	1.02264	-0.845009	-1.68006	0.299188	0.0382916	-1.57521	1.51333	0.561852	1.28209	1.98518	0.19895	-1.2652	-1.82196	-1.02947	1.04599	0.106327	0.58295	0.811825	-0.566857	-1.27824	-0.86077	0.527358	0.737501	0.339265	-0.50087	-0.588955	-0.777	-1.34589	-1.50096	-0.525303	0.958745	0.770471	0.449448	-0.0221119	-0.751523	0.034636	0.867278	-0.661914	-0.746932	-1.09571	0.135121	-0.899648	0.337585	0.192731
-0.828653	0.695698	0.295208	-0.58867	0.895251	-0.268447	-1.56974	0.31649	1.06243	-0.3817	-0.86978	-1.34557	0.718609	0.338177	0.694871	-1.02932	1.77535	-1.036	-0.0370402	1.58384	0.627873	-1.46639	0.378507	-1.83739	1.1265	-0.0494105	-0.443816	-1.25546	-1.3559	-1.32649	0.605843	0.365762	0.579868	-0.978112	0.605625	-1.11336	0.231336	0.381087	-1.37865	-0.643966	0.9812	0.02999	1.08405	-0.58899	-0.648125	0.399599	-0.588654	-0.32555	0.824232	0.263614
2.44335	-0.00275566	1.26232	0.742998	-0.789184	0.753047	-0.368332	0.614321	-0.223883	-0.408248	0.344893	0.385647	-1.20709	-0.597285	-0.710604	-0.579344	-0.357232	1.88657	1.01402	1.82991	-0.280622	0.454671	-0.0942996	-0.0989047	0.658841	1.89571	2.06591	0.842022	-1.17626	-1.49725	-0.854428	0.0451192	1.13168	0.754445	-0.648927	1.10461	-0.549344	-0.245657	0.594303	-0.389681	-0.435666	1.19832	-0.175103	0.796237	-0.361425	-0.149428	-1.10892	0.255505	0.807484	-0.788133
1.03468	0.374223	0.351192	1.44438	-0.389668	-0.0286707	-0.314915	0.496488	1.33426	-0.291357	1.03328	0.38492	0.422537	0.726845	0.130654	-0.110843	-0.702671	1.26071	1.40817	1.58772	0.00954256	0.673281	-0.54819	0.961328	0.134895	1.82176	3.60049	0.717233	-0.922529	0.16358	-0.524755	-1.12772	1.90741	2.76666	-0.0171784	0.493004	0.0566577	0.183691	0.693591	0.913128	1.37308	0.80036	0.219467	0.626532	0.142872	0.0296158	-0.0825941	-0.309742	0.846666	0.236736
-1.42869	0.126992	-0.0586982	0.647377	0.553433	-1.2663	0.170592	-5.60113	0.707079	-0.468183	-1.02285	-1.11122	0.26034	0.504718	0.221355	0.28917	1.14792	0.134622	-0.213643	0.311983	0.284087	-0.361864	-0.303258	-0.16633	-0.123063	-0.316199	-0.661366	-0.0937029	0.848454	0.100246	0.0299348	0.227317	-0.792081	-0.930042	-0.266087	-0.210629	0.102663	-0.199873	-0.374436	-0.382114	-0.266236	0.226466	2.10734	0.213144	-0.732411	-2.03193	-0.832486	-0.956206	0.807353	-0.0738849
0.229184	0.346573	0.759643	-0.570762	0.179912	1.39994	0.180839	0.340531	0.372302	1.43534	0.700867	-0.0239143	-0.0642186	-0.173566	-2.60252	-0.302024	0.287845	-0.441887	-4.7159	-0.0535042	1.31783	0.654081	0.849264	0.0238683	-0.104891	-1.43146	0.107837	0.163293	-0.108978	0.522512	1.77794	-0.287382	0.704839	0.876943	1.00036	0.413417	-0.754205	0.530903	-1.93696	0.548844	0.0297021	0.0604268	0.357265	1.01843	1.461	1.31435	0.39229	0.417136	0.720154	0.931375
0.536089	0.764535	0.027646	-0.155076	-0.281754	-0.422766	-0.527596	-0.206606	0.568564	1.24125	0.644031	-0.181215	0.999913	1.32477	1.04463	-1.59386	-0.0505027	-0.419172	0.355516	-1.14757	0.790622	0.481652	0.612957	0.0113876	-0.449652	-0.887829	-1.87014	-2.22715	-0.628883	-0.687394	-1.60046	-1.47582	-1.95608	-0.710963	-1.28676	-1.86949	0.0323146	-0.565006	0.544136	-0.408484	-0.285993	-0.734736	-1.81802	0.0806802	-0.814349	-0.177345	1.56879	0.0410683	0.665449	0.18895
0.0183892	0.342636	-0.531317	-0.227368	0.333441	0.397203	0.518431	0.00114104	-0.094399	-1.08732	0.0731453	-0.474338	0.0388481	0.523891	0.545809	0.132543	2.16631	0.657454	0.00303042	0.985973	-0.246917	-0.497938	-0.423073	-0.477937	0.357076	-0.867466	-0.382675	0.367009	0.617822	0.40476	0.0637258	0.673377	-3.72173	-0.0677228	-2.58289	-1.85454	0.163125	0.209703	-0.131063	0.0714721	0.73553	-0.0794813	1.19276	0.351588	-0.0661114	-2.10496	-0.0543444	-0.150209	-0.0709713	-0.770675
-0.495167	0.429327	0.862474	0.394821	0.313689	1.51005	-0.463594	1.26968	-0.434486	-0.65506	0.12436	1.38589	-1.4613	-0.340921	-1.09033	-2.34629	-0.588326	-0.497133	-0.114949	-1.70118	-0.244985	0.279262	-0.151015	-0.604846	0.964041	0.158788	0.112583	0.0389696	-0.155273	-1.0011	-0.679754	-2.01	0.549239	-0.475543	0.525107	0.76114	-1.81559	-0.986858	-0.932806	0.115937	0.416005	-1.59355	-1.09154	-0.501953	-0.040353	0.20451	-1.1667	-0.635592	0.532797	2.52051
0.913966	-1.05775	0.943861	1.3983	0.612863	0.776184	0.934992	1.00714	-0.696826	-0.0166393	-1.04571	-1.38762	0.873188	0.306248	0.574761	0.403299	-0.718944	1.27554	0.512635	0.344847	1.21479	0.900306	-1.37813	1.27643	-1.11377	-1.44496	-0.425638	0.974717	0.777807	0.697804	-0.685348	-1.07695	0.599701	-0.502214	1.11512	-0.140742	-0.7836	-1.26331	-0.740584	1.16576	0.828646	0.972004	0.563114	0.819037	0.284372	0.574872	0.6335	-1.29409	0.369822	-1.76624
1.27583	0.458647	-1.36809	0.115051	0.543832	-1.62799	-0.266225	0.269333	-2.35435	0.798668	-0.96093	-0.0409146	1.46287	0.0939031	0.550254	0.371	0.191672	-1.57421	-2.31971	-1.34435	-0.229313	1.12681	0.0198802	-0.0995563	0.361138	-0.497971	-0.443994	-0.589578	-0.225811	0.443142	-1.56805	-1.26384	-0.694994	-1.18177	-0.775514	-0.369773	1.93109	-0.634336	-0.28647	1.59873	-1.54566	0.174027	-0.648999	-0.932246	-1.81834	-0.892871	1.02378	-0.464622	0.189989	-0.365356
1.00301	1.47833	2.37681	1.62684	-1.14583	0.0429579	-0.595354	-0.146729	1.11024	-0.102749	-0.0139218	-1.47853	0.686015	-0.656149	-0.120311	0.559763	-2.23343	-1.05351	0.480976	0.53081	-0.292044	-0.0775153	0.611814	-0.374112	1.12803	1.84513	0.656866	-1.77377	-1.32582	-0.960764	0.802331	1.37411	1.45148	1.14159	0.96093	1.43637	0.859082	-0.120944	-0.350025	-0.771673	-0.370355	-1.25114	-0.500673	0.985651	-0.896657	-0.106664	-1.40389	0.784611	0.579384	1.85181
-0.0580878	0.38963	-0.0191082	1.01435	-0.0209608	-0.0186572	1.29528	-0.431027	0.343556	-0.322072	-0.0277987	1.1492	-1.71998	-1.40505	-1.91526	-0.219503	0.16532	0.900728	0.431169	0.97742	0.269741	-1.57147	-0.349046	-1.47229	-0.791254	1.08324	0.415445	1.07552	-0.433904	0.0210904	0.207883	0.559736	-1.12523	0.413714	-1.18945	-0.717828	-0.242443	-0.419082	0.0147034	-0.413329	0.207432	-0.421886	-0.389939	0.879959	-0.460743	-1.11283	-0.70748	-0.421447	2.44926	1.79622
-0.186854	-1.30784	1.18061	-0.42215	0.620132	1.14656	0.782685	-0.491791	0.453315	0.419421	-0.550655	1.6664	-0.162445	-1.71263	-1.08528	-0.437776	-0.701309	0.6265	-0.278218	-0.507064	-1.51616	0.644362	-0.0269132	-0.53231	-0.425702	-0.0523867	0.838709	-0.127762	0.783779	0.314991	1.73231	1.01773	1.33129	0.630788	1.0142	0.403969	-0.892434	0.612292	-0.740787	0.204497	-0.0394467	0.325216	-0.301814	0.314991	0.79971	1.23316	2.10857	1.00339	0.254457	0.70627
1.09725	0.22388	-0.208717	-1.55991	0.3216	0.711773	-0.445999	0.934343	-2.52281	0.0796717	-1.24092	-0.326224	-0.620932	-0.520889	-1.82438	-0.597591	-1.21989	-1.31972	-1.08723	-1.20902	0.46318	0.636883	1.32074	0.727799	-1.4368	-1.92884	0.0185675	-1.42158	-0.789698	-1.05953	0.389244	0.0772795	0.267368	-1.56563	-0.617378	-0.403078	-0.892575	-0.865169	-1.14109	-0.757217	-2.47053	-1.10151	-1.38889	-1.65327	0.0823542	1.28377	1.11811	0.186103	-0.503632	-0.183274
0.735296	-0.0844347	0.507199	0.708246	-0.54367	-0.480815	-0.165677	-0.395034	-0.342437	-0.68564	-0.47373	-0.0149155	-0.713765	-1.15393	-0.408204	-0.574021	-0.640678	0.407433	0.016877	0.323044	-1.79975	-0.827901	-1.30855	-0.900307	-0.488606	-0.187242	-0.68601	-0.665126	-0.654003	-0.595136	-1.40138	-1.5007	-1.27982	-1.17426	-0.959699	-1.35448	-1.70492	-1.34023	-1.55235	-1.51151	-0.536114	-0.618933	-0.725859	-0.736061	-1.70482	-1.40789	-1.56649	-2.0944	1.57032	1.40507
0.353542	0.308138	0.981715	0.362568	1.90983	-0.0102573	-0.135525	0.358284	-1.35512	-0.890455	0.291607	-0.318903	0.0466643	1.22885	0.448025	0.753721	0.12188	0.195182	-0.254782	-1.20344	-0.593721	-1.00189	-1.16755	-0.917867	0.29814	-0.355705	0.0173688	0.578673	0.0136591	0.206636	-0.0983002	-0.935222	-1.31978	-0.912302	-0.273836	0.266143	0.209279	0.721417	0.758828	0.85003	-1.27733	-0.827575	0.314219	0.119781	-1.38664	-0.918719	0.118779	-0.681671	0.304678	0.801768
0.271688	1.03667	0.291823	0.45125	0.257737	-1.57204	0.101904	-0.37109	1.43555	0.551168	0.528331	-0.915522	0.0975326	0.266502	0.0379251	-0.369202	1.77382	1.09701	1.34819	1.75778	0.377748	-0.385321	0.922139	-0.268988	0.55723	0.260338	-0.753153	0.791869	0.297608	0.541945	-0.740055	1.25018	-0.554033	0.345289	-0.193537	0.374408	0.660011	0.502036	0.920331	-0.0244083	1.33821	0.248373	2.19204	1.65174	0.204028	-0.178331	-0.227285	0.615985	-0.100276	-1.02615
0.276246	-0.649259	0.19031	0.122876	-0.760356	-0.211019	-0.368782	0.952611	1.42578	0.269297	0.365748	-0.138628	-0.799535	-1.00921	-2.10011	-0.531226	-2.05707	0.0715951	-0.345351	0.957292	-1.63416	-0.122894	-1.21173	-0.620321	-0.0485102	2.58267	2.42642	0.787349	-1.21021	-1.31451	-0.746392	-1.33891	-0.0869281	0.923739	-0.953521	0.14514	-2.01892	-2.30442	-1.15853	-0.455058	-0.736637	0.205507	-1.43411	-0.202431	0.458213	-0.749146	-1.56047	-0.525732	1.40447	-0.105835
0.980519	0.534196	0.805571	-1.53355	0.306231	-0.0158232	-1.07341	1.10048	-2.97026	0.103218	0.328644	-0.0912117	0.0840198	-2.16489	-1.58103	0.151813	-2.44519	0.548121	0.924391	1.68959	0.953593	1.90324	0.896417	0.38081	-0.825239	0.173466	-0.290175	0.301897	0.0622416	-1.27697	-0.599725	-0.42193	-0.0601728	-0.0530331	-0.290722	-1.44465	-0.3125	0.765138	-0.123871	0.10637	0.945626	0.779651	-0.256047	1.1204	-1.62065	1.49166	-0.669535	-0.0558389	0.110487	0.813692
-2.24348	-0.88331	-0.129878	0.386988	0.267302	-3.04294	-0.0449301	0.739854	1.48032	0.165567	0.00413903	0.767877	0.00533612	-0.573645	-1.04982	-0.110814	0.506468	0.642528	0.541584	1.69269	0.842725	0.454798	0.433106	-0.324323	-1.03925	-3.11782	0.326939	-0.390675	-0.248423	0.0501738	0.0269671	0.293309	-0.0445794	-1.04637	-1.10201	0.172515	0.108998	0.377122	-0.27134	0.357534	1.4227	0.183495	0.802703	1.36974	0.196863	-0.434316	0.564763	0.376682	1.23287	-0.179855
0.93292	1.22332	-0.498045	-1.50002	1.15631	1.01075	0.748265	-0.667839	-2.43748	-0.569918	-0.18837	-1.34439	0.772998	0.565326	0.98492	-0.0292173	-0.817333	1.10839	-0.589455	-0.677212	-0.410574	-0.965111	-0.826947	0.0306356	1.06137	-0.330971	-0.83692	1.24123	0.45927	0.961447	0.76737	0.124403	-0.600092	-0.0196718	-0.32997	-0.251872	0.441594	1.05643	0.831777	0.369934	-0.231548	0.394794	0.347371	0.493857	2.73982	0.0846874	1.91287	0.0977818	-0.287866	0.116149
-0.151429	0.889266	1.0406	2.13964	0.0310297	0.372797	-0.492684	-0.235838	0.404652	0.057276	1.42086	1.09449	0.914079	-0.406275	0.463929	-0.935279	0.280781	-0.828003	0.344313	-0.380816	0.375619	0.826981	-1.16745	0.273315	1.62117	1.41989	1.24365	0.387128	-0.215988	0.178927	-0.74837	-0.31862	0.290149	0.791366	0.681675	0.604458	-0.209167	-0.900629	0.505019	0.323772	-1.66829	-0.59467	-0.722027	-0.646658	0.942979	0.184774	0.630191	-0.414352	0.387544	1.11652
1.28107	-0.520709	1.29366	0.475046	-0.616908	0.765323	-0.323437	0.437648	0.476103	0.330352	1.00554	0.608979	0.525223	0.42876	0.369144	0.52371	-0.509684	0.157699	-0.0464428	0.620316	0.250007	0.350625	0.344452	-0.0900143	0.771616	2.57452	2.42503	0.0520374	-0.441613	-0.545954	0.0425256	0.425494	1.40021	1.26558	1.1198	1.12787	0.616329	0.640445	1.03999	-0.380987	-0.372028	1.70862	-0.515785	0.335204	0.404332	0.830728	0.815379	0.714185	-0.267831	0.334315
-1.2308	0.227938	-0.644078	-0.402393	-0.173363	-0.365399	-0.525876	-1.96815	0.703878	1.10705	-0.140075	-0.411168	1.30887	0.932716	0.850675	2.25429	-0.807913	0.517406	0.417668	1.67194	0.719662	0.91189	0.688478	1.20266	-1.20935	-1.50775	-2.50665	-1.54411	0.498648	0.0697674	0.0947109	0.231919	-0.968426	-1.3232	-0.632613	-0.798077	0.271786	0.565042	0.178856	-0.555047	0.0170896	0.170795	0.551133	0.558563	-0.0137558	-0.262935	0.297635	-0.17835	-0.899489	-1.91763
-0.912943	-1.98185	-1.44933	-0.790104	-1.5982	0.738725	0.993428	0.616673	0.915761	-1.24706	1.08714	0.941471	0.644022	0.504904	0.7507	-1.72449	-1.8428	-1.15648	-0.955523	-1.49086	0.583899	-1.13069	0.571213	-1.33576	-1.60844	0.723868	0.81198	-1.02479	0.772459	-1.2923	0.940931	-0.771464	-1.25129	-1.33939	0.957082	0.943612	-0.986142	0.535365	0.813825	0.50934	0.789573	0.653638	0.683439	-0.72151	0.610086	0.794087	0.972183	-1.0553	1.2763	0.928173
-0.530903	0.255962	0.342182	-2.73851	-0.862695	0.218598	-0.479218	-0.788995	-0.281738	-0.613687	-0.693848	-0.617172	-0.332601	-0.192592	0.783031	0.519389	-0.394486	0.787035	0.8554	-0.452739	-1.15025	-0.276815	-1.06614	-0.554465	-0.359178	-1.68585	-2.06793	-0.95749	0.257861	-1.17063	-0.514066	0.1179	-1.99558	-1.34158	-1.40896	-0.548562	-0.54076	0.260993	-0.728598	-1.55334	-1.76118	0.368504	-0.879219	0.0319934	-1.00065	-0.723107	1.37364	-0.158722	-0.330232	0.206998
-0.0697784	0.801314	-0.63722	-1.00919	-0.505518	-3.50544	-0.823945	0.0411243	1.2983	0.081244	-0.465447	-0.219763	-0.181093	-0.874234	-0.796206	0.603533	0.0661428	0.244958	0.47264	1.11529	-0.621304	-0.480805	0.409995	-0.351669	-1.1669	-0.688911	-1.41444	0.834213	0.247654	-0.494888	-0.160216	-0.372211	-0.55525	-1.05114	-0.573557	-0.912981	-0.253326	-0.492832	-0.641823	-0.337557	0.853586	0.115622	1.75867	0.171226	-0.597455	-1.16456	-0.853333	0.154015	0.497407	-0.463997
1.00187	1.04138	1.22288	-1.71814	0.845293	-1.14561	0.651992	1.33644	-0.504291	-0.870482	0.441463	-0.603	1.03448	1.50904	-0.216012	0.621377	0.0931178	0.0284673	0.256666	-0.628768	0.78019	0.720243	-0.0706726	0.965729	1.26687	0.418613	-0.931391	0.470271	0.444418	0.77251	-2.06251	-1.35408	-1.27237	-2.23197	-1.1724	-0.706318	0.804727	0.447539	1.09429	0.57745	-0.0453331	0.0307286	0.343197	0.930112	0.553929	-1.96122	-0.163722	0.460915	-2.22912	1.09993
0.0279261	-1.2676	0.320105	-0.13667	-1.62554	1.15465	-0.616171	0.43762	-0.686584	-0.460056	-0.159668	0.0887619	-0.166843	-0.9234	-0.85354	-1.55299	-1.44348	-0.351042	0.509297	-1.754	0.832849	0.717914	0.280084	0.914876	0.544879	-1.24504	-0.848057	-0.812026	-1.2843	-0.900789	-1.00708	-1.48553	-0.392379	-0.938356	0.289609	-1.37553	-0.3143	-0.265339	-0.328201	-0.450364	-1.3332	-0.833164	-2.2951	0.220011	1.15098	0.69147	0.482184	-0.451074	0.556712	1.35484
2.18443	1.06287	0.959967	0.892869	0.597841	0.596233	0.676893	1.40015	0.191	0.229936	0.633898	-0.525315	1.55067	0.264457	-0.380396	0.22375	-0.821208	-0.618133	-1.01563	-0.840518	0.993042	0.425441	-0.138538	1.38367	2.27991	1.71332	1.54427	0.965145	0.209029	0.688939	1.16742	0.353745	0.947005	0.797334	0.607333	0.910683	1.18102	1.03711	1.34339	0.294114	-0.495343	0.224015	-0.117203	-1.16637	-0.0253515	0.512918	-0.447606	-0.266619	0.301847	-0.78979
-0.601778	0.470519	-0.360219	0.378634	0.141643	-1.94471	-0.823245	0.0314369	1.57572	-0.955796	0.575808	-0.836114	-0.121003	1.42998	0.899337	0.000121725	0.564346	1.15575	0.483774	1.95412	-1.18725	1.0636	-0.938717	0.273189	-1.14494	0.818222	0.204943	-0.219866	-0.92901	0.196247	-1.30998	-1.89433	0.194722	-0.0848533	-1.95166	-1.42436	0.913767	-0.841067	0.697677	0.500042	0.505264	-0.364942	2.46258	0.723265	-0.260382	-1.62664	0.09586	-1.22457	0.532287	-0.264711
-1.46496	0.214684	-1.49745	-0.676571	-0.286983	-1.75955	-0.248226	0.298273	0.485283	-0.392151	-0.254805	-0.951782	-0.23988	-0.0464141	-0.0670342	-0.555017	2.25588	0.785253	0.648916	1.33135	-0.405233	-1.23135	-0.576956	-0.877118	0.0307414	-0.489397	-1.30135	0.931734	1.11776	0.479492	0.560517	0.55344	-0.216435	-0.458465	0.0546149	-0.00165123	0.748316	-0.0108365	0.434944	0.634848	2.16492	0.677119	2.55676	1.15218	-0.270091	-0.421838	0.308964	0.399494	-0.138897	-1.06975
0.122157	0.567483	-0.459818	-0.194136	0.962646	-0.61767	-0.0430876	0.970082	-0.817889	0.744535	0.634907	-0.315733	0.129391	0.332807	0.504275	-0.294097	0.375375	0.16326	0.578615	-1.10613	-2.15177	0.925012	0.342542	0.124929	0.436804	0.054015	-0.197493	0.811598	0.0719725	0.483	0.0674208	0.833995	0.00234327	-0.22947	0.92141	0.391781	0.860566	0.463486	0.145659	0.891594	0.264798	-0.572828	-0.400642	1.064	0.509072	0.474507	0.226132	0.245083	1.57617	0.615256
0.324493	0.616315	0.352137	-0.388049	0.902364	0.395289	0.324734	1.01187	0.315412	0.441767	-2.96513	-0.12357	-0.71746	0.0795799	0.736882	0.0209978	-1.69894	0.630001	0.573371	2.0049	-0.757497	-0.167136	0.317891	-0.229941	0.286791	0.90785	1.21131	0.836795	1.39977	0.0203909	0.782132	0.122685	0.410863	0.731048	0.164992	0.706777	0.166605	0.166605	0.383923	-0.0280849	2.39785	1.53126	0.119746	0.422454	-2.00641	0.493619	0.119249	-0.130236	-0.267338	-0.0985938
-2.58337	-1.98847	-1.25215	-1.31499	0.170331	-0.0782341	-0.586402	-1.65096	0.275094	-0.484375	-0.0267488	-0.455417	0.917261	0.811324	1.4711	1.04051	-0.262123	-0.155151	-0.236291	-0.644071	0.217349	0.276902	-0.0415289	0.1329	-0.934192	-2.74339	-2.72257	-1.47643	0.391421	1.13492	0.331263	-0.681422	-0.737189	-0.631686	-0.695695	-1.24962	-0.149492	-0.852094	0.0130322	-0.224277	0.0394251	0.165338	-0.183862	-0.600362	0.955111	0.433567	0.616176	-0.0779245	-1.02965	-0.854539
-2.08904	0.601098	0.90758	1.46849	0.432355	0.360477	0.639707	-1.85078	0.362797	0.518035	-2.15183	0.0623312	-1.06224	0.227073	0.0503763	0.311185	-1.98769	-0.0495983	-2.3035	0.227193	0.232156	0.496569	-1.67444	0.217523	0.603095	0.263546	0.672648	-1.39554	0.606819	0.138646	0.656552	0.149962	0.143622	-2.1042	0.575578	-1.83307	0.400615	0.437312	-0.315298	-0.345424	-1.79321	-2.2964	0.126651	0.094857	0.143636	-2.04654	0.189111	-0.821782	1.04628	0.986023
0.923613	1.20624	0.770825	-0.231547	-0.36304	-0.579993	-0.524359	-0.788737	-1.15627	1.41989	-0.396532	-0.695238	-1.12482	-0.342805	0.497573	0.761051	-0.597291	-0.752662	-0.807225	-1.40846	0.693338	0.582819	-1.13537	0.209595	0.461165	0.337089	-0.458564	-1.72829	-1.23062	-0.820482	0.256408	-0.803517	-0.694059	-1.75167	0.361086	-1.17869	-1.00479	-0.0974822	-0.592522	-1.64064	-2.89256	-0.753841	-0.616454	-0.520768	-0.610559	-2.28065	-0.0657907	-1.60574	0.730485	0.23089
-0.14659	-0.220677	0.267644	-0.450942	-0.211335	-0.705925	-0.764995	0.040339	-0.511049	-0.432013	0.192661	0.39901	1.39992	1.71455	1.37332	1.34135	0.17804	-0.640831	-0.749921	-0.47319	1.33661	1.43105	1.77905	0.958798	0.0950065	-0.27954	-0.423764	-0.674646	-1.27975	-0.971881	-1.37929	-1.10341	-0.268416	-0.738401	0.176598	0.326111	0.940613	0.684744	1.20884	1.42107	-0.380758	-0.373744	-0.244499	-0.282311	1.90365	1.11933	1.17731	1.40342	-0.877931	-0.318436
1.0831	0.410356	1.37215	0.468442	-0.262273	0.777856	-0.238098	0.750928	0.219946	0.844337	-0.019641	1.72187	0.924494	0.449315	0.332493	0.938697	-0.393946	-0.357975	0.185788	0.170824	0.749395	0.848265	1.32321	-0.0685165	0.348744	0.570133	0.403607	-0.200549	-0.454797	-0.492358	0.270881	-0.143682	0.924024	0.809194	0.429606	1.7312	0.750391	0.963107	1.10276	0.377552	-0.407679	0.00876427	-0.747894	0.418683	0.110679	1.4594	0.732909	0.714364	0.265005	1.00442
0.743495	2.31005	0.935313	0.98267	0.133802	-1.44206	0.582426	-0.836528	0.346153	-0.326544	0.835068	-0.911152	2.29881	0.790325	1.70026	2.22162	0.361412	-1.22215	-1.34801	0.242129	-0.313706	0.199225	-0.619522	0.752649	0.687558	0.870084	-1.34026	1.34926	0.936431	0.893129	0.0377681	1.08665	-0.128861	-1.04684	0.0114251	0.0340457	1.85977	1.27193	1.06877	0.709015	-0.884079	0.288285	0.480832	-0.149884	-1.28496	-0.610369	0.234195	-0.541269	-0.0595679	-0.983114
1.06184	0.50196	0.622356	0.152036	-0.815472	-0.731964	0.380342	-0.355437	1.63092	-0.499683	-0.190646	0.510116	-0.453121	0.368651	0.138968	0.970585	0.723776	0.521104	-0.943874	0.831897	0.0619778	0.171091	-0.192135	0.577695	0.816053	3.03423	1.45894	0.410998	-0.313524	0.667603	-1.26235	-1.99471	2.2775	0.672364	0.251382	-0.0796654	-0.211602	-1.44652	-0.283391	0.524293	-0.726852	0.359558	0.0697827	0.017378	1.69921	-0.538585	0.269857	-0.486939	0.380515	-0.106905
-0.345123	-0.292354	0.697393	-0.790258	-0.71428	1.47517	1.18971	0.794365	-1.0074	-0.793063	0.779467	-0.422573	-0.42401	-0.323751	-0.29843	-0.854629	1.58229	0.525527	-0.253198	0.540698	-0.169961	-0.590942	-0.494245	0.163606	-0.172243	-2.03678	-2.42258	-0.271573	0.861267	1.57602	1.67506	1.28579	0.0303237	-0.454815	-0.147852	0.625911	1.03075	0.649626	0.884982	0.399803	0.166366	-0.329554	0.467949	1.02453	0.0457686	-0.709979	-0.843953	0.0463159	-0.331389	-0.896867
-0.919615	0.563581	0.691991	1.15454	-0.785046	-0.212828	-0.888653	-0.744098	2.53198	1.46172	0.212179	-0.871618	-0.551701	0.366593	-0.0371557	1.23881	-0.901691	-0.641084	1.1047	0.535882	-0.678487	0.292607	-0.340278	-0.491204	1.51963	1.8166	2.35816	0.0137932	0.234171	-0.919615	0.211444	1.81342	1.97138	0.168787	0.196783	-0.382851	-0.0928506	1.25681	0.564315	-0.905759	0.256094	0.393996	-1.12542	0.82721	-0.683304	0.975776	0.792476	0.00401871	-0.488831	-1.05995
0.231767	-0.664038	-0.163328	-1.1092	-0.559748	-0.914966	-0.064192	-0.78739	-0.940014	-0.489695	-0.68446	-0.452593	-0.522305	0.0387027	0.503742	0.118885	-0.767738	0.445467	-0.482751	0.414182	-1.75728	-1.06525	-1.42802	-0.557027	-0.690044	-0.371283	0.103869	-0.917355	-1.00519	-1.27069	-1.1466	-1.96306	-0.40051	-0.129841	-1.20543	-0.100185	-1.13182	0.00824056	-1.04023	-1.95729	-1.00241	-0.219402	-1.31598	-0.913176	-1.26441	-1.33793	-0.476003	-1.17001	0.422629	0.181885
2.03746	2.21092	0.251458	-4.16719	-0.247966	0.728655	0.130022	0.338296	-0.1522	1.29178	-0.0113911	-0.238126	-0.338148	-0.371939	-0.682671	0.635875	-0.63258	-0.357018	0.560469	0.413881	-3.39544	-0.217017	0.746615	-0.146127	-0.382444	0.460823	-2.96695	0.230414	-0.302266	-0.113035	0.424287	-0.551637	0.498996	0.347469	-0.283234	-0.0163433	0.707546	0.519146	0.0314282	-0.991177	-0.0128189	0.668691	-0.61022	0.819534	-0.686924	0.603709	0.101606	0.359646	0.69701	0.602802
0.178956	0.385499	-0.520065	-1.2832	0.504138	0.0926236	0.887795	-0.626673	0.766446	-0.579716	-0.252527	-0.676743	0.636213	0.679545	0.438983	0.741242	1.52311	1.30715	1.26938	1.65552	-0.18004	-0.188382	-0.161375	-0.47415	0.362878	-0.220087	-0.712833	1.35802	1.61118	1.39321	0.944666	1.54067	-0.845042	-0.732335	-0.920284	-0.440367	1.72928	1.3979	1.40353	0.96213	1.31874	1.61145	1.777	1.65096	-0.0341201	-0.631768	0.937194	0.617375	-0.848864	-1.31802
0.827089	0.19025	0.493076	0.170121	0.822721	-1.10355	-0.568972	0.977432	0.247144	0.506107	0.449089	1.29684	0.682538	0.488301	1.05127	0.985402	0.795879	0.333852	0.310381	0.422556	0.654501	0.48536	-1.33902	0.0953336	0.565934	-1.07387	-0.950179	1.01778	-1.31383	0.291362	0.541714	0.53525	0.484173	0.381617	-1.819	-2.10749	-1.83375	1.54123	0.583008	-1.88474	0.257691	0.0675509	0.520475	1.08504	0.500104	0.465201	0.616655	0.337578	0.856979	-0.0797181
-0.116107	0.569013	-0.973927	-0.113726	-0.54216	-0.859156	-1.08501	-0.576454	-1.01691	-1.78139	-0.501676	-1.13344	-1.45939	-0.564586	-1.33383	0.021053	-2.35857	0.0641455	0.540815	0.158404	0.918427	1.02921	0.865078	0.271835	-1.33805	-0.854013	0.872492	0.400387	-1.35814	0.010833	-0.745806	-0.939509	-0.290338	0.565013	-1.24387	-2.11421	-0.789557	-1.79963	-0.206219	0.0942633	1.57636	-0.82032	-0.476745	0.501832	-0.538658	0.338547	-0.762399	-0.272785	1.50111	-1.45102
-0.200421	1.58515	-0.948887	-1.11248	-1.32903	-2.92696	0.272374	0.132148	-0.0350014	-1.02125	0.00419485	-0.373201	-0.413285	0.334293	-0.303389	-1.19743	0.756507	1.01027	1.33203	1.57316	-0.606077	-0.123728	-0.476216	-0.187824	-1.08964	0.628345	-0.0268223	0.4814	-0.159641	0.0245228	-0.888799	-0.190419	0.744559	-0.135066	-1.83909	-1.03076	-0.756104	-1.19658	0.509745	-0.623207	0.996226	0.0792662	1.3347	0.169035	-0.185075	-0.960264	-1.62593	-1.29466	0.847458	-0.602508
-0.0079196	0.663349	-0.948096	-0.835476	0.228042	-0.789136	0.463979	-0.934565	-0.241579	-0.51533	-0.344031	-0.859361	-0.420746	-0.436236	-0.847153	-0.515567	0.636045	0.712497	1.02088	1.08134	-0.808465	-1.31511	-0.723387	-1.26006	-0.853775	-1.07626	-1.62214	0.776499	0.882654	0.6061	0.44012	0.811399	-1.72594	-1.35292	-1.41465	-0.867543	-0.419392	-0.343344	-0.44013	-0.64641	1.13072	0.333591	0.51289	0.773822	-1.75033	-2.06455	-1.2527	-0.615186	0.724119	-0.571917
0.808013	-2.02635	0.602862	-0.998013	0.2977	-2.17233	0.344306	1.09453	0.341617	1.12861	0.206921	0.0398913	1.1685	1.01798	-1.91838	0.42457	0.253649	0.374888	-0.0663371	0.393964	0.534313	0.714083	0.596626	0.287318	1.0858	-0.830652	0.369654	0.627912	-1.62201	0.186742	-1.34999	-1.5363	1.23458	-0.524322	0.0592006	-0.444417	0.132818	0.797181	0.619019	0.409162	0.366766	-1.75627	0.615878	-1.99041	1.0641	1.1653	0.180759	0.668578	-0.0726958	0.386317
0.469488	0.256273	-0.915674	-1.37532	0.765013	0.600161	0.774968	0.467497	1.05581	0.192155	0.539023	0.083184	0.616397	0.624418	0.969813	0.661485	0.833847	0.936159	0.469357	1.33511	0.177198	0.206529	-1.97166	0.544891	0.808124	-0.490663	-0.00254007	0.614988	0.758268	1.05074	0.580811	1.11244	-0.936043	0.409069	-0.95673	0.83815	0.937763	0.814064	0.5103	0.948038	0.965164	0.68155	0.77726	0.929525	0.462723	0.165914	0.809041	0.549972	-0.75488	-0.0298286
0.52446	0.727397	0.270897	1.68823	0.558438	0.0820787	0.129168	0.0905062	0.300111	-0.00851974	-0.0069854	0.871806	0.199093	-0.509377	0.159076	0.348959	-0.261126	-0.356904	-1.20811	-4.35735	0.626815	1.10396	0.283718	-0.172366	0.875278	0.574705	1.6836	0.216894	-0.551417	0.153003	0.462659	0.877257	0.320652	-0.04437	1.09091	0.827919	0.210841	0.614623	0.391391	-0.149132	-1.08663	0.143397	-0.755551	-3.48308	0.749241	0.368627	0.824266	0.0114583	0.815773	0.492925
-2.36053	0.070451	-1.46642	1.24088	0.566893	0.208033	-0.00265449	-0.418224	-0.680203	-0.144499	0.330075	0.0389567	0.0700463	0.609292	0.276312	-2.11713	1.87564	0.287898	0.214488	0.138175	0.347933	-0.169405	0.180596	0.642314	0.0191646	-0.154627	-0.371615	-0.695784	-0.225023	0.455098	0.0594464	0.223277	0.511702	0.497152	-0.0271061	-0.165043	0.24806	-0.195955	-0.0850178	-2.30183	0.299058	-2.24746	-1.8031	0.103031	-3.0494	0.261198	-2.2646	0.1187	0.685954	0.417071
-0.268413	0.869386	-1.65096	-0.753166	0.354104	-0.518653	0.0330188	-0.344206	0.301611	-1.39265	0.0422583	-1.03588	-0.343568	0.72239	0.171887	-0.0713619	1.95509	0.842536	0.187454	1.34306	-0.0279737	-0.702109	-0.0845859	-0.666728	-0.543594	-0.879276	-1.72565	0.896402	0.531903	0.63046	-0.298309	0.286611	-1.25261	-1.19577	-0.401514	-0.735485	0.386842	-0.381496	0.375361	0.0457383	1.94693	0.163445	2.57409	0.568689	-1.03638	-2.07047	-0.500512	-0.125899	0.0335871	-0.974385
-1.02743	-0.521175	0.623966	-0.0906329	0.730509	0.658146	-0.596975	-0.508173	0.620545	0.373031	0.560785	-0.04319	-1.40516	0.389089	-1.2853	-0.885644	-1.07201	0.266031	0.40268	-0.0414049	-1.23313	-0.976248	-0.955154	-1.82108	-0.556107	0.387176	0.602709	0.747035	-0.214406	2.14697	1.64775	0.616915	-0.65922	0.486978	-0.917537	0.259918	-0.665089	-0.957016	1.79999	-0.17418	-1.34245	0.47097	1.22105	2.0996	-1.15923	-0.774089	-0.585315	-0.897636	1.93761	-0.184588
-3.56928	0.966038	-0.288909	2.32108	-0.328941	0.147609	-0.270308	0.208665	0.471856	0.501243	-0.424128	-0.497602	0.245383	-0.656838	1.25361	-1.51799	-0.338163	-0.52534	-0.674126	-1.02091	1.0638	0.214566	-0.276412	0.366509	0.916331	2.15017	1.18509	0.275457	0.217106	-0.304353	-1.25591	0.583971	-0.745553	-0.932073	0.323609	0.78656	-0.241742	-0.0775905	-0.154012	-0.119146	-1.18572	-0.914699	-0.968212	-0.76653	-0.60656	2.0656	0.811187	-0.924492	1.10978	0.826553
0.533827	1.40655	-0.451129	0.465023	1.37542	0.510011	0.957942	0.862791	0.651026	0.650589	-0.993812	0.278191	0.948524	0.289563	0.0232894	-0.773317	0.0848718	-0.413949	-0.434349	-1.52289	-0.928869	0.00362438	-0.926627	-0.511194	1.51258	-0.0959573	0.748616	0.852786	1.11393	1.35434	0.824345	2.47747	-0.0175484	-0.252394	1.40655	1.57899	1.03996	0.476982	-0.0175484	0.393687	-0.655085	-0.935654	-0.690274	-1.03246	-1.11385	0.835764	1.79286	-0.0398007	0.426186	0.396953
0.239791	0.469548	0.288512	-0.346033	-0.749536	0.130058	0.0338357	0.312669	0.662754	1.09082	0.107041	0.518363	0.923351	0.585614	0.143157	0.27938	-0.367302	0.534289	1.1111	0.409592	0.349842	1.01677	1.37056	0.963001	0.775254	0.788387	0.288161	0.10555	0.0974977	0.754246	0.503365	0.880257	0.542548	0.834569	0.515708	0.411317	1.66815	1.31096	0.790546	1.1988	0.199819	0.331812	0.311973	1.54002	1.03565	1.3768	1.20023	1.37844	-0.960655	-1.27561
-0.244279	0.266494	-0.000996157	-0.503098	0.85676	0.895778	0.0865659	0.911827	1.57688	0.613388	1.60983	0.291295	-0.212476	0.704272	1.04249	-0.469462	1.59194	0.773815	0.464571	1.29163	0.196788	-0.722475	0.436098	-0.427538	1.24327	0.238875	-0.304426	1.07413	0.929797	0.505722	0.317807	0.373557	0.743037	0.222355	0.485619	0.623036	0.0314101	-0.227417	0.291768	0.484341	1.17731	1.82332	2.00091	1.82093	0.178769	-0.673133	0.18056	0.180137	-0.89554	-1.4049
-0.230229	-1.39319	1.54572	0.57384	-1.01171	1.7048	-0.141797	0.342627	1.36622	0.56618	0.692758	1.13197	-0.208789	0.474721	0.233803	0.132664	0.751222	0.124326	0.640672	0.106751	-0.459272	-0.251773	0.342363	-0.766005	-0.999442	0.312924	-2.73426	0.66295	-0.100643	-0.252087	0.454742	0.558988	1.46775	1.34734	0.151855	1.3036	-0.887063	-0.0478796	0.77891	-0.575238	-0.66356	0.164981	-0.32271	1.23541	-0.917499	-0.0154832	-0.547285	0.19615	0.0616476	-1.05163
1.36317	0.156639	-0.0474423	0.323915	-1.06182	-0.497941	-0.200132	-0.0382642	-0.230849	0.167733	0.355837	-0.0769234	-1.19751	-0.929218	-1.56442	-0.942104	-0.574796	-0.111503	-0.118549	0.492179	0.190415	-0.528627	-0.193086	-0.554956	-0.0818678	1.04765	-0.235052	0.180125	-1.00066	-1.33791	-1.54603	0.77911	-0.53008	-0.909533	-0.091015	-0.63895	-1.00601	-0.584376	-0.783976	-1.46729	-1.06717	1.33199	-0.546211	0.0456364	-1.87734	-1.51176	-1.37242	-1.14875	1.47912	0.477346
0.798568	0.889278	1.08003	0.135087	0.649033	0.872504	0.545409	0.588306	0.762163	0.553341	0.828848	0.908125	1.14674	0.626757	0.550301	0.852419	0.28886	0.934223	0.69181	0.662594	0.461751	0.25144	0.780313	0.722073	1.08429	0.432854	-1.5158	0.974881	0.714341	0.564463	0.623024	0.533239	0.804108	0.856409	-0.465093	0.715388	0.873327	0.723944	-0.595717	0.655558	0.31307	0.736242	0.474575	0.953028	0.171699	0.806436	0.322585	0.683878	-0.607815	0.723737
0.561895	0.622486	-0.845027	-1.20981	0.186382	-1.15604	-0.210767	-1.80636	1.49314	-1.35161	0.221533	-1.50231	0.640592	1.05816	0.347102	0.470836	0.98968	1.26687	0.914992	2.06551	-0.66556	0.230532	-0.721092	-0.365274	-0.804402	-0.807939	-2.57873	1.42276	1.3959	0.579587	-0.125215	-0.122358	-2.30069	-1.44586	-0.744899	-0.238792	1.20447	0.110703	1.10495	0.440473	1.35925	0.794859	0.516346	0.857115	-0.512952	-1.35375	-0.396998	-0.238112	-0.720412	-0.879194
0.140292	0.367417	-0.651708	-1.97104	0.216708	0.909757	0.824576	-0.0204283	-0.808997	0.0451442	-0.123837	-1.35988	0.490664	2.46052	1.60689	0.928728	0.879155	-0.686864	-0.0130078	-0.337828	0.520664	-0.693356	0.83909	-0.0985157	-0.751826	-1.2274	-2.20502	1.1769	1.00713	0.663298	0.499526	0.196118	-1.74985	-1.2606	-0.944352	-0.914493	0.894969	0.984324	1.30544	1.32157	0.276479	0.315014	1.62938	1.04215	-1.63903	-0.701564	0.38944	0.301845	-0.81739	-1.4101
0.268537	0.830065	0.837466	-0.760899	0.437557	-0.351829	0.947096	0.154069	-1.36055	1.15148	0.649284	-0.0950834	1.86032	1.18181	1.80067	1.44841	0.0611339	-0.498501	-1.22141	-0.793426	-0.0749275	0.569667	0.14044	0.410252	0.524588	-1.29913	-0.679401	-0.629544	0.0176244	0.389209	1.1035	0.859945	0.0748945	-0.742384	0.948174	-0.181036	0.831885	1.62065	0.490552	-0.366212	-1.47513	0.294909	-0.316727	0.330191	0.0287383	0.481893	1.50455	0.724255	-0.306559	-1.35195
-0.0229571	1.90343	1.49195	-1.69788	0.569037	2.51527	-0.118748	-0.515163	2.13028	1.02701	0.398772	0.939829	0.680977	0.274291	1.63697	0.114452	0.0487398	1.23594	1.6373	1.15171	-1.17833	-0.138782	0.683381	0.178423	0.419095	-0.581757	-1.25384	1.14029	-0.256939	-0.0453874	0.973834	1.56187	-0.33928	1.11749	-0.0914747	0.700454	0.585292	0.83173	0.70467	0.808038	-0.365447	0.626537	0.827592	1.67714	0.000255752	0.509091	0.369095	0.514075	-1.59903	-0.0434701
0.260072	0.838067	0.440697	-3.09334	0.391854	0.573504	0.107517	0.289342	0.142427	0.363961	0.181421	-0.0433648	0.651171	0.274343	0.591348	0.656566	-0.707347	0.208129	0.309293	-0.0674815	0.548847	0.262459	0.664673	0.863048	0.406881	-0.538888	-5.53042	0.713447	0.416228	0.6782	-0.0704633	0.163644	-0.257749	0.192494	0.351403	0.113128	0.89674	0.419344	0.395523	0.225083	-0.264722	0.114788	-0.2912	0.315982	0.918888	0.460808	1.34343	0.617934	-0.0996379	-0.527154
0.493218	0.881262	0.36021	-1.02605	-0.292305	-1.0218	0.99132	0.522931	1.70246	0.0759974	1.1423	0.182921	-0.356053	-1.23786	-1.04877	-1.21475	-0.0787406	1.30884	1.35875	1.4017	0.944127	-0.303559	1.23037	-0.339509	-1.41647	0.499276	-1.30469	3.00843	0.134224	1.36117	-0.0635213	0.104448	-1.1108	0.539749	-0.225422	0.329929	0.0767126	0.897365	-1.45738	0.523593	1.16409	-0.0193465	0.397264	1.04702	-0.287845	-0.843691	-1.0394	-0.407391	0.783436	0.108697
-0.0384551	-0.663944	0.496268	-2.11787	0.369139	1.11498	0.356502	-0.139912	-0.921474	-1.98851	-0.72227	-0.0918914	1.4221	-0.0140417	0.172273	0.569329	-1.02946	1.05893	-2.0058	-0.600136	-0.388463	1.03154	-0.218701	1.36542	-0.609602	-0.0665721	0.615358	-0.474832	0.250782	-1.19409	-1.2622	-0.123639	-1.48054	-1.78246	-0.608523	-1.15243	0.096981	0.512049	0.271672	0.163507	-2.3455	-0.945994	0.0788558	0.398548	0.439022	0.356502	1.85219	0.37997	-0.108724	0.264611
-0.750015	-0.0367734	-0.221492	-0.143183	0.263827	0.586816	1.2616	2.16962	0.259491	-0.0737774	-0.0461667	-1.00845	-0.117002	0.0200218	-0.880447	-0.365499	1.95556	1.30556	1.45449	1.52369	-0.644407	-0.835693	-0.0425341	-1.16102	0.00341778	-0.571315	-0.906682	0.72631	1.11886	0.724053	1.10932	1.35472	0.00868356	-0.28187	-0.881511	-0.0265784	0.520103	0.370102	0.113564	-0.255615	1.39385	0.381728	1.80537	1.46134	-1.21745	-0.311995	0.203443	0.161698	-0.501281	-0.762387
0.60331	0.858207	-0.0313978	-0.512306	0.0583059	2.0744	1.7383	1.11511	-0.173248	0.946172	-0.0863735	-0.394199	0.860654	0.200114	1.98944	0.200896	-0.174904	-1.20618	-0.641323	-2.93914	-0.0306155	0.454395	0.473944	1.4314	0.235108	-1.1245	-1.62889	-0.153083	-0.356367	-0.520337	-0.634474	-0.718294	-0.337517	-1.50842	-0.898791	-0.16788	0.217124	1.14875	-0.735129	-0.42539	-2.00534	-1.63822	-0.238826	-1.16002	-0.273029	-0.361252	0.556366	-0.773045	0.379438	-0.667329
0.224169	0.295824	0.557144	-0.855415	-0.468017	-1.76823	-1.18831	1.09138	0.000372556	0.95684	1.68737	0.227719	-0.983023	-1.10454	0.22729	0.200072	-0.224227	0.322967	0.0175286	0.751148	0.142022	-1.03734	0.370822	-0.768078	0.471184	0.850458	0.681015	1.26395	0.0110371	-0.1817	-0.00939233	1.17483	1.0592	-0.714707	0.0856337	2.24636	0.237519	0.563816	-1.22043	-0.197119	-0.0528949	0.739867	-0.802224	-0.270525	-0.100065	0.677749	-0.199514	1.60936	-0.68782	0.879628
0.510228	0.445587	-0.106543	0.575572	-0.0726437	-0.547875	0.101521	-0.419264	-0.741324	-0.709865	-0.704381	-0.178604	-0.578478	-0.330836	-1.34681	-1.66145	2.03509	-0.603977	-0.226347	-0.202041	-0.901212	-1.64679	-0.855519	-1.78732	0.0867653	0.216344	-0.536949	-0.310091	-0.095168	-0.289546	-0.000654173	-0.0216483	-0.282138	-0.262546	-0.848114	-0.890833	-1.13118	-1.48897	-1.12212	-1.22181	-0.337973	-1.12187	0.0113945	-0.867452	-0.538758	-0.82399	-1.60953	-0.760847	0.838574	0.331323
0.510493	0.63634	0.655897	0.615556	0.660226	0.729611	0.785427	-0.235146	0.868407	0.48132	0.649259	0.916818	-0.245507	-2.6938	-0.496812	0.284746	0.155713	0.835242	0.995924	0.819635	-0.00574624	0.0721169	0.551796	0.660774	-1.20121	-1.70527	0.563382	-0.950936	0.347122	0.734645	0.382396	0.645416	0.74853	0.659132	-1.31864	-2.3956	0.608709	0.745534	0.518973	0.319253	0.721907	-1.34889	-2.55858	0.501832	0.367446	0.611228	-1.16774	0.532478	0.146846	0.635881
0.449472	-0.0512905	-0.964269	-1.49334	0.258319	1.37769	0.304381	0.56625	0.712587	-0.70216	0.554347	-1.08758	0.528464	-0.234487	-1.04368	-0.250832	-0.143352	1.27684	0.933985	1.31663	-0.040314	-0.954554	0.171865	0.234193	-0.0336994	-0.288522	-0.512429	0.936238	1.0701	0.0253529	-0.666563	1.05846	-0.591677	-0.186906	-0.608756	-0.143352	1.87729	1.07371	0.987094	1.09155	0.64724	1.21862	1.98258	1.5557	-1.92893	-1.5993	-0.388796	-1.0353	-1.09763	-1.53137
-0.146343	0.968332	-0.133457	-1.05406	0.506527	-0.374584	0.358465	0.561262	-2.01877	1.15182	-1.06635	-0.126677	0.835724	0.660686	-0.0164133	0.896718	-1.7981	-1.37684	-0.0216182	-0.044022	0.569516	0.115031	0.650437	0.586765	-0.342352	-0.83302	0.539811	-0.815721	-0.993276	-1.16921	-0.928552	-1.40559	-0.501826	-1.74058	-1.56612	-1.52317	0.0273814	-0.0216182	-0.585003	0.83772	-1.07025	-1.2965	-0.999213	-1.87333	0.544645	0.226178	0.179856	-1.04638	0.00740453	0.840408
1.46055	0.853148	1.91376	1.44732	0.196327	0.553852	-1.03998	0.79109	1.57638	1.37953	0.945292	1.95335	-0.715399	-0.768045	-1.16064	-1.58119	-2.88469	-0.121232	1.17501	-0.308973	-0.0992172	-0.0399821	-0.46994	-0.383825	0.238754	2.02304	0.516404	0.0382889	-0.63861	-1.99892	0.083772	0.732224	0.484283	0.654208	1.24347	1.42943	-1.31521	-1.55497	-0.673114	-0.434394	-0.515012	-0.704129	-0.420223	0.233172	0.936703	0.253626	-0.802705	-0.182914	0.335805	1.23232
-0.926621	0.583436	0.539203	0.526636	-0.579896	-0.481887	-0.565203	-0.122976	0.251526	0.780159	-1.6398	-0.116597	-0.543934	1.06765	-1.63658	0.921503	0.423024	0.814117	0.91596	0.836799	1.34749	0.886224	-0.825522	0.205358	-0.366961	-0.659469	-2.388	-0.536333	-0.747362	0.642238	-0.763278	-1.98193	-0.336869	0.433046	-1.24607	-0.879359	-0.2281	0.260584	-0.428726	0.730771	0.243218	-0.470642	-0.742723	0.843859	1.67083	0.984908	0.40237	0.884841	-1.84446	0.721135
0.68558	1.02163	0.775956	0.833861	0.110647	-0.825926	-0.621802	2.31746	-1.3641	-0.131186	-0.0582376	-0.299089	0.630077	1.56658	1.35374	0.995724	-0.0406366	-0.997333	-0.23492	-0.218948	2.57187	-1.92111	-0.0340698	0.498684	0.514198	0.503953	1.69734	-2.03397	1.63599	-1.08712	-0.694826	0.102148	0.183775	-1.24902	-0.483342	-0.665888	0.548187	-0.57095	-0.86462	1.74006	0.459886	0.665668	0.247676	0.73401	0.827932	-0.0383761	0.312883	0.152507	1.08381	-0.109371
0.0861608	0.103259	1.47487	-0.764395	0.39963	1.41737	-0.187109	-0.0692774	-0.171792	1.56594	0.120245	0.647324	0.0783817	-1.84542	-0.77775	-0.352565	-1.31401	1.1161	0.186632	0.288741	0.979525	0.0933237	0.162268	0.238482	-0.461863	-0.87625	0.156563	-0.216479	0.0384849	-0.517343	0.0598094	-0.317834	-0.179571	-0.16027	-0.531371	-0.268166	0.0694729	0.288931	0.108564	0.555741	-0.365027	0.217723	-1.22595	1.2272	0.808497	0.193764	-0.416205	-0.279904	1.56029	0.914622
-0.556831	-0.589617	-1.05298	-0.7029	-0.215254	-0.602617	-0.350333	-1.34571	0.432247	-0.342178	-0.624553	-0.835953	-0.657832	0.00846078	-0.568622	-0.00569159	-0.117812	0.47028	0.607476	0.858774	-0.797488	-0.819999	-0.612971	-1.17086	-2.54141	-1.04181	-1.71768	-0.240254	-0.945551	-0.732304	-0.702773	-0.607674	-1.47908	-1.50995	-2.1258	-1.63032	-0.73594	-0.641367	-0.621841	-0.931849	-0.0760122	-0.565621	-0.461096	-0.187749	-1.79815	-1.69983	-1.66693	-0.685623	0.283959	-0.356297
-0.332883	1.41443	0.862015	0.452011	0.0771331	1.31199	-1.1133	-1.56742	2.76907	0.928691	0.411913	0.589376	-0.336895	-0.243507	0.102568	-1.12598	-0.644331	0.833333	1.05178	1.73812	-0.482868	-0.186326	-0.379984	-0.999135	-0.394331	0.521107	0.154837	0.102568	-0.670155	-1.28439	-0.255677	-0.697183	0.0796742	0.0455822	-0.434672	-0.120355	-1.12197	-1.36299	-1.31582	-0.70821	-0.0953694	-0.812809	0.956485	0.893249	-0.859922	-0.72522	-1.26228	-0.871898	0.978163	0.81574
1.04564	1.58264	0.236518	-0.162437	0.795141	0.95138	0.942592	0.18114	-0.0501712	0.598855	0.985337	0.0932759	0.470643	0.350816	-0.040465	1.10166	0.428466	0.119157	0.62391	1.09129	-0.308584	-0.991885	-0.289861	-1.79465	-0.137118	-0.570742	0.1124	1.47577	0.704054	1.28033	1.29273	0.925659	-0.115445	-0.226968	-0.826061	0.492155	1.2882	0.631857	1.40672	0.571504	0.774507	0.730177	0.182088	0.591106	-1.46741	-1.0811	-0.890228	-0.235158	0.850041	1.04994
1.14681	0.603808	0.840623	0.762824	0.865366	-1.82213	-0.266378	1.03365	-0.751462	0.71377	0.568428	0.80238	0.185178	0.516303	-0.0310336	-0.130688	0.381583	-2.69584	-1.41985	1.12765	0.440393	1.06655	0.364156	0.137216	0.411198	-3.44751	0.470666	0.804076	-0.383511	0.783009	0.735072	-0.606501	0.0745972	-0.0837626	1.11584	-2.24765	0.4486	-0.260283	-1.7124	0.827111	0.43208	-0.583851	0.496038	-0.282808	-1.53831	0.479673	0.531037	-0.36527	0.624111	0.720811
2.23058	1.51569	1.55653	0.902053	0.0191532	0.350425	0.171793	0.825975	0.442413	0.943956	0.533099	0.764627	1.26231	0.565374	1.06816	0.979185	0.574161	0.654644	0.94957	0.371707	0.648696	0.476738	0.491018	0.421942	1.22067	2.33785	1.07386	1.48393	-0.135029	0.603171	0.495579	1.37977	0.929433	0.916391	1.20969	1.31233	0.5328	0.669316	0.124846	0.00577684	-0.0244424	0.936314	1.076	0.60791	0.1682	1.27348	0.831952	-0.134937	-0.368365	-0.607073
0.573014	-0.163622	0.744214	-0.442504	-1.01003	1.51331	-1.02545	1.26731	0.333727	-0.113774	0.271282	1.12215	0.515106	-0.188576	1.15407	-0.28178	-0.294839	0.424812	0.206494	0.709858	-0.472383	0.903221	-0.537022	0.25282	1.08053	1.29829	1.18867	0.904311	-0.193979	-1.46332	-0.580766	-0.0518066	1.65166	1.18021	0.442572	0.468467	-0.132325	0.34295	0.210091	0.546866	-0.983119	0.158691	-0.740862	1.04086	-0.0442099	1.58429	0.41323	0.414081	0.484436	0.43114
-1.52744	-0.298263	0.0691121	-0.911583	-0.111739	1.44755	0.337335	1.17439	1.18296	0.878218	-0.0442922	0.112186	1.33715	0.0445506	1.37128	0.376384	0.542865	0.260508	1.11065	1.12966	-0.39106	-0.381316	-0.227003	0.804663	-0.235206	-2.54713	-1.17277	-0.216941	-0.249093	-1.27359	0.0431383	0.501027	-0.602145	-0.710371	-1.70569	-1.09046	-0.0640402	0.781101	0.177456	0.96293	-0.310361	-1.07831	0.253235	0.801214	-0.342384	0.531885	1.59489	0.0123394	0.00580766	0.493495
0.822797	-0.289701	0.699353	0.986383	0.231053	-0.949278	-0.119149	-1.50934	1.05648	-0.383789	0.980748	-1.93102	-0.162719	0.685153	-1.67929	0.972024	0.16909	-2.68171	-1.39676	-0.0175412	-0.608058	1.36174	-0.836258	-1.59126	0.196105	0.262469	0.520421	-1.16478	0.188087	1.74785	0.645682	1.75822	-1.631	0.783804	-0.531491	-0.21825	-1.37795	0.408428	1.6405	1.21352	0.76704	-0.056023	1.00599	0.499007	0.585891	-0.670627	-1.43025	-0.54034	-0.168987	0.512249
0.490306	0.767528	0.52105	1.24768	0.70576	-0.311982	0.375396	-1.63195	0.730915	-1.10713	1.32942	0.825108	-1.31036	0.738751	-1.69927	-1.19345	-0.818561	0.512766	0.568405	0.225049	-0.349117	1.46314	-0.116091	-1.19228	0.13685	0.924255	0.783266	1.03243	0.919955	-0.880741	0.120631	-0.311776	0.498902	-0.26425	0.254174	-0.762214	-0.45499	-0.188028	1.23105	-0.617807	-0.584671	0.083073	0.577177	0.226115	0.449477	-0.337492	0.984541	0.182963	0.423327	0.985293
-0.284255	0.963357	-0.0123931	-1.73197	-0.373001	0.455846	-0.370623	0.390675	1.23046	0.328617	0.525504	-0.432389	1.49229	1.15287	0.635783	1.36818	-0.11423	0.732864	1.32913	1.05273	0.808412	0.410111	1.38473	0.669898	-1.07955	-1.16048	-2.78565	1.07195	2.05262	0.562905	-0.17872	0.490026	-0.770341	-0.881928	-0.483454	-0.303009	1.06135	0.109799	1.23953	1.37962	0.384211	1.4885	0.306112	1.17577	-0.00105382	0.187617	0.0463247	0.732864	-0.793863	-0.727265
0.0173621	-0.761447	-0.500287	-1.07211	-0.052501	-2.91836	0.448274	-0.322531	-0.333431	-0.786712	-0.6732	0.227265	0.571135	1.20386	0.633515	0.501313	2.29488	0.475619	-0.445218	1.91458	-1.54545	-0.923633	-0.505568	-0.691584	-0.197384	-0.781786	-1.68571	0.436252	0.751227	-0.167441	-0.799906	-0.121803	-0.793849	-0.153339	-0.0622788	-0.658447	0.0795682	0.232109	0.201348	0.027833	0.609074	0.241152	2.67744	0.412241	-0.930383	-1.59555	0.177387	-0.953874	0.889055	-1.2348
0.281572	0.255439	0.131858	0.659877	0.233304	0.165983	0.463115	0.454796	0.367606	-0.103669	0.0215162	0.246271	0.29779	0.0121562	-0.227812	-0.0450652	0.123861	0.598045	0.288479	0.407249	-0.424882	-0.0430692	-0.273985	0.0363922	0.209117	0.385207	0.345287	0.323745	0.260258	0.221122	0.209945	0.174901	0.192736	0.0527748	0.222034	0.0226134	0.104834	0.0782155	0.205211	-0.0166007	0.194184	0.236883	-0.207511	0.221757	-0.0753123	-0.283501	-0.233444	-0.0882291	0.581464	0.0697896
1.45274	0.760286	0.377284	1.25309	0.861078	-1.28364	-0.17104	0.582095	0.229249	0.530711	2.03792	-0.328951	0.288986	0.53131	-0.367917	-0.00888458	-3.22277	1.18619	-0.24667	-0.74182	0.589969	1.70188	-1.29513	0.464184	1.28858	1.65618	1.28122	0.840906	0.46247	-0.336422	-0.316452	0.160807	1.04997	1.42058	0.401074	0.625855	0.106942	-0.2556	0.610679	-0.250779	-2.08538	0.699831	-0.01647	-0.254887	0.496789	-0.650785	-0.265585	-0.658398	-1.13163	0.637325
0.669644	0.0945735	-0.0243031	-0.646301	1.37593	0.384593	1.60495	-0.61034	-0.206325	0.684811	0.289768	1.54865	-0.449848	-2.43013	0.944126	0.162154	0.276062	-0.157627	0.704837	0.668217	0.0752393	-0.59866	0.997057	-0.833755	-0.0327526	-0.554217	0.413957	1.43743	0.30639	-0.067831	0.700239	-0.208096	0.315934	0.111369	0.0603885	0.297025	0.446289	0.645854	0.299564	0.540547	-0.56624	-0.00639068	-0.285476	1.05484	0.671791	0.566997	0.0558178	1.01071	-0.432796	1.31775
0.462802	-1.54765	-0.380064	-0.466808	-1.02908	0.35551	0.492818	-1.67566	-1.34846	-0.338457	-1.31542	0.0743526	-0.824944	-0.136158	-2.14006	-1.62702	1.99339	0.839365	0.676031	1.50772	0.0422144	-1.79091	-1.22353	-0.632601	-0.388312	-1.59414	-1.72716	-1.04627	0.927525	-0.285748	0.18388	0.841189	0.275171	0.0236667	1.45759	-1.82549	-0.274597	0.504596	-0.0576916	-0.16511	1.1851	-0.279506	1.12153	1.01425	0.257039	-0.098421	-1.36751	1.04587	0.574955	-0.617949
1.08063	1.69485	0.520415	0.458831	-0.819809	-0.273172	0.151075	0.856997	1.08488	0.849672	-1.18379	1.10143	-1.38359	-0.0731928	-0.595358	-0.297321	1.03154	-0.637976	-0.592613	-0.007483	-1.16822	-0.832133	-0.242327	-0.947567	1.27483	0.797615	0.591903	0.924088	-0.27381	-0.550869	-0.781177	-0.84763	1.18666	0.501493	0.688868	1.18089	-0.215022	1.1056	-0.122313	-0.964934	-0.49015	0.131051	-0.523923	-0.432962	-0.924973	0.397614	-0.366151	-0.630048	0.528806	0.41388
1.23359	-1.15065	-1.57577	-0.296375	-1.09376	0.713857	-0.694551	0.801024	-0.223895	0.605322	-0.728387	-0.0867303	-1.86735	-1.60703	-0.876614	-2.52181	-1.30354	-0.905643	-0.168612	0.502206	-1.49292	-0.334182	-0.0829721	-0.508371	0.055295	0.243347	1.54419	1.83974	0.921337	-0.347475	1.28666	-0.0469844	0.714906	0.757095	0.165091	1.62579	0.307262	0.671256	0.332812	-0.196884	0.755143	0.421028	-1.17042	0.471637	-0.515754	0.404668	0.468715	0.769007	0.258938	1.03755
0.725121	0.589484	-0.782421	-1.115	0.585712	-1.25339	0.627482	0.537872	-1.41049	-1.44112	0.815758	-1.138	0.668125	0.687438	0.7831	0.570662	0.677438	0.759799	-2.19392	1.24963	0.497985	0.378588	0.795594	-1.15892	0.142359	-1.46095	-2.30626	0.530378	0.466184	0.684094	0.567003	-1.48005	-1.14971	-1.73972	-1.65565	-1.14796	0.521065	-2.10882	0.37585	0.338986	0.84089	0.830821	0.649227	0.846034	0.235635	0.382738	0.420566	0.70827	-2.08069	-0.439254
-1.23867	-0.49971	2.07868	-0.732203	-0.345375	1.63914	1.44271	-0.886644	0.296076	1.38908	-0.0546131	0.925858	-0.626899	0.499955	-0.846093	-1.11711	-0.369796	1.44901	1.98379	2.16447	-0.815666	-0.960018	0.357331	0.180311	-0.638941	-1.71161	-1.31719	-0.592973	-0.559377	0.145429	1.40963	-2.19917	0.475127	1.15294	-0.901861	-0.412194	-0.232448	0.827333	0.331808	-0.271194	0.96166	-0.910039	-0.418489	1.80615	0.21777	1.51339	-0.478571	0.266541	0.716317	0.425991
1.22513	1.84658	0.926849	0.23565	-0.370641	0.0846608	0.177513	1.55771	-1.88707	1.0973	0.482289	1.4184	-0.119436	0.279867	0.176846	0.466347	-0.214485	-1.0515	-1.07203	-0.85699	-0.698465	0.96786	1.05566	0.969215	0.971672	-0.376271	-0.218468	-0.332544	-0.218815	0.25445	0.542392	0.232416	1.05487	0.288846	0.402002	0.784812	0.392329	0.684914	0.719745	0.830907	-0.340372	-0.0462274	-0.801221	0.807485	-0.13714	0.812597	0.531243	1.05459	0.00518376	0.339794
-0.491102	-1.11346	-0.452112	-1.30052	-0.536678	-0.0372105	-1.00502	0.223493	0.0387007	-0.388857	0.031277	0.75071	-1.83225	-0.512979	-0.802799	-2.01336	-0.554037	-0.118477	-0.399383	-1.49248	0.134421	0.0137827	-0.229623	0.343417	1.11049	0.370526	1.31594	-0.312761	-1.25817	-1.47343	-0.47426	-1.237	0.733991	0.631943	-0.0538677	0.413837	-1.57052	-1.36855	-2.09688	-0.419451	-0.331671	-0.396281	-0.907235	-1.08615	1.35783	1.51035	0.51511	1.32311	-0.0585829	1.31646
-1.33396	0.0574945	-1.84595	-1.90221	0.176528	-0.630372	0.392951	-0.434207	0.369736	-0.626608	-0.347761	-0.636229	-0.211092	-0.17277	-0.108123	0.508375	1.13101	0.610391	0.170054	1.96571	0.0364667	-0.795125	0.14878	0.207018	-0.597819	-1.81484	-2.21796	0.952134	1.13465	0.716565	0.108365	0.483372	-1.03266	-1.1611	-0.197221	-1.46249	0.59131	0.675192	0.832424	0.077999	1.26244	0.397267	2.33573	0.134967	-0.810537	-1.39747	0.724704	0.231868	-1.13049	-1.61531
0.742532	0.125458	0.176482	0.43518	0.412689	0.52169	1.25454	-1.08695	0.694134	-0.475062	-0.119799	-0.349949	-1.28683	-0.101806	0.581488	-0.0120058	0.785457	0.476897	0.42751	1.27074	-0.552281	-0.783822	-0.545572	-1.59341	0.0817712	0.906217	0.907253	1.41073	0.616099	0.390359	0.487467	-0.178737	0.921672	0.38954	-0.33138	-0.0983433	-0.609279	-0.285166	-0.183763	-0.0267697	0.685835	0.922417	0.00018609	0.0667498	0.236006	-0.487812	-1.20859	-0.0964779	0.260075	-0.205463
0.438572	0.992734	1.73399	1.20399	0.553994	0.786258	0.727681	0.270642	2.0723	-0.351323	0.707291	1.12202	0.830715	-0.517523	-0.569983	-0.851546	-0.379824	1.59441	-0.0462577	0.0117547	-0.493457	1.45615	-0.255223	-0.114363	0.91963	0.744562	-0.625098	0.160627	1.32304	1.04988	0.456416	-0.123854	0.438874	0.0682501	1.63647	0.537785	1.09424	1.31493	1.01114	0.962347	-0.253599	0.453508	-0.45568	1.2324	0.309994	0.261978	0.0656928	-0.202101	0.803955	0.949453
1.52936	0.997715	0.691464	-0.771396	-0.0532414	0.365136	0.266899	0.887838	0.368356	0.558075	1.02512	0.404357	-0.00118527	0.0614072	-0.986982	0.414019	-2.20761	0.447202	0.677068	1.18907	0.351781	0.517563	0.392222	0.238269	0.367374	-0.479619	-0.0609189	0.791008	2.43814	1.00139	-1.56962	1.06518	0.350847	0.566848	0.911977	0.209677	-1.07955	-0.301956	0.351391	1.02635	0.895687	1.71539	-0.0172765	0.42298	0.76366	0.320714	1.79717	0.467164	-0.416345	-0.456514
1.2086	0.304758	1.40088	0.246518	0.1887	0.832662	-0.812526	1.19607	0.359502	0.697754	-0.175656	1.04207	0.33187	0.214803	-0.39624	-0.451748	-0.608384	-0.823683	-0.158091	-0.796067	1.21593	0.471119	0.533279	-0.236189	0.491498	0.19706	0.728021	0.203549	-1.17799	-1.16647	-0.41039	-0.684954	0.736982	0.092354	0.339465	0.551104	-1.30785	-1.7116	-1.55026	0.126117	-1.96868	-0.361794	-1.33223	-0.76715	-0.408682	1.00959	0.387719	0.123483	0.751132	2.22636
-0.200271	1.69494	-0.716466	-1.17647	-0.309943	0.814026	0.89727	-0.314952	0.408231	0.0464272	-0.441413	-1.00829	0.096884	-0.357773	-0.113444	0.44571	-0.304933	0.892807	0.372499	1.23216	-1.67944	-1.01101	-0.0343431	-1.43989	-0.419539	-0.583554	-1.71206	1.37398	1.22563	0.465762	0.917489	2.07623	-1.82325	-1.57335	-1.3712	-0.220338	0.412132	1.04005	0.940168	0.386342	0.715905	0.972713	0.709606	1.32041	-2.2807	-1.50594	-0.0929968	0.440533	-0.244048	-0.80138
0.587242	0.391312	0.635154	0.663841	0.204298	0.572989	0.339668	0.124852	0.208135	0.440937	0.370481	0.480626	0.561323	0.276985	0.187065	0.232957	0.17387	0.42377	0.564526	0.0979922	0.219983	0.320137	-0.102891	0.227658	0.591243	0.426424	0.189066	0.476875	0.456949	0.348209	0.483512	0.373607	0.227352	-0.0977161	0.553111	0.391495	0.460748	0.51041	0.666294	0.624306	0.164609	0.43154	0.174294	0.342957	0.351575	0.222648	0.0327201	0.422	0.428194	0.374434
1.30447	1.20927	1.00072	-0.207694	-1.07241	2.33706	1.0874	0.88281	1.14455	-1.20806	-0.124287	-0.41163	0.000941586	0.133247	0.534005	0.709651	-0.750925	1.54876	0.396799	1.38126	-0.243353	-0.208078	-1.24306	-0.331094	0.68981	1.0943	3.01757	0.0417763	-0.601942	-0.286693	-0.146616	0.957969	0.804944	0.0037212	0.496609	-1.36416	1.17456	0.619332	0.843786	-0.0110546	-0.346803	1.60752	0.411465	1.70963	0.172546	-0.929442	-1.3814	-0.988509	-0.00337413	-0.475579
-0.613371	-1.20108	-1.3108	1.78017	0.488232	-1.05231	0.122159	-0.214516	0.215013	0.287529	-0.608546	0.276056	0.38682	0.717428	1.60541	0.726706	1.80228	0.666016	0.476941	0.623067	-0.629098	-0.331931	-0.232611	-0.616166	-0.529886	-5.81506	-0.0919393	-0.232825	0.379434	0.4245	-0.604429	-1.11301	-0.464294	-1.98003	0.139544	-0.101631	-0.298722	-0.689757	-0.617025	0.415283	0.444868	0.34229	1.26187	-0.222641	-1.28733	-0.775392	1.49689	-0.429151	0.611732	-0.584677
0.641235	0.717307	0.99395	0.759431	-0.66196	0.333201	0.0489636	-1.42108	0.889702	1.4362	-0.338003	-0.0412847	1.34208	0.471016	1.77034	1.06827	-0.338787	0.640906	0.757178	2.09027	0.785506	0.659158	0.347327	0.73847	-0.180239	1.10379	-1.32392	-0.227097	0.275331	-0.358229	0.178096	-0.321143	-0.275677	0.443626	0.38335	0.751128	-0.794028	0.437525	0.850489	-0.770814	-0.549687	0.660145	0.141009	1.2752	0.698245	-0.137507	0.18607	0.363529	-0.0568787	-1.37139
-0.15548	-1.58867	-0.265405	0.041426	0.199566	-0.729687	0.207613	-0.313448	0.835454	-0.165472	0.236651	0.138151	0.865316	0.0967869	1.12599	0.795786	-0.337516	-0.755239	-0.240369	-1.02022	-0.630722	-0.369868	-0.0611562	0.945405	0.315377	-0.265046	-0.954187	-0.733597	-0.166309	-0.246148	0.171999	-0.674048	0.070201	-0.427944	1.32183	0.0624606	-0.316787	0.264601	0.332048	0.123876	-0.34511	0.474935	0.0907554	0.138495	0.680403	0.603401	0.659265	0.403697	-0.123208	-0.947549
-0.747397	-0.825518	-1.2368	1.41617	0.381471	-1.88215	-0.296552	-0.771356	-0.377137	-1.93701	-0.530148	-1.00542	-0.480313	-0.921865	-0.381814	-1.42375	0.910184	-0.380772	-1.73748	-0.452063	-0.136435	-2.52551	-0.940321	-0.373406	-0.039895	0.159634	0.193918	0.225929	0.53075	-1.60166	-0.552901	-0.351099	-0.139563	-0.473171	0.119944	0.180646	-1.0228	-0.683061	-1.19774	-0.939375	1.31148	-0.168446	0.791518	-0.342914	-0.769108	-1.32718	-0.974134	-1.03165	0.652636	-0.702277
0.12262	0.87148	-0.56633	0.233539	-0.0707421	-0.460941	0.755085	-0.309582	0.278299	-0.52557	-0.782986	-0.48412	0.660012	-0.128299	-0.577596	-0.589652	2.1393	0.576205	0.340436	1.02605	0.0695497	-0.0871355	-0.480904	-0.920002	-0.290725	0.486552	-1.17099	1.12078	0.629159	1.00505	-0.476705	1.39664	-0.617577	-0.585331	-0.916587	-0.353818	1.26197	0.362073	0.424006	0.236468	0.884315	0.417226	2.34533	0.598162	-1.73198	-1.44418	-1.12623	-0.273	-0.0955394	-0.68704
-0.442838	0.0769861	-1.36591	-1.397	0.389463	-1.46394	0.354498	-1.17056	-0.193949	-0.329612	-0.288894	-1.2846	-0.2408	-0.274667	-0.567916	0.819272	1.30129	-0.163129	0.828255	0.642785	-1.1296	-0.926709	-0.811254	-1.09961	-0.865899	-1.36605	-1.87826	0.642785	1.69446	1.62734	1.12959	1.34863	-1.00794	-0.857772	-0.938497	-0.380413	0.491822	0.560001	0.389084	-0.213994	0.689702	0.63116	1.34383	1.03695	-1.17656	-1.34973	-0.283794	-0.110511	-0.225854	-1.33856
-0.0328298	-1.45556	-1.00294	1.5826	0.375026	-0.406775	-0.670316	-1.16264	0.834839	-0.28132	0.0604042	1.23954	-0.119054	-0.708415	-0.71891	0.195479	0.760136	1.35163	1.1701	-0.244481	-0.801621	-0.110193	-0.992015	-1.16969	1.19507	2.52971	2.64037	-0.77487	0.725784	-0.271377	0.466916	0.818812	0.131655	-0.321984	2.54772	-0.363501	-0.918628	-0.442677	-0.19606	-0.371955	1.16954	-1.08247	0.07318	0.226674	-0.824981	-1.21313	0.886617	0.68836	1.29965	1.42902
1.55647	2.7251	2.25885	0.147876	-0.342108	-0.0323497	0.552054	0.617678	1.16337	1.03474	1.57848	1.22062	1.29029	0.74468	0.673847	-0.90362	-0.358015	1.09844	0.350505	1.00658	-0.0699634	0.806353	-0.462673	0.552054	1.65034	1.2916	0.77346	0.094726	-0.422485	-0.0508014	-1.02612	0.165795	-0.280982	0.204341	0.18006	-0.36275	0.330574	0.775398	1.69766	-0.625587	-1.02208	-0.906891	-0.24359	1.55118	-0.0833102	-0.916745	0.160676	-0.531168	0.369504	-1.06522
0.0995818	0.299093	-3.84936	-2.40501	0.1566	0.595176	-3.41175	-0.101906	1.16056	0.566211	0.108972	-3.22034	0.135815	0.0659433	-3.04616	-0.222773	0.128235	0.404357	0.475025	0.56177	0.602776	-0.715788	-0.109541	0.130767	0.622012	0.870564	0.11632	-0.0183298	0.0495192	-0.276971	0.859564	0.160199	0.462995	0.612782	0.371202	-2.64606	0.296057	0.233579	0.179604	-0.119155	0.551361	-0.0671222	0.142779	0.67203	-0.501787	0.619889	-0.148927	-0.192187	0.412243	1.04945
-0.308806	0.554476	0.412411	-1.41346	-0.0299329	0.788918	0.0916271	-0.388272	-1.79422	1.43181	0.199969	0.420839	1.8861	0.499587	1.24125	0.609606	-1.38088	0.285651	0.926866	-0.991088	0.331987	0.661028	1.03676	1.0315	0.358001	-0.0934328	-0.870965	-1.31301	-1.04879	-0.0423637	0.565539	0.105312	-0.410807	-0.474672	-0.573982	0.340483	0.793468	1.51624	0.646556	-0.876165	-0.365189	-0.834859	-1.0342	0.993833	0.935054	1.35964	1.1921	1.64969	-0.350717	0.486255
0.538633	0.76817	-2.10889	-1.67029	0.5625	0.349036	0.466109	-0.0478652	-1.46742	-1.55654	-1.578	-1.06783	-0.0438698	-0.598595	0.403119	-1.01736	0.343829	-0.258961	1.00129	1.18506	-0.680244	-1.67941	-1.7403	-0.653791	-1.93182	-1.17829	-2.60934	0.113179	1.55672	0.408404	0.856063	0.127222	-0.318928	-0.496595	0.343455	-0.705549	-0.0678495	1.33342	0.378033	-0.210938	1.03299	-0.217548	-0.100102	0.102686	-1.51962	-1.01245	0.177578	0.921491	-0.834009	-0.10173
0.913612	-0.379392	1.78338	1.5992	0.407915	-0.306363	0.261355	0.372715	0.891756	-0.575626	0.590595	-0.198891	-0.846703	1.15553	-0.282062	-0.470154	0.162502	-1.25752	0.981125	-0.00977182	0.0150756	1.71164	0.210709	0.685982	0.434476	-0.279406	1.69104	-0.507086	0.165523	0.126516	-1.12359	-0.678974	0.824138	0.331734	-1.08912	1.6638	-1.16357	-1.10454	-1.03566	0.824319	-1.22583	-0.21489	-0.0841438	-0.803226	1.17313	-0.264224	0.167678	0.051277	1.36356	0.561619
0.661534	0.567845	0.922378	0.175149	-0.181122	0.998995	1.33663	1.50186	1.59967	0.234723	1.41109	0.575512	-0.258403	-0.131447	-1.14582	0.531801	-0.132853	0.459148	0.390056	-1.2481	-0.3954	0.556215	0.28444	0.19256	0.627342	0.337414	0.330228	1.30974	1.13221	0.630415	1.2046	0.789974	0.362499	0.146475	0.849583	0.887111	-0.349576	0.87259	-0.0657964	0.606744	0.225424	0.105873	-0.796837	0.959983	1.36835	0.680245	0.0379333	1.70325	0.856289	0.647197
0.610647	0.945378	-0.752117	-0.947986	0.136589	0.721013	-1.24307	-1.4474	0.418291	-0.89677	-1.31535	-1.54554	1.19222	0.929598	0.531462	1.51307	0.183843	0.537284	0.585901	2.10406	-1.00598	0.0625726	0.792548	-0.0339123	-0.189878	-1.13613	-0.555263	0.492142	0.75938	0.524277	-0.271662	-0.293887	-0.725481	-1.91311	-1.94062	-0.655719	2.00645	0.0646761	-0.0745562	1.71778	0.0839305	0.667772	0.590534	0.564346	-1.63889	-1.23002	0.882635	0.556043	0.687263	-0.277445
-2.18302	0.771194	1.10125	-1.40992	0.102667	0.692098	0.829151	-1.72398	0.460475	-0.503038	0.571859	0.481487	1.21837	0.179178	0.63422	-0.310707	-0.14487	0.843853	1.08269	-0.447585	1.08277	-0.914071	-1.89415	0.0380867	-1.34537	0.287697	1.04252	-2.8043	0.261602	-1.6825	1.02634	-1.90595	-0.876863	0.738219	-1.57207	-1.54004	0.450234	0.842537	1.21669	0.6306	0.636581	0.380131	-0.628183	0.267189	0.0157028	-0.743686	0.310085	0.425157	0.283235	-1.39981
-0.120172	0.373876	-0.148247	-0.220234	0.092865	-3.549	0.147035	-0.371038	0.428439	-0.0730785	0.266738	0.242468	0.0665775	0.102278	-0.407443	-0.760707	0.581735	0.00260191	0.0901428	0.868346	-0.697978	-0.923461	0.325922	-1.00139	-0.727106	-0.366766	-0.0595787	0.876513	-0.202187	-0.0598531	0.128602	0.175117	1.25198	0.652943	-0.0296789	-0.372944	0.595777	0.196776	0.385618	-0.792788	0.939205	-0.430778	1.55431	0.869629	-1.06035	-1.14668	-1.1067	-0.34211	0.756736	-0.887138
0.83347	0.673694	0.399486	0.697208	0.773927	-1.76102	-0.317399	1.35015	0.872965	0.898866	0.685165	-1.30028	0.499463	0.825106	-0.0470054	1.82824	-0.630534	-1.85918	-0.944677	-0.662002	1.43725	0.959604	1.4623	0.599642	-0.853716	-1.38599	-1.55916	0.0652227	-0.123823	0.182188	-0.0811906	-1.02753	0.413422	1.46041	0.494335	0.237769	0.584649	1.29817	0.0163754	0.876177	-1.20246	0.0672135	-0.820588	-2.10073	-0.124885	0.882628	0.749242	-0.0842979	-0.0681883	0.31179
0.591651	-0.0991789	0.476767	1.13951	-0.568519	0.947948	0.758426	-0.753147	0.91536	0.654115	0.368376	-0.483022	0.240728	-1.01745	-1.70154	-2.11201	-0.352229	0.609743	1.47637	-0.0436517	-1.80115	-0.445634	-0.0650837	-0.746506	0.753672	0.243743	0.626421	0.939318	0.0857916	0.0282201	-0.46702	-0.832632	-1.17754	2.3474	0.138313	0.647224	-1.88873	-0.457271	-0.832049	-0.224395	0.448009	-0.990824	-1.18331	0.588154	-0.385501	-1.25678	0.693446	-0.912218	0.851786	1.29262
0.112686	0.239237	0.869118	0.596007	-0.942418	1.68796	0.0661692	0.981425	1.73597	1.58772	1.09279	1.55301	0.345963	0.405225	-0.328103	-0.0694273	-0.468309	0.735143	0.600289	0.149668	0.257663	0.318163	0.849003	0.0898174	0.230116	1.25982	1.35269	0.617286	0.328706	0.99281	1.52573	1.69146	1.46685	0.911322	1.19549	0.174714	0.205986	0.821655	0.638601	-0.518718	0.456482	-0.316131	-1.22444	0.881765	0.562626	0.780069	-2.00401	1.5813	0.0299359	-0.0656344
1.0766	2.05692	-0.42687	1.99493	-0.507534	0.454759	-0.040741	0.420902	0.691432	0.566227	-1.20107	-0.469376	-0.892214	-0.982344	-1.05291	-1.89371	0.387832	-0.86141	-1.53847	-0.411098	-1.71556	-0.511989	-0.686653	0.0670113	0.655139	1.38045	1.12122	0.765636	-0.29058	-1.74426	-1.31658	-1.55098	0.260608	0.646166	-0.233196	0.823358	-1.41115	-1.36451	-1.00303	-0.0564976	-1.05234	-0.419917	-1.3865	-0.837898	-1.82065	-0.152933	0.2206	0.428164	-0.350153	0.870243
-0.082305	0.265262	-0.143678	0.15447	0.243358	0.189621	0.280228	0.0439821	-0.84342	0.071887	0.398743	0.120457	-0.103103	0.2387	0.882221	0.518089	0.160506	-0.348499	0.690225	0.396006	0.00371256	0.17685	0.0306995	0.402383	0.174826	0.941077	0.424524	-0.440329	-0.906496	-0.363702	-0.0657917	-0.382255	0.699151	1.26322	-0.535971	0.295243	0.0598499	1.13547	-0.039619	0.586027	-0.0377669	0.0726525	-0.188881	0.89035	1.1702	1.15823	1.02083	1.10418	0.520266	0.670156
-2.24802	-3.46922	0.49313	0.792019	-2.29699	0.585665	0.299362	0.558744	0.782858	0.102135	0.79858	0.413885	1.27918	-1.82862	-0.92708	0.685508	-2.5405	0.442686	0.424951	0.395152	0.277054	0.243068	0.148133	0.371569	1.06368	0.819956	0.547923	0.428944	0.800905	0.944883	0.433742	0.44996	0.666574	0.527796	0.648294	-2.37343	0.473308	0.299403	0.333834	0.664057	0.163663	0.641555	0.0709259	0.531126	0.763143	0.548425	-1.39597	0.286559	0.0567566	0.575581
0.935036	1.36707	0.118653	-2.06114	-0.682505	0.621421	0.449889	-0.474217	1.89318	-0.14227	0.651914	0.323512	1.11721	0.9879	0.764938	1.22182	-0.208544	0.516164	1.07993	0.128703	-0.739591	0.216695	0.408922	-0.321442	0.553873	1.50378	0.433943	2.32305	0.401947	0.260002	0.395626	1.84789	0.0594111	-0.468079	0.183196	0.981406	1.40876	1.55515	1.27618	0.825568	0.667493	2.00571	0.624129	1.21104	-0.204036	0.456796	0.19889	1.24966	-0.831437	-2.15503
0.223999	0.418011	0.418123	-2.41778	0.557214	0.224123	-0.167251	0.394844	-1.49996	-0.564043	0.212927	-0.53611	0.873085	1.47733	1.48622	0.294432	-0.715858	-1.11949	-0.698232	-1.51929	-0.565403	0.63972	0.257833	2.25536	-0.747151	-1.76651	-1.06898	-0.670603	-0.462619	-0.625809	-1.38268	-1.53114	-1.93919	-1.50097	-0.398739	-1.08448	0.781632	-0.767778	-0.427088	0.434096	-0.532816	-1.15219	0.771257	0.38919	0.0533336	-0.105372	-0.0233382	0.00648299	0.681681	1.29977
-0.613252	0.849576	-0.214026	-1.04157	0.439682	-0.0867662	-0.299615	-0.359487	1.09056	0.418812	0.0864772	-0.201714	-0.0665243	-0.063724	-0.262879	-0.425556	1.55493	1.15574	1.70451	1.3437	-0.30119	-0.765626	-0.178113	-1.50884	-0.759768	-1.02966	-1.462	0.806549	0.821592	0.399361	0.264103	-0.395004	-1.32628	-1.20287	-1.53856	-0.817869	0.198266	0.369105	0.679817	-0.136009	2.12483	-0.259947	1.86837	1.04388	-0.959211	-1.75095	-0.722737	0.259231	0.275787	-0.111623
1.0626	-0.192933	-0.935943	0.938508	0.682061	-0.763086	1.27944	0.794061	0.702273	0.273618	1.1	0.961252	0.751599	-1.27634	0.0044983	0.869755	-0.928488	0.919483	1.29213	0.906637	0.539654	0.686647	-2.42648	0.574569	-0.10206	0.82902	0.975821	1.05695	1.05716	1.66223	-0.887107	-1.06516	0.518895	0.17169	0.993774	0.776231	0.580033	0.745089	0.671453	0.984769	0.791957	-0.533848	0.679401	1.2462	0.822806	-0.58852	1.00131	-1.14399	0.547912	-0.628873
-5.02031	0.104528	1.07422	-1.32387	0.177591	0.836312	-1.82278	0.411732	0.932205	-0.828368	-0.450443	-0.887991	-0.625283	0.669229	-0.424377	0.771903	-0.3148	-0.885611	-1.45673	0.261389	0.251551	0.137414	0.58423	-0.33885	-1.4723	1.32832	1.29983	-0.0577703	0.536946	0.292586	0.70629	0.889601	0.415519	-0.251285	-0.744795	0.543118	0.799779	0.563765	1.92334	0.620092	0.160078	0.249026	-1.50833	0.073553	0.112164	0.056001	1.44822	0.689857	-0.0389133	-0.394015
1.71992	0.919472	0.384421	0.191738	-0.334078	-2.02906	0.791498	0.0215242	0.48353	-0.0563443	1.43987	0.617038	0.212949	-0.786901	0.44937	0.86014	-0.256367	0.919861	-1.85192	0.677823	-0.419361	0.537566	0.153654	-0.156157	1.39283	0.599602	-0.0389462	2.16469	0.483927	0.827426	-0.442181	-0.558606	-0.521106	-1.0357	-1.25374	-0.367571	0.378377	-0.834212	0.77273	0.514746	-0.937096	1.09393	-0.686182	-0.0129576	-1.38775	-1.75997	1.48189	-0.139313	1.5702	-0.702794
0.124583	0.971471	1.05085	-1.03224	0.18712	2.22273	0.0339422	1.3288	1.49904	0.138049	0.047408	-0.612354	0.176425	-0.400662	0.237809	-2.46935	-0.479637	0.427664	1.12982	0.0510271	-0.347992	0.515111	-1.08833	0.757434	2.03512	0.357262	-0.131731	-1.26567	0.504617	-1.18162	-0.733101	0.30257	-0.846104	-1.41142	0.595137	0.0770893	-0.112645	-0.0699423	-1.23143	-0.113494	-0.615225	-0.77	-1.39563	1.85162	0.355564	-0.453555	1.51623	-1.05355	0.754037	1.3164
-0.220668	0.729511	0.653204	0.269988	0.620262	0.577889	0.422752	-0.333013	1.35841	0.303171	0.329763	0.441398	0.0834777	0.0618965	0.403003	0.159575	0.379929	0.852006	1.02685	0.818363	-0.0601588	0.174773	0.425215	0.29177	-0.118692	0.320044	-1.2591	0.275908	0.615282	0.869962	-1.80465	-2.55253	-2.80407	-0.415132	0.154235	-0.261816	0.464412	-1.71248	0.790899	0.30267	-1.80059	0.440765	0.553804	-2.9174	0.549365	-2.47823	0.594461	0.493767	0.613088	-2.39535
0.0244158	0.735056	-0.145126	0.0903142	0.433551	-0.111965	0.057608	-1.79233	1.74848	0.19186	0.0788277	-1.135	0.260625	0.0984108	0.255334	0.675703	1.15155	1.07032	0.897399	0.650448	-0.940214	-1.1663	-1.38538	-1.04643	0.652478	-0.678257	-0.846765	0.893628	0.764212	0.389038	0.551517	2.08695	-1.12446	-0.102834	0.495259	0.408584	1.16616	-0.637257	0.0390585	-0.0273567	0.986332	1.27415	-0.28131	1.59843	-0.471105	-0.721705	1.43995	-0.17248	0.259561	-0.174448
-1.59249	-0.772076	-0.241613	-1.00271	-0.980616	-0.800941	-1.04592	-0.901402	0.748776	0.205409	-0.47704	-0.213011	0.719916	0.515732	-0.316236	-0.157668	-0.150291	1.56872	1.03538	0.5448	0.471024	-0.205869	0.9062	0.959575	-1.65533	-2.52812	-1.18462	-0.831388	-0.79427	-0.854255	-0.60904	-1.46097	-0.56501	-0.941754	-1.3041	-1.26187	-0.168364	0.373562	0.0583615	0.541273	0.431372	0.219547	0.150183	-0.0328435	-0.0827207	0.397399	0.727148	0.780052	-0.79186	0.83081
0.53588	1.52455	-0.034478	1.39075	-0.140072	-6.51247	-0.428921	0.279467	0.838354	0.552369	0.986833	0.562706	-0.13269	0.273653	0.0462925	-0.188546	0.328097	0.200971	0.497878	-0.117701	1.33262	0.926667	0.252508	1.85108	0.148525	-0.589777	-0.4711	1.22137	0.417359	0.756496	0.406095	-0.00660867	-0.17814	0.197219	-0.517139	0.0503344	-0.271197	-0.503626	-0.828177	-0.38429	0.95367	-0.899317	-0.335158	-0.155608	0.0031129	0.346379	-0.0794512	0.587278	1.0937	1.60686
1.49228	-0.141445	0.0372349	0.90056	-1.031	0.151525	-0.266699	-0.488501	1.19085	-0.606131	-0.309104	0.652982	-0.860623	-1.1416	-1.43785	-0.0244647	0.140894	0.217931	0.322982	0.309914	-1.34703	-1.38484	-1.13865	-1.39557	-1.07426	1.30533	1.22498	0.217312	-0.665109	-1.00951	-1.34217	-0.922514	-0.346877	0.322654	-1.26013	-0.43682	-1.16926	-0.904357	-1.06589	-1.93113	-0.409164	0.00782912	-0.589922	-0.679314	-1.73737	-1.83347	-1.40095	-1.49329	1.77206	0.235667
-0.722283	-0.550281	-0.934238	-1.0264	-0.48195	1.4466	0.457111	0.167754	0.86792	1.11959	-0.806181	-1.09258	1.57417	-0.283375	0.449891	-0.159211	-0.559449	1.26836	-0.141417	-0.108956	-0.541876	-0.544103	-0.24414	1.52316	-0.896499	-2.08836	-1.22838	-0.424022	-0.808222	-1.38516	-1.71865	-1.67023	-1.79969	-1.48113	-2.05148	-1.23813	0.357443	-0.446513	-0.511043	1.3963	-1.24045	-0.581714	-0.962003	-0.545452	-0.561187	-0.813536	-0.126282	-0.947336	-0.64881	-0.307977
1.11973	0.722622	-0.958892	0.266482	1.47884	0.30474	0.056479	0.883174	-0.174869	0.221065	0.663608	-0.853505	0.275685	0.885818	-1.79227	0.31791	-1.08982	0.35936	-2.74431	0.6283	1.12407	0.010472	-2.32111	-0.336656	1.01884	-0.787317	-2.13699	-0.445449	0.159491	-2.19192	-2.64661	-1.51214	-1.77419	-1.84725	0.653158	0.335346	0.386261	-2.63144	0.349325	-0.990042	0.0369354	0.161175	0.641079	0.543423	0.49011	0.389125	-2.40428	0.608888	-0.513789	-0.139126
-0.506611	0.00442976	-0.00782842	-2.03755	-0.50388	1.57469	1.11676	-0.679898	0.169903	0.86187	-0.347895	-0.401411	-0.102531	0.326441	-0.114869	1.3685	0.309563	0.0762094	0.955099	1.83509	-1.29173	-1.17427	-0.0838115	-0.650298	-2.67981	-0.875172	-0.199419	1.26414	0.293574	0.729384	1.81749	1.21246	-0.41166	-0.282577	-1.53309	-0.77569	0.551692	0.897547	1.1066	-0.299951	1.23131	0.789121	0.266495	1.16688	-0.540783	-0.803649	0.373832	0.27724	-0.000902666	-1.42651
-0.431891	0.0382145	0.516762	0.764342	-0.0985561	0.520292	0.170962	0.80996	0.250091	-0.138282	1.12183	0.0718558	-1.19854	0.313636	-1.23907	-0.151939	0.814479	1.00725	0.562627	1.28588	0.796985	0.309954	-0.55285	1.10085	-1.09834	0.246434	-0.345945	-0.180205	-0.296213	0.2366	-2.15072	-0.258777	-2.19563	-0.9441	0.0804916	0.123027	0.436868	-2.29605	0.189163	-0.332939	0.367335	-0.144997	0.908665	-0.0949236	0.0714206	0.465273	-0.671564	-0.492346	-0.0326354	0.215707
0.0355774	0.191311	0.370932	-0.111413	-0.159458	-1.06074	-0.809436	0.841882	0.257641	-0.142992	-0.289211	0.334923	-0.381628	-0.144708	-0.707291	-1.42605	1.3385	0.824546	0.64979	0.611403	-0.809556	-0.10954	0.545774	-0.952591	0.0753633	-0.995965	-0.60833	-0.0836638	0.0725801	0.30637	0.813016	1.32635	-0.285293	-0.351063	-0.183533	-0.0459769	-0.227764	-0.98363	-1.22025	-0.508058	1.17124	0.154989	1.32146	1.1331	-0.456968	-0.154015	-0.476478	0.46494	0.077112	0.0690994
-0.994	-0.200689	-0.940978	-0.87253	1.10902	-0.298989	0.557631	-1.31237	-0.817624	-0.266747	-0.86846	-0.775707	1.54235	0.78321	2.00129	0.999822	1.05646	-0.0168819	-0.0584889	-0.884343	0.0346144	-0.373344	-0.689228	-0.34014	0.186344	-1.86513	-1.53255	0.0941057	0.384723	0.367859	-1.49757	-0.708832	-2.22466	-1.79001	-0.385671	-1.21529	-0.367233	0.428574	0.107298	0.66311	-1.03867	0.407688	1.05859	0.566286	-0.664117	-0.0802395	1.10902	-0.449291	-0.862447	-1.79704
-0.630019	0.116818	-0.427662	-0.713857	0.336064	1.38747	0.964267	0.4928	0.67128	0.634661	0.839559	1.1324	-0.237932	-0.799424	-0.610655	-0.244889	1.33742	0.902261	1.58018	0.237512	-0.483357	-0.488011	0.311994	-0.814761	0.377671	-0.598774	-1.48001	0.275092	0.81554	0.805293	1.49646	0.87512	-0.297393	-0.945029	0.729684	-0.134341	-0.085608	-0.0894982	0.457051	0.00955682	1.75592	-0.18632	1.31923	0.956491	-0.744475	0.0470131	-0.513257	-0.537733	0.524933	0.707322
-0.489432	-0.723544	-0.00216461	-0.352981	-1.51896	-0.305799	-0.460608	0.970106	2.03601	0.777536	0.146504	-0.0137882	0.259787	0.223182	-0.487808	-0.547847	-0.380493	-0.0207561	0.783441	2.74306	-1.55475	0.125945	0.411565	0.528707	-0.386398	1.21134	1.12599	-0.08956	-1.4812	-1.80721	-1.28765	-1.46269	1.05727	1.66282	0.271505	0.0608276	-1.02947	-0.898585	-0.246994	0.468824	0.179594	0.203107	-0.963452	-0.312595	1.5592	0.653364	-0.831249	1.557	-0.439392	-1.3101
2.48381	1.6871	2.8001	0.446287	-0.436641	1.3527	1.06028	1.30445	1.64067	1.17828	0.589895	1.73203	0.662447	-0.629025	-0.378058	-0.115383	-1.19998	0.571317	0.247106	0.802051	-1.15407	0.42627	-0.675987	-0.322484	0.817979	2.09429	2.37252	0.678072	-0.497803	-0.419735	0.603331	0.205199	0.520799	0.485991	0.5424	0.919996	0.574342	0.304567	0.990503	-0.492978	-0.192774	0.085901	-1.19863	0.612994	-0.389089	0.206179	-0.989412	0.0495095	-0.0151945	-0.0697025
0.141113	1.04164	0.510808	-0.17982	0.139504	0.293801	0.470104	0.454107	0.983791	0.548302	0.633498	0.407549	0.399945	-0.662569	-1.76495	0.531375	0.911254	0.664426	0.559006	0.370984	-0.376246	0.288142	-0.355992	0.326652	-0.79234	-2.1878	-2.93545	-0.0263752	0.95495	0.0660172	0.47893	-0.149347	-0.454422	0.305857	0.294061	-1.35316	0.102992	0.306722	0.444384	0.226634	0.41563	0.0651312	0.103738	0.170073	0.0875128	-0.16219	-1.44612	-0.292703	-0.6121	0.427349
-0.36175	1.81696	-0.697375	-1.35026	0.96469	-0.162247	-0.197032	0.755856	0.402968	-0.221671	0.574921	-0.900146	0.879237	0.480704	0.35274	0.47351	1.06126	0.90139	0.874879	0.962511	0.77425	0.20442	0.474907	-0.625867	-1.39979	-0.00463795	-0.824024	1.37047	0.753852	1.40521	0.709903	0.842963	-1.31312	-1.27588	-0.22607	0.181835	1.07836	0.710817	1.28266	0.401795	1.62547	0.188155	0.954794	1.75129	-1.39669	-0.801787	0.538689	0.826964	0.11382	0.521426
1.36141	-0.375426	1.77884	2.27064	-0.300782	0.281546	0.156284	0.387125	1.18787	-0.379357	0.880509	1.61469	0.0763084	-0.456052	-0.22694	-1.05133	0.140718	1.2634	0.88182	0.151559	-0.876432	-0.0801743	-1.19903	0.3847	1.35843	1.6914	1.07373	0.198763	0.431673	0.156284	0.461119	1.09579	0.706643	1.35843	1.17422	1.97427	-0.0521281	0.403163	0.632275	-0.370754	0.897385	0.241724	-0.485783	0.752768	0.414333	0.104774	-0.497328	0.388204	0.570718	0.367914
-1.17704	0.247596	0.0805145	0.51344	-0.53	0.901435	-0.767869	-0.0348204	2.14309	0.749975	-0.616903	-0.814719	1.29824	0.293003	-0.0183387	-1.04396	-0.81693	0.64564	0.108489	1.69359	-0.59927	-0.668248	-1.22035	0.890508	-0.389669	-0.286668	0.0835842	-0.0823284	0.675717	-0.919529	-0.283507	-0.556056	-0.304885	-0.30843	0.250666	1.20589	-1.10547	-0.249228	-0.0747636	1.47383	0.0364599	-0.916934	-0.0461309	-0.532887	-1.2782	1.53992	-0.316086	-0.455376	-2.06961	0.0645262
0.62421	0.466786	-0.259795	-0.570527	0.210721	0.0298113	0.44336	0.484611	1.19287	-0.0630424	0.21844	0.104148	0.014445	0.953632	-0.82478	-0.0885483	-1.18737	0.49651	0.792542	1.71659	0.234759	0.14581	0.347257	0.215567	-0.247304	-2.80452	1.56436	0.356459	-0.123533	-0.370007	-0.558563	-0.697722	0.580373	-2.16381	-1.03962	-0.538203	-1.53657	-0.174411	-0.0907582	0.472987	0.762753	-2.13074	-0.376584	0.459969	-1.52229	-0.319244	-1.40643	-0.311649	0.943085	-0.0251582
-0.0123693	-1.0037	1.29526	1.55866	-0.323289	0.727325	0.993301	0.171698	1.4951	0.0613974	0.846466	1.02617	0.258435	-0.424898	0.238534	0.261905	0.320286	-0.246172	1.23855	0.253681	-0.612279	0.136063	-0.0640505	-1.89019	-0.0586721	1.06025	1.31929	1.00132	0.0352633	0.209362	0.898303	0.0746055	1.27442	0.93671	-0.567759	0.772076	0.0702449	0.416094	0.708516	0.334148	0.388363	1.28934	-0.614418	0.962183	-1.6227	1.11969	-0.378788	1.00864	-0.0870645	0.207534
0.895232	0.255374	-0.334039	-0.615231	-0.335515	0.631726	-0.134148	-0.0141215	-0.30366	1.55646	0.342045	-0.472795	0.835467	0.165396	0.405763	0.788502	0.458511	0.0476163	-0.791212	0.309062	0.599534	0.732587	1.49162	0.536153	-0.843778	-1.25944	-1.82003	0.570465	0.210762	0.689825	0.9711	-5.16006	-0.311836	-2.00864	0.0164676	-0.0987089	0.0325738	0.573648	0.551322	0.352555	-0.0953829	0.0596662	0.285236	0.181836	0.726824	1.48373	0.816884	1.7572	0.0457231	1.29578
2.57228	1.58598	1.64999	0.727522	0.351496	0.0667217	0.506509	0.875054	0.423526	0.375023	1.0414	0.544654	0.0645632	0.97326	-1.35375	0.863199	-0.223923	-0.027476	-0.0166949	-1.30435	-0.511701	-0.527325	-0.438346	-0.827734	1.82812	0.765724	1.48916	1.02978	-0.702289	0.431544	0.21832	-0.267881	1.57407	-1.62991	1.00829	1.10702	1.15708	-0.105365	0.549565	-0.312547	-1.1167	-0.0408268	-0.109568	-1.63637	-0.847492	0.401964	0.538064	0.11623	0.255151	0.111445
0.16682	-0.101522	1.30356	2.80714	-0.081795	0.294488	-0.307289	1.07806	0.45095	0.0119179	0.245527	0.633053	-0.150658	-0.333201	-1.19701	-0.939226	-0.285321	0.153167	-0.0158203	0.209674	-0.134053	1.15035	0.190691	0.356324	0.78164	1.80395	1.79251	-0.941092	-1.22842	-0.203525	-0.485013	-0.503413	1.97002	1.56634	1.27351	1.14187	-0.459134	-0.842755	-0.598622	0.430174	-0.218362	-0.25439	-0.927815	0.0998604	1.5715	1.21283	0.196669	0.647553	1.17083	1.23252
-0.1169	0.0381142	0.788788	0.74671	0.228335	0.76913	0.597382	0.536696	0.309845	0.334192	0.454783	0.393087	0.225162	-0.0641478	-2.72578	-2.24754	0.281265	0.311824	0.955971	0.0309432	-0.215411	-0.214483	-0.671213	0.180734	0.138191	0.595116	0.111947	-2.72461	0.484169	-2.49426	0.745205	0.624737	0.445903	0.299738	0.293917	0.157458	-0.17802	0.235393	0.158201	0.321168	0.311093	0.488723	0.441668	0.523816	-3.26826	0.0520653	0.161632	-0.00180128	0.876851	0.81939
-1.64196	-0.265414	-0.0660213	0.794999	0.481361	-0.168974	0.203624	-0.0509536	-1.46789	-0.223128	-2.35922	0.606199	-1.32361	-0.465609	-0.550979	-0.0676133	0.712044	0.390085	0.340045	0.0283081	-1.59842	-2.28724	0.178947	0.118889	0.505512	0.463326	0.359564	-0.626377	0.30063	-0.145579	0.382257	0.70487	0.339041	0.581523	0.945808	0.990279	-0.875917	-1.62083	-2.34575	0.194482	0.29699	-1.94689	0.468881	0.0174327	0.119469	0.345682	0.273763	-0.0644177	0.316744	0.149876
-1.51826	-0.981052	0.440705	-0.366086	0.234985	-0.503307	-1.08036	0.247291	0.853264	-0.951529	0.398806	-0.143715	-0.602002	0.208872	-0.287727	-0.577428	-0.0222885	1.31456	-0.28839	1.38016	2.05642	1.23712	1.06465	0.186958	-1.29895	-0.448236	1.98225	-0.551324	-0.210128	-0.0401682	-1.01324	-0.480312	1.30511	1.41362	-0.515107	-0.103259	-0.740333	-0.411814	-0.00685441	1.35201	1.94711	0.706445	-0.148519	0.0825443	1.58915	0.0442807	0.0129156	0.858837	-0.490631	0.770812
0.477661	0.897184	0.614004	-0.594265	0.492238	1.04049	-0.335257	0.359326	1.31116	-1.1211	0.0140273	-0.079349	0.519644	-0.331579	-0.0121491	-0.437539	-0.306621	1.74958	-0.402912	0.540088	0.560532	0.0966402	-0.385752	1.12891	-1.51541	-1.61226	-0.937547	0.705708	1.47916	0.818114	0.431225	-1.58705	-0.948778	-1.70263	1.81369	1.57043	-0.629729	-0.850161	-1.82941	0.374161	-0.627404	0.361971	0.262395	1.16728	-0.58472	2.03193	0.827216	0.988641	-0.594069	0.883259
0.321657	-0.842658	-0.554622	-1.01486	0.11475	0.512136	0.152284	-0.342578	1.75499	-0.671821	0.414849	-1.22337	0.666537	0.570714	-0.139345	0.721629	-0.434827	-0.0434225	-0.507289	0.512226	-0.0374857	0.458786	0.944271	-0.829006	-0.999798	1.11591	-2.43662	0.937203	0.26793	0.783458	0.387491	0.37718	-0.348748	-0.614654	0.655993	1.26235	2.50107	0.695826	2.37045	0.659478	-0.278064	1.39938	0.861435	1.78594	-0.181908	-0.245102	-0.398326	0.792736	-1.21122	-1.19719
1.36418	1.74488	2.20783	1.03941	-0.286158	1.11442	0.3443	0.240533	0.553037	1.37418	0.743968	1.66639	0.49022	0.506647	0.596878	-0.57298	-0.633424	0.0398823	0.683523	-0.0281964	-0.734875	-0.17308	-0.114312	-1.14646	0.796944	1.00245	1.46996	-0.211085	-1.27637	-0.142885	0.3923	1.89532	-0.129415	0.379812	1.48211	0.492305	-0.358451	-0.327572	0.340185	-0.285926	-1.13761	-1.01875	-1.19436	0.675194	-0.237397	-0.818343	-0.605083	-0.429486	1.62613	0.505202
-0.491711	-0.330259	1.13327	-0.43103	0.27147	0.971971	0.23683	0.0739925	1.4745	0.0978431	-0.0568926	0.792161	1.40287	0.989676	0.231373	1.24134	0.968206	1.17025	1.2837	0.662199	0.353387	0.373319	1.13204	0.406809	0.816466	-0.944543	-0.869497	0.182792	0.918893	-0.317506	1.06856	-0.361288	0.521403	-0.753438	0.261025	-0.0349612	0.82204	1.21254	2.04431	0.744922	-0.00896441	0.920351	0.835057	2.07799	0.714925	1.60484	0.706245	0.512423	-1.25831	0.708281
0.683999	-0.218884	1.00701	2.35842	0.0453346	0.0569793	0.282678	-0.276028	-0.549516	0.197376	-1.41672	0.505555	0.137712	-0.110252	-0.120365	0.195113	0.195552	-2.59485	-0.132894	-0.0430308	-1.90269	-0.415074	-1.19534	-1.08098	0.464841	1.01168	2.20328	-1.49986	-0.254772	-0.916009	0.356139	0.615023	0.357017	-0.0567927	0.680273	0.738622	-0.931853	-0.875984	-1.17507	-1.70339	-0.739933	-0.680129	-1.09861	-0.907025	-0.357923	0.25007	1.47693	-1.54536	0.838562	0.601185
0.123936	0.186995	0.0651547	-1.10406	-0.831029	0.030977	-0.108789	-0.0358905	0.276943	1.01283	0.542916	-0.0587761	0.266767	-0.829816	-1.22938	-1.05456	0.931704	0.0952849	0.551507	0.607968	-0.600385	-0.680166	0.136893	-0.786454	-1.15249	-0.262027	-1.5997	0.324671	0.23436	0.164473	1.53888	2.89894	-0.507895	0.255253	-0.523864	-0.71638	0.218295	0.576297	0.889972	-0.505194	0.460913	1.40181	0.371576	1.49458	-0.840409	-0.239504	0.205984	0.585402	0.912486	0.0977028
1.03617	0.135413	1.62838	1.314	-0.792485	0.963607	-0.215848	0.753887	1.29719	0.504261	-0.0354193	1.14387	-1.52713	-0.310044	-1.49343	-1.66693	-1.7511	0.00891715	0.458191	-0.00413118	-0.88469	-0.371775	-0.245054	-0.404439	0.519445	1.94835	1.71961	1.19227	-0.582876	-0.588657	-0.137055	0.0919758	1.15077	1.28807	0.651694	0.22035	-1.85591	-0.484409	-0.924365	-0.925912	0.164844	-0.549592	-1.02031	0.0448027	0.466915	0.39205	-0.411985	0.389497	1.74618	1.66107
0.580376	0.459542	1.41082	2.18909	-0.763441	-2.44121	-0.191138	0.049616	0.251947	0.528862	0.821094	1.19386	-0.948998	0.0203665	-0.489784	-1.13117	0.248879	-0.369139	0.20711	0.39528	-0.384873	-0.394472	-0.243041	-0.809501	0.692733	2.71291	1.10887	0.760903	-0.727543	-0.824737	0.12393	0.295481	1.37397	2.0838	0.589323	0.965387	0.714727	-1.24537	-0.331287	-1.54747	0.339586	-0.558343	0.603373	0.396166	-1.25781	-0.499228	-1.0835	-0.670201	1.78796	1.09291
0.328759	0.444718	-1.04778	0.60568	0.212519	0.760658	-0.00430761	-0.580808	0.691055	-0.234412	0.674193	-1.51338	-1.0361	0.0899892	-0.456767	-0.37834	1.84715	-0.495207	-1.67181	0.08849	-0.924565	-1.60566	-0.835086	-0.726146	-0.0593861	-0.928625	1.19968	1.25437	-1.22323	-0.530649	-0.760451	-1.1409	-0.127773	-0.245547	1.016	1.9354	-0.348039	1.10628	-0.534594	-0.987869	1.68299	-1.59743	1.19685	-0.269151	-0.577962	0.468899	0.326205	-0.0795757	-0.835661	0.752185
0.34193	0.303171	1.26135	0.276358	0.790349	1.15453	0.0142804	1.30773	1.47098	0.278922	0.806857	0.512545	-0.49036	-0.271548	-0.813544	-1.65867	0.451691	1.15483	1.24447	-0.285286	0.531657	-0.252602	-0.592996	-0.154764	1.12231	0.136572	-0.0659375	0.412924	0.508284	-0.133041	1.15767	1.99965	-0.438605	0.226796	0.679104	0.420499	-1.42782	-0.244538	-1.44399	-0.615627	0.712404	0.033889	-0.520598	1.08962	0.141867	0.710376	-0.069086	0.197718	-0.16825	1.5325
0.722846	1.35503	1.63793	0.278639	1.11601	-1.40742	-0.56096	0.681438	0.53609	0.284658	1.71873	0.831875	1.43607	0.266599	1.42383	0.28213	1.79696	0.395036	0.876148	-1.26914	-0.093356	0.959927	0.511265	0.249479	2.74517	0.125128	-1.13532	0.508271	0.472546	0.359223	0.707355	0.462409	-0.405555	0.104805	0.979704	-0.0262401	1.00218	0.252882	0.867223	0.376897	-0.430846	-0.000572041	1.85431	0.483863	0.841972	-0.641753	0.853755	0.552624	-0.0466911	-0.810249
-0.53359	-1.02238	-0.697045	-2.42133	0.696813	-1.40406	0.397979	0.322188	0.757509	-0.355211	-0.426348	0.029787	0.636648	0.38829	-0.190247	-0.554483	0.754131	0.518924	-0.0774165	1.16656	0.45097	0.163215	-0.841413	-0.651564	0.54128	-0.991095	-1.7692	0.651822	0.687383	0.318492	-1.75025	-0.578699	0.339867	0.0723755	-0.570153	0.727737	0.157052	-2.37069	0.324522	0.769538	0.924263	0.50487	1.75527	0.278792	-1.72028	-0.115785	-2.64126	0.931018	0.656093	-0.937
0.180678	0.412029	0.86408	1.23885	0.517739	-0.679777	-0.518777	1.26777	-0.0810152	-0.694214	1.16124	-0.385479	-0.383673	0.0176906	-1.13503	0.590409	0.351471	-0.195163	-0.358923	0.622494	0.353606	0.00752493	-1.10398	-0.0258032	0.121082	0.228893	-2.7422	0.184289	1.25874	0.140528	-1.20524	0.798661	0.236445	-0.295941	-0.314207	0.283367	1.30512	-0.139361	0.850999	0.0642895	0.0377338	1.12135	1.06143	0.467353	1.2204	-1.83607	-0.644453	-0.514871	-0.460657	-0.140653
-0.636707	-0.903326	-0.314358	-0.0449949	-0.891042	-1.64937	-0.711473	-1.04334	-0.576642	-0.930541	-0.433138	-0.152489	0.149651	-0.534345	-0.529267	-0.543195	-0.873421	0.0636535	-0.197785	-0.398893	-0.430599	-0.560944	-0.55271	-0.95483	-1.45213	-1.6547	-1.56432	-0.94349	-1.03472	-1.16648	-0.997073	-1.21298	-1.69546	-1.51771	-1.63393	-1.48075	-1.14809	-0.943314	-0.344855	-0.586568	-0.738199	-1.11501	-1.37244	-1.10298	-1.58296	-1.3819	-1.42538	-1.05332	1.37384	1.62191
0.166368	1.3486	-0.35775	-1.76203	-0.0892262	0.953908	0.442579	0.309192	-0.994712	-0.904496	-0.0238493	-1.3053	0.414917	-0.00579518	0.419582	1.06198	1.14437	0.0769952	0.625266	0.515538	-0.128778	-0.161923	-0.343653	-0.178936	0.172424	-1.10258	-0.887946	1.17232	0.00363648	-0.123387	-1.33663	0.509705	-0.182316	0.746411	-0.0316711	1.0719	-0.0953496	0.549413	1.32367	0.257668	0.639494	0.415713	0.86893	0.206716	-0.522914	-0.773384	-0.210333	0.593579	0.226625	-0.0742484
0.765783	0.590012	-0.122963	-0.21073	-0.427388	1.02825	0.297851	1.25475	1.51722	0.846938	0.446044	0.260384	0.548188	0.41411	-0.414068	-0.361108	1.33218	1.42753	0.622184	2.05548	-1.15923	-0.827663	-2.06428	-0.818024	0.596731	0.202367	-0.3537	2.06402	1.36348	0.857586	0.9858	1.12399	0.0733462	0.573522	-0.235067	0.747228	0.849312	0.975911	-0.592201	1.3221	0.986121	0.295666	0.956928	1.10593	-1.5328	-0.454028	-0.269542	0.506791	-0.626309	-0.314168
0.0802548	0.165839	-0.218388	0.276242	0.0587438	-1.10433	-0.347798	-0.323805	0.223007	-0.377267	-0.515666	-0.138501	-0.219525	-0.478065	-0.741014	-0.729559	1.54031	0.283307	0.294448	0.421303	-1.42333	-0.811737	-0.814359	-1.20221	-0.423942	-0.140006	-0.809706	0.214438	0.159528	0.027563	0.183434	0.775873	-0.583185	-0.481877	-0.449035	-0.57598	-0.523482	-0.603855	-0.389069	-0.668318	0.826533	-0.407591	0.971597	0.189765	-0.771217	-1.22968	-0.738478	-0.0537913	0.351196	-0.412958
2.21522	1.48781	1.96426	1.20212	-0.465716	0.693572	0.113714	0.395479	1.27937	1.10809	1.39153	0.510411	0.201694	-0.129594	-0.597882	0.618387	-1.32503	-0.453362	0.0207773	0.0933256	0.497027	0.685917	0.464617	0.188445	0.563724	2.05861	2.54542	0.769212	-0.439145	-0.115904	0.607395	0.840411	1.01252	0.686433	0.30653	0.850126	0.708305	0.961194	0.60964	-0.53781	-0.58218	1.48581	-1.06326	0.378563	-0.198474	1.21608	-0.919197	0.17976	1.26194	0.0225683
0.571092	1.09545	1.5612	3.78539	-0.310676	-0.0560893	0.117672	0.844391	1.06522	-0.377196	-0.542238	-0.421519	0.422231	0.027924	-0.535105	0.144916	-1.6923	-0.871041	-0.984345	-1.13882	-0.671231	-0.285401	-1.55643	0.168464	1.25029	2.31003	0.26276	-0.304246	0.783192	-0.337381	-1.18097	-0.324318	0.329576	0.0613481	1.12203	0.414652	-0.188238	-0.103038	-0.610688	0.0199391	-2.25398	-0.016196	-0.740415	-0.0823488	-0.366344	-0.842945	-0.274299	-1.0847	1.08607	0.292949
0.517693	0.279551	1.11827	0.441147	-0.0460658	0.324283	0.165169	1.25431	1.34388	-0.311778	0.47769	0.474672	-0.888458	0.154776	-1.7046	-1.16907	0.231579	0.421214	0.905073	1.05632	0.65594	0.336291	-0.872169	0.154485	0.364095	1.37245	2.53721	0.0969009	0.166493	-0.00178229	0.853254	-0.435277	1.63546	1.83333	0.207683	1.40535	-0.180135	-0.0163902	-0.248926	0.392986	1.32759	-0.0117738	-0.380556	0.706729	-0.407066	1.25855	-1.74466	0.416043	0.791142	0.401873
1.01768	1.16167	0.770531	0.503842	-0.346352	0.687085	0.867244	1.29894	0.725513	1.50144	0.661171	1.13574	0.0822639	-1.24893	0.474733	-0.0136202	-1.1255	0.412638	1.42074	0.588055	-0.405149	-0.881217	0.44519	-0.290494	0.891679	0.491846	2.6483	1.63421	-0.339791	-0.996343	1.17272	0.734571	-0.343746	0.892695	0.751137	1.64252	0.103103	0.891423	0.115756	-1.54893	0.636992	0.970374	0.70699	0.921402	-0.85979	-0.0931111	-0.826948	1.32762	1.056	0.305304
0.12581	0.661266	0.824653	-0.248478	0.618631	0.995024	1.13045	-0.250762	1.60956	0.742907	-0.780918	-0.470554	0.178036	-0.44782	0.735844	-0.723958	0.179489	1.4422	1.23635	0.497985	-0.723747	-0.563238	-0.223421	-0.418472	0.352421	0.240396	-1.97262	0.900307	0.879883	0.48677	1.04358	1.49439	-0.558769	0.641609	0.094422	0.865143	0.9084	1.14096	1.26355	0.718054	1.08449	1.19838	0.330103	2.07383	0.609145	-0.0878568	0.102106	1.12616	-0.760224	0.736709
-0.618203	-0.402663	-0.351017	-0.291556	0.541185	0.758267	1.28866	-0.775431	0.367376	-0.639943	-0.413405	-0.364725	-0.970804	0.83263	-0.303703	-0.298841	1.64792	0.957324	1.00411	1.36672	-1.57405	-1.51443	-1.3547	-0.947857	-0.263166	-0.545832	-0.760641	1.33449	1.56383	1.66294	1.07503	1.04266	-0.289334	-0.530228	-0.802805	-0.248765	0.331944	0.872966	0.481411	0.523888	1.45313	0.958895	1.28423	1.3325	0.0923622	-0.797184	-0.31909	0.0400907	-0.797755	-0.783613
-0.306901	0.235969	-0.412897	0.198295	-0.312885	-2.35638	-0.192139	-0.388866	1.09439	-0.553972	-0.274712	-0.0681148	-0.422249	0.188042	-0.963719	-0.574121	2.44645	0.351455	0.316805	1.17823	-0.261477	-0.598087	-0.344192	-1.04388	-0.321514	0.249251	-0.562761	0.575783	-0.125145	0.017555	0.15764	-0.0452779	0.0455186	-0.689878	0.0677007	-0.480386	-0.104841	-0.764119	-0.0447609	-0.371406	1.23999	-0.235254	1.96716	0.39961	-0.778012	-1.28027	-1.4913	-0.50415	0.578696	-0.289936
0.61183	0.170247	-0.499415	-0.203443	0.249195	0.473461	0.557159	1.07647	-2.49098	0.36214	0.628087	-1.41393	-0.0877468	0.570081	0.921051	0.423837	0.503933	-0.348747	-1.5357	0.547384	-2.28468	-0.0517403	-0.0985812	0.307027	-1.15845	0.807312	0.189399	0.575701	0.141576	0.272556	-2.72583	-0.0537838	0.0772947	0.506231	-0.395778	-1.33315	-2.66691	0.292392	0.539232	0.688448	-1.32193	-0.115358	1.20336	0.554142	-2.38523	-1.91456	-1.2193	0.12407	0.617187	1.00616
-0.229414	0.113583	-0.791171	0.480005	0.191477	-1.57555	-0.178368	0.0102263	0.65591	-0.55021	-0.21176	-0.0293271	-0.321136	-0.197965	-1.06299	-1.08907	2.93435	0.257894	0.328534	0.399266	-0.546946	-0.42921	-0.441065	-0.592374	0.0575001	-0.371131	-0.824542	0.54635	0.451453	0.106008	0.0414402	0.407063	-0.318021	-0.323512	0.0200316	-0.502245	-0.378347	-0.840042	-0.431457	-0.435883	0.945237	-0.0685934	2.39286	0.466953	-0.585919	-1.41612	-0.731533	-0.38529	0.474079	-0.321157
-1.43903	-1.48787	-0.26003	0.119456	-1.0319	1.91998	0.71872	-0.631256	-1.15985	-0.579582	-1.13299	0.451223	-1.5429	-1.30302	-0.423014	-0.551822	-1.17466	-0.0288594	0.913923	0.999867	-0.789389	-0.2186	-0.0632406	-0.0593025	-2.47089	0.70758	1.63909	-2.32052	0.00606363	0.218328	2.06154	0.87728	0.366665	1.73009	-1.38239	-0.592779	-0.00930509	0.401964	-0.24918	-0.64575	1.51619	-0.242242	0.093638	0.352905	-1.19026	0.534036	-0.204618	0.497013	-0.0121937	-0.633428
[truncated: 3,328 more rows]
[truncated: 155 more columns]

## Sheet: Thylakoid proteins
Thylakoid proteins in deg1																																											Thylakoid proteins in deg158
[truncated: 119 more rows]
[truncated: 234 more columns]
