# Supplementary material for: The thylakoid lumen Deg1 protease affects non‐photochemical quenching via the levels of violaxanthin de‐epoxidase and PsbS
Source: Plant J. 2025 Feb 24;121(4):e17263. doi: 10.1111/tpj.17263 (PMC11848705; doi:10.1111/tpj.17263)
Supplement: Supplementary file 1 — Figure S1. Imaging PAM measurements of PSII maximum quantum yield (F v/F m). Figure S2. Light response curves of photosynthetic electron transport rates (ETRs). Figure S3. Pairwise Pearson's correlation analysis of WT and deg mutant plants under NL conditions. Figure S4. Principal component analysis (PCA) of the proteomic data of WT and deg mutant plants subjected to NL and HL conditions. Figure S5. Relative expression of NPQ1 and NPQ4 during high light exposure in WT and deg mutants. Figure S6. Differential expression of altered proteins in the deg1 mutant and WT in response to cycloheximide treatment. Table S1. Raw LFQ proteomic data of WT and deg mutants under NL, HL and recovery. Table S2. Analyzed proteomic data of WT and deg mutants under NL, HL and recovery. Table S3. Proportion of chloroplast versus cellular proteins. Table S4. Proteomic raw data and analysis of WT and deg1 with or without cycloheximide treatment. [file TPJ-121-0-s001.zip › Supp. Table 4 - CHX_18.11.24.xlsx]

## Sheet: Raw data_all 5013 proteins
Protein IDs	Majority protein IDs	Fasta headers and protein description	Peptides	Unique peptides	deg1_0h_replicate#1	deg1_0h__replicate#2	deg1_0h_replicate#3	deg1_0h_replicate#4	deg1_0h_replicate#5	deg1_24h_replicate#1	deg1_24h__replicate#2	deg1_24h_replicate#3	deg1_24h_replicate#4	deg1_24h_replicate#5	deg1_CHX_replicate#1	deg1_CHX__replicate#2	deg1_CHX_replicate#3	deg1_CHX_replicate#4	deg1_CHX_replicate#5	WT_0h_replicate#1	WT_0h__replicate#2	WT_0h_replicate#3	WT_0h_replicate#4	WT_0h_replicate#5	WT_24h_replicate#1	WT_24h__replicate#2	WT_24h_replicate#3	WT_24h_replicate#4	WT_24h_replicate#5	WT_CHX_replicate#1	WT_CHX__replicate#2	WT_CHX_replicate#3	WT_CHX_replicate#4	WT_CHX_replicate#5	Potential contaminant	Sequence coverage [%]	Unique + razor sequence coverage [%]	Unique sequence coverage [%]	Mol. weight [kDa]	Q-value	Score	Intensity	MS/MS count
AT4G19100	AT4G19100	AT4G19100 AT4G19100.1 pep chromosome:TAIR10:4:10453415:10454515:1 gene:AT4G19100 transcript:AT4G19100.1 gene_biotype:protein_coding transcript_biotype:protein_coding gene_symbol:PAM68 description:Protein PAM68, chloroplastic [Source:UniProtKB/Swiss-Prot;Ac	1	1	18827000	20796994	19599010	22117010	25850992	30040004	26038996	23237010	18778004	24177994	28122994	31897014	28878016	29627990	32264008	26353010	23700012	31411986	20805986	20906990	17149010	28901008	24825002	21423994	21393990	20022004	18594992	29002018	26364998	22396988		5.5	5.5	5.5	41.295	0.0098458	1.7914	539060000	17
AT3G05070	AT3G05070	AT3G05070 AT3G05070.1 pep chromosome:TAIR10:3:1416075:1417842:1 gene:AT3G05070 transcript:AT3G05070.1 gene_biotype:protein_coding transcript_biotype:protein_coding	1	1	5636599	5.2816e+06	5.8353e+06	5584100	5.1165e+06	7810400	4623202	6.5146e+06	2.5549e+06	1.30143e+06	2.3973e+06	3.51073e+06	3.6024e+06	3.2987e+06	1.90735e+06	3.29681e+06	4.08701e+06	8608797	6.7462e+06	6414399	2.46772e+06	1.69795e+06	5.22142e+06	6620603	6258597	2.67073e+06	6749503	1.66098e+06	4985101	4.5493e+06		17.4	17.4	17.4	16.396	0	4.5032	102060000	17
AT2G38530	AT2G38530	AT2G38530 AT2G38530.1 pep chromosome:TAIR10:2:16128176:16129399:1 gene:AT2G38530 transcript:AT2G38530.1 gene_biotype:protein_coding transcript_biotype:protein_coding gene_symbol:LTP2 description:Non-specific lipid-transfer protein 2 [Source:UniProtKB/Swiss	1	1	7653100	4.4356e+06	4058300	8003404	6.11e+06	4.3102e+06	572176	3.64619e+06	2.00263e+06	3.15121e+06	1.70628e+06	1989598	2.8455e+06	2.4403e+06	3349801	3369678	1.30778e+06	1.61197e+06	4749299	4625501	1.15785e+06	5.74544e+06	1.47453e+06	882778	1.01631e+06	1.8253e+06	630133	3.7521e+06	6.41822e+06	1435283		9.3	9.3	9.3	11.938	0.0012453	2.9854	47942000	3
AT3G22210	AT3G22210	AT3G22210 AT3G22210.1 pep chromosome:TAIR10:3:7838784:7839467:-1 gene:AT3G22210 transcript:AT3G22210.1 gene_biotype:protein_coding transcript_biotype:protein_coding	1	1	11280996	10399006	12295005	13905007	13587008	26720010	16390996	12526995	12493998	14519003	15762991	20618986	16228994	18768002	15989993	12588007	13733999	16812010	9223597	10334999	10242002	12314005	11057993	14640999	10371998	10676001	9842105	11456001	17228000	10705994		17.4	17.4	17.4	7.7768	0.00021978	3.6576	296150000	29
AT3G05100	AT3G05100	AT3G05100 AT3G05100.1 pep chromosome:TAIR10:3:1424057:1426563:1 gene:AT3G05100 transcript:AT3G05100.1 gene_biotype:protein_coding transcript_biotype:protein_coding	1	1	3376300	2.8701e+06	3.5792e+06	3.366e+06	2.9996e+06	2.276e+06	3.3996e+06	3.0423e+06	3.2567e+06	2.82059e+06	2.8977e+06	2.433e+06	2.3889e+06	2.1148e+06	2.1871e+06	2.3174e+06	2.6188e+06	3.6741e+06	2.91e+06	1.27182e+06	2.61e+06	2.5145e+06	2.5258e+06	1.90179e+06	1.78937e+06	1.70431e+06	2.841e+06	3.5493e+06	2.2025e+06	1370815		3.3	3.3	3.3	37.718	0.0024174	2.6295	50247000	5
AT3G04890	AT3G04890	AT3G04890 AT3G04890.2 pep chromosome:TAIR10:3:1347646:1349878:1 gene:AT3G04890 transcript:AT3G04890.2 gene_biotype:protein_coding transcript_biotype:protein_coding	1	1	4.6581e+06	4.3814e+06	4.6499e+06	4521601	3.7292e+06	12314005	7.8203e+06	5.9485e+06	4.9858e+06	5029501	6494697	7.4055e+06	5984599	5.2225e+06	5460602	6.3858e+06	5894898	7264398	5034697	4912297	8826803	8563799	6.6513e+06	6.8613e+06	5827699	5221298	5875004	4.7567e+06	9632699	5690299		6.8	6.8	6.8	99.479	0	4.2831	134940000	23
AT1G80630	AT1G80630	AT1G80630 AT1G80630.1 pep chromosome:TAIR10:1:30308696:30310667:-1 gene:AT1G80630 transcript:AT1G80630.1 gene_biotype:protein_coding transcript_biotype:protein_coding	1	1	12394004	16383001	15070006	16542997	17015988	32924020	16951994	13699000	18550008	19611996	17999004	31637004	22104002	26290998	27467998	12372001	13018999	21822002	14053004	10753003	11685995	22329992	13889005	14845993	11833004	15889998	15496990	16886992	25270986	18668002		2.1	2.1	2.1	65.503	0.004603	2.1017	383060000	7
ATCG01070	ATCG01070	ATCG01070 ATCG01070.1 pep chromosome:TAIR10:Pt:117804:118109:-1 gene:ATCG01070 transcript:ATCG01070.1 gene_biotype:protein_coding transcript_biotype:protein_coding gene_symbol:NDHE description:NAD(P)H-quinone oxidoreductase subunit 4L, chloroplastic [Sourc	1	1	30192018	34869996	33775992	37299000	38771988	73073968	55078972	35487996	30488000	50323012	38487980	64344008	53635020	50855996	49501024	43102980	50854988	48030024	30897998	32915012	48523004	51347968	37604996	38327016	38807988	51085988	38857016	40241008	77325000	48479976		8.9	8.9	8.9	11.288	0	8.298	971620000	29
AT1G80270	AT1G80270	AT1G80270 AT1G80270.1 pep chromosome:TAIR10:1:30180988:30183507:1 gene:AT1G80270 transcript:AT1G80270.1 gene_biotype:protein_coding transcript_biotype:protein_coding description:Pentatricopeptide repeat-containing protein At1g80270, mitochondrial [Source:U	1	1	10955999	5285703	7.4229e+06	4686799	5.3721e+06	11925003	4.7587e+06	7820795	4.1315e+06	1.82669e+06	3.6415e+06	1.8409e+06	3.7354e+06	2.6466e+06	3.04493e+06	3767900	4.9574e+06	5700298	7.0656e+06	6.2154e+06	6228699	1.82841e+06	2.02873e+06	5143800	8029699	4725699	5630097	6.6067e+06	4.9535e+06	1.69916e+06		2.7	2.7	2.7	335.81	0.0012592	3.1198	110850000	8
AT1G22630	AT1G22630	AT1G22630 AT1G22630.1 pep chromosome:TAIR10:1:8003223:8004304:1 gene:AT1G22630 transcript:AT1G22630.1 gene_biotype:protein_coding transcript_biotype:protein_coding	1	1	4.3391e+06	10025996	6039298	8133196	7.1297e+06	5273697	5418002	4.948e+06	9583895	5227998	1.79176e+06	2.0466e+06	3.0855e+06	3.0664e+06	5.63e+06	2.18681e+06	1421302	5.4341e+06	5665100	4.2086e+06	9714999	5236202	5.3562e+06	7.5428e+06	5.4311e+06	2697001	2.8858e+06	2.134e+06	1.6755e+06	2.9014e+06		10	10	10	11.879	0.0012381	2.9125	106910000	10
AT1G69260	AT1G69260	AT1G69260 AT1G69260.1 pep chromosome:TAIR10:1:26038905:26040720:1 gene:AT1G69260 transcript:AT1G69260.1 gene_biotype:protein_coding transcript_biotype:protein_coding gene_symbol:AFP1 description:Ninja-family protein AFP1 [Source:UniProtKB/Swiss-Prot;Acc:Q9	1	1	30150016	26989982	31592992	38738016	41662012	65746004	47964028	27221012	36620016	45471024	44801024	104969936	54701976	50705008	59003012	28665002	28762982	50028016	20026002	19883988	26965016	45532984	31129004	22997006	23030992	49711020	33943008	53562036	90112048	44361984		4.3	4.3	4.3	37.53	0.0082151	1.8385	869990000	27
AT1G76790	AT1G76790	AT1G76790 AT1G76790.1 pep chromosome:TAIR10:1:28822186:28823727:-1 gene:AT1G76790 transcript:AT1G76790.1 gene_biotype:protein_coding transcript_biotype:protein_coding gene_symbol:IGMT5 description:Indole glucosinolate O-methyltransferase 5 [Source:UniProtK	1	1	8117201	7.1189e+06	6.4114e+06	8750095	4.54529e+06	1.61427e+06	838090	2231916	3.55637e+06	1.05918e+06	3935099	2659061	1.51285e+06	1049848	4644798	2187197	1.18927e+06	9426303	9852403	5480803	5422380	3.39025e+06	1.69867e+06	1.56852e+06	3347698	4839769	9430404	3923416	963924	1.08198e+06		4.9	4.9	4.9	40.222	0	8.2127	60591000	6
AT5G41740	AT5G41740	AT5G41740 AT5G41740.2 pep chromosome:TAIR10:5:16688626:16693119:1 gene:AT5G41740 transcript:AT5G41740.2 gene_biotype:protein_coding transcript_biotype:protein_coding	1	1	27973998	29483998	30508000	33912012	35135016	41710012	33533012	30307998	34145008	35416984	33820988	51579028	43252024	44621976	37891004	28105004	32686004	37882992	25199990	25731990	33991012	45695992	30280002	28426002	25697994	33872984	30297982	31714980	45323976	34698004		1	1	1	343.24	0.0031373	2.3588	747360000	29
AT2G04410	AT2G04410	AT2G04410 AT2G04410.1 pep chromosome:TAIR10:2:1533697:1535118:-1 gene:AT2G04410 transcript:AT2G04410.1 gene_biotype:protein_coding transcript_biotype:protein_coding	1	1	5.1612e+06	5.1108e+06	6.0514e+06	7214304	3.8319e+06	1.33927e+06	1.86578e+06	3.61041e+06	1.40394e+06	4151916	5.0328e+06	3.18013e+06	2899669	2.5581e+06	2.30214e+06	6412101	7.2942e+06	945920	7139196	5662599	3.54728e+06	2764290	4.5956e+06	5.1577e+06	3.16477e+06	5.40811e+06	2.47317e+06	2.20651e+06	2.07782e+06	1.07966e+06		28.8	28.8	28.8	8.059	0.00086022	3.4147	62435000	15
AT4G14440	AT4G14440	AT4G14440 AT4G14440.1 pep chromosome:TAIR10:4:8306590:8307934:-1 gene:AT4G14440 transcript:AT4G14440.1 gene_biotype:protein_coding transcript_biotype:protein_coding gene_symbol:ECI3 description:Enoyl-CoA delta isomerase 3 [Source:UniProtKB/Swiss-Prot;Acc:O	1	1	1.47828e+06	1.7613e+06	1.7675e+06	2.09795e+06	1.64659e+06	1.73576e+06	1.66526e+06	1.4349e+06	1.4577e+06	3.40016e+06	3.87994e+06	2.1319e+06	2.53486e+06	4725305	2.32593e+06	1.6874e+06	1760599	1425018	1.978e+06	1568825	1557601	3144710	1.3135e+06	3.0389e+06	4.77937e+06	3.08606e+06	1.85535e+06	2.9866e+06	4.5493e+06	2.75146e+06		7.1	7.1	7.1	25.595	0.0029592	2.4169	14804000	1
AT1G55910	AT1G55910	AT1G55910 AT1G55910.1 pep chromosome:TAIR10:1:20905914:20907414:1 gene:AT1G55910 transcript:AT1G55910.1 gene_biotype:protein_coding transcript_biotype:protein_coding gene_symbol:ZIP11 description:Zinc transporter 11 [Source:UniProtKB/Swiss-Prot;Acc:Q94EG9]	1	1	5127301	6.3521e+06	4991102	4.2806e+06	6.3072e+06	9166595	7.757e+06	6.0861e+06	4577103	6.286e+06	7322900	9008096	6.156e+06	6.8957e+06	7117304	5.7271e+06	5289198	7e+06	4525201	4989598	6233403	9384895	5004601	3.9927e+06	6.8289e+06	4371099	1.39717e+06	6.253e+06	6583203	4.2539e+06		3.7	3.7	3.7	35.461	0.00064641	3.4426	128500000	23
AT4G26210	AT4G26210	AT4G26210 AT4G26210.1 pep chromosome:TAIR10:4:13281883:13283512:1 gene:AT4G26210 transcript:AT4G26210.1 gene_biotype:protein_coding transcript_biotype:protein_coding	1	1	6359496	5511102	6.811e+06	5.8205e+06	6.9811e+06	10029005	8442703	6570004	8853603	7203001	6742796	11360004	8590095	8894595	7.4219e+06	3.22058e+06	6442300	8547194	6266297	7705100	5.0137e+06	10362006	8645501	8149901	7.447e+06	2.95457e+06	8669697	7681696	11574994	7.0708e+06		9	9	9	27.589	0.00064837	3.4682	176590000	24
AT2G41410	AT2G41410	AT2G41410 AT2G41410.1 pep chromosome:TAIR10:2:17261728:17263017:-1 gene:AT2G41410 transcript:AT2G41410.1 gene_biotype:protein_coding transcript_biotype:protein_coding gene_symbol:CML35 description:Probable calcium-binding protein CML35 [Source:UniProtKB/Sw	1	1	4.9431e+06	4.683e+06	4.7503e+06	5249302	5.9028e+06	8814803	7.813e+06	5.3449e+06	3.7796e+06	5272003	5602698	8.0232e+06	6609898	7.8244e+06	5.5551e+06	1140432	4.8456e+06	7.7055e+06	5.2275e+06	6.5671e+06	9272797	1.12522e+06	4.7144e+06	2.04343e+06	1.65719e+06	6.0953e+06	4651201	2.75742e+06	1.39337e+06	4.7769e+06		7.4	7.4	7.4	23.443	0	4.9783	106160000	8
AT5G62340	AT5G62340	AT5G62340 AT5G62340.1 pep chromosome:TAIR10:5:25033471:25034404:1 gene:AT5G62340 transcript:AT5G62340.1 gene_biotype:protein_coding transcript_biotype:protein_coding	1	1	8838796	8110700	6917096	8157404	6623098	8110700	7.4426e+06	5.6018e+06	1.96379e+06	2.11633e+06	9373400	1.21325e+06	3.02943e+06	1.50763e+06	2.47772e+06	4370579	1.7687e+06	3.64174e+06	4714298	6.1055e+06	1.63187e+06	2.52782e+06	2.05475e+06	2.17645e+06	7.6174e+06	1.42278e+06	12083005	1504948	838069	5621202		4.9	4.9	4.9	22.764	0.0051517	2.0582	89243000	1
AT2G41250	AT2G41250	AT2G41250 AT2G41250.1 pep chromosome:TAIR10:2:17200657:17202848:-1 gene:AT2G41250 transcript:AT2G41250.1 gene_biotype:protein_coding transcript_biotype:protein_coding	1	1	8101998	3.7675e+06	5.627e+06	2709001	5221298	3.4448e+06	2744299	3.3966e+06	2.0474e+06	2.55666e+06	3458301	1.78135e+06	995756	3.05424e+06	1.86197e+06	5.0737e+06	4.5494e+06	2.9801e+06	4.4058e+06	7.1187e+06	5.94603e+06	3.9908e+06	3.2395e+06	2.54499e+06	2.9387e+06	2.106e+06	2.82361e+06	5.05867e+06	2.95244e+06	1.87075e+06		7.6	7.6	7.6	32.311	0.0031471	2.3916	64996000	5
AT2G38730	AT2G38730	AT2G38730 AT2G38730.1 pep chromosome:TAIR10:2:16192325:16194172:-1 gene:AT2G38730 transcript:AT2G38730.1 gene_biotype:protein_coding transcript_biotype:protein_coding gene_symbol:CYP22 description:Peptidyl-prolyl cis-trans isomerase CYP22 [Source:UniProtKB	1	1	1.13839e+06	1425133	3.2652e+06	2.2426e+06	1.94077e+06	4556906	2.36198e+06	5.68209e+06	2.72917e+06	4556418	3.86787e+06	2.88386e+06	5.14698e+06	3.448e+06	2.65603e+06	3.1458e+06	2.7572e+06	3.7192e+06	3.7e+06	4.1789e+06	5648535	1.77187e+06	1.46692e+06	6.29018e+06	1.60252e+06	4.33788e+06	1.51967e+06	3145654	1.76028e+06	2.15626e+06		5	5	5	21.492	0.0042414	2.1593	20459000	16
AT1G61900	AT1G61900	AT1G61900 AT1G61900.2 pep chromosome:TAIR10:1:22882215:22885053:-1 gene:AT1G61900 transcript:AT1G61900.2 gene_biotype:protein_coding transcript_biotype:protein_coding description:Uncharacterized GPI-anchored protein At1g61900 [Source:UniProtKB/Swiss-Prot;A	1	1	2773801	3.9877e+06	3.5411e+06	3.9702e+06	4369400	4.606e+06	970529	4.46229e+06	2159099	871303	4.1032e+06	5.0417e+06	4659602	5.2788e+06	4.6475e+06	4.7468e+06	3.66e+06	4.5157e+06	5120500	4.4229e+06	3828402	5.7516e+06	2.84012e+06	4.0431e+06	3.5455e+06	4.1436e+06	3.7429e+06	4.2548e+06	8027799	4.0837e+06		2.6	2.6	2.6	138.45	0.0051625	2.0746	87254000	9
AT3G09940	AT3G09940	AT3G09940 AT3G09940.2 pep chromosome:TAIR10:3:3056375:3059148:-1 gene:AT3G09940 transcript:AT3G09940.2 gene_biotype:protein_coding transcript_biotype:protein_coding gene_symbol:MDAR3 description:Monodehydroascorbate reductase 3 [Source:UniProtKB/Swiss-Prot	1	1	45818008	35454980	31738008	28997992	35429020	66677024	65706032	47139988	35516016	54600024	49256020	38198020	53695968	52137996	41049008	41430000	41987976	66973964	44028996	66112960	38155976	64436968	53307996	44294004	59070996	61509980	47103976	64528016	89897976	44323000		4.3	4.3	4.3	95.806	0	20.525	1153600000	40
AT5G27320	AT5G27320	AT5G27320 AT5G27320.1 pep chromosome:TAIR10:5:9628990:9631291:1 gene:AT5G27320 transcript:AT5G27320.1 gene_biotype:protein_coding transcript_biotype:protein_coding gene_symbol:GID1C description:Gibberellin receptor GID1C [Source:UniProtKB/Swiss-Prot;Acc:Q9	1	1	1566011	2.7921e+06	2.7883e+06	1.02696e+06	1949296	1.95308e+06	1.18636e+06	5121082	3.28386e+06	4257981	3096609	2973740	3.24184e+06	3.17802e+06	3.03837e+06	1.13671e+06	3185601	4918100	4448603	4253300	1.99134e+06	1.74466e+06	2529415	6.93728e+06	4639201	1.1874e+06	1.59401e+06	6223966	2.82364e+06	1.02527e+06		3.5	3.5	3.5	38.425	0.0040658	2.2146	23051000	5
AT3G27120	AT3G27120	AT3G27120 AT3G27120.1 pep chromosome:TAIR10:3:10000248:10004306:-1 gene:AT3G27120 transcript:AT3G27120.1 gene_biotype:protein_coding transcript_biotype:protein_coding	1	1	34579992	36303984	28680014	47748976	43204988	28788016	26701012	46556980	39062996	21555992	44244020	20260002	18617008	21597012	19978006	28985996	32687992	19506004	38145992	36614984	33430008	22032988	31179006	4.92355e+06	40562024	16027010	28178002	23230990	13751005	24127988		1.8	1.8	1.8	75.347	0.0012356	2.8889	676610000	27
AT2G40880	AT2G40880	AT2G40880 AT2G40880.1 pep chromosome:TAIR10:2:17057388:17058122:1 gene:AT2G40880 transcript:AT2G40880.1 gene_biotype:protein_coding transcript_biotype:protein_coding gene_symbol:CYS3 description:Cysteine proteinase inhibitor 3 [Source:UniProtKB/Swiss-Prot;	1	1	12843001	11563996	12063005	14522996	12885997	20465002	16354998	15452002	15833001	12481005	11548000	12861998	9060602	10056994	8871600	12900998	15224001	22028996	9789897	13632999	12617998	19515006	14925993	11651007	17008994	2.6196e+06	10020006	13158001	9194195	6521197		10.4	10.4	10.4	14.421	0	8.9835	285600000	28
AT1G01940	AT1G01940	AT1G01940 AT1G01940.1 pep chromosome:TAIR10:1:322886:324917:1 gene:AT1G01940 transcript:AT1G01940.1 gene_biotype:protein_coding transcript_biotype:protein_coding gene_symbol:CYP18-1 description:Peptidyl-prolyl cis-trans isomerase CYP18-1 [Source:UniProtKB/	1	1	22335012	17359992	19169994	21302996	21604008	13589002	15289009	22405014	14940998	16507996	18469010	18165004	14392999	18305990	16806010	16872998	15523996	16088001	19670006	22966014	17038996	20031006	19801012	19684992	22846998	12162001	21176998	17240008	2887290	15510990		8.8	8.8	8.8	17.503	0.0020325	2.7292	410660000	2
AT5G66540	AT5G66540	AT5G66540 AT5G66540.1 pep chromosome:TAIR10:5:26556275:26559452:-1 gene:AT5G66540 transcript:AT5G66540.1 gene_biotype:protein_coding transcript_biotype:protein_coding	1	1	2.99013e+06	1.78453e+06	1871681	1.09743e+06	2169259	2.18757e+06	4.0256e+06	4.32604e+06	3.96892e+06	1.85336e+06	6124148	4.92162e+06	3134238	2266160	2.5603e+06	5266681	1.61037e+06	2.23065e+06	1.29291e+06	1.98253e+06	3.75828e+06	7960602	1061346	8447102	16336996	2.09967e+06	2.09822e+06	1.28369e+06	8087700	844111		3.4	3.4	3.4	119.34	0.0029597	2.423	31520000	3
AT4G28300	AT4G28300	AT4G28300 AT4G28300.2 pep chromosome:TAIR10:4:14014666:14017068:1 gene:AT4G28300 transcript:AT4G28300.2 gene_biotype:protein_coding transcript_biotype:protein_coding	1	1	6615598	2.93347e+06	1.24576e+06	2.31931e+06	2.05833e+06	7874705	7735905	6.5282e+06	5660129	2.1021e+06	4638851	7.2841e+06	5.61759e+06	5.5851e+06	3.99633e+06	3539157	4.0084e+06	3555548	5.3803e+06	7.6035e+06	7483399	4.9237e+06	4489299	4499602	2292270	2.03985e+06	4497503	4.168e+06	8605099	2.04179e+06		5.6	5.6	5.6	101.95	0	9.2758	70248000	14
AT4G13220	AT4G13220	AT4G13220 AT4G13220.1 pep chromosome:TAIR10:4:7674288:7675396:-1 gene:AT4G13220 transcript:AT4G13220.1 gene_biotype:protein_coding transcript_biotype:protein_coding	1	1	5136800	9253705	4858797	6285397	6496002	13176000	7827798	6971704	4.7943e+06	5212697	9077700	11243994	7369801	8452397	7778702	7437997	7322300	7601501	4.6654e+06	4.0506e+06	6.5551e+06	9363306	5.8604e+06	4.8803e+06	4443401	6292597	5056102	8828496	16056999	7131602		9.1	9.1	9.1	19.186	0	6.0947	157790000	6
AT5G19240	AT5G19240	AT5G19240 AT5G19240.1 pep chromosome:TAIR10:5:6470072:6471636:1 gene:AT5G19240 transcript:AT5G19240.1 gene_biotype:protein_coding transcript_biotype:protein_coding description:Uncharacterized GPI-anchored protein At5g19240 [Source:UniProtKB/Swiss-Prot;Acc:	1	1	2.05877e+06	2579630	485190	16413005	5035183	49372984	40690984	2048395	20885000	31800002	32787018	48273968	2.26341e+06	26533018	36178976	22692990	22716012	36602980	17896002	1.94839e+06	21509988	2.92918e+06	20822994	20912988	27165000	21691986	3.1504e+06	27865994	33151978	3.37543e+06		4.5	4.5	4.5	21.335	0.0065889	1.9057	400170000	19
AT4G17510	AT4G17510	AT4G17510 AT4G17510.1 pep chromosome:TAIR10:4:9766894:9768831:-1 gene:AT4G17510 transcript:AT4G17510.1 gene_biotype:protein_coding transcript_biotype:protein_coding gene_symbol:UCH3 description:Ubiquitin carboxyl-terminal hydrolase 3 [Source:UniProtKB/Swis	1	1	4.982e+06	5563702	5.1353e+06	6138796	6.2504e+06	3342802	3.5788e+06	6.7994e+06	7041204	5.3303e+06	4323402	3.5511e+06	4590702	5.7828e+06	4571400	6670004	6.6239e+06	4.8719e+06	7317703	6.9253e+06	5.828e+06	6844096	5871898	4.8435e+06	5.8291e+06	5.7848e+06	7740202	5.9108e+06	4.0573e+06	6.7079e+06		6	6	6	25.712	0	15.61	129080000	21
AT2G29180	AT2G29180	AT2G29180 AT2G29180.1 pep chromosome:TAIR10:2:12542933:12543835:1 gene:AT2G29180 transcript:AT2G29180.1 gene_biotype:protein_coding transcript_biotype:protein_coding	1	1	2360102	1.45969e+06	4213356	1.2359e+06	3095999	4381270	10925002	8763397	7231005	1.67641e+06	4.01024e+06	15639998	11307006	1768636	11589004	4.01152e+06	2.81526e+06	15471994	2.11205e+06	10462994	3521212	3.6127e+06	8086203	2.98775e+06	12333003	2.54409e+06	9593098	10073002	17588006	7.2095e+06		6.5	6.5	6.5	18.6	0.0025927	2.5193	110480000	6
AT1G33240	AT1G33240	AT1G33240 AT1G33240.2 pep chromosome:TAIR10:1:12051361:12053935:-1 gene:AT1G33240 transcript:AT1G33240.2 gene_biotype:protein_coding transcript_biotype:protein_coding	1	1	2.5806e+06	3809101	3.1703e+06	4.346e+06	3.7696e+06	6949903	5.5501e+06	4.7066e+06	3.4571e+06	4.0663e+06	5017102	5261503	6553998	3.8433e+06	3711302	4160499	4.0603e+06	5328101	4.2928e+06	4.2061e+06	3.6648e+06	6.7855e+06	5401602	3.6085e+06	3.535e+06	2.8014e+06	4605200	2.4414e+06	5.0218e+06	3.8559e+06		2.9	2.9	2.9	210.68	0	10.429	93188000	23
AT3G22845	AT3G22845	AT3G22845 AT3G22845.2 pep chromosome:TAIR10:3:8087265:8088809:1 gene:AT3G22845 transcript:AT3G22845.2 gene_biotype:protein_coding transcript_biotype:protein_coding description:Transmembrane emp24 domain-containing protein p24beta3 [Source:UniProtKB/Swiss-P	1	1	27052000	20536990	22595006	25571004	34930996	29616986	29258006	26101002	35035012	27316006	28484990	1.44918e+06	3.22796e+06	2.12232e+06	27271984	21455002	24074012	29485988	20192990	28328982	18011002	42472984	27773016	1.84813e+06	30497998	32108012	28074998	32277020	29264002	2.16427e+06		2.8	2.8	2.8	44.449	0.00085215	3.289	546120000	18
AT2G25270	AT2G25270	AT2G25270 AT2G25270.1 pep chromosome:TAIR10:2:10759724:10762568:1 gene:AT2G25270 transcript:AT2G25270.1 gene_biotype:protein_coding transcript_biotype:protein_coding	1	1	1059200	1.51778e+06	1868136	920640	2185301	851550	2.8255e+06	1.58208e+06	1.17448e+06	2.35543e+06	4.08895e+06	2.54858e+06	3.72413e+06	1.66811e+06	1616234	1.67845e+06	1.37759e+06	835560	1.6855e+06	2.13756e+06	1.77018e+06	2.62768e+06	2495574	1.63326e+06	887100	1.90759e+06	3.8588e+06	1.30383e+06	1929132	4.13063e+06		4.2	4.2	4.2	59.912	0.0025964	2.5323	7172500	3
AT1G14400;AT2G02760	AT1G14400;AT2G02760	AT1G14400 AT1G14400.1 pep chromosome:TAIR10:1:4926486:4928812:-1 gene:AT1G14400 transcript:AT1G14400.1 gene_biotype:protein_coding transcript_biotype:protein_coding gene_symbol:UBC1 description:Ubiquitin-conjugating enzyme E2 1 [Source:UniProtKB/Swiss-Prot	1	1	2.90189e+06	1119179	2.17447e+06	654100	1.74416e+06	2.85181e+06	4781278	1.78386e+06	3.45414e+06	1.95901e+06	1.22822e+06	3.98616e+06	9366401	3.21275e+06	10632996	1.52507e+06	1.71504e+06	1.93338e+06	2990243	20745010	4.00797e+06	10735006	10021000	2.44205e+06	1.49431e+06	3.14415e+06	11912004	9115101	7617497	4748420		11.2	11.2	11.2	34.413	0.00022411	3.9036	66289000	1
AT4G16590	AT4G16590	AT4G16590 AT4G16590.1 pep chromosome:TAIR10:4:9345150:9349258:1 gene:AT4G16590 transcript:AT4G16590.1 gene_biotype:protein_coding transcript_biotype:protein_coding	1	1	11483007	13422998	11706994	18599000	21034996	19746010	14128003	15888990	16482002	14531005	20094002	19675988	21581998	17246002	20113988	17090004	15561004	16525007	17055990	12218004	14486006	9701304	16584999	15300009	13186997	12092993	15985998	14940998	17820992	15566004		1.9	1.9	1.9	60.548	0.0031379	2.3605	523290000	36
AT3G14240	AT3G14240	AT3G14240 AT3G14240.1 pep chromosome:TAIR10:3:4741287:4744263:-1 gene:AT3G14240 transcript:AT3G14240.1 gene_biotype:protein_coding transcript_biotype:protein_coding gene_symbol:SBT1.5 description:Subtilisin-like protease SBT1.5 [Source:UniProtKB/Swiss-Prot	1	1	2882999	1.86071e+06	2.20098e+06	4367500	3.2843e+06	14265524	2.84813e+06	1.8941e+06	1.32248e+06	838671	2.23914e+06	826813	1.62227e+06	1.79539e+06	2.31489e+06	2866978	2764575	2129745	3052200	3774202	2624901	1.36045e+06	5047700	2009464	1.26859e+06	3.35506e+06	2.31217e+06	1.65896e+06	8084525	1.49871e+06		1.9	1.9	1.9	82.583	0.00022095	3.7206	19661000	8
AT1G65900	AT1G65900	AT1G65900 AT1G65900.2 pep chromosome:TAIR10:1:24515809:24518487:-1 gene:AT1G65900 transcript:AT1G65900.2 gene_biotype:protein_coding transcript_biotype:protein_coding	1	1	1.12303e+06	2.4665e+06	1.10634e+06	3.6527e+06	2730301	2.68808e+06	1.36764e+06	3.02551e+06	1.58659e+06	1.93568e+06	2.81516e+06	2942380	4602467	4282528	3.29478e+06	2818959	3513172	1.59206e+06	1.87468e+06	3.60601e+06	2.78919e+06	5.83084e+06	1867610	2419763	2.42151e+06	1.93019e+06	3.1005e+06	1.90475e+06	4279500	3.54418e+06		3.1	3.1	3.1	85.311	0.0060423	1.939	10285000	1
AT5G61130	AT5G61130	AT5G61130 AT5G61130.1 pep chromosome:TAIR10:5:24587173:24589580:-1 gene:AT5G61130 transcript:AT5G61130.1 gene_biotype:protein_coding transcript_biotype:protein_coding gene_symbol:PDCB1 description:PLASMODESMATA CALLOSE-BINDING PROTEIN 1 [Source:UniProtKB/S	1	1	9027303	8433098	12595997	10455001	5130298	6.7484e+06	10029005	8657797	3.9403e+06	3.599e+06	6601104	9551601	4.3519e+06	2.5168e+06	4.0493e+06	1931799	5586101	4796403	2.7837e+06	7.1947e+06	4.3329e+06	5.2457e+06	2.877e+06	2631301	8793305	7872498	19581010	9163202	13539006	5415202		5	5	5	20.364	0.0058679	1.9644	154330000	15
AT4G35490	AT4G35490	AT4G35490 AT4G35490.2 pep chromosome:TAIR10:4:16855902:16856936:1 gene:AT4G35490 transcript:AT4G35490.2 gene_biotype:protein_coding transcript_biotype:protein_coding	1	1	6243102	3.2257e+06	4.6576e+06	7271201	7296199	7841802	4.1341e+06	3731301	6694803	6.7432e+06	3.7668e+06	5401502	2.9096e+06	3.4887e+06	3314098	4723900	3869001	5316997	5036601	6.9873e+06	6.9151e+06	8.28799e+06	6.5355e+06	5842704	6274902	1575168	5707402	4961903	6004102	3.0458e+06		8.4	8.4	8.4	33.626	0.0045977	2.0967	115120000	25
AT4G10970	AT4G10970	AT4G10970 AT4G10970.2 pep chromosome:TAIR10:4:6719396:6722327:-1 gene:AT4G10970 transcript:AT4G10970.2 gene_biotype:protein_coding transcript_biotype:protein_coding	1	1	3.0306e+06	3823526	3430301	1.40426e+06	4.0405e+06	7.552e+06	4.6402e+06	3.3692e+06	4634499	1.37902e+06	1.08595e+06	917590	2.41463e+06	2.58135e+06	1.86731e+06	3.4151e+06	1.23267e+06	4371301	885490	4.3554e+06	1.79975e+06	4830500	1494574	3253300	3.9569e+06	1.25748e+06	3.3435e+06	880592	4429500	1.66032e+06		5.1	5.1	5.1	177.65	0.0098476	1.7979	45183000	3
AT3G01790	AT3G01790	AT3G01790 AT3G01790.2 pep chromosome:TAIR10:3:283179:285804:-1 gene:AT3G01790 transcript:AT3G01790.2 gene_biotype:protein_coding transcript_biotype:protein_coding	1	1	7964202	2.55615e+06	2.64367e+06	6044698	4321899	9721295	4659202	7361602	5429798	2.25014e+06	4361401	4146299	1218877	732091	916083	3.78298e+06	5436176	5475798	5000699	7338300	5202198	7207802	1.9783e+06	4.3696e+06	5237303	2.26191e+06	5.0298e+06	6.2326e+06	1.62785e+06	3.9689e+06		6.3	6.3	6.3	64.647	0.00022168	3.7741	82613000	8
AT2G15090	AT2G15090	AT2G15090 AT2G15090.1 pep chromosome:TAIR10:2:6542166:6544118:1 gene:AT2G15090 transcript:AT2G15090.1 gene_biotype:protein_coding transcript_biotype:protein_coding gene_symbol:KCS8 description:3-ketoacyl-CoA synthase 8 [Source:UniProtKB/Swiss-Prot;Acc:Q4V3	1	1	1.1369e+06	1.1459e+06	1.0423e+06	901768	1.2979e+06	2.34946e+06	2.65031e+06	4.00527e+06	1.61253e+06	3494005	731990	2.34309e+06	5.22797e+06	1.98357e+06	2.34985e+06	2220884	1.65838e+06	1.2003e+06	1367600	902980	553396	1.1833e+06	3.2882e+06	1.8272e+06	1.65414e+06	1.26538e+06	1.2231e+06	3671848	1.05063e+06	2.82911e+06		2.9	2.9	2.9	54.19	0.0053252	2.0214	10213000	2
AT2G47130;AT3G29250	AT2G47130;AT3G29250	AT2G47130 AT2G47130.1 pep chromosome:TAIR10:2:19349348:19350650:-1 gene:AT2G47130 transcript:AT2G47130.1 gene_biotype:protein_coding transcript_biotype:protein_coding gene_symbol:SDR3A description:Short-chain dehydrogenase reductase 3a [Source:UniProtKB/Sw	1	1	3.2649e+06	3.51585e+06	1.39747e+06	977076	3.44271e+06	2.13072e+06	3.8086e+06	2.56828e+06	2.35458e+06	1.55142e+06	3.73078e+06	2.14976e+06	7325321	5.2702e+06	5.7599e+06	1.52719e+06	1.61928e+06	2.05656e+06	2.2161e+06	3534598	2.49616e+06	805457	2.41399e+06	2771096	3.8663e+06	3.9347e+06	2.8757e+06	1.47545e+06	2.98105e+06	3.9914e+06		6.6	6.6	6.6	26.9	0.0031274	2.3296	31911000	3
AT1G68680	AT1G68680	AT1G68680 AT1G68680.1 pep chromosome:TAIR10:1:25785506:25787342:1 gene:AT1G68680 transcript:AT1G68680.1 gene_biotype:protein_coding transcript_biotype:protein_coding	1	1	4651502	4355201	4.0108e+06	4559401	5431399	8.1106e+06	5.697e+06	5.754e+06	3.2087e+06	3.4959e+06	4277701	5.8926e+06	10983002	7.0934e+06	5455998	3.6124e+06	5.0339e+06	7.3688e+06	4.8764e+06	3.9696e+06	5.2198e+06	8648198	3.4484e+06	3.3142e+06	4247697	6.101e+06	5.1242e+06	5.7101e+06	6517603	4658900		17.3	17.3	17.3	8.3509	0.0094813	1.8068	172030000	18
AT1G03530	AT1G03530	AT1G03530 AT1G03530.1 pep chromosome:TAIR10:1:880384:883599:-1 gene:AT1G03530 transcript:AT1G03530.1 gene_biotype:protein_coding transcript_biotype:protein_coding	1	1	11399994	11949007	7.4547e+06	13885994	14968005	19071004	14830005	9306301	14859994	16147004	12887002	14702002	16821992	15491992	15804998	17979002	15587998	13936995	14015006	8218196	11101998	15266993	15192996	11844994	12321008	12910006	11890008	17307994	16372002	12894995		1.4	1.4	1.4	88.837	0.0056818	1.972	363610000	14
AT5G10770	AT5G10770	AT5G10770 AT5G10770.1 pep chromosome:TAIR10:5:3403021:3405571:-1 gene:AT5G10770 transcript:AT5G10770.1 gene_biotype:protein_coding transcript_biotype:protein_coding description:Aspartyl protease family protein At5g10770 [Source:UniProtKB/Swiss-Prot;Acc:Q8S	1	1	4849998	2.0837e+06	4.2465e+06	5344603	5919898	2.3929e+06	2.0205e+06	1.893e+06	3.8454e+06	2.06697e+06	2.75845e+06	3.51871e+06	3.86814e+06	1.9649e+06	1.5749e+06	2.9515e+06	3.4194e+06	5131499	6.6852e+06	5435400	2.5637e+06	3.1674e+06	2132148	2.1586e+06	2.338e+06	970406	2.4997e+06	1.9638e+06	1.4108e+06	3.06164e+06		4.9	4.9	4.9	49.864	0.00022366	3.867	60545000	9
AT3G03150	AT3G03150	AT3G03150 AT3G03150.1 pep chromosome:TAIR10:3:727516:729638:-1 gene:AT3G03150 transcript:AT3G03150.1 gene_biotype:protein_coding transcript_biotype:protein_coding	1	1	19176002	11817996	41626996	11003000	10011002	11489006	11629001	15863991	12853006	9183104	8.0271e+06	11180003	9267699	10130001	1.63501e+06	9089806	11480002	11992006	9112800	4.88122e+06	11062000	2684582	1.46477e+06	12042004	9058003	1.66861e+06	487252	11694000	3.19152e+06	8806999		18.2	18.2	18.2	13.315	0.00022257	3.8132	219360000	4
AT4G08320	AT4G08320	AT4G08320 AT4G08320.2 pep chromosome:TAIR10:4:5252735:5255200:1 gene:AT4G08320 transcript:AT4G08320.2 gene_biotype:protein_coding transcript_biotype:protein_coding	1	1	2.92975e+06	1.72934e+06	3253399	3474198	5.0508e+06	5355099	3.49989e+06	3357498	2150308	3.1154e+06	4.1218e+06	4.8903e+06	3.8918e+06	4.3014e+06	4784389	2.7314e+06	2284401	3.0856e+06	3.1913e+06	1.52276e+06	1.82878e+06	6.4289e+06	2.8528e+06	3.742e+06	3124499	3.2214e+06	2695101	3223101	7026604	3.8959e+06		3.3	3.3	3.3	93.055	0.0016444	2.8708	60443000	25
AT2G46950	AT2G46950	AT2G46950 AT2G46950.2 pep chromosome:TAIR10:2:19289087:19291632:-1 gene:AT2G46950 transcript:AT2G46950.2 gene_biotype:protein_coding transcript_biotype:protein_coding gene_symbol:CYP709B2 description:Cytochrome P450 709B2 [Source:UniProtKB/Swiss-Prot;Acc:F	1	1	7.7486e+06	13018001	10322000	10390004	10844001	11404998	11734996	13372004	10007006	16197998	11049999	11651993	14612998	18555994	11470004	12868002	9688602	8734296	7.959e+06	4933599	11536998	2.99442e+06	8465996	8984998	12754995	3230917	3.9901e+06	8502305	3.86136e+06	10894007		2.4	2.4	2.4	115.57	0.0071402	1.894	224540000	24
AT4G17085	AT4G17085	AT4G17085 AT4G17085.1 pep chromosome:TAIR10:4:9604335:9604974:1 gene:AT4G17085 transcript:AT4G17085.1 gene_biotype:protein_coding transcript_biotype:protein_coding	1	1	6.2466e+06	4.2558e+06	4693502	4930202	4.6415e+06	2.48805e+06	738321	3.755e+06	2.87629e+06	5341502	4.6699e+06	3310551	5.0369e+06	2759897	3.9346e+06	5.1546e+06	3.16486e+06	2.2287e+06	4443401	4650500	4313787	4842310	2.80477e+06	4383298	3.3746e+06	5134702	6307698	5009897	6.48238e+06	8192562		17.5	17.5	17.5	6.2139	0.0031317	2.3463	73367000	2
AT3G15590	AT3G15590	AT3G15590 AT3G15590.1 pep chromosome:TAIR10:3:5275387:5278019:-1 gene:AT3G15590 transcript:AT3G15590.1 gene_biotype:protein_coding transcript_biotype:protein_coding description:Pentatricopeptide repeat-containing protein At3g15590, mitochondrial [Source:Un	1	1	8342698	4189499	4.6716e+06	6207202	6519197	4613817	6236700	7571602	4444300	4610701	6.6547e+06	2809089	3.7091e+06	4770500	1.8315e+06	4834902	7193503	8667497	9407006	9887504	6578096	3.9221e+06	8646598	5.4125e+06	11461000	6314799	6.8785e+06	5.3527e+06	3.3879e+06	5.5839e+06		3.6	3.6	3.6	138.64	0	4.2713	139730000	21
AT4G29330	AT4G29330	AT4G29330 AT4G29330.2 pep chromosome:TAIR10:4:14444661:14447122:1 gene:AT4G29330 transcript:AT4G29330.2 gene_biotype:protein_coding transcript_biotype:protein_coding gene_symbol:DER1 description:Derlin-1 [Source:UniProtKB/Swiss-Prot;Acc:Q8VZU9]	1	1	3.949e+06	1.32897e+06	2.7569e+06	4.4742e+06	1.07537e+06	10420999	4.7715e+06	1.00108e+06	2.2046e+06	4580499	3.6492e+06	5672100	4.37567e+06	2631910	5195160	3.6889e+06	3106754	8555798	1.93432e+06	4.3941e+06	2.9897e+06	3.31967e+06	2.11047e+06	4.1534e+06	5495801	1.89565e+06	4744197	5292598	1.89779e+06	2.09775e+06		5.4	5.4	5.4	53.619	0.00022163	3.7711	57760000	3
AT1G18730	AT1G18730	AT1G18730 AT1G18730.4 pep chromosome:TAIR10:1:6460598:6462224:1 gene:AT1G18730 transcript:AT1G18730.4 gene_biotype:protein_coding transcript_biotype:protein_coding gene_symbol:PNSB4 description:Photosynthetic NDH subunit of subcomplex B 4, chloroplastic [S	1	1	6098100	6.3064e+06	8.142e+06	7746600	8337604	22701992	8867402	5898001	8088299	10829001	7423399	30929018	11608003	9981294	8.2063e+06	7.9048e+06	6677601	8680398	4.3469e+06	3.9168e+06	8825695	6.3459e+06	5621700	7100396	5306302	3.8794e+06	6782403	9069699	10306999	9453397		6.4	6.4	6.4	89.708	0.0031213	2.3104	182950000	4
AT1G48440	AT1G48440	AT1G48440 AT1G48440.1 pep chromosome:TAIR10:1:17906871:17908534:1 gene:AT1G48440 transcript:AT1G48440.1 gene_biotype:protein_coding transcript_biotype:protein_coding	1	1	11393003	8.0672e+06	10511993	12739002	7.9056e+06	11100002	8.2593e+06	8425698	5627299	6.7351e+06	11994004	7.7838e+06	6.2049e+06	6.1255e+06	6.6937e+06	1.79278e+06	4867599	5.8335e+06	4.5698e+06	5.9777e+06	5338699	7.1493e+06	3.4459e+06	4.0115e+06	10194005	11472006	26520006	11756006	16648003	11210004		10.1	10.1	10.1	14.978	0	5.8384	194050000	27
AT4G11630;AT1G24240;AT5G11750	AT4G11630;AT1G24240;AT5G11750	AT4G11630 AT4G11630.1 pep chromosome:TAIR10:4:7019664:7021348:1 gene:AT4G11630 transcript:AT4G11630.1 gene_biotype:protein_coding transcript_biotype:protein_coding;AT1G24240 AT1G24240.1 pep chromosome:TAIR10:1:8586335:8588180:1 gene:AT1G24240 transcript:AT	1	1	7.2625e+06	3.17672e+06	5.6393e+06	3.8362e+06	6.1296e+06	5.1553e+06	5.0419e+06	7619300	5517401	2.20477e+06	4.076e+06	4.2252e+06	3.1562e+06	3.9479e+06	1.38184e+06	2.11503e+06	6.6247e+06	6.8325e+06	5.6984e+06	4.914e+06	2.4526e+06	4784800	4760199	7.3093e+06	7130697	1.36382e+06	4.8911e+06	4.7003e+06	3.9795e+06	2733736		6.2	6.2	6.2	25.414	0.0051556	2.0617	95512000	14
AT2G02570	AT2G02570	AT2G02570 AT2G02570.1 pep chromosome:TAIR10:2:697951:700952:-1 gene:AT2G02570 transcript:AT2G02570.1 gene_biotype:protein_coding transcript_biotype:protein_coding	1	1	1.45357e+06	2911262	5590423	3.4662e+06	2.92e+06	1.6715e+06	1.23745e+06	2.01208e+06	791172	1.73788e+06	1527925	1.12105e+06	1.8352e+06	3259047	1947601	1.48671e+06	3.65335e+06	1.9899e+06	5.73349e+06	2.0695e+06	729988	956259	2.1723e+06	1.1342e+06	1.6957e+06	1.74947e+06	1775599	1.28375e+06	3.74125e+06	4761609		6.7	6.7	6.7	132	0.0094778	1.8039	15446000	5
AT4G39840	AT4G39840	AT4G39840 AT4G39840.1 pep chromosome:TAIR10:4:18484901:18486949:1 gene:AT4G39840 transcript:AT4G39840.1 gene_biotype:protein_coding transcript_biotype:protein_coding	1	1	1.78041e+06	2.06413e+06	480820	1.62624e+06	3.2548e+06	4287700	2985400	6245397	982901	5537219	3.3929e+06	2370741	2079606	3.61159e+06	3.04471e+06	2.2586e+06	3.3931e+06	1.96969e+06	2.678e+06	3.1421e+06	3.7745e+06	3.7196e+06	1.08586e+06	6.28893e+06	3.5137e+06	2.57249e+06	886339	3.0243e+06	2.0887e+06	1.11488e+06		3.5	3.5	3.5	50.609	0.0027883	2.4996	36386000	1
AT4G14420	AT4G14420	AT4G14420 AT4G14420.1 pep chromosome:TAIR10:4:8301851:8303996:-1 gene:AT4G14420 transcript:AT4G14420.1 gene_biotype:protein_coding transcript_biotype:protein_coding	1	1	9534896	11204996	13603005	10711997	10756003	9100195	8.1953e+06	9741906	9202805	9246795	9860000	10238996	8557099	10890004	9575295	9545100	7756305	8061695	11236995	11015998	9449399	7.2677e+06	10810005	9976795	9458398	12554998	14181993	11560006	8.2279e+06	12547996		5.7	5.7	5.7	17.427	0.0056883	1.9892	545350000	26
AT1G14880	AT1G14880	AT1G14880 AT1G14880.1 pep chromosome:TAIR10:1:5132506:5133860:-1 gene:AT1G14880 transcript:AT1G14880.1 gene_biotype:protein_coding transcript_biotype:protein_coding gene_symbol:PCR1 description:Protein PLANT CADMIUM RESISTANCE 1 [Source:UniProtKB/Swiss-Pro	1	1	1.87865e+06	1.28556e+06	978453	2239465	4378201	5739796	8.2716e+06	4.1482e+06	3.67963e+06	14835006	2.46231e+06	1.87104e+06	2601670	11724993	8481905	4796898	3231169	4361130	2605198	2251661	1.44456e+06	2797977	1.96247e+06	2.01003e+06	7131800	11571000	1.98874e+06	2.74421e+06	889318	4.229e+06		13.2	13.2	13.2	16.503	0.00022134	3.7454	57496000	9
AT4G16444	AT4G16444	AT4G16444 AT4G16444.1 pep chromosome:TAIR10:4:9274438:9276447:-1 gene:AT4G16444 transcript:AT4G16444.1 gene_biotype:protein_coding transcript_biotype:protein_coding	1	1	2.27484e+06	2.13145e+06	1.40385e+06	1.99404e+06	4.4422e+06	9758496	9274502	5834398	1.92248e+06	3496380	5545402	4441598	3566098	5249913	1.63347e+06	3.6712e+06	3860999	5.4321e+06	4.0109e+06	5581900	3970100	7.1792e+06	5361900	3.8872e+06	5.7947e+06	3.14379e+06	4566000	4.3199e+06	2.61322e+06	4.87784e+06		9	9	9	20.206	0	6.6997	77084000	4
AT1G70840	AT1G70840	AT1G70840 AT1G70840.1 pep chromosome:TAIR10:1:26712982:26714069:-1 gene:AT1G70840 transcript:AT1G70840.1 gene_biotype:protein_coding transcript_biotype:protein_coding gene_symbol:MLP31 description:MLP-like protein 31 [Source:UniProtKB/Swiss-Prot;Acc:Q941R6	1	1	76740016	71069040	74672992	84701048	86844040	95936936	59198036	47659984	54932000	62668020	42735008	98311024	74647032	51934980	42548012	31471014	39490976	67545016	70372024	73581960	33213002	61156036	44965988	31263004	32018018	27625984	66096968	60846992	64575040	39571984		4.7	4.7	4.7	19.138	0.0099926	1.7637	1295800000	26
AT1G50240	AT1G50240	AT1G50240 AT1G50240.2 pep chromosome:TAIR10:1:18606511:18614500:1 gene:AT1G50240 transcript:AT1G50240.2 gene_biotype:protein_coding transcript_biotype:protein_coding gene_symbol:TIO description:Serine/threonine-protein kinase TIO [Source:UniProtKB/Swiss-Pr	1	1	14010004	12858003	12048007	18467008	15893990	16822992	15159990	12265003	9672604	13770999	14366992	20828004	13957001	21718014	19808004	22843012	20120000	19111008	18026008	15214001	13760006	4.20266e+06	18593000	16148008	10278994	15898992	14608999	14733991	2.89624e+06	17457002		1.1	1.1	1.1	290.68	0.0040627	2.2075	342660000	8
AT4G23990	AT4G23990	AT4G23990 AT4G23990.1 pep chromosome:TAIR10:4:12456342:12460753:1 gene:AT4G23990 transcript:AT4G23990.1 gene_biotype:protein_coding transcript_biotype:protein_coding gene_symbol:CSLG3 description:Cellulose synthase-like protein G3 [Source:UniProtKB/Swiss-P	1	1	3.227e+06	4.6311e+06	2.8062e+06	4.0592e+06	4954902	2.96839e+06	3450049	2.4708e+06	1952600	3376202	4.9525e+06	2.4838e+06	1.49498e+06	1.06504e+06	3.4837e+06	3307799	2527600	2.71649e+06	3.8947e+06	2.0308e+06	3.8207e+06	2192501	3.1997e+06	3079401	2.3741e+06	1.65365e+06	4.4805e+06	1.98933e+06	3882159	3.4345e+06		3.3	3.3	3.3	146.04	0.0031256	2.32	57988000	7
AT1G34650	AT1G34650	AT1G34650 AT1G34650.1 pep chromosome:TAIR10:1:12692995:12697834:1 gene:AT1G34650 transcript:AT1G34650.1 gene_biotype:protein_coding transcript_biotype:protein_coding gene_symbol:HDG10 description:Homeobox-leucine zipper protein HDG10 [Source:UniProtKB/Swis	1	1	5481397	1.2232e+06	2.07838e+06	3.36868e+06	1.8093e+06	5706798	5186801	5558100	1.04622e+06	1.05939e+06	1.33246e+06	6550204	5839198	6.6337e+06	8919005	3510108	5176498	1.9308e+06	2.47359e+06	6543098	2078306	6.2537e+06	1.20989e+06	5.7365e+06	5780202	7527904	1.09162e+06	6.3533e+06	7040897	5963700		2.7	2.7	2.7	80.057	0.0058668	1.9601	75588000	1
AT3G62580	AT3G62580	AT3G62580 AT3G62580.1 pep chromosome:TAIR10:3:23146809:23147951:1 gene:AT3G62580 transcript:AT3G62580.1 gene_biotype:protein_coding transcript_biotype:protein_coding	1	1	10950004	10856007	12419001	9920894	12715008	16854004	14927000	16034003	11904006	13303005	12330997	14451001	14442005	10362006	13052002	11701996	11164007	12943999	10596999	11681006	8855698	16966008	10791998	14344994	16788000	13099005	13391996	16467996	17939992	10454006		5.6	5.6	5.6	23.581	0.00022026	3.6832	288130000	23
AT1G08190	AT1G08190	AT1G08190 AT1G08190.1 pep chromosome:TAIR10:1:2567420:2573448:1 gene:AT1G08190 transcript:AT1G08190.1 gene_biotype:protein_coding transcript_biotype:protein_coding gene_symbol:VPS41 description:Vacuolar protein sorting-associated protein 41 homolog [Source	1	1	2.499e+06	2.2656e+06	2552200	1.82016e+06	3.4632e+06	2.1772e+06	2.3937e+06	2.6061e+06	3464401	3.0147e+06	2.6336e+06	1.6031e+06	937003	2.9317e+06	664502	2.6128e+06	2.4522e+06	3.4718e+06	2672100	2983798	3.7453e+06	2.5555e+06	1203026	1.0981e+06	2.8997e+06	2.5761e+06	2.5886e+06	2.3341e+06	3.87399e+06	2.7175e+06		1	1	1	110.28	0.0085741	1.8236	47249000	14
AT3G05020	AT3G05020	AT3G05020 AT3G05020.1 pep chromosome:TAIR10:3:1391632:1392954:-1 gene:AT3G05020 transcript:AT3G05020.1 gene_biotype:protein_coding transcript_biotype:protein_coding gene_symbol:ACP1 description:Acyl carrier protein 1, chloroplastic [Source:UniProtKB/Swiss-	1	1	119440000	78739968	39345996	63786016	63315012	19267996	22401994	80327992	105960040	77110000	25718998	33559000	40289984	74983032	65358008	78819952	110959952	23591006	123930032	83314992	48128992	9131698	77601000	60469996	43109988	18465006	85801968	54147004	23204008	132750000		13.1	13.1	13.1	15.055	0	111.53	1484600000	13
AT4G16210	AT4G16210	AT4G16210 AT4G16210.1 pep chromosome:TAIR10:4:9176499:9178139:-1 gene:AT4G16210 transcript:AT4G16210.1 gene_biotype:protein_coding transcript_biotype:protein_coding gene_symbol:ECHIA description:Probable enoyl-CoA hydratase 1, peroxisomal [Source:UniProtKB	1	1	4675999	3.3374e+06	2.41403e+06	2329601	4646401	5.2701e+06	5278901	3.3923e+06	1.14398e+06	4.8409e+06	4700401	3.29748e+06	6118184	4462599	4126399	1.59662e+06	2.6438e+06	4.1144e+06	3.6012e+06	3.5018e+06	2.84976e+06	2432873	3.4715e+06	1.08365e+06	3.9486e+06	3094800	2163096	3.4222e+06	5.929e+06	4.2339e+06		6	6	6	28.818	0.00021872	3.6031	63033000	24
AT1G19020	AT1G19020	AT1G19020 AT1G19020.1 pep chromosome:TAIR10:1:6568002:6568705:1 gene:AT1G19020 transcript:AT1G19020.1 gene_biotype:protein_coding transcript_biotype:protein_coding	1	1	3.4454e+06	213989968	1.57169e+06	220870000	1.29542e+06	431900256	1.76397e+06	1428961	3689000	2.05548e+06	243230032	242309840	5.0182e+06	301739808	318299904	1563423	188320032	266830128	230319952	1.39204e+06	221590080	415379872	242549904	236590000	306499808	179529936	5.48462e+06	262960016	1.25293e+06	2680950		9.3	9.3	9.3	9.1551	0.0038805	2.239	3325000000	11
AT2G46540	AT2G46540	AT2G46540 AT2G46540.1 pep chromosome:TAIR10:2:19110472:19111837:-1 gene:AT2G46540 transcript:AT2G46540.1 gene_biotype:protein_coding transcript_biotype:protein_coding	1	1	12722995	9771303	1.36839e+06	9920894	1.3073e+06	13951005	12582998	14081999	10291994	10540996	7440102	14305998	12666000	10897997	9865398	9140105	10823003	14942006	8784602	11119007	6.9977e+06	9106501	7.9772e+06	6608002	11215000	1.13345e+06	11061005	1.26206e+06	11706004	10930001		21.5	21.5	21.5	6.8031	0	21.501	204600000	26
AT3G19490	AT3G19490	AT3G19490 AT3G19490.1 pep chromosome:TAIR10:3:6754615:6758285:-1 gene:AT3G19490 transcript:AT3G19490.1 gene_biotype:protein_coding transcript_biotype:protein_coding	1	1	23120990	22742006	21369990	24192990	23158008	34911004	22921000	23526998	21834006	28134002	22758006	29881008	19465994	38537012	34292988	28767014	23832010	32233992	19768004	25162004	21781994	35737012	21929994	22356992	22016012	28952980	24170994	30529990	34214008	23634992		1.6	1.6	1.6	61.368	0.0078696	1.8627	574500000	25
AT4G28025	AT4G28025	AT4G28025 AT4G28025.2 pep chromosome:TAIR10:4:13935597:13937433:-1 gene:AT4G28025 transcript:AT4G28025.2 gene_biotype:protein_coding transcript_biotype:protein_coding	1	1	3.77099e+06	931255	2.3235e+06	5.32079e+06	2914936	2.02831e+06	4.6301e+06	2.31908e+06	3110239	1.46858e+06	14530006	3.7543e+06	1.59052e+06	9364494	7331444	12259004	13783002	2653109	11107004	1.48631e+06	13646993	1.29934e+06	1.56928e+06	3.24579e+06	21565000	16805010	6900910	5227687	20108006	1.7569e+06		7.2	7.2	7.2	32.85	0.0060434	1.9391	115820000	2
AT1G79380	AT1G79380	AT1G79380 AT1G79380.1 pep chromosome:TAIR10:1:29860491:29863316:1 gene:AT1G79380 transcript:AT1G79380.1 gene_biotype:protein_coding transcript_biotype:protein_coding	1	1	3315439	2.29442e+06	6.05047e+06	2.43023e+06	2436201	2.07329e+06	3236800	4.21837e+06	3068980	8772717	796447	2592732	3.83778e+06	1.99938e+06	1.39843e+06	1.90349e+06	2009100	3.1709e+06	4.02654e+06	2.2376e+06	2.40617e+06	1897867	2.20252e+06	3.15543e+06	3.41255e+06	2.2536e+06	2.79529e+06	4499025	2.71387e+06	678491		3.5	3.5	3.5	43.73	0.00085616	3.3392	10558000	4
AT1G08220	AT1G08220	AT1G08220 AT1G08220.2 pep chromosome:TAIR10:1:2581303:2583321:-1 gene:AT1G08220 transcript:AT1G08220.2 gene_biotype:protein_coding transcript_biotype:protein_coding	1	1	4161302	3.7304e+06	2841999	3.4194e+06	4985002	4595001	5.1361e+06	4943700	6.2519e+06	5915196	3482402	3.62749e+06	3.9367e+06	1.7645e+06	1.84435e+06	5.24015e+06	3.0496e+06	4652597	4.0157e+06	4.9562e+06	5.6993e+06	5663198	5055701	4.7268e+06	4.5348e+06	3.2384e+06	6287699	5376203	1386686	3.6029e+06		6.3	6.3	6.3	53.579	0	4.3435	87568000	21
AT2G31490	AT2G31490	AT2G31490 AT2G31490.1 pep chromosome:TAIR10:2:13411940:13413285:1 gene:AT2G31490 transcript:AT2G31490.1 gene_biotype:protein_coding transcript_biotype:protein_coding	1	1	32726000	25241002	25189996	30057006	32362008	20071990	33533988	35164992	28256006	31792982	22000998	27047994	27279016	28691998	24459990	23503992	29039004	27582992	30945012	31238008	31832012	25853010	31340016	27606998	31328004	23139002	29974980	31028010	19080006	27914998		12.7	12.7	12.7	8.2914	0.0058657	1.9593	791510000	27
AT1G61740	AT1G61740	AT1G61740 AT1G61740.1 pep chromosome:TAIR10:1:22798035:22801416:-1 gene:AT1G61740 transcript:AT1G61740.1 gene_biotype:protein_coding transcript_biotype:protein_coding	1	1	5.371e+06	4942197	5726297	4.1237e+06	1.87278e+06	12243002	1.89198e+06	6.971e+06	4344298	1707799	1444974	1.66155e+06	2.33212e+06	8.30755e+06	1.08157e+06	2.83812e+06	6532173	1.30327e+06	1.99949e+06	2.93452e+06	2553793	3.48319e+06	2.25765e+06	6.8693e+06	1.80031e+06	1.43247e+06	2499890	4.5943e+06	2.38413e+06	628823		3.1	3.1	3.1	50.071	0.005507	2.0031	40688000	5
AT1G31280	AT1G31280	AT1G31280 AT1G31280.1 pep chromosome:TAIR10:1:11181504:11185396:1 gene:AT1G31280 transcript:AT1G31280.1 gene_biotype:protein_coding transcript_biotype:protein_coding gene_symbol:AGO2 description:Protein argonaute 2 [Source:UniProtKB/Swiss-Prot;Acc:Q9SHF3]	1	1	5.9415e+06	4440899	4643398	4.0154e+06	7.4948e+06	8635996	7466204	4.2872e+06	4797900	8431303	1.28834e+06	5.9732e+06	5.1963e+06	4323202	1.69202e+06	3262664	6965596	7.9892e+06	5313301	5.2824e+06	5882893	6.0407e+06	5.5356e+06	4633200	4697301	6.7094e+06	4400502	5.469e+06	8399795	6.1444e+06		2.3	2.3	2.3	113.42	0	5.4954	110850000	24
AT1G17810;AT1G73190	AT1G17810;AT1G73190	AT1G17810 AT1G17810.1 pep chromosome:TAIR10:1:6130025:6131627:1 gene:AT1G17810 transcript:AT1G17810.1 gene_biotype:protein_coding transcript_biotype:protein_coding gene_symbol:TIP3-2 description:Probable aquaporin TIP3-2 [Source:UniProtKB/Swiss-Prot;Acc:O2	1	1	2.2506e+06	3.1929e+06	8563799	2.1677e+06	1.3438e+06	3493118	2835900	4641563	893926	2.1345e+06	1833850	1.27e+06	1.34092e+06	2.0199e+06	2299336	1.3061e+06	1.6898e+06	2.83415e+06	2.1227e+06	2472301	1.579e+06	3.1736e+06	5908545	2.5855e+06	1.7372e+06	2654000	2464899	1.3639e+06	1763033	2.572e+06		4.1	4.1	4.1	28.182	0.005506	2.0026	38877000	1
AT2G23670	AT2G23670	AT2G23670 AT2G23670.1 pep chromosome:TAIR10:2:10063155:10063863:-1 gene:AT2G23670 transcript:AT2G23670.1 gene_biotype:protein_coding transcript_biotype:protein_coding	1	1	127999960	121099992	100689944	199180064	187869936	234960064	182649904	158869936	147569936	148270048	207379904	170219952	162879968	155060064	192369936	212510112	249669920	334140096	215859920	214290064	208019984	228569984	211099920	186710128	235679984	161789920	216939936	218050144	237950160	187920112		6.6	6.6	6.6	17.078	0	7.1486	4368700000	54
AT4G39510	AT4G39510	AT4G39510 AT4G39510.1 pep chromosome:TAIR10:4:18368685:18370698:-1 gene:AT4G39510 transcript:AT4G39510.1 gene_biotype:protein_coding transcript_biotype:protein_coding	1	1	4.0041e+06	2916501	2.83862e+06	3.7566e+06	3.6327e+06	2444706	2.9714e+06	1.06918e+06	2.41361e+06	1.70744e+06	1.6389e+06	2564627	5027952	2642635	1.14238e+06	1.21986e+06	2.52693e+06	1.86192e+06	1.67691e+06	2.9206e+06	2.97624e+06	1.04397e+06	1.23402e+06	2680500	3.91691e+06	2.39995e+06	2.7124e+06	2.3171e+06	3.93176e+06	1.17181e+06		2.4	2.4	2.4	58.421	0.00022065	3.7041	18190000	2
AT3G02180	AT3G02180	AT3G02180 AT3G02180.3 pep chromosome:TAIR10:3:404733:405653:1 gene:AT3G02180 transcript:AT3G02180.3 gene_biotype:protein_coding transcript_biotype:protein_coding gene_symbol:SP1L3 description:Protein SPIRAL1-like 3 [Source:UniProtKB/Swiss-Prot;Acc:Q9S7P8]	1	1	5.2004e+06	6.0407e+06	6020604	3.25148e+06	2.27202e+06	3.9856e+06	4.7076e+06	6109002	791490	4.9012e+06	4.1416e+06	2.48028e+06	4.3133e+06	1.14755e+06	2734018	4.87784e+06	5035902	5.74136e+06	4.1868e+06	3.7444e+06	4.1204e+06	1.53933e+06	3.8645e+06	4910102	4.2059e+06	3.3623e+06	5205700	5.6572e+06	824158	4.0002e+06		15.4	15.4	15.4	33.498	0.0012487	3.0294	76199000	2
AT4G03120	AT4G03120	AT4G03120 AT4G03120.1 pep chromosome:TAIR10:4:1385613:1387803:1 gene:AT4G03120 transcript:AT4G03120.1 gene_biotype:protein_coding transcript_biotype:protein_coding description:U1 small nuclear ribonucleoprotein C [Source:UniProtKB/Swiss-Prot;Acc:Q56XE4]	1	1	10179998	13075992	8.1204e+06	11809999	11039004	7312703	8.0079e+06	6.5338e+06	8.2033e+06	7.5462e+06	7.9182e+06	12641007	7.9176e+06	2.24099e+06	8.3659e+06	1.88998e+06	2.4028e+06	11186006	7.7141e+06	10716005	6.0873e+06	7.414e+06	9398503	9626003	10908996	7088597	9425306	14053004	8954095	10954999		8.7	8.7	8.7	22.398	0	4.5258	187530000	26
ATCG00440	ATCG00440	ATCG00440 ATCG00440.1 pep chromosome:TAIR10:Pt:50001:50363:-1 gene:ATCG00440 transcript:ATCG00440.1 gene_biotype:protein_coding transcript_biotype:protein_coding gene_symbol:NDHC description:NAD(P)H-quinone oxidoreductase subunit 3, chloroplastic [Source:U	1	1	14090994	16624008	13560001	13885002	14292009	15062995	1.68289e+06	15955002	13879001	11680002	12002998	1.60475e+06	1.83669e+06	18799988	16519000	24177002	21642000	15974991	13244007	7.7379e+06	22119992	7.2081e+06	17765006	1.39408e+06	8907198	13821998	13469004	12834005	4.05775e+06	18353002		15.8	15.8	15.8	13.839	0	89.496	301170000	40
AT2G04530	AT2G04530	AT2G04530 AT2G04530.1 pep chromosome:TAIR10:2:1576694:1578962:1 gene:AT2G04530 transcript:AT2G04530.1 gene_biotype:protein_coding transcript_biotype:protein_coding gene_symbol:CPZ description:Ribonuclease Z, chloroplastic [Source:UniProtKB/Swiss-Prot;Acc:Q	1	1	10703998	9319697	9387600	2.80885e+06	9095504	1697532	3.70871e+06	10037999	1.3423e+06	3.33835e+06	8936297	16755006	9728405	11126007	10745002	7.9127e+06	7327103	14295996	8416903	12365999	9826399	16240005	13142997	13009003	10444004	9003203	7.8778e+06	11675000	3299278	8320800		2.5	2.5	2.5	39.951	0.0099778	1.7478	195860000	21
AT1G26770	AT1G26770	AT1G26770 AT1G26770.1 pep chromosome:TAIR10:1:9259432:9261313:1 gene:AT1G26770 transcript:AT1G26770.1 gene_biotype:protein_coding transcript_biotype:protein_coding gene_symbol:EXPA10 description:Expansin-A10 [Source:UniProtKB/Swiss-Prot;Acc:Q9LDR9]	1	1	4857198	3.9055e+06	4219499	6.9059e+06	4114099	1.2464e+06	3413201	3.7779e+06	2721871	3.7074e+06	4309398	1.6644e+06	3.51366e+06	6634596	864011	2.27541e+06	1.93606e+06	3.7982e+06	9259995	658736	2.50384e+06	3.641e+06	3.8126e+06	4514248	629627	1.27486e+06	2785200	2.33925e+06	2.8883e+06	1.44055e+06		9.4	9.4	9.4	53.88	0.00021739	3.5321	54190000	4
AT5G19150	AT5G19150	AT5G19150 AT5G19150.1 pep chromosome:TAIR10:5:6426071:6428468:-1 gene:AT5G19150 transcript:AT5G19150.1 gene_biotype:protein_coding transcript_biotype:protein_coding description:ATP-dependent (S)-NAD(P)H-hydrate dehydratase [Source:UniProtKB/Swiss-Prot;Acc:	1	1	6672800	6673197	6474396	5.3924e+06	4224601	3.7018e+06	4.2338e+06	4.4603e+06	5.8905e+06	6814896	5.6135e+06	1.3999e+06	6722004	4258099	3.60132e+06	2.35695e+06	8.35691e+06	6815238	6.8361e+06	7.1845e+06	6755797	3.81569e+06	7797998	7.7227e+06	5.9206e+06	6208901	5.4179e+06	5.8338e+06	1.70271e+06	7.7192e+06		7.4	7.4	7.4	78.388	0	6.7783	115060000	18
AT2G34690	AT2G34690	AT2G34690 AT2G34690.1 pep chromosome:TAIR10:2:14629986:14632082:1 gene:AT2G34690 transcript:AT2G34690.1 gene_biotype:protein_coding transcript_biotype:protein_coding gene_symbol:ACD11 description:Accelerated cell death 11 [Source:UniProtKB/Swiss-Prot;Acc:O	1	1	23520002	11904006	49822016	8084001	8846103	6552300	8774805	21811992	30614990	19772996	11666004	7.8196e+06	10472003	8912699	9300594	7700599	10255999	18554988	8527702	7649701	50588968	26391014	34835992	34024016	11343000	21361008	8987398	9774701	5.4614e+06	8805194		10.2	10.2	10.2	22.68	0	4.4643	533570000	31
AT3G10260	AT3G10260	AT3G10260 AT3G10260.2 pep chromosome:TAIR10:3:3171203:3172996:-1 gene:AT3G10260 transcript:AT3G10260.2 gene_biotype:protein_coding transcript_biotype:protein_coding gene_symbol:RTNLB8 description:Reticulon-like protein B8 [Source:UniProtKB/Swiss-Prot;Acc:Q	1	1	9639502	8995196	12833004	8615799	10437006	2.10234e+06	6.4504e+06	6.6943e+06	10060997	9086598	10450994	4745100	10569995	7136101	8215502	8735000	9451098	3.8042e+06	13561005	7357603	12643999	9297201	9768396	9381396	7.3506e+06	11105007	18863002	8561705	3.6974e+06	9852195		3.2	3.2	3.2	85.897	0.0051596	2.0727	206270000	5
AT5G49980	AT5G49980	AT5G49980 AT5G49980.1 pep chromosome:TAIR10:5:20333897:20336671:-1 gene:AT5G49980 transcript:AT5G49980.1 gene_biotype:protein_coding transcript_biotype:protein_coding description:Transport inhibitor response 1-like protein [Source:UniProtKB/Swiss-Prot;Acc:	1	1	6.048e+06	5467501	6002602	7207097	7.2125e+06	5247602	5.3957e+06	4848402	5.3022e+06	5598803	6217600	7181103	4859799	5.0253e+06	2.85564e+06	5.2214e+06	4791599	7505296	8.105e+06	7.0749e+06	5.3485e+06	4.5598e+06	5906100	4.7873e+06	6262396	6965900	6.8466e+06	6.9855e+06	5634103	6.6543e+06		2.1	2.1	2.1	69.316	0.00084424	3.1777	132350000	4
AT1G02330	AT1G02330	AT1G02330 AT1G02330.1 pep chromosome:TAIR10:1:461946:463618:-1 gene:AT1G02330 transcript:AT1G02330.1 gene_biotype:protein_coding transcript_biotype:protein_coding	1	1	1.67932e+06	2.0726e+06	3.101e+06	640971	2.0861e+06	3421202	4.16486e+06	2.78555e+06	2.00663e+06	3.85884e+06	2.256e+06	5.72115e+06	1.48035e+06	3.06382e+06	2.9195e+06	2.45671e+06	1.83473e+06	1.38633e+06	2675101	2.07044e+06	3.11699e+06	4675251	1.51675e+06	1549486	3.1647e+06	2.91558e+06	1.70094e+06	2.45662e+06	5000686	3.58258e+06		4.7	4.7	4.7	32.349	0	5.756	17553000	13
AT1G71840	AT1G71840	AT1G71840 AT1G71840.1 pep chromosome:TAIR10:1:27022138:27024551:1 gene:AT1G71840 transcript:AT1G71840.1 gene_biotype:protein_coding transcript_biotype:protein_coding	1	1	4.1146e+06	4.1708e+06	4.4617e+06	5531702	1.6166e+06	2.04306e+06	2.30179e+06	4.2077e+06	3.78303e+06	3648500	4246799	2.1268e+06	2117767	2200574	2.68708e+06	4.17143e+06	3.76582e+06	2.39826e+06	2.5683e+06	3.504e+06	1.84921e+06	2.43083e+06	2.463e+06	1.17853e+06	5404102	5246201	9839204	4768400	3.70081e+06	4.0246e+06		3.9	3.9	3.9	43.791	0.00021915	3.6174	58196000	7
AT5G67330	AT5G67330	AT5G67330 AT5G67330.1 pep chromosome:TAIR10:5:26861266:26863897:1 gene:AT5G67330 transcript:AT5G67330.1 gene_biotype:protein_coding transcript_biotype:protein_coding gene_symbol:NRAMP4 description:Metal transporter Nramp4 [Source:UniProtKB/Swiss-Prot;Acc:Q	1	1	6.0938e+06	5153302	1.40771e+06	5090901	6.6228e+06	1.34379e+06	2.1913e+06	4.5127e+06	5.16852e+06	1.50627e+06	1.88605e+06	3671819	2.58619e+06	1.19905e+06	4761502	5.7807e+06	1.17496e+06	4929798	5836898	5211002	7.2823e+06	2.067e+06	5836103	3211901	5037300	6908797	4.9983e+06	8564105	4.15668e+06	5.9134e+06		4.5	4.5	4.5	56.384	0	5.0512	86663000	14
AT1G05070;AT2G32580	AT1G05070;AT2G32580	AT1G05070 AT1G05070.1 pep chromosome:TAIR10:1:1457007:1458802:-1 gene:AT1G05070 transcript:AT1G05070.1 gene_biotype:protein_coding transcript_biotype:protein_coding;AT2G32580 AT2G32580.2 pep chromosome:TAIR10:2:13827436:13829271:1 gene:AT2G32580 transcript	1	1	4782397	2.9835e+06	4.2278e+06	4.2149e+06	7.1251e+06	4.0668e+06	4.3074e+06	5674800	6836599	1.08498e+06	4.1448e+06	3.3012e+06	886061	4.02999e+06	3651400	2.50997e+06	4.3074e+06	4197799	4.7382e+06	4.0021e+06	3.7743e+06	3.1154e+06	3.9199e+06	4.496e+06	4.1663e+06	2.23916e+06	3.6768e+06	4167000	4.16584e+06	1264935		6	6	6	20.264	0.0044197	2.1214	77048000	2
AT3G58600	AT3G58600	AT3G58600 AT3G58600.1 pep chromosome:TAIR10:3:21668515:21671292:-1 gene:AT3G58600 transcript:AT3G58600.1 gene_biotype:protein_coding transcript_biotype:protein_coding	1	1	4.8517e+06	5.0433e+06	4412200	4699003	5.3765e+06	7581198	6338897	3814801	4229256	3796798	1.52408e+06	5.0077e+06	3.8589e+06	4.8018e+06	4.0135e+06	3237900	2.9886e+06	4625201	2.54054e+06	4.5859e+06	2.61932e+06	3807500	3.1552e+06	3.6295e+06	3.0787e+06	5898796	3.8627e+06	7.6456e+06	6055296	3.1615e+06		4.6	4.6	4.6	33.917	0.00064921	3.4802	87246000	27
AT1G08530	AT1G08530	AT1G08530 AT1G08530.2 pep chromosome:TAIR10:1:2701085:2703152:1 gene:AT1G08530 transcript:AT1G08530.2 gene_biotype:protein_coding transcript_biotype:protein_coding	1	1	3.2638e+06	3.6109e+06	2.9198e+06	3.5121e+06	4.0085e+06	5.2744e+06	4.0312e+06	3.5724e+06	3.3355e+06	3.5946e+06	3278702	4721602	1.44437e+06	1.54058e+06	2.70526e+06	2.66832e+06	2.28028e+06	7.6325e+06	3156402	3978002	4330398	3.6391e+06	3.1612e+06	2800601	3326600	3.5468e+06	3632199	3.4421e+06	4.6339e+06	4.5273e+06		2.6	2.6	2.6	72.779	0.0027866	2.4973	68091000	3
AT4G19150	AT4G19150	AT4G19150 AT4G19150.1 pep chromosome:TAIR10:4:10471331:10472742:-1 gene:AT4G19150 transcript:AT4G19150.1 gene_biotype:protein_coding transcript_biotype:protein_coding	1	1	3.2206e+06	1.29878e+06	2.03013e+06	9204399	3377327	2.2786e+06	3.3048e+06	6.0012e+06	1.98039e+06	1.72324e+06	852220	2.59187e+06	1.69619e+06	1.48154e+06	2919707	4732695	2.5384e+06	1.8889e+06	2.71243e+06	1.02523e+06	1.71694e+06	2.1341e+06	4321362	2.7192e+06	3.9391e+06	2.62154e+06	1633961	1641229	8767303	4741626		4.5	4.5	4.5	49.42	0	4.6064	32019000	5
AT2G32540	AT2G32540	AT2G32540 AT2G32540.1 pep chromosome:TAIR10:2:13814543:13818410:1 gene:AT2G32540 transcript:AT2G32540.1 gene_biotype:protein_coding transcript_biotype:protein_coding gene_symbol:CSLB4 description:Cellulose synthase-like protein B4 [Source:UniProtKB/Swiss-P	1	1	4218601	3.35996e+06	2.01507e+06	2.92042e+06	1.28957e+06	5344299	2.4053e+06	7.7628e+06	1.99169e+06	3.1908e+06	4.0473e+06	4117723	4.2032e+06	2.61153e+06	3.00762e+06	1.8659e+06	3.9341e+06	2.8405e+06	2643900	4.61767e+06	4691554	1.5323e+06	5384967	2.7875e+06	894415	5982803	3.9161e+06	1.73071e+06	3.09554e+06	2.95998e+06		1.7	1.7	1.7	84.985	0.0073239	1.8872	42116000	4
AT3G23325;AT4G14342	AT3G23325;AT4G14342	AT3G23325 AT3G23325.1 pep chromosome:TAIR10:3:8345770:8347142:1 gene:AT3G23325 transcript:AT3G23325.1 gene_biotype:protein_coding transcript_biotype:protein_coding description:Uncharacterized protein At3g23325 [Source:UniProtKB/Swiss-Prot;Acc:Q9LW64];AT4G1	1	1	9249302	7.8981e+06	8088598	5574400	8213797	4534202	7649398	6952798	11538004	9035804	3.9946e+06	3846926	7717395	7558300	7993200	10227997	5.4136e+06	7229399	7.6695e+06	9751403	6.1409e+06	9542400	7527904	6.9491e+06	7.3837e+06	7055648	9236898	8031801	5.3169e+06	8104601		14.9	14.9	14.9	10.177	0.0012589	3.1194	161900000	26
AT3G04780	AT3G04780	AT3G04780 AT3G04780.1 pep chromosome:TAIR10:3:1310998:1313090:-1 gene:AT3G04780 transcript:AT3G04780.1 gene_biotype:protein_coding transcript_biotype:protein_coding description:PITH domain-containing protein At3g04780 [Source:UniProtKB/Swiss-Prot;Acc:Q9SQZ	1	1	8736097	6.0451e+06	6.7219e+06	7.9421e+06	8.1085e+06	13279002	8534604	7.2544e+06	9075204	9062603	5557703	12486996	8257502	10017000	13125007	5618698	7.5221e+06	2.77561e+06	7.9644e+06	8415200	6.358e+06	10203996	7525396	7355405	5.7833e+06	3.6649e+06	5.3987e+06	6.2499e+06	11439005	7.7266e+06		8	8	8	19.67	0.00022188	3.7817	168300000	20
AT4G35470	AT4G35470	AT4G35470 AT4G35470.1 pep chromosome:TAIR10:4:16846138:16849183:1 gene:AT4G35470 transcript:AT4G35470.1 gene_biotype:protein_coding transcript_biotype:protein_coding gene_symbol:PIRL4 description:Plant intracellular Ras-group-related LRR protein 4 [Source:	1	1	1.76877e+06	4.0663e+06	1.21278e+06	3.6878e+06	4945903	1.14975e+06	3.2633e+06	4.9417e+06	3.8462e+06	5.62829e+06	3.7673e+06	6.107e+06	2.8961e+06	4720797	4.0006e+06	4.0004e+06	4.0722e+06	5234001	3.2707e+06	4.2656e+06	3.3632e+06	2.5964e+06	3.6799e+06	3.6217e+06	3.2852e+06	5237102	3391372	6.9669e+06	7490100	745075		2.2	2.2	2.2	120.73	0	10.716	70973000	28
AT1G54410	AT1G54410	AT1G54410 AT1G54410.1 pep chromosome:TAIR10:1:20309473:20310850:-1 gene:AT1G54410 transcript:AT1G54410.1 gene_biotype:protein_coding transcript_biotype:protein_coding gene_symbol:HIRD11 description:Dehydrin HIRD11 [Source:UniProtKB/Swiss-Prot;Acc:Q9SLJ2]	1	1	551939968	680179840	746359808	574659904	688939584	369730016	329329856	550599680	399550048	627379840	411729792	511280128	697800128	633380288	563180160	543580160	526290080	684450240	727379584	740189696	461670272	708189824	455190176	460549792	437239904	550560320	818579456	649949760	366389984	546180032		12.2	12.2	12.2	10.796	0	5.3663	12950000000	56
AT1G33330	AT1G33330	AT1G33330 AT1G33330.1 pep chromosome:TAIR10:1:12084914:12086880:1 gene:AT1G33330 transcript:AT1G33330.1 gene_biotype:protein_coding transcript_biotype:protein_coding	1	1	959730	1.2824e+06	925541	1363100	1.5205e+06	1.537e+06	1090000	1.4202e+06	2.6363e+06	946510	1.1292e+06	1.4985e+06	2.3642e+06	1.1307e+06	1.6673e+06	1.1815e+06	1342000	1.9432e+06	1638701	1.2181e+06	1.3301e+06	2.3957e+06	1.4091e+06	1.4783e+06	1564701	1.3521e+06	970220	1.3566e+06	1.4631e+06	1333100		5.1	5.1	5.1	82.638	0.0078608	1.8565	30230000	8
AT3G22220	AT3G22220	AT3G22220 AT3G22220.1 pep chromosome:TAIR10:3:7839504:7842874:-1 gene:AT3G22220 transcript:AT3G22220.1 gene_biotype:protein_coding transcript_biotype:protein_coding	1	1	2736401	2.17376e+06	3377501	3049300	3.161e+06	3.2763e+06	2.8162e+06	1.19309e+06	2.85799e+06	1.95022e+06	721512	1.99531e+06	3023700	2.57906e+06	2693135	3.35528e+06	3210347	3310599	1.02712e+06	3.7784e+06	2.60997e+06	3.1168e+06	1.86417e+06	2.62592e+06	1.98016e+06	3.6551e+06	3.1846e+06	4997573	3.6477e+06	5.0186e+06		1.6	1.6	1.6	345.11	0.0075061	1.8772	31478000	1
AT3G09270	AT3G09270	AT3G09270 AT3G09270.1 pep chromosome:TAIR10:3:2848183:2849686:-1 gene:AT3G09270 transcript:AT3G09270.1 gene_biotype:protein_coding transcript_biotype:protein_coding gene_symbol:GSTU8 description:Glutathione S-transferase U8 [Source:UniProtKB/Swiss-Prot;Acc	1	1	7401095	4.4446e+06	4959103	3.59764e+06	2871268	4498960	5.73065e+06	685484	4367425	6977301	2.06907e+06	1.97873e+06	3.25029e+06	4.5367e+06	5228648	907932	2389710	1.9965e+06	5498003	6558696	1.24446e+06	9045402	1.29668e+06	3.9424e+06	8566098	5922497	1.16994e+06	8356099	2312194	4.9966e+06		5.8	5.8	5.8	25.714	0.0031403	2.3677	65472000	2
AT1G15270	AT1G15270	AT1G15270 AT1G15270.1 pep chromosome:TAIR10:1:5250650:5252121:-1 gene:AT1G15270 transcript:AT1G15270.1 gene_biotype:protein_coding transcript_biotype:protein_coding	1	1	35628980	34133000	35018988	32686998	37804992	69882032	38079024	45338000	33235008	33145010	32785978	37870020	36523992	26199014	22184014	27925002	28238006	50844972	30197008	41927016	30783994	37669984	40815012	47539976	47068992	28230988	29394014	34203020	33675000	28504014		18.8	18.8	18.8	6.978	0	4.8274	812280000	29
AT1G33490	AT1G33490	AT1G33490 AT1G33490.3 pep chromosome:TAIR10:1:12150688:12152460:-1 gene:AT1G33490 transcript:AT1G33490.3 gene_biotype:protein_coding transcript_biotype:protein_coding	1	1	8568601	7.965e+06	8448397	8.23911e+06	8053205	7.2428e+06	8318402	8877196	8.0595e+06	8391204	9801902	6.1497e+06	6965301	7.4744e+06	7.3257e+06	6191597	7.4634e+06	8626799	8077997	9258404	7.8804e+06	8467295	9125206	10043003	9232503	9142703	8691594	9348500	8234401	8651400		4.5	4.5	4.5	47.533	0	7.3645	187720000	7
AT1G11310	AT1G11310	AT1G11310 AT1G11310.2 pep chromosome:TAIR10:1:3800770:3804185:-1 gene:AT1G11310 transcript:AT1G11310.2 gene_biotype:protein_coding transcript_biotype:protein_coding gene_symbol:MLO2 description:MLO-like protein 2 [Source:UniProtKB/Swiss-Prot;Acc:Q9SXB6]	1	1	5.7381e+06	4.4159e+06	3.8382e+06	5.7086e+06	4.9335e+06	8901994	9343594	7512096	6.623e+06	6.3413e+06	4083801	5887398	6.2748e+06	5.856e+06	6.5154e+06	5.5145e+06	4180801	7700497	3.5321e+06	5364999	5371500	5.2574e+06	4667099	3362202	5.2829e+06	4.9782e+06	4635798	7290703	9524704	5.3539e+06		2.4	2.4	2.4	171.77	0.00022533	3.9635	127530000	32
AT3G19800	AT3G19800	AT3G19800 AT3G19800.1 pep chromosome:TAIR10:3:6876043:6877642:1 gene:AT3G19800 transcript:AT3G19800.1 gene_biotype:protein_coding transcript_biotype:protein_coding	1	1	3.2147e+06	2.22219e+06	1.38652e+06	1.64537e+06	4564413	2.6785e+06	2457701	861995	6034039	2.17507e+06	3.0636e+06	2.86704e+06	2688695	5224212	3004926	4900802	3.6914e+06	1.76406e+06	1.48695e+06	3.657e+06	3.1509e+06	2.53079e+06	2.923e+06	1.33882e+06	3.6682e+06	3.63864e+06	4.64347e+06	1.38915e+06	1.8548e+06	3950560		14.9	14.9	14.9	50.089	0	5.3393	25824000	7
AT2G39900	AT2G39900	AT2G39900 AT2G39900.1 pep chromosome:TAIR10:2:16658468:16660443:1 gene:AT2G39900 transcript:AT2G39900.1 gene_biotype:protein_coding transcript_biotype:protein_coding gene_symbol:WLIN2A description:LIM domain-containing protein WLIM2a [Source:UniProtKB/Swis	1	1	5194700	3.8111e+06	4517502	4.5842e+06	2290301	3.17803e+06	2.55117e+06	3.9597e+06	3843901	2006000	1.59804e+06	1.14352e+06	8.33884e+06	1.6407e+06	3259465	943413	2.5624e+06	1.4613e+06	6.1564e+06	3.2825e+06	4.06e+06	2.6036e+06	2.3448e+06	2.10217e+06	3.0888e+06	2.08714e+06	2839100	6.88097e+06	938441	2.51666e+06		8.5	8.5	8.5	21.901	0.00085966	3.3912	46766000	5
AT5G27350	AT5G27350	AT5G27350 AT5G27350.1 pep chromosome:TAIR10:5:9648508:9654426:1 gene:AT5G27350 transcript:AT5G27350.1 gene_biotype:protein_coding transcript_biotype:protein_coding gene_symbol:SFP1 description:Sugar transporter ERD6-like 17 [Source:UniProtKB/Swiss-Prot;Acc	1	1	3397502	4.749e+06	3676701	6.921e+06	4682798	3.99756e+06	3696802	3.4409e+06	2630901	1100527	3.2858e+06	6027732	3.42318e+06	3.4564e+06	2.34018e+06	3517299	4.3362e+06	3.6618e+06	5.2946e+06	4.5736e+06	4175421	3.4976e+06	3.0245e+06	3.5807e+06	3.4343e+06	6.0205e+06	2.9082e+06	3.2918e+06	2.2393e+06	2.01973e+06		2.1	2.1	2.1	51.785	0.01002	1.7855	74430000	6
AT1G48760	AT1G48760	AT1G48760 AT1G48760.2 pep chromosome:TAIR10:1:18035967:18039405:-1 gene:AT1G48760 transcript:AT1G48760.2 gene_biotype:protein_coding transcript_biotype:protein_coding gene_symbol:DELTA-ADR description:AP-3 complex subunit delta [Source:UniProtKB/Swiss-Prot	1	1	2.04337e+06	3312600	3.4597e+06	3.27931e+06	1.99209e+06	1.58436e+06	3.2209e+06	1.58542e+06	1.60437e+06	1.80587e+06	2.35243e+06	1956564	3.1346e+06	2400879	678864	2582937	2654028	2.7757e+06	2.4586e+06	2.449e+06	2.54334e+06	2.02843e+06	2242837	1.85454e+06	1.35321e+06	3.01515e+06	1.52076e+06	1.77341e+06	4.1952e+06	762011		1.6	1.6	1.6	291.16	0.0018349	2.7787	18383000	14
AT4G25570	AT4G25570	AT4G25570 AT4G25570.2 pep chromosome:TAIR10:4:13053661:13055800:-1 gene:AT4G25570 transcript:AT4G25570.2 gene_biotype:protein_coding transcript_biotype:protein_coding gene_symbol:CYB561A description:Transmembrane ascorbate ferrireductase 1 [Source:UniProtK	1	1	12272999	15127996	19344006	5389960	19698008	24299990	11932999	2.0668e+06	13580992	11494004	11230995	2050785	1.61557e+06	15352002	17797000	4.03793e+06	14691995	18081000	11635998	1.32226e+06	12679001	22868002	13732002	15571006	1.92818e+06	18703006	14019008	24142984	18462004	14568996		3.9	3.9	3.9	56.739	0.0064066	1.9199	267420000	13
AT3G22320	AT3G22320	AT3G22320 AT3G22320.1 pep chromosome:TAIR10:3:7890803:7892349:-1 gene:AT3G22320 transcript:AT3G22320.1 gene_biotype:protein_coding transcript_biotype:protein_coding gene_symbol:NRPB5A description:DNA-directed RNA polymerases II and IV subunit 5A [Source:Un	1	1	4.7485e+06	4.514e+06	4952898	5645698	5017102	4.7971e+06	4696202	5166803	5349700	2.67446e+06	4774601	1.18022e+06	5.04898e+06	4.4235e+06	4165601	4.6176e+06	4645799	4719000	5.2224e+06	5556601	4184600	4.8498e+06	4.5604e+06	4.3044e+06	4.8722e+06	1.06116e+06	3404701	4.5774e+06	748240	2.00221e+06		6.3	6.3	6.3	24.301	0.003122	2.3104	90452000	1
AT1G25570	AT1G25570	AT1G25570 AT1G25570.1 pep chromosome:TAIR10:1:8991708:8995617:-1 gene:AT1G25570 transcript:AT1G25570.1 gene_biotype:protein_coding transcript_biotype:protein_coding	1	1	3.2196e+06	3.0518e+06	3.9508e+06	3.776e+06	3499298	2.54333e+06	2.6957e+06	1.95664e+06	1549947	2.59968e+06	3.4092e+06	3.2491e+06	1.39866e+06	3.6762e+06	2.8622e+06	3647299	2.933e+06	5.5041e+06	3.4119e+06	2741601	2.0938e+06	2.33515e+06	3.3588e+06	3.1996e+06	2.827e+06	3.0666e+06	3164943	3.147e+06	2.20129e+06	2.50297e+06		3.3	3.3	3.3	68.971	0.0024101	2.5965	55901000	2
AT1G51400	AT1G51400	AT1G51400 AT1G51400.1 pep chromosome:TAIR10:1:19052023:19052582:-1 gene:AT1G51400 transcript:AT1G51400.1 gene_biotype:protein_coding transcript_biotype:protein_coding	1	1	9153601	9053203	12375992	10682001	8493901	10318002	12464004	4.9341e+06	7152498	10066000	9972496	13121000	3349274	6.5262e+06	7.2819e+06	2.6669e+06	5.6774e+06	6256198	4.8462e+06	4514099	4.753e+06	3.5381e+06	2968500	4416098	8607602	9145496	53033000	7.1503e+06	14576009	9866102		11.3	11.3	11.3	11.361	0.00064963	3.4853	289820000	35
AT3G26580	AT3G26580	AT3G26580 AT3G26580.1 pep chromosome:TAIR10:3:9758797:9760548:1 gene:AT3G26580 transcript:AT3G26580.1 gene_biotype:protein_coding transcript_biotype:protein_coding	1	1	1.2288e+06	2169500	1.1333e+06	1.3054e+06	1.5792e+06	1.362e+06	2.7976e+06	1.76317e+06	2.18908e+06	3054077	1.1476e+06	2.34736e+06	1.9643e+06	1.52953e+06	2.36512e+06	1.0028e+06	1.4267e+06	2483265	1.3649e+06	1.3255e+06	3.28948e+06	1113678	3.5958e+06	1.5652e+06	240890	1.3333e+06	2.49197e+06	1.3025e+06	4.27403e+06	3.85874e+06		3.1	3.1	3.1	39.939	0.0051458	2.0396	16239000	13
AT2G43940	AT2G43940	AT2G43940 AT2G43940.1 pep chromosome:TAIR10:2:18195677:18197767:-1 gene:AT2G43940 transcript:AT2G43940.1 gene_biotype:protein_coding transcript_biotype:protein_coding gene_symbol:HOL3 description:Probable thiol methyltransferase 2 [Source:UniProtKB/Swiss-P	1	1	2.7999e+06	6090454	2750670	1.83547e+06	6.34276e+06	3.1259e+06	2.7294e+06	2.18449e+06	3.09002e+06	2565529	2.03852e+06	2392884	2920039	2.7792e+06	2.90525e+06	3.0739e+06	3027412	2.4109e+06	3559400	4603100	2445899	2.9596e+06	1.52686e+06	1521891	3221299	2.0037e+06	2.97686e+06	3.6988e+06	2731572	2267137		6.6	6.6	6.6	25.042	0.00084442	3.1784	27904000	3
AT4G17340	AT4G17340	AT4G17340 AT4G17340.1 pep chromosome:TAIR10:4:9698940:9700472:1 gene:AT4G17340 transcript:AT4G17340.1 gene_biotype:protein_coding transcript_biotype:protein_coding gene_symbol:TIP2-2 description:Probable aquaporin TIP2-2 [Source:UniProtKB/Swiss-Prot;Acc:Q4	1	1	16725990	29080996	17299004	27617986	29513990	27469014	13112000	13192995	11594000	16169990	16407994	20458996	14256002	22918000	23243984	17878006	17811004	36631976	9741803	11971999	19011994	17313990	16509000	22580014	14677008	30039010	23451010	24160994	18966002	22890990		6.4	6.4	6.4	25.08	0	12.369	450210000	30
AT1G64350	AT1G64350	AT1G64350 AT1G64350.1 pep chromosome:TAIR10:1:23881512:23883354:1 gene:AT1G64350 transcript:AT1G64350.1 gene_biotype:protein_coding transcript_biotype:protein_coding gene_symbol:SEH1 description:Protein SEH1 [Source:UniProtKB/Swiss-Prot;Acc:Q93VR9]	1	1	2.6388e+06	2.1644e+06	3.0903e+06	2.6755e+06	2.7796e+06	2.8691e+06	2.23003e+06	1.7292e+06	2184599	1.7331e+06	2.12572e+06	2.24916e+06	1.7766e+06	2824499	2.8696e+06	2.8547e+06	2.3456e+06	3.095e+06	5022212	2.2875e+06	2415001	2.1474e+06	2.2826e+06	2.9385e+06	2.0912e+06	1.9629e+06	2430600	3.4389e+06	2669600	2.3603e+06		3.4	3.4	3.4	35.696	0.0016424	2.8533	48637000	23
AT2G25520;AT4G32390	AT2G25520;AT4G32390	AT2G25520 AT2G25520.1 pep chromosome:TAIR10:2:10860668:10862410:1 gene:AT2G25520 transcript:AT2G25520.1 gene_biotype:protein_coding transcript_biotype:protein_coding description:Probable sugar phosphate/phosphate translocator At2g25520 [Source:UniProtKB/Sw	1	1	1621900	5352933	1.43578e+06	1.8734e+06	1.51805e+06	1.60123e+06	2.36767e+06	1.1325e+06	1.7116e+06	8393911	2.71339e+06	2.80847e+06	3.68175e+06	2.3744e+06	2.44285e+06	1.57051e+06	1.8675e+06	1.1532e+06	2612700	1.6494e+06	3523326	1.375e+06	1.78397e+06	1308464	716060	1.72252e+06	2.212e+06	1.6524e+06	3.26508e+06	3.33526e+06		4.3	4.3	4.3	38.66	0.0025938	2.5233	17740000	4
AT3G27180	AT3G27180	AT3G27180 AT3G27180.1 pep chromosome:TAIR10:3:10026837:10030087:-1 gene:AT3G27180 transcript:AT3G27180.1 gene_biotype:protein_coding transcript_biotype:protein_coding	1	1	3358599	3.04733e+06	4.0654e+06	3935609	3.9314e+06	4023500	4.7069e+06	2.0983e+06	4544903	1.65701e+06	4.6818e+06	1.06877e+06	3.30765e+06	1.17281e+06	4688237	4098865	3.5306e+06	4.4249e+06	3.829e+06	3.428e+06	4581898	1300039	2.98559e+06	2.46221e+06	1.59623e+06	3139202	2.4662e+06	4.4408e+06	4.0898e+06	5695462		3.3	3.3	3.3	57.845	0.0064042	1.9181	47696000	1
AT2G01650	AT2G01650	AT2G01650 AT2G01650.2 pep chromosome:TAIR10:2:284597:286529:-1 gene:AT2G01650 transcript:AT2G01650.2 gene_biotype:protein_coding transcript_biotype:protein_coding gene_symbol:PUX2 description:Plant UBX domain-containing protein 2 [Source:UniProtKB/Swiss-Pr	1	1	3.5801e+06	2526601	3.9992e+06	2.6838e+06	4468798	3.4044e+06	4831803	4652400	2.846e+06	3079002	3.239e+06	3.0395e+06	2.5362e+06	3135701	2.7694e+06	2568400	1.91096e+06	4048702	3.4043e+06	4533998	2.0695e+06	6178497	3.1828e+06	3.3706e+06	4.1998e+06	3.6201e+06	3.0556e+06	3.9398e+06	3.5682e+06	2.7472e+06		2.3	2.3	2.3	144.6	0.0029833	2.4874	74879000	12
AT3G57220	AT3G57220	AT3G57220 AT3G57220.1 pep chromosome:TAIR10:3:21174395:21177194:1 gene:AT3G57220 transcript:AT3G57220.1 gene_biotype:protein_coding transcript_biotype:protein_coding	1	1	9113306	5281798	6.5662e+06	7903596	7.7496e+06	11887996	8834404	8840596	7074703	5.7652e+06	5565902	9401200	5887001	5.4427e+06	4992699	6399499	7858304	9607796	5994402	7042498	7273297	9496802	7.0777e+06	6.9129e+06	7953501	6407203	5.5872e+06	6614304	10339003	4875302		3.3	3.3	3.3	47.174	0.002229	2.6879	161970000	31
AT3G56900	AT3G56900	AT3G56900 AT3G56900.1 pep chromosome:TAIR10:3:21066122:21069483:1 gene:AT3G56900 transcript:AT3G56900.1 gene_biotype:protein_coding transcript_biotype:protein_coding gene_symbol:AAAS description:Aladin [Source:UniProtKB/Swiss-Prot;Acc:Q8GWR1]	1	1	7492804	4432019	1.92621e+06	5008897	8820399	1.25884e+06	2.99745e+06	1.61987e+06	7.02087e+06	1.41092e+06	4848299	4.10891e+06	2.46054e+06	1.55901e+06	4.9883e+06	3.3704e+06	2.31524e+06	1.87819e+06	1500466	6452904	1.8113e+06	5690901	7.48631e+06	889765	7.0361e+06	4.74073e+06	7.9276e+06	8931596	5038699	5569899		2.7	2.7	2.7	48.485	0.0008462	3.2039	64681000	9
AT1G58280	AT1G58280	AT1G58280 AT1G58280.3 pep chromosome:TAIR10:1:21620331:21622611:-1 gene:AT1G58280 transcript:AT1G58280.3 gene_biotype:protein_coding transcript_biotype:protein_coding description:Phosphoglycerate mutase-like protein 2 [Source:UniProtKB/Swiss-Prot;Acc:F4IBB	1	1	2.0821e+06	1.9843e+06	2.229e+06	1.922e+06	1.8008e+06	4879674	1.4306e+06	2.4458e+06	1.4748e+06	1.3992e+06	1.6797e+06	2.83956e+06	2.3964e+06	1.755e+06	5072432	2.2122e+06	2.0131e+06	2580998	1787699	899190	2307900	5563577	1.5184e+06	4954712	970360	1.14863e+06	747709	1.47957e+06	1.52727e+06	1.6657e+06		3.5	3.5	3.5	141.26	0.0042438	2.165	28772000	2
AT5G67370	AT5G67370	AT5G67370 AT5G67370.1 pep chromosome:TAIR10:5:26877272:26879639:-1 gene:AT5G67370 transcript:AT5G67370.1 gene_biotype:protein_coding transcript_biotype:protein_coding	1	1	3.8333e+06	5.1915e+06	4972943	5544002	3.00125e+06	3.8544e+06	2.50351e+06	2.11011e+06	2.39991e+06	2.51683e+06	7.8968e+06	2172508	3505132	2.64024e+06	2335139	1.03532e+06	2.15525e+06	4.17252e+06	1.38322e+06	2675094	1.51394e+06	2.92175e+06	2.40162e+06	3.20633e+06	4715102	1.88459e+06	2.98083e+06	2523146	5650716	2.16172e+06		8.3	8.3	8.3	36.113	0.00022681	4.1124	27409000	4
AT2G40280	AT2G40280	AT2G40280 AT2G40280.1 pep chromosome:TAIR10:2:16825495:16828505:-1 gene:AT2G40280 transcript:AT2G40280.1 gene_biotype:protein_coding transcript_biotype:protein_coding description:Probable methyltransferase PMT23 [Source:UniProtKB/Swiss-Prot;Acc:Q9SIZ3]	1	1	1.87787e+06	1.6332e+06	4295422	3.34352e+06	2.8856e+06	2.85761e+06	1.50239e+06	3137198	862073	2.42175e+06	1.9913e+06	1.44332e+06	2.17941e+06	1.61453e+06	3.36425e+06	2356501	1.3944e+06	937160	2.2268e+06	2.4069e+06	948133	1.07307e+06	3060536	2.17135e+06	1.62609e+06	1.947e+06	1.22109e+06	2512999	3.30219e+06	1.09887e+06		2	2	2	66.772	0.0031287	2.3339	16784000	5
AT1G72230	AT1G72230	AT1G72230 AT1G72230.1 pep chromosome:TAIR10:1:27188036:27189358:1 gene:AT1G72230 transcript:AT1G72230.1 gene_biotype:protein_coding transcript_biotype:protein_coding	1	1	4534100	3.20154e+06	4925798	6352698	7.1783e+06	3.24504e+06	2063726	1.79611e+06	3.82179e+06	1.69278e+06	2.1394e+06	3788089	4626516	7.76011e+06	2.3896e+06	1.31174e+06	1661019	4271400	4.5228e+06	4.3715e+06	2.33537e+06	1.63692e+06	933146	2.94107e+06	964466	3.24669e+06	6746898	3.42245e+06	1.85877e+06	4.06602e+06		11.6	11.6	11.6	18.371	0.00085161	3.2737	38537000	7
AT2G23940	AT2G23940	AT2G23940 AT2G23940.3 pep chromosome:TAIR10:2:10183907:10185097:1 gene:AT2G23940 transcript:AT2G23940.3 gene_biotype:protein_coding transcript_biotype:protein_coding	1	1	3473601	3.5499e+06	3.88219e+06	1.51733e+06	3.6057e+06	6174798	2.68162e+06	1.66668e+06	2429662	2.06226e+06	2722501	3.2652e+06	1.22522e+06	2.7681e+06	2188244	1.62328e+06	2179104	2.8959e+06	1.24613e+06	3.6562e+06	1.38807e+06	3.21842e+06	3.5022e+06	3218162	3.0692e+06	982970	2.5956e+06	1.47715e+06	4.7494e+06	2.86241e+06		8.7	8.7	8.7	58.582	0	10.977	32518000	23
AT1G19770	AT1G19770	AT1G19770 AT1G19770.1 pep chromosome:TAIR10:1:6832325:6833837:1 gene:AT1G19770 transcript:AT1G19770.1 gene_biotype:protein_coding transcript_biotype:protein_coding gene_symbol:PUP14 description:Probable purine permease 14 [Source:UniProtKB/Swiss-Prot;Acc:Q	1	1	4.52575e+06	6.4351e+06	2.06281e+06	5.4591e+06	4715501	9001096	2082159	3.28616e+06	4.9194e+06	1.49909e+06	5.2689e+06	2.51571e+06	3.77336e+06	3.49565e+06	2.20516e+06	3805648	5624302	1.99653e+06	2.77972e+06	945914	5328397	3169394	1.01049e+06	1.53506e+06	3684998	1.47991e+06	3.6148e+06	1.25247e+06	1.68053e+06	3.33001e+06		6.4	6.4	6.4	44.063	0.00021844	3.5851	43187000	4
AT1G32210	AT1G32210	AT1G32210 AT1G32210.1 pep chromosome:TAIR10:1:11605652:11607866:-1 gene:AT1G32210 transcript:AT1G32210.1 gene_biotype:protein_coding transcript_biotype:protein_coding gene_symbol:DAD1 description:Dolichyl-diphosphooligosaccharide--protein glycosyltransfera	1	1	7972198	6.579e+06	6.6366e+06	7549202	8364897	12773996	5813801	6.7511e+06	6.0688e+06	5749700	5.9926e+06	7024496	3.2659e+06	7.1892e+06	8514600	5.5539e+06	7.6739e+06	10329999	5.7916e+06	6462398	6426002	10994000	7.6408e+06	5.1449e+06	7169397	7025898	7.6308e+06	11672993	1.41169e+06	5590800		9.9	9.9	9.9	24.558	0.0012518	3.0644	160860000	12
AT2G44810	AT2G44810	AT2G44810 AT2G44810.1 pep chromosome:TAIR10:2:18479053:18480361:1 gene:AT2G44810 transcript:AT2G44810.1 gene_biotype:protein_coding transcript_biotype:protein_coding gene_symbol:DAD1 description:Phospholipase A(1) DAD1, chloroplastic [Source:UniProtKB/Swis	1	1	107970064	103180016	56223016	132029928	117549944	94300040	103019992	102129976	146369920	155260064	67512968	114730064	189619904	147410048	165869936	153499920	146610080	145370000	110490056	103890016	78005960	106700032	126470072	138639984	102589952	1.36895e+06	115000072	1.79965e+06	91042016	176970000		3	3	3	89.867	0.0078622	1.8569	3168400000	46
AT4G00238	AT4G00238	AT4G00238 AT4G00238.1 pep chromosome:TAIR10:4:103823:105221:-1 gene:AT4G00238 transcript:AT4G00238.1 gene_biotype:protein_coding transcript_biotype:protein_coding gene_symbol:STKL1 description:Transcription factor STKL1 [Source:UniProtKB/Swiss-Prot;Acc:Q8L	1	1	1.4127e+06	2075401	1898399	1.2519e+06	2652099	938683	1.2412e+06	1.6709e+06	1.1586e+06	1.1187e+06	2.3319e+06	3.42056e+06	4.05844e+06	1.12105e+06	2.1404e+06	1.761e+06	1.2118e+06	2.63912e+06	2.9967e+06	2.5366e+06	651540	4597602	1.0458e+06	2282300	2.1179e+06	1534699	1.9631e+06	1.8782e+06	1.1011e+06	2037901		4.1	4.1	4.1	38.186	0.0074977	1.8694	36726000	12
AT1G14510;AT2G02470	AT1G14510;AT2G02470	AT1G14510 AT1G14510.1 pep chromosome:TAIR10:1:4961594:4964515:-1 gene:AT1G14510 transcript:AT1G14510.1 gene_biotype:protein_coding transcript_biotype:protein_coding gene_symbol:AL7 description:PHD finger protein ALFIN-LIKE 7 [Source:UniProtKB/Swiss-Prot;Ac	1	1	11815996	12547000	14032007	13723000	19431000	9114005	8529799	13091993	13130006	14706006	10406996	12072003	14347991	12384995	14090994	10977994	6679296	13256007	12812001	14639005	10753003	7450201	8442603	14229001	8830305	9412405	15605010	13562009	9098799	9811095		4	4	4	28.285	0	6.2177	279030000	28
AT1G06060	AT1G06060	AT1G06060 AT1G06060.2 pep chromosome:TAIR10:1:1832943:1834861:1 gene:AT1G06060 transcript:AT1G06060.2 gene_biotype:protein_coding transcript_biotype:protein_coding	1	1	1784799	2259901	1.8928e+06	2.1335e+06	1.277e+06	1.1573e+06	1.2281e+06	1878399	1.8328e+06	1825799	1.8483e+06	1.44326e+06	1.2751e+06	1.6715e+06	1.8767e+06	2.5636e+06	1.8315e+06	1899800	1.6683e+06	1.5746e+06	2.2477e+06	820960	2.49466e+06	1.8254e+06	1856500	1.4854e+06	1.9865e+06	2.2032e+06	1.4552e+06	2.3218e+06		7.1	7.1	7.1	48.982	0	4.4076	38720000	6
AT4G13500	AT4G13500	AT4G13500 AT4G13500.1 pep chromosome:TAIR10:4:7856767:7857933:-1 gene:AT4G13500 transcript:AT4G13500.1 gene_biotype:protein_coding transcript_biotype:protein_coding	1	1	17621008	18160994	20910998	16188001	18782996	37241992	25108004	17210994	16817990	24863990	17052990	32359012	24825986	16752990	18191008	17920008	19516012	21567994	13947999	13493992	16475008	6458597	21866996	18271004	17012998	9363603	16885004	25251014	28198982	23917010		11.2	11.2	11.2	13.817	0	14.954	427930000	39
AT5G50840	AT5G50840	AT5G50840 AT5G50840.1 pep chromosome:TAIR10:5:20685772:20688942:1 gene:AT5G50840 transcript:AT5G50840.1 gene_biotype:protein_coding transcript_biotype:protein_coding	1	1	1.945e+06	1.9914e+06	1.66172e+06	2.13141e+06	2.5542e+06	2.7774e+06	1.1991e+06	1.5924e+06	805865	4622218	3.04817e+06	4.09949e+06	2526885	1.84064e+06	1.59492e+06	1.84688e+06	1.41368e+06	2.40054e+06	3816183	882812	3338690	1.05537e+06	5.61415e+06	5384376	1.56541e+06	3.85763e+06	2414822	2.15531e+06	1.70517e+06	1.00741e+06		3	3	3	93.57	0.0093058	1.8132	7182000	1
AT2G03980	AT2G03980	AT2G03980 AT2G03980.2 pep chromosome:TAIR10:2:1259058:1262624:1 gene:AT2G03980 transcript:AT2G03980.2 gene_biotype:protein_coding transcript_biotype:protein_coding description:GDSL esterase/lipase At2g03980 [Source:UniProtKB/Swiss-Prot;Acc:Q9SIF5]	1	1	4283700	8629799	15445997	10386997	4087101	1.63601e+06	1.76683e+06	3.8622e+06	9444802	7180704	9396205	5.18833e+06	4.4833e+06	5.3149e+06	4464700	5380697	8.3267e+06	3.40543e+06	12698007	5017102	7.1388e+06	3.5482e+06	5.7149e+06	11796002	2.5794e+06	6946100	5707900	3255800	4918581	8.2464e+06		3	3	3	162.58	0.0053191	2.0058	190310000	23
AT1G21650	AT1G21650	AT1G21650 AT1G21650.2 pep chromosome:TAIR10:1:7592854:7600639:-1 gene:AT1G21650 transcript:AT1G21650.2 gene_biotype:protein_coding transcript_biotype:protein_coding gene_symbol:SECA2 description:Protein translocase subunit SECA2, chloroplastic [Source:UniP	1	1	989440	2.74717e+06	1.01967e+06	3994524	16794992	18289010	1.28536e+06	1.40911e+06	17698008	4894340	1.38499e+06	21384998	18761998	18029012	1414950	1.43077e+06	2.37488e+06	17794012	2111982	1.72177e+06	3.61935e+06	24007012	19776996	1258428	1.29593e+06	2.21803e+06	2.8012e+06	2.25664e+06	16750997	2.77435e+06		0.9	0.9	0.9	441.39	0.00022758	4.1687	105560000	3
AT2G16780	AT2G16780	AT2G16780 AT2G16780.1 pep chromosome:TAIR10:2:7281374:7283686:-1 gene:AT2G16780 transcript:AT2G16780.1 gene_biotype:protein_coding transcript_biotype:protein_coding gene_symbol:MSI2 description:WD-40 repeat-containing protein MSI2 [Source:UniProtKB/Swiss-P	1	1	6181700	5.6747e+06	863317	1.90216e+06	7201201	5197867	3.8935e+06	4842502	2.17361e+06	2.97686e+06	3595254	9245096	4810298	3.53977e+06	7970596	6.3637e+06	2.64566e+06	9193405	727965	13779996	4742397	9888903	1.03577e+06	6454602	13391004	4.9277e+06	9245597	2272782	4.00416e+06	5.2054e+06		2.9	2.9	2.9	46.703	0.0024116	2.6048	104880000	9
AT1G06720	AT1G06720	AT1G06720 AT1G06720.3 pep chromosome:TAIR10:1:2061766:2067373:-1 gene:AT1G06720 transcript:AT1G06720.3 gene_biotype:protein_coding transcript_biotype:protein_coding	1	1	4194781	721684	2.88056e+06	1.79427e+06	2.98209e+06	2.23562e+06	2.26673e+06	4.3571e+06	2561899	1130073	2.5323e+06	3015229	2.62807e+06	2.94684e+06	4.0563e+06	2984674	1.05205e+06	2446300	1.47798e+06	3.5574e+06	2213863	2.42691e+06	3.012e+06	4.0003e+06	7465602	1.5755e+06	3.50095e+06	1.9957e+06	2764407	1.66154e+06		1.5	1.5	1.5	370.73	0.0020354	2.7564	25632000	4
AT3G13900	AT3G13900	AT3G13900 AT3G13900.2 pep chromosome:TAIR10:3:4586151:4590783:1 gene:AT3G13900 transcript:AT3G13900.2 gene_biotype:protein_coding transcript_biotype:protein_coding gene_symbol:ALA7 description:Probable phospholipid-transporting ATPase 7 [Source:UniProtKB/S	1	1	13767995	10152002	9485898	13883993	18264000	18899996	12230998	11645001	15569009	7970301	7281600	13824008	10569002	12559995	10948006	13571999	12861998	16474006	1.27094e+06	13827993	11511006	14850999	10353995	698390	2.08544e+06	8.2885e+06	11671003	16183999	22781004	13397007		1.4	1.4	1.4	363.05	0.0029568	2.4061	250320000	18
AT2G25210;AT4G31985	AT2G25210;AT4G31985	AT2G25210 AT2G25210.1 pep chromosome:TAIR10:2:10739855:10740552:1 gene:AT2G25210 transcript:AT2G25210.1 gene_biotype:protein_coding transcript_biotype:protein_coding;AT4G31985 AT4G31985.1 pep chromosome:TAIR10:4:15469841:15470733:1 gene:AT4G31985 transcrip	1	1	18195000	15349993	14096994	9913303	4.203e+06	1745368	7123696	24081014	22387012	37703016	11008006	2.67559e+06	10289001	9027804	9251601	13289997	10663996	5850209	17064988	12343002	10287001	9605103	31394010	10939007	17325990	12626993	11957999	10038994	1609349	33631000		22.7	22.7	22.7	5.6007	0.0035006	2.2721	312090000	5
AT5G56280	AT5G56280	AT5G56280 AT5G56280.1 pep chromosome:TAIR10:5:22783384:22785605:-1 gene:AT5G56280 transcript:AT5G56280.1 gene_biotype:protein_coding transcript_biotype:protein_coding gene_symbol:CSN6A description:COP9 signalosome complex subunit 6a [Source:UniProtKB/Swiss	1	1	8867496	7.3356e+06	7899501	3.36474e+06	10009004	11003000	4292981	11158002	2.26448e+06	2.81941e+06	12213999	3.52535e+06	1.90654e+06	10962997	2.18243e+06	7.7744e+06	4.7494e+06	11110000	9028102	11134998	3.05358e+06	13784004	9376498	9099304	11718996	2582674	8394899	15236001	3.01039e+06	8595105		3.5	3.5	3.5	35.658	0.00085671	3.3424	158230000	22
AT4G37470	AT4G37470	AT4G37470 AT4G37470.1 pep chromosome:TAIR10:4:17616659:17618656:-1 gene:AT4G37470 transcript:AT4G37470.1 gene_biotype:protein_coding transcript_biotype:protein_coding gene_symbol:KAI2 description:Probable esterase KAI2 [Source:UniProtKB/Swiss-Prot;Acc:Q9SZ	1	1	3.0699e+06	2.6457e+06	1.7463e+06	4259698	3.4671e+06	1.9214e+06	2915152	2418701	2.03939e+06	3196515	2.82453e+06	2642918	1.07071e+06	2527600	3181001	2.27549e+06	3.5679e+06	1.98619e+06	2.967e+06	2.2894e+06	3.9685e+06	4501036	3.1212e+06	1.9825e+06	2.1733e+06	789482	2.7438e+06	2.7132e+06	1.75468e+06	1.36812e+06		8.9	8.9	8.9	29.791	0	5.8441	40135000	16
AT3G17790	AT3G17790	AT3G17790 AT3G17790.1 pep chromosome:TAIR10:3:6089381:6091231:1 gene:AT3G17790 transcript:AT3G17790.1 gene_biotype:protein_coding transcript_biotype:protein_coding gene_symbol:PAP17 description:Purple acid phosphatase 17 [Source:UniProtKB/Swiss-Prot;Acc:Q9	1	1	4206799	4585825	1.09737e+06	3.0864e+06	6.2761e+06	2.7997e+06	4.7079e+06	3.916e+06	1.37082e+06	2.55107e+06	3.021e+06	2185223	1.97061e+06	2875059	2.50232e+06	2.2989e+06	1.64158e+06	3985198	1.4492e+06	1.6048e+06	6549000	2.9098e+06	2.1088e+06	1.3952e+06	2.0799e+06	3.61749e+06	1.20703e+06	2.26799e+06	916686	6.22273e+06		3.3	3.3	3.3	38.297	0	4.2149	37896000	10
AT4G14615	AT4G14615	AT4G14615 AT4G14615.1 pep chromosome:TAIR10:4:8383727:8385249:1 gene:AT4G14615 transcript:AT4G14615.1 gene_biotype:protein_coding transcript_biotype:protein_coding	1	1	3.7878e+06	2.81873e+06	2.0951e+06	4663201	1.08286e+06	4.60096e+06	4.29851e+06	6708403	935012	1.74095e+06	4525901	1.69179e+06	1.50787e+06	2.04277e+06	831471	3606632	3.2924e+06	2.83637e+06	3.07892e+06	2.2399e+06	3388199	3414108	2.29546e+06	5.0432e+06	5512800	2.01832e+06	2.26802e+06	2.20483e+06	4.27932e+06	2.04334e+06		25	25	25	8.5929	0.003876	2.2287	35376000	2
AT2G38480	AT2G38480	AT2G38480 AT2G38480.1 pep chromosome:TAIR10:2:16110741:16111911:-1 gene:AT2G38480 transcript:AT2G38480.1 gene_biotype:protein_coding transcript_biotype:protein_coding description:CASP-like protein 4B1 [Source:UniProtKB/Swiss-Prot;Acc:Q8LE26]	1	1	767386	1.2002e+06	3.49129e+06	3.6079e+06	2.3954e+06	3332428	4374209	663898	1.76199e+06	848652	2.68035e+06	3.34096e+06	1.94887e+06	1.74498e+06	4.82322e+06	1.7656e+06	1.48443e+06	4410701	2.50366e+06	1.63752e+06	2.66578e+06	1.73718e+06	2.04135e+06	1420530	1.69747e+06	1447986	989208	2312029	1.70826e+06	5.26755e+06		8.5	8.5	8.5	20.888	0.0053313	2.0335	10777000	3
AT2G24690	AT2G24690	AT2G24690 AT2G24690.1 pep chromosome:TAIR10:2:10499551:10503140:-1 gene:AT2G24690 transcript:AT2G24690.1 gene_biotype:protein_coding transcript_biotype:protein_coding description:B3 domain-containing protein REM-like 1 [Source:UniProtKB/Swiss-Prot;Acc:Q8S8	1	1	27409992	40811992	21444992	1.64736e+06	70418000	92758008	47306992	33916992	47927012	46721984	2850801	1.78404e+06	46383972	46509976	2.72023e+06	51489024	52362020	53515036	50135012	5133609	32198002	35317996	39294996	30357002	67411024	34719984	2.08187e+06	52472968	78021024	39079012		1.6	1.6	1.6	180.19	0.0071415	1.8947	829120000	25
AT3G19508	AT3G19508	AT3G19508 AT3G19508.1 pep chromosome:TAIR10:3:6762034:6762754:-1 gene:AT3G19508 transcript:AT3G19508.1 gene_biotype:protein_coding transcript_biotype:protein_coding description:LYR motif-containing protein At3g19508 [Source:UniProtKB/Swiss-Prot;Acc:Q1G3M2]	1	1	3059201	2.12154e+06	2.22176e+06	4.8231e+06	3.803e+06	5.3806e+06	1.21358e+06	4843699	2.67174e+06	3.35934e+06	6.9157e+06	4617698	1.32183e+06	5579303	5.20821e+06	4784003	4489097	8840199	743773	5.6896e+06	2921711	2.11661e+06	4738900	5367702	6.9737e+06	6232900	5146902	3.5575e+06	1.57675e+06	3.27272e+06		18.5	18.5	18.5	9.642	0.00021753	3.5364	74092000	19
AT4G05490	AT4G05490	AT4G05490 AT4G05490.1 pep chromosome:TAIR10:4:2771044:2772252:-1 gene:AT4G05490 transcript:AT4G05490.1 gene_biotype:protein_coding transcript_biotype:protein_coding gene_symbol:FBL22 description:Putative F-box/LRR-repeat protein 22 [Source:UniProtKB/Swiss-	1	1	5809099	2.47357e+06	2.9875e+06	1.07721e+06	1.37783e+06	5.3528e+06	4.6912e+06	3.82492e+06	3.39891e+06	1.4628e+06	3.7154e+06	9215162	1.1906e+06	5016399	2.52256e+06	4904899	966763	5922599	3.7729e+06	1.19924e+06	4231202	6.83102e+06	4036799	3031902	3.8621e+06	4.2275e+06	2.09801e+06	3.02143e+06	2.25859e+06	3502200		6.2	6.2	6.2	35.148	0.0025969	2.5338	48061000	2
AT5G15750	AT5G15750	AT5G15750 AT5G15750.1 pep chromosome:TAIR10:5:5141035:5142890:1 gene:AT5G15750 transcript:AT5G15750.1 gene_biotype:protein_coding transcript_biotype:protein_coding	1	1	2.4582e+06	2.2853e+06	2518710	3253898	2.884e+06	4.9174e+06	2390601	5424101	4.059e+06	4.2699e+06	3.3016e+06	2607379	1.94325e+06	2.1794e+06	2171899	1.5255e+06	1.544e+06	2.6667e+06	3.4723e+06	3.7733e+06	4.1323e+06	4341898	4492802	5134098	4632398	2.33711e+06	2.2307e+06	3908702	2.5016e+06	2.779e+06		8.2	8.2	8.2	21.767	0.0060412	1.9378	63298000	13
AT3G51730	AT3G51730	AT3G51730 AT3G51730.1 pep chromosome:TAIR10:3:19186666:19188733:1 gene:AT3G51730 transcript:AT3G51730.1 gene_biotype:protein_coding transcript_biotype:protein_coding	1	1	6403096	3.7753e+06	2.9588e+06	3.358e+06	2.7999e+06	1999579	2.8102e+06	3.5941e+06	3156402	3942702	3.6024e+06	3.46835e+06	3169901	2209699	3.4605e+06	1820027	3181102	1.9792e+06	3.3086e+06	5112599	3.2879e+06	2018533	2481214	774643	2.905e+06	1.79432e+06	7100800	2.55793e+06	2.0081e+06	3.3046e+06		7.5	7.5	7.5	24.098	0.00022193	3.7818	60426000	3
AT5G25150	AT5G25150	AT5G25150 AT5G25150.2 pep chromosome:TAIR10:5:8677066:8682308:1 gene:AT5G25150 transcript:AT5G25150.2 gene_biotype:protein_coding transcript_biotype:protein_coding gene_symbol:TAF5 description:Transcription initiation factor TFIID subunit 5 [Source:UniProt	1	1	3535299	3316272	2405451	3.3986e+06	3548701	5.563e+06	2176999	750915	2008237	1.188e+06	1.89514e+06	2.30991e+06	1.02116e+06	5.21022e+06	3.9197e+06	2501252	2.41137e+06	4.3956e+06	3058926	1873731	785947	5693798	3.2779e+06	3.18809e+06	4.2475e+06	1440484	2.66648e+06	3.0581e+06	3980901	2.3401e+06		1.6	1.6	1.6	148.37	0.0047847	2.0867	34432000	8
AT4G23340	AT4G23340	AT4G23340 AT4G23340.2 pep chromosome:TAIR10:4:12195474:12196814:-1 gene:AT4G23340 transcript:AT4G23340.2 gene_biotype:protein_coding transcript_biotype:protein_coding	1	1	3.8291e+06	17967002	3864201	5.7551e+06	5036601	6995303	5.2675e+06	4452298	3.6612e+06	35929016	6990403	2.91522e+06	1.39389e+06	7145003	5.693e+06	5.2299e+06	19050994	11260001	4029201	18013002	4.13425e+06	5.9964e+06	5.5493e+06	20759990	4.3562e+06	33664004	4216599	4.6749e+06	6.6443e+06	5.3117e+06		4.9	4.9	4.9	60.272	0.0085805	1.8307	239210000	7
AT3G03410	AT3G03410	AT3G03410 AT3G03410.1 pep chromosome:TAIR10:3:811324:811719:-1 gene:AT3G03410 transcript:AT3G03410.1 gene_biotype:protein_coding transcript_biotype:protein_coding gene_symbol:CML34 description:Probable calcium-binding protein CML34 [Source:UniProtKB/Swiss-	1	1	7718201	15155000	11196999	16864012	12361994	10087995	6359496	6165197	10176001	12169994	9057800	12988003	13566008	20268012	20990992	11276999	9051695	9909005	11648004	3.8551e+06	10262998	1.78268e+06	5.7108e+06	7.5713e+06	4.7675e+06	7.5765e+06	6701099	8.2633e+06	4.0455e+06	9122998		9.9	9.9	9.9	14.731	0.002965	2.4352	413680000	35
AT1G51410	AT1G51410	AT1G51410 AT1G51410.1 pep chromosome:TAIR10:1:19059720:19061714:1 gene:AT1G51410 transcript:AT1G51410.1 gene_biotype:protein_coding transcript_biotype:protein_coding	1	1	30095020	9729601	29422008	11251995	18571996	19514000	22929002	22581000	14718007	19267002	16670998	29961984	19544000	25460998	22216004	13428997	11563996	16850996	12356994	26097000	8966996	32984012	19818010	18030990	23877014	35466980	28324002	48862972	59110992	22587002		3.7	3.7	3.7	35.919	0	5.8663	493430000	14
AT5G18800	AT5G18800	AT5G18800 AT5G18800.2 pep chromosome:TAIR10:5:6266974:6268638:1 gene:AT5G18800 transcript:AT5G18800.2 gene_biotype:protein_coding transcript_biotype:protein_coding description:NADH dehydrogenase [ubiquinone] 1 alpha subcomplex subunit 8-B [Source:UniProtKB	1	1	10793996	5629003	7494498	2.61021e+06	1.85143e+06	22305000	10452997	15657003	9306203	6820304	5821500	21616008	4.22128e+06	10224995	3.19762e+06	3.31704e+06	2.46736e+06	9988396	6.8207e+06	12961998	6.8365e+06	16588003	9057297	6192702	7.9074e+06	4290167	7727697	1690893	2.86939e+06	5669401		20.8	20.8	20.8	23.786	0	28.575	150620000	13
AT1G20540	AT1G20540	AT1G20540 AT1G20540.1 pep chromosome:TAIR10:1:7112611:7115362:1 gene:AT1G20540 transcript:AT1G20540.1 gene_biotype:protein_coding transcript_biotype:protein_coding	1	1	5472997	4415701	5.9141e+06	5486298	4216198	2.0516e+06	3.7751e+06	5.2068e+06	5563202	5488997	5981403	2.6636e+06	4289299	4.4011e+06	5.5708e+06	6288497	5880498	3.3942e+06	6489401	4867200	5.8066e+06	4.074e+06	4.7975e+06	4.5312e+06	4.4456e+06	6.2776e+06	6.3193e+06	4799099	2.1312e+06	5.6274e+06		3.4	3.4	3.4	39.035	0.0012495	3.0535	113000000	24
AT1G49540	AT1G49540	AT1G49540 AT1G49540.2 pep chromosome:TAIR10:1:18333623:18337513:-1 gene:AT1G49540 transcript:AT1G49540.2 gene_biotype:protein_coding transcript_biotype:protein_coding gene_symbol:ELP2 description:Elongator complex protein 2 [Source:UniProtKB/Swiss-Prot;Acc	1	1	2.0738e+06	1.9372e+06	2.5855e+06	1.6794e+06	1.9295e+06	2201901	3.05201e+06	2.5928e+06	2.44603e+06	1.88521e+06	2.011e+06	1.11417e+06	1666701	2934451	1.42005e+06	6.13482e+06	2.5848e+06	1.5875e+06	2395600	2709599	3074999	2.4669e+06	2720601	3.2473e+06	2.9801e+06	1.586e+06	1.9903e+06	2.5048e+06	1.5625e+06	1.8205e+06		1.2	1.2	1.2	185.47	0.0042397	2.1578	41735000	22
AT1G32850	AT1G32850	AT1G32850 AT1G32850.1 pep chromosome:TAIR10:1:11902629:11907049:1 gene:AT1G32850 transcript:AT1G32850.1 gene_biotype:protein_coding transcript_biotype:protein_coding gene_symbol:UBP11 description:Putative ubiquitin carboxyl-terminal hydrolase 11 [Source:Un	1	1	990980288	1022899648	1029999680	1179600000	1243399936	2061601408	1278700544	933739392	1096899840	1227600000	1141700608	4.04177e+06	1404700288	1337400064	1261099264	1013400512	1118800128	1396299776	962059456	762830	1004000192	1397699712	1116899584	962400384	1036600640	1183799424	1006899328	1131300096	1999200768	1185699456		1.1	1.1	1.1	101.17	0.0094866	1.8106	24556000000	28
AT1G04800	AT1G04800	AT1G04800 AT1G04800.1 pep chromosome:TAIR10:1:1348452:1349478:-1 gene:AT1G04800 transcript:AT1G04800.1 gene_biotype:protein_coding transcript_biotype:protein_coding	1	1	2.12914e+06	1.16865e+06	21333012	20698000	18982006	2.06489e+06	1.91066e+06	1.80735e+06	702104	1.55415e+06	9336000	5.0147e+06	3.01162e+06	1.87963e+06	4.3321e+06	6836400	8.2337e+06	13737994	1.19798e+06	3077899	6655998	18959008	7.6408e+06	4.3161e+06	1.84633e+06	5.21994e+06	2.34272e+06	2878619	7.7381e+06	2.27604e+06		8	8	8	18.045	0	4.6204	106960000	3
AT1G18630	AT1G18630	AT1G18630 AT1G18630.1 pep chromosome:TAIR10:1:6414609:6416459:1 gene:AT1G18630 transcript:AT1G18630.1 gene_biotype:protein_coding transcript_biotype:protein_coding gene_symbol:RBG6 description:Glycine-rich RNA-binding protein 6, mitochondrial [Source:UniPr	1	1	5.4679e+06	2.7784e+06	3.1993e+06	4623801	5.7129e+06	4004200	1.45342e+06	3.6436e+06	3.2094e+06	8.30573e+06	3.5939e+06	3.0213e+06	2.2701e+06	5.50389e+06	3992998	2878600	3.5061e+06	4.6097e+06	4931597	5469200	3.1167e+06	3.2547e+06	4.0493e+06	4.128e+06	4.4563e+06	3.1267e+06	5742703	3.6378e+06	3191798	4.43787e+06		10.3	10.3	10.3	15.96	0.0020375	2.769	80242000	13
AT1G20696	AT1G20696	AT1G20696 AT1G20696.5 pep chromosome:TAIR10:1:7179316:7181566:1 gene:AT1G20696 transcript:AT1G20696.5 gene_biotype:protein_coding transcript_biotype:protein_coding gene_symbol:HMGB3 description:High mobility group B protein 3 [Source:UniProtKB/Swiss-Prot;A	1	1	1.8888e+06	4768898	2279601	1.5743e+06	9322211	1911341	4.57214e+06	1.5063e+06	3.6598e+06	1.5894e+06	1.10325e+06	1654665	2.2646e+06	5.02802e+06	2.5594e+06	4.1269e+06	2641601	1.3646e+06	11355994	1.94697e+06	1.80024e+06	1.41657e+06	1.1292e+06	4.2394e+06	3.89153e+06	2.739e+06	3.28531e+06	7.37449e+06	1.98229e+06	12757001		6.8	6.8	6.8	69.417	0.0044205	2.122	50774000	2
AT4G35570	AT4G35570	AT4G35570 AT4G35570.1 pep chromosome:TAIR10:4:16887131:16888371:-1 gene:AT4G35570 transcript:AT4G35570.1 gene_biotype:protein_coding transcript_biotype:protein_coding gene_symbol:HMGB5 description:High mobility group B protein 5 [Source:UniProtKB/Swiss-Pro	1	1	2097030	6501097	2430899	1.6982e+06	2.2087e+06	2.0568e+06	5.69181e+06	2.07955e+06	4819203	1.9236e+06	864159	1.56842e+06	1.51469e+06	5.00525e+06	2.56612e+06	4.1689e+06	3.568e+06	1.78482e+06	1957656	2.29675e+06	2.2789e+06	3.88402e+06	1.22802e+06	5.7491e+06	1.01145e+06	1.451e+06	1.4441e+06	2.75251e+06	677297	5.0483e+06		11.2	11.2	11.2	28.256	0.0020305	2.7221	32018000	13
AT2G16510;AT1G19910;AT4G38920;AT4G34720;AT1G75630	AT2G16510;AT1G19910;AT4G38920;AT4G34720;AT1G75630	AT2G16510 AT2G16510.1 pep chromosome:TAIR10:2:7158991:7160934:-1 gene:AT2G16510 transcript:AT2G16510.1 gene_biotype:protein_coding transcript_biotype:protein_coding gene_symbol:VHA-C1 description:V-type proton ATPase subunit c1 [Source:UniProtKB/Swiss-Prot	1	1	499190016	472729792	317880192	611560320	600630080	226660032	595589888	284639840	213100080	582370112	576980224	305000128	546060160	473839840	272960064	270170080	429780192	283199936	504059744	525860256	344910016	368800000	400610048	430989888	544930048	493960320	380990144	517660032	244870064	271020064		11	11	11	16.571	0.00022467	3.9247	15881000000	133
AT5G20970	AT5G20970	AT5G20970 AT5G20970.1 pep chromosome:TAIR10:5:7122800:7124001:1 gene:AT5G20970 transcript:AT5G20970.1 gene_biotype:protein_coding transcript_biotype:protein_coding	1	1	6942602	5637501	2149819	5.7376e+06	992882	3.80024e+06	1.09313e+06	2.7953e+06	1.71278e+06	3.0859e+06	3.373e+06	2.3696e+06	1.9558e+06	1.94815e+06	3179538	3989700	4602102	3.42824e+06	6795696	6.4487e+06	2.85364e+06	2.12219e+06	1.34493e+06	3.59662e+06	3.2949e+06	3.18157e+06	3244100	3.2583e+06	1.82522e+06	2.83167e+06		4	4	4	28.131	0.0044265	2.1415	55111000	6
AT1G73885	AT1G73885	AT1G73885 AT1G73885.1 pep chromosome:TAIR10:1:27786864:27787708:1 gene:AT1G73885 transcript:AT1G73885.1 gene_biotype:protein_coding transcript_biotype:protein_coding	1	1	4.6572e+06	6880904	5504898	6726698	6918998	30059986	3.97223e+06	4.0859e+06	2.86006e+06	2271334	2.21074e+06	5.3343e+06	4906598	7.4219e+06	7339503	2.44498e+06	4.06983e+06	27082990	4.0022e+06	4855997	3.20483e+06	3.47056e+06	4484897	5.0498e+06	3.13656e+06	1.49174e+06	1.99058e+06	8.2096e+06	3.64135e+06	5460198		7.3	7.3	7.3	21.109	0.00222	2.6548	103710000	2
AT2G18900	AT2G18900	AT2G18900 AT2G18900.1 pep chromosome:TAIR10:2:8188237:8192536:-1 gene:AT2G18900 transcript:AT2G18900.1 gene_biotype:protein_coding transcript_biotype:protein_coding	1	1	4.5258e+06	1.10494e+06	2.67555e+06	3.4531e+06	4.2433e+06	5.2801e+06	4.0189e+06	5410300	5.13669e+06	2.0485e+06	4981800	2.6727e+06	3.2752e+06	3.8835e+06	3.5563e+06	4.29533e+06	1516418	3.5321e+06	6.3565e+06	4627299	1.39658e+06	1.89549e+06	7235901	8.1844e+06	4689898	346417	1.98684e+06	1.33668e+06	2.00692e+06	1.44352e+06		1.6	1.6	1.6	88.011	0.0016461	2.8758	63147000	4
AT3G26420	AT3G26420	AT3G26420 AT3G26420.1 pep chromosome:TAIR10:3:9671517:9676005:1 gene:AT3G26420 transcript:AT3G26420.1 gene_biotype:protein_coding transcript_biotype:protein_coding gene_symbol:RZ1A description:Glycine-rich RNA-binding protein RZ1A [Source:UniProtKB/Swiss-P	1	1	18546012	26604006	25692014	26597992	13530006	6374800	10170003	21608008	27481002	23212998	29471996	6312403	20313992	17682992	20754008	23144998	25814996	9962902	25533000	21477990	26053012	9589700	27124018	30626002	20412012	25699012	24331012	18209006	3465276	22595992		4.1	4.1	4.1	26.923	0	5.9463	477010000	30
AT5G25940	AT5G25940	AT5G25940 AT5G25940.1 pep chromosome:TAIR10:5:9054122:9055255:-1 gene:AT5G25940 transcript:AT5G25940.1 gene_biotype:protein_coding transcript_biotype:protein_coding	1	1	38466004	22436998	28545988	18124008	32741016	32271986	36198020	31070002	27168018	23979002	18367008	30744990	22645008	25627998	23751014	21321986	22785010	31698004	26322996	35242996	20788004	35335000	25144014	25020986	27378012	28136010	31212000	32671012	32346010	22655008		15.7	15.7	15.7	12.269	0.00022237	3.7993	618100000	30
AT4G19570	AT4G19570	AT4G19570 AT4G19570.1 pep chromosome:TAIR10:4:10665294:10667318:1 gene:AT4G19570 transcript:AT4G19570.1 gene_biotype:protein_coding transcript_biotype:protein_coding	1	1	861889728	479050272	1207899392	1092800512	1159399936	2.54963e+06	602166	151590080	1203999616	1305800704	1020100096	1.7258e+06	1551500800	1103000192	1093799296	726720192	487410272	1201399936	1.10706e+06	728520064	2.07334e+06	1216500608	646039808	854269760	129640024	924779648	953450496	1106400256	14124996	812659584		1.8	1.8	1.8	62.945	0.0099981	1.7678	17408000000	21
AT5G52970	AT5G52970	AT5G52970 AT5G52970.2 pep chromosome:TAIR10:5:21479382:21481256:1 gene:AT5G52970 transcript:AT5G52970.2 gene_biotype:protein_coding transcript_biotype:protein_coding description:Thylakoid lumenal 15.0 kDa protein 2, chloroplastic [Source:UniProtKB/Swiss-Pr	1	1	38883020	53787976	55225020	46794992	59099976	87234016	45482024	32491992	44816012	59040000	45388980	59699000	49363980	66483988	53589020	42028020	40334008	38221004	30047986	12018004	41049008	22201002	20053000	22192990	19515006	704761	15526008	11921993	11080999	15352996		6.7	6.7	6.7	48.988	0	4.8259	816540000	44
AT2G15290	AT2G15290	AT2G15290 AT2G15290.1 pep chromosome:TAIR10:2:6642300:6644055:-1 gene:AT2G15290 transcript:AT2G15290.1 gene_biotype:protein_coding transcript_biotype:protein_coding gene_symbol:TIC21 description:Protein TIC 21, chloroplastic [Source:UniProtKB/Swiss-Prot;Ac	1	1	73465024	71032032	72030960	59600032	69564016	110499992	73338968	61458036	50245032	70182016	53453024	115089968	64646964	91417000	74171000	56265028	72580040	89168944	52877996	59819012	66060016	100689944	66752968	54561996	59526008	68564032	69622992	76811984	98598952	73767024		4.7	4.7	4.7	31.276	0.00085892	3.384	1572700000	29
AT2G33180	AT2G33180	AT2G33180 AT2G33180.1 pep chromosome:TAIR10:2:14066125:14067576:1 gene:AT2G33180 transcript:AT2G33180.1 gene_biotype:protein_coding transcript_biotype:protein_coding	1	1	14302008	6.2538e+06	9698804	8525796	13470998	2.86461e+06	3.10232e+06	17662010	11193995	12693995	9345694	14695006	14506992	10858002	9347894	10705994	11933993	14564991	10346004	12293006	12893001	5.2456e+06	9619998	8568601	11617998	5752597	8.3421e+06	10180994	12075004	12645002		7.8	7.8	7.8	18.364	0.00085379	3.3043	232540000	18
AT5G22320	AT5G22320	AT5G22320 AT5G22320.1 pep chromosome:TAIR10:5:7388004:7390613:-1 gene:AT5G22320 transcript:AT5G22320.1 gene_biotype:protein_coding transcript_biotype:protein_coding	1	1	944495	1.68293e+06	12390006	4761502	2899669	20835992	11657001	3.52207e+06	9797303	2.88566e+06	1.59847e+06	8813603	9018905	2188846	9592895	2.62547e+06	11542993	1.27018e+06	1.06054e+06	18701994	1.64685e+06	3.54525e+06	9211800	9792098	17262998	2.13901e+06	1.24703e+06	1.63078e+06	16148990	3148733		2.3	2.3	2.3	99.25	0.0012348	2.8813	117120000	9
AT5G61220	AT5G61220	AT5G61220 AT5G61220.3 pep chromosome:TAIR10:5:24626057:24626951:-1 gene:AT5G61220 transcript:AT5G61220.3 gene_biotype:protein_coding transcript_biotype:protein_coding	1	1	859070	1.15998e+06	2.62713e+06	9202002	11916005	13146994	13335000	11212998	9131397	9825100	9637196	12601994	1.84471e+06	7545201	2.19648e+06	10831993	10207005	15651002	1.61818e+06	13197008	11346000	14672002	12626008	9829401	11878004	11180003	10096001	14783005	4175973	10168995		10.3	10.3	10.3	30.046	0.0069549	1.8957	198860000	14
AT1G67830	AT1G67830	AT1G67830 AT1G67830.1 pep chromosome:TAIR10:1:25431549:25433091:-1 gene:AT1G67830 transcript:AT1G67830.1 gene_biotype:protein_coding transcript_biotype:protein_coding gene_symbol:FXG1 description:Alpha-L-fucosidase 3 [Source:UniProtKB/Swiss-Prot;Acc:Q9FXE5	1	1	3.788e+06	5432900	1453727	5402802	710357	6.95355e+06	5.04128e+06	3.4103e+06	3.18069e+06	1.27466e+06	5777100	867525	4.7161e+06	6.8703e+06	6032300	4738599	2.46998e+06	2.43658e+06	3915700	5.3411e+06	1.84251e+06	2.18237e+06	938400	2.41946e+06	3.3059e+06	4099602	2.40503e+06	6.3946e+06	2.59365e+06	1.13849e+06		3	3	3	40.461	0.0049732	2.0783	54738000	10
AT2G35920	AT2G35920	AT2G35920 AT2G35920.3 pep chromosome:TAIR10:2:15075343:15080812:1 gene:AT2G35920 transcript:AT2G35920.3 gene_biotype:protein_coding transcript_biotype:protein_coding description:DExH-box ATP-dependent RNA helicase DExH1 [Source:UniProtKB/Swiss-Prot;Acc:F4I	1	1	1.3751e+06	1.96951e+06	1.31403e+06	1.561e+06	1.3702e+06	1.9445e+06	1.49519e+06	1.4431e+06	2.00539e+06	1.86274e+06	1.2105e+06	1.92709e+06	1.5837e+06	985574	1.25241e+06	5.41706e+06	1.37945e+06	839875	1.7515e+06	2212400	2.52962e+06	2.02413e+06	1.5333e+06	2.90752e+06	1.5892e+06	1.3767e+06	1.7525e+06	2.1818e+06	2.505e+06	1.2956e+06		1.7	1.7	1.7	330.34	0.0022218	2.6632	20027000	5
AT2G46140	AT2G46140	AT2G46140 AT2G46140.1 pep chromosome:TAIR10:2:18958999:18960645:1 gene:AT2G46140 transcript:AT2G46140.1 gene_biotype:protein_coding transcript_biotype:protein_coding description:Desiccation-related protein At2g46140 [Source:UniProtKB/Swiss-Prot;Acc:O82355]	1	1	4.982e+06	1.44401e+06	2.4607e+06	3938102	6456804	3894100	1979201	839768	3.44705e+06	399951	2216200	3.5525e+06	1.71606e+06	4262002	2.4411e+06	1.79396e+06	2727011	5.9275e+06	3.4544e+06	3526798	1.8199e+06	5.1301e+06	2.1855e+06	2.31058e+06	1630601	2343951	2271199	2810601	3.9085e+06	2.96807e+06		15.7	15.7	15.7	17.846	0	4.6016	46677000	11
AT2G27470	AT2G27470	AT2G27470 AT2G27470.1 pep chromosome:TAIR10:2:11744981:11746455:-1 gene:AT2G27470 transcript:AT2G27470.1 gene_biotype:protein_coding transcript_biotype:protein_coding	1	1	3.3788e+06	2.1204e+06	1541179	2.73634e+06	3.1616e+06	2.30792e+06	4390002	1.8759e+06	4.72652e+06	4410695	2.0658e+06	2.49912e+06	1569518	4478131	836644	1.29593e+06	936259	805492	2.6598e+06	4.30804e+06	5.37063e+06	1.57348e+06	2.10673e+06	3.54595e+06	2282668	2.03908e+06	1.30992e+06	1.5162e+06	5280988	4.85609e+06		5.8	5.8	5.8	30.55	0.0035033	2.277	13825000	6
AT5G55850	AT5G55850	AT5G55850 AT5G55850.2 pep chromosome:TAIR10:5:22603376:22605232:1 gene:AT5G55850 transcript:AT5G55850.2 gene_biotype:protein_coding transcript_biotype:protein_coding	1	1	8940102	9821100	9416002	7535103	3.9393e+06	1.34748e+06	4.596e+06	7.2069e+06	10613993	8717199	9220195	2.5093e+06	8888000	5.7737e+06	7.0917e+06	11005998	10540996	2571832	10302000	7910004	10972001	2.3068e+06	9360694	9102505	6529099	9260705	7.3999e+06	6733202	1.34922e+06	12893001		19.5	19.5	19.5	34.61	0	20.087	175290000	45
AT4G31080	AT4G31080	AT4G31080 AT4G31080.2 pep chromosome:TAIR10:4:15120888:15123442:1 gene:AT4G31080 transcript:AT4G31080.2 gene_biotype:protein_coding transcript_biotype:protein_coding	1	1	1.76946e+06	4272456	2.33384e+06	2.77679e+06	1.1921e+06	12266008	3.18444e+06	1.70284e+06	4.039e+06	872749	5.5965e+06	3.06694e+06	1148644	3.82989e+06	2.67725e+06	3.55296e+06	1.94613e+06	4.14877e+06	1.55091e+06	5.1917e+06	1.36959e+06	10111001	4962297	6.5803e+06	6143497	4.34243e+06	4010600	3.68115e+06	2243961	3972468		3.5	3.5	3.5	94.389	0	4.7765	43903000	3
AT5G61670	AT5G61670	AT5G61670 AT5G61670.2 pep chromosome:TAIR10:5:24783504:24786156:1 gene:AT5G61670 transcript:AT5G61670.2 gene_biotype:protein_coding transcript_biotype:protein_coding	1	1	4.2878e+06	7134299	4977600	6.7434e+06	8197405	10731998	9532502	4452298	12284005	8131196	5506201	8696399	6972303	6237203	6783004	10878003	10574006	6521904	9848106	5578101	6256603	8533905	4.5539e+06	6528098	5608397	2.40817e+06	3.6192e+06	1.17924e+06	7.9315e+06	3.13797e+06		3.6	3.6	3.6	67.43	0.00084353	3.1724	186810000	11
AT2G17410	AT2G17410	AT2G17410 AT2G17410.3 pep chromosome:TAIR10:2:7559215:7563781:1 gene:AT2G17410 transcript:AT2G17410.3 gene_biotype:protein_coding transcript_biotype:protein_coding gene_symbol:ARID3 description:AT-rich interactive domain-containing protein 3 [Source:UniPro	1	1	3.8755e+06	3305399	3.6193e+06	4.011e+06	1.48579e+06	7.1133e+06	2.57007e+06	5.1456e+06	2.7406e+06	1.74216e+06	2.6379e+06	2.06703e+06	2.992e+06	1.9784e+06	3824709	2.19044e+06	3031902	6591999	5.4653e+06	1.78137e+06	4079198	7350204	1.83335e+06	3.2887e+06	3.8028e+06	3.15509e+06	4.7276e+06	3.6507e+06	6850143	3889999		1.7	1.7	1.7	258.88	0.0012613	3.1412	59347000	20
AT5G56660	AT5G56660	AT5G56660 AT5G56660.1 pep chromosome:TAIR10:5:22933267:22935316:1 gene:AT5G56660 transcript:AT5G56660.1 gene_biotype:protein_coding transcript_biotype:protein_coding gene_symbol:ILL2 description:IAA-amino acid hydrolase ILR1-like 2 [Source:UniProtKB/Swiss-	1	1	2.9664e+06	2.98549e+06	1.47289e+06	2.61998e+06	2.0899e+06	2.51809e+06	3.2763e+06	2938100	2.7724e+06	4197000	1317614	2.2653e+06	2.70783e+06	1.33172e+06	2.9879e+06	1.66638e+06	3.23289e+06	686633	3444498	1613738	2.56638e+06	2.8364e+06	8617565	1.34419e+06	2.75764e+06	2127516	2.0606e+06	2100104	4346682	1.86233e+06		2.5	2.5	2.5	47.855	0.0051507	2.058	19990000	3
AT2G32650;AT2G32180	AT2G32650;AT2G32180	AT2G32650 AT2G32650.2 pep chromosome:TAIR10:2:13851100:13852080:1 gene:AT2G32650 transcript:AT2G32650.2 gene_biotype:protein_coding transcript_biotype:protein_coding;AT2G32180 AT2G32180.1 pep chromosome:TAIR10:2:13672250:13673256:-1 gene:AT2G32180 transcri	1	1	7676904	6.8544e+06	6.2913e+06	6.2605e+06	9139694	8611597	1.9696e+06	9941994	6.0297e+06	9460999	8562497	4.24029e+06	10921998	11833004	8.1702e+06	8377702	7.6971e+06	1.7256e+06	7618202	9873501	6963303	3183500	7372803	4.3041e+06	7.4654e+06	7851699	3.7457e+06	10798006	1.34986e+06	8882796		7.9	7.9	7.9	32.392	0.001636	2.8144	213280000	24
AT1G24310	AT1G24310	AT1G24310 AT1G24310.1 pep chromosome:TAIR10:1:8624014:8626405:1 gene:AT1G24310 transcript:AT1G24310.1 gene_biotype:protein_coding transcript_biotype:protein_coding gene_symbol:NUP54 description:Nuclear pore complex protein NUP54 [Source:UniProtKB/Swiss-Pro	1	1	1.8838e+06	4593999	2.82962e+06	2.41381e+06	2432799	1.5546e+06	2.21393e+06	1335123	3998381	1.11756e+06	2.4294e+06	2059553	565795	1.60078e+06	6.83308e+06	617187	1.50166e+06	7184664	1.44107e+06	3166299	2.5749e+06	2.50326e+06	3.06809e+06	1849100	2.0857e+06	3664753	2153799	3.5067e+06	1.3178e+06	3.17272e+06		5.8	5.8	5.8	41.817	0.00064655	3.4431	18771000	7
AT1G60080	AT1G60080	AT1G60080 AT1G60080.1 pep chromosome:TAIR10:1:22152230:22154643:-1 gene:AT1G60080 transcript:AT1G60080.1 gene_biotype:protein_coding transcript_biotype:protein_coding	1	1	3744550	755431	900260	3109166	1.99181e+06	2.14438e+06	7.4982e+06	7.0349e+06	1.5931e+06	1676715	2106277	3.30947e+06	1.77351e+06	1.75142e+06	2494921	3.4314e+06	1.78085e+06	4547397	1.52819e+06	6408101	3.78933e+06	3.20804e+06	6845399	6.2325e+06	7.01e+06	2.73615e+06	4015996	2.6611e+06	4748081	1.675e+06		6	6	6	32.698	0.0008489	3.2325	45181000	8
AT5G49820	AT5G49820	AT5G49820 AT5G49820.1 pep chromosome:TAIR10:5:20246391:20249622:-1 gene:AT5G49820 transcript:AT5G49820.1 gene_biotype:protein_coding transcript_biotype:protein_coding gene_symbol:RUS6 description:Protein root UVB sensitive 6 [Source:UniProtKB/Swiss-Prot;Ac	1	1	2.74939e+06	961761	927890	1.6276e+06	2.6018e+06	976319	993170	2.527e+06	3612669	2125444	2.16472e+06	2975793	1183094	1.67964e+06	2.21047e+06	2458559	1.4632e+06	1.98124e+06	1055945	3.2226e+06	3.21713e+06	753690	1.4408e+06	3425547	1.6709e+06	887423	1.46834e+06	1.68696e+06	3.66832e+06	850240		3.8	3.8	3.8	54.628	0.0056807	1.9673	15302000	5
AT4G03020	AT4G03020	AT4G03020 AT4G03020.3 pep chromosome:TAIR10:4:1331399:1334661:-1 gene:AT4G03020 transcript:AT4G03020.3 gene_biotype:protein_coding transcript_biotype:protein_coding	1	1	4.0755e+06	778447	2709764	2.27065e+06	786433	2167387	4305998	3.7618e+06	1.87236e+06	3883971	3.9449e+06	2.4512e+06	1.61793e+06	1.19391e+06	3516899	1.33724e+06	2.5344e+06	3.2503e+06	3.03856e+06	3572001	2.4118e+06	2.00821e+06	5576405	2744738	2.8291e+06	7175665	3.43203e+06	1.46898e+06	1.8498e+06	2703802		2.6	2.6	2.6	165.94	0	5.884	27843000	9
AT3G25545	AT3G25545	AT3G25545 AT3G25545.1 pep chromosome:TAIR10:3:9276845:9278691:1 gene:AT3G25545 transcript:AT3G25545.1 gene_biotype:protein_coding transcript_biotype:protein_coding	1	1	1.2098e+06	1.9625e+06	1.2636e+06	2.20181e+06	3.54845e+06	1.44955e+06	2.38251e+06	1.5765e+06	1.75679e+06	1.6056e+06	1.3634e+06	3.07763e+06	1.49297e+06	2211710	5230556	2.8564e+06	1.5408e+06	3470943	1.5537e+06	1.89203e+06	1.6986e+06	715907	2.21348e+06	1.9713e+06	1.1695e+06	1.8384e+06	2.0004e+06	2162124	2.14682e+06	1.9985e+06		6	6	6	29.389	0.003136	2.3568	21939000	3
AT1G22850	AT1G22850	AT1G22850 AT1G22850.2 pep chromosome:TAIR10:1:8081181:8082875:-1 gene:AT1G22850 transcript:AT1G22850.2 gene_biotype:protein_coding transcript_biotype:protein_coding	1	1	4.0906e+06	3.2375e+06	1.90255e+06	1.67084e+06	2.99865e+06	4981102	1.32195e+06	3.29969e+06	2206695	2.56408e+06	2.8088e+06	1625401	1.22405e+06	2.37871e+06	3.75959e+06	1218442	5070139	1.51815e+06	4435700	2.4716e+06	1.74871e+06	4.0686e+06	4.6614e+06	2.03669e+06	4.1907e+06	1.85509e+06	3.25199e+06	4.7137e+06	5313301	1.85738e+06		4.7	4.7	4.7	69.092	0	4.3439	34638000	10
AT4G11860	AT4G11860	AT4G11860 AT4G11860.1 pep chromosome:TAIR10:4:7133896:7138510:-1 gene:AT4G11860 transcript:AT4G11860.1 gene_biotype:protein_coding transcript_biotype:protein_coding	1	1	3.47538e+06	7.29213e+06	4.10013e+06	2.57662e+06	6467603	8628897	3.9904e+06	4.0612e+06	1.65163e+06	4120702	5.8977e+06	4.6619e+06	2873539	1.66174e+06	4.6097e+06	1.8919e+06	3.39214e+06	5607003	4.1611e+06	42503992	1722356	1.3375e+06	3.055e+06	2856800	4971201	3.21006e+06	3.9485e+06	4328801	6.8348e+06	2.12759e+06		1.6	1.6	1.6	74.427	0.00085855	3.3773	99408000	27
AT2G02750	AT2G02750	AT2G02750 AT2G02750.1 pep chromosome:TAIR10:2:771151:773552:-1 gene:AT2G02750 transcript:AT2G02750.1 gene_biotype:protein_coding transcript_biotype:protein_coding gene_symbol:PCMP-E22 description:Pentatricopeptide repeat-containing protein At2g02750 [Sourc	1	1	117439968	64127960	107539976	100209992	141269936	125810016	115769976	108610024	82901968	97959944	95513984	140130032	132010032	112249968	98806040	65340988	66206028	113909992	67482000	129630080	84641048	43464004	101360024	82837000	89589024	85164008	95033960	116829976	187279968	92907008		2.9	2.9	2.9	67.935	0.0012629	3.1542	2233600000	30
AT5G38360	AT5G38360	AT5G38360 AT5G38360.2 pep chromosome:TAIR10:5:15331711:15333629:-1 gene:AT5G38360 transcript:AT5G38360.2 gene_biotype:protein_coding transcript_biotype:protein_coding	1	1	1.52938e+06	3394678	545546	5.87552e+06	968388	3.01125e+06	4.42695e+06	1.7584e+06	2.5034e+06	2.1069e+06	2.2217e+06	2.97424e+06	1.91489e+06	2.0917e+06	2709001	2.0191e+06	3.02911e+06	1.8222e+06	3.7306e+06	1.61877e+06	2.1811e+06	2.6286e+06	1.81463e+06	3263363	2.0646e+06	1.9633e+06	2.4891e+06	1.19787e+06	2.85565e+06	1.9812e+06		3	3	3	79.914	0.010013	1.7813	25617000	1
AT4G27490	AT4G27490	AT4G27490 AT4G27490.4 pep chromosome:TAIR10:4:13739748:13741898:1 gene:AT4G27490 transcript:AT4G27490.4 gene_biotype:protein_coding transcript_biotype:protein_coding gene_symbol:RRP41L description:Exosome complex component RRP41-like [Source:UniProtKB/Swis	1	1	2.9102e+06	3.4117e+06	3.3221e+06	3.3262e+06	2.5953e+06	2.2572e+06	1.19725e+06	3.1929e+06	3643299	2900501	3000099	3.91175e+06	3017199	3.0486e+06	3385499	2.645e+06	2.6616e+06	3.02326e+06	3.1675e+06	2.7095e+06	3257100	3896098	3.2047e+06	3.7323e+06	2.96e+06	3.2518e+06	3.8568e+06	3583798	2.7507e+06	3.0016e+06		4	4	4	167.8	0.0099852	1.7582	64367000	1
AT4G12340	AT4G12340	AT4G12340 AT4G12340.1 pep chromosome:TAIR10:4:7321148:7322510:-1 gene:AT4G12340 transcript:AT4G12340.1 gene_biotype:protein_coding transcript_biotype:protein_coding	1	1	14556001	11327999	13233996	11558004	14296998	21481000	16522997	13154000	12616997	14957007	11876999	19928992	12825999	3.5195e+06	12453001	12317995	11341995	15062995	13501005	14565992	12249996	21227986	14372007	11930002	17748010	17750004	16891992	17373010	19434006	12863002		7.6	7.6	7.6	19.438	0	21.983	320260000	22
AT4G16120	AT4G16120	AT4G16120 AT4G16120.1 pep chromosome:TAIR10:4:9116209:9119379:-1 gene:AT4G16120 transcript:AT4G16120.1 gene_biotype:protein_coding transcript_biotype:protein_coding gene_symbol:COBL7 description:COBRA-like protein 7 [Source:UniProtKB/Swiss-Prot;Acc:Q8GZ17]	1	1	2.1544e+06	2.0154e+06	2.1141e+06	2.4484e+06	2.5637e+06	4182725	1.40659e+06	2.4663e+06	1.35374e+06	752072	1.7939e+06	3249977	682889	2613011	2.21767e+06	1.76604e+06	2.50058e+06	1.48953e+06	2.8528e+06	2.3113e+06	2.1303e+06	1.9007e+06	1.235e+06	1.9975e+06	2.0455e+06	1.93085e+06	3.73574e+06	2003016	1.5215e+06	3199538		2.9	2.9	2.9	72.601	0.0042406	2.159	25423000	2
AT4G33640	AT4G33640	AT4G33640 AT4G33640.2 pep chromosome:TAIR10:4:16159727:16160489:-1 gene:AT4G33640 transcript:AT4G33640.2 gene_biotype:protein_coding transcript_biotype:protein_coding description:Costars family protein At4g33640 [Source:UniProtKB/Swiss-Prot;Acc:Q8LBN7]	1	1	3685802	7.9923e+06	5161600	7.8623e+06	1.76773e+06	1.83857e+06	4.42754e+06	4658401	2040713	1.61063e+06	7116504	6.8105e+06	5.3074e+06	3116825	7770140	767978	8.2177e+06	3.53364e+06	6967696	4923415	7.9782e+06	1.45266e+06	3178546	5753403	3.83147e+06	1.56916e+06	4.9709e+06	1.46242e+06	2014739	4.9798e+06		12.5	12.5	12.5	28.607	0.00022594	4.0027	67889000	12
AT5G11240	AT5G11240	AT5G11240 AT5G11240.1 pep chromosome:TAIR10:5:3582506:3587076:1 gene:AT5G11240 transcript:AT5G11240.1 gene_biotype:protein_coding transcript_biotype:protein_coding	1	1	3569480	4218774	2.54479e+06	6.01422e+06	780949	922835	3.77044e+06	3.88585e+06	4.83559e+06	1.27062e+06	2.13431e+06	2.81587e+06	1.20553e+06	4098074	1.65543e+06	2.54386e+06	2.58505e+06	1.19114e+06	2.69664e+06	1725864	10579194	4737597	4.4256e+06	3.792e+06	4779698	2.27053e+06	2.31206e+06	1.09962e+06	2.30882e+06	6598565		2.1	2.1	2.1	66.883	0.0078681	1.8609	13701000	4
AT1G08780	AT1G08780	AT1G08780 AT1G08780.1 pep chromosome:TAIR10:1:2809778:2811313:-1 gene:AT1G08780 transcript:AT1G08780.1 gene_biotype:protein_coding transcript_biotype:protein_coding gene_symbol:AIP3 description:Probable prefoldin subunit 4 [Source:UniProtKB/Swiss-Prot;Acc:	1	1	7403297	9760096	8.23911e+06	6.3161e+06	2.4702e+06	4.04154e+06	1.72088e+06	5.1599e+06	10458001	9121901	5209900	7485378	5.1293e+06	3.6907e+06	5.4141e+06	7037500	7.5851e+06	517800	9322002	3.92933e+06	8868000	3.2594e+06	5386398	7.3989e+06	3.1501e+06	2.20836e+06	8337097	4152498	2773691	8.3052e+06		9.3	9.3	9.3	14.88	0.00086133	3.4346	120360000	15
ATCG00560	ATCG00560	ATCG00560 ATCG00560.1 pep chromosome:TAIR10:Pt:63804:63920:-1 gene:ATCG00560 transcript:ATCG00560.1 gene_biotype:protein_coding transcript_biotype:protein_coding gene_symbol:PSBL description:Photosystem II reaction center protein L [Source:UniProtKB/Swiss-	1	1	38107984	51124028	28111992	57512960	49720024	87545960	40327980	28796010	53518996	46487968	32679998	52023012	34548004	83504992	63328992	40889004	44361984	80579968	28860992	26030014	38977980	35602000	23166000	27912008	33466004	7.4631e+06	45732980	33467020	39720004	34974988		36.8	36.8	36.8	4.4701	0	42.387	953470000	77
AT1G20910	AT1G20910	AT1G20910 AT1G20910.2 pep chromosome:TAIR10:1:7276943:7281236:-1 gene:AT1G20910 transcript:AT1G20910.2 gene_biotype:protein_coding transcript_biotype:protein_coding gene_symbol:ARID6 description:AT-rich interactive domain-containing protein 6 [Source:UniPr	1	1	10312002	8.0078e+06	1.46099e+06	9511906	11355994	13837008	10983002	12430992	1566189	7827198	8973305	8.3422e+06	7997005	9117102	7.8398e+06	7509395	3155972	10871001	630520	12284996	1.4005e+06	14514992	10444999	11889002	8606805	7.7845e+06	11011994	10672995	8550596	12340995		3.3	3.3	3.3	87.797	0.001054	3.1674	186710000	23
AT2G18660	AT2G18660	AT2G18660 AT2G18660.1 pep chromosome:TAIR10:2:8089411:8091736:-1 gene:AT2G18660 transcript:AT2G18660.1 gene_biotype:protein_coding transcript_biotype:protein_coding gene_symbol:EGC2 description:EG45-like domain containing protein 2 [Source:UniProtKB/Swiss-	1	1	5973303	4966248	1511800	3.48648e+06	3.90268e+06	599101	13779996	5.00731e+06	5566130	12152004	3867753	2105091	1.73236e+06	1.17149e+06	9584604	2.5196e+06	2221868	9794299	1.68076e+06	6.7015e+06	2.22634e+06	2.30987e+06	4065496	4198970	11117993	7993200	1.57069e+06	1.50355e+06	2.28488e+06	3338690		8.5	8.5	8.5	14.518	0.00085179	3.2812	65343000	8
AT3G50930	AT3G50930	AT3G50930 AT3G50930.1 pep chromosome:TAIR10:3:18929526:18932181:1 gene:AT3G50930 transcript:AT3G50930.1 gene_biotype:protein_coding transcript_biotype:protein_coding gene_symbol:HSR4 description:Protein HYPER-SENSITIVITY-RELATED 4 [Source:UniProtKB/Swiss-P	1	1	1.94356e+06	5710338	1623290	3.73378e+06	2796679	1.01443e+06	1.8629e+06	1.71237e+06	2.09347e+06	2.2737e+06	2.0461e+06	7059688	1394765	1.3956e+06	2.172e+06	1.94e+06	996834	2.17527e+06	1.0162e+06	1.6348e+06	2.2453e+06	1.33066e+06	2.05439e+06	1.8411e+06	3.2969e+06	3.2672e+06	2.8898e+06	988250	1.3188e+06	2575173		1.7	1.7	1.7	66.136	0.0029621	2.4268	19830000	11
AT3G04090	AT3G04090	AT3G04090 AT3G04090.1 pep chromosome:TAIR10:3:1071984:1074244:-1 gene:AT3G04090 transcript:AT3G04090.1 gene_biotype:protein_coding transcript_biotype:protein_coding gene_symbol:SIP1-1 description:Aquaporin SIP1-1 [Source:UniProtKB/Swiss-Prot;Acc:Q9M8W5]	1	1	4.8692e+06	5261997	4.1167e+06	5.4924e+06	7.0324e+06	9404196	2.83842e+06	5.1746e+06	4.3847e+06	1.1938e+06	3.7843e+06	3.6943e+06	3.4516e+06	7.5699e+06	6445299	5107998	3.808e+06	7.6387e+06	3.9566e+06	4078001	6564404	5593099	4.1492e+06	4.9491e+06	4684600	5.238e+06	4.5526e+06	5953703	4618498	3.6912e+06		9.2	9.2	9.2	25.706	0	4.8199	188550000	51
AT2G16440	AT2G16440	AT2G16440 AT2G16440.1 pep chromosome:TAIR10:2:7126279:7130729:-1 gene:AT2G16440 transcript:AT2G16440.1 gene_biotype:protein_coding transcript_biotype:protein_coding gene_symbol:MCM4 description:DNA replication licensing factor MCM4 [Source:UniProtKB/Swiss-	1	1	747289856	691719552	703219840	845959552	482320	702830400	594690	611069760	729649728	840370368	844060416	501120	866690048	757440448	644080	298300	1.635e+06	718090304	67240	1.69833e+06	783320128	654300224	654750208	222730	630310400	942650112	667960	612329728	68308976	4.7223e+06		1.2	1.2	1.2	93.655	0.003125	2.3198	10059000000	32
AT1G78190	AT1G78190	AT1G78190 AT1G78190.1 pep chromosome:TAIR10:1:29418620:29418994:-1 gene:AT1G78190 transcript:AT1G78190.1 gene_biotype:protein_coding transcript_biotype:protein_coding description:Multifunctional methyltransferase subunit TRM112-like protein At1g78190 [Sour	1	1	12413994	11070998	10725998	9406397	12077000	15768994	12999994	17964010	13819001	7.9771e+06	10304002	12481005	11235004	10356994	9080905	6837602	7657999	9451698	13228993	11728001	11353998	8478003	13978995	15510990	13672999	5252100	11887996	13865997	11117993	11720994		8.1	8.1	8.1	14.262	0.002224	2.6714	255850000	30
AT2G04550	AT2G04550	AT2G04550 AT2G04550.3 pep chromosome:TAIR10:2:1588360:1590166:1 gene:AT2G04550 transcript:AT2G04550.3 gene_biotype:protein_coding transcript_biotype:protein_coding gene_symbol:IBR5 description:Protein-tyrosine-phosphatase IBR5 [Source:UniProtKB/Swiss-Prot;	1	1	6022801	4298200	3629698	4.6782e+06	4719998	5.5212e+06	5.2768e+06	5035203	1659748	4.2567e+06	4.6453e+06	5.7654e+06	5633999	4497901	4.1404e+06	4529301	3.8669e+06	6183400	4067098	6.7597e+06	4528798	6.2152e+06	4386498	5.3667e+06	5.2435e+06	3.7555e+06	5.4756e+06	4.0069e+06	7774600	5138600		4.1	4.1	4.1	48.703	0.010024	1.7875	108860000	29
AT5G23880	AT5G23880	AT5G23880 AT5G23880.1 pep chromosome:TAIR10:5:8052439:8058465:1 gene:AT5G23880 transcript:AT5G23880.1 gene_biotype:protein_coding transcript_biotype:protein_coding gene_symbol:CPSF100 description:Cleavage and polyadenylation specificity factor subunit 2 [S	1	1	2246998	4069798	5114999	1.98791e+06	2.56215e+06	4.4777e+06	3.26774e+06	4.0319e+06	2.89892e+06	3701399	3204686	5.36784e+06	2.41094e+06	2.28292e+06	1.00149e+06	2.69448e+06	1.81085e+06	1.85416e+06	1.74521e+06	4663497	6259499	3.58205e+06	3.6974e+06	2.21223e+06	3970898	5.3877e+06	5.4825e+06	3090940	3.59871e+06	3045537		2.4	2.4	2.4	82.138	0.0022213	2.6621	53981000	3
AT1G63210	AT1G63210	AT1G63210 AT1G63210.1 pep chromosome:TAIR10:1:23443688:23447354:1 gene:AT1G63210 transcript:AT1G63210.1 gene_biotype:protein_coding transcript_biotype:protein_coding description:Transcription elongation factor SPT6-like [Source:UniProtKB/Swiss-Prot;Acc:Q9C	1	1	12361994	11966002	6006897	12066004	13075992	9696804	10125997	10591999	10672007	8760698	12613995	8513103	6218603	12564995	9674599	10371998	14296998	13037998	14052001	10652005	11396995	17492996	13547995	9557702	7.0164e+06	11550000	12744005	9178103	12455998	7.1679e+06		1.2	1.2	1.2	138.13	0.0029786	2.4743	250940000	23
AT1G28150	AT1G28150	AT1G28150 AT1G28150.1 pep chromosome:TAIR10:1:9834642:9836004:-1 gene:AT1G28150 transcript:AT1G28150.1 gene_biotype:protein_coding transcript_biotype:protein_coding description:UPF0426 protein At1g28150, chloroplastic [Source:UniProtKB/Swiss-Prot;Acc:Q9FZ8	1	1	8073502	13766994	7463796	8897406	6915404	3.2823e+06	6.5684e+06	8093401	8782605	8016101	9317406	4654301	9261795	8078499	9509605	9709298	9956095	5.5439e+06	7668596	7.7214e+06	12379003	3.5958e+06	8654100	8722399	9882904	5149100	9031600	8.28961e+06	4302299	16478995		11.4	11.4	11.4	27.015	0.00022247	3.8088	194710000	3
AT5G55710	AT5G55710	AT5G55710 AT5G55710.1 pep chromosome:TAIR10:5:22554878:22555890:-1 gene:AT5G55710 transcript:AT5G55710.1 gene_biotype:protein_coding transcript_biotype:protein_coding gene_symbol:TIC20-V description:Protein TIC 20-v, chloroplastic [Source:UniProtKB/Swiss-P	1	1	1.6941e+06	16462010	15378003	20065994	18966002	26483008	23513006	16843000	21373014	22123006	20105002	3.19902e+06	21374992	27043988	23935990	20816992	25451004	27190008	16276997	14591993	15159008	17391004	1.52569e+06	15049996	18331008	19018002	16757996	20639988	24524006	22301994		4.8	4.8	4.8	23.651	0.0046003	2.0986	443050000	17
AT5G16300	AT5G16300	AT5G16300 AT5G16300.2 pep chromosome:TAIR10:5:5338119:5342413:1 gene:AT5G16300 transcript:AT5G16300.2 gene_biotype:protein_coding transcript_biotype:protein_coding	1	1	4.1468e+06	3440702	4520298	3973902	4.9563e+06	5.9613e+06	5171703	3.7253e+06	1.70959e+06	3.94783e+06	4.1561e+06	4579403	3.3774e+06	4.6654e+06	3.2349e+06	5.49232e+06	3.7476e+06	4.9688e+06	3.9986e+06	4.3817e+06	3.4472e+06	6.9312e+06	2.967e+06	3.6254e+06	4311301	3.9046e+06	3.0755e+06	3.6657e+06	5454303	4.05716e+06		1.3	1.3	1.3	463.16	0	4.9339	82433000	17
AT4G21534	AT4G21534	AT4G21534 AT4G21534.1 pep chromosome:TAIR10:4:11456126:11459223:1 gene:AT4G21534 transcript:AT4G21534.1 gene_biotype:protein_coding transcript_biotype:protein_coding gene_symbol:SPHK2 description:Sphingosine kinase 2 [Source:UniProtKB/Swiss-Prot;Acc:F2Y4A3	1	1	146150064	2.69831e+06	37595008	2.65792e+06	147260064	140690096	143740016	114670016	126079928	71774008	68220984	116059920	2.13352e+06	129649960	67846000	106710048	128110008	195880000	1.88259e+06	136980032	90767040	1.18078e+06	186449888	55255036	81113968	87988048	95415040	105940008	2678502	101639944		3.3	3.3	3.3	107.63	0.0069575	1.8966	2026500000	5
AT2G21150	AT2G21150	AT2G21150 AT2G21150.1 pep chromosome:TAIR10:2:9065154:9068228:1 gene:AT2G21150 transcript:AT2G21150.1 gene_biotype:protein_coding transcript_biotype:protein_coding gene_symbol:XCT description:Protein XAP5 CIRCADIAN TIMEKEEPER [Source:UniProtKB/Swiss-Prot;A	1	1	4697202	4.9946e+06	4.8856e+06	4235999	5.4434e+06	6774902	6.9774e+06	4.8462e+06	2.16198e+06	5.8551e+06	7482499	4834301	1.23028e+06	3247546	7289103	4.7003e+06	5.2351e+06	2.40761e+06	4544999	4.5254e+06	5044698	1.02304e+06	1.7984e+06	4.2816e+06	4.829e+06	6720698	4.3459e+06	7255299	1.83414e+06	1.33944e+06		3.6	3.6	3.6	39.239	0.0029791	2.4752	95571000	11
AT5G49570	AT5G49570	AT5G49570 AT5G49570.1 pep chromosome:TAIR10:5:20111859:20116269:-1 gene:AT5G49570 transcript:AT5G49570.1 gene_biotype:protein_coding transcript_biotype:protein_coding gene_symbol:PNG1 description:Peptide-N(4)-(N-acetyl-beta-glucosaminyl)asparagine amidase	1	1	2.8659e+06	3.95659e+06	2.0189e+06	1.8165e+06	1494748	3.1241e+06	3.7095e+06	2.3498e+06	2809583	2671330	1.42387e+06	2.71339e+06	3.30791e+06	5.05713e+06	2.03998e+06	3823435	4319037	413966	3.5454e+06	1.9738e+06	1.78646e+06	2.2678e+06	963796	2366238	2.4063e+06	1.15513e+06	2.3851e+06	2.5077e+06	2137601	3261379		1.8	1.8	1.8	82.445	0.00084567	3.1988	22561000	8
AT1G06890	AT1G06890	AT1G06890 AT1G06890.4 pep chromosome:TAIR10:1:2111323:2114601:-1 gene:AT1G06890 transcript:AT1G06890.4 gene_biotype:protein_coding transcript_biotype:protein_coding description:Uncharacterized membrane protein At1g06890 [Source:UniProtKB/Swiss-Prot;Acc:Q8R	1	1	3.5447e+06	2.7091e+06	2.13431e+06	4.0979e+06	4731000	6.1906e+06	4.2114e+06	1.28672e+06	1386686	2.50783e+06	2.8823e+06	2.76262e+06	4208902	4.2231e+06	4.5301e+06	2791345	3.4739e+06	3441207	3.9036e+06	3.71738e+06	4563556	4480802	2923701	1.19778e+06	4.4698e+06	2.3482e+06	3.5602e+06	3.8541e+06	2.37236e+06	2.7336e+06		3.4	3.4	3.4	154.59	0.0094831	1.8095	55696000	13
AT2G40430	AT2G40430	AT2G40430 AT2G40430.2 pep chromosome:TAIR10:2:16879216:16882498:-1 gene:AT2G40430 transcript:AT2G40430.2 gene_biotype:protein_coding transcript_biotype:protein_coding description:Uncharacterized protein At2g40430 [Source:UniProtKB/Swiss-Prot;Acc:O22892]	1	1	3.0474e+06	2377920	3.41851e+06	1941100	3.27575e+06	3036756	2.76005e+06	3.0307e+06	1.9492e+06	1.76651e+06	2.1926e+06	6173533	2.07763e+06	2.71835e+06	830768	1.34541e+06	2.4389e+06	2.48736e+06	2.4833e+06	1.62657e+06	2.4425e+06	1.6345e+06	4745577	4155101	2.6174e+06	3.34907e+06	1.90503e+06	3.36312e+06	5.47978e+06	4.38984e+06		6.3	6.3	6.3	134.37	0	4.5747	19516000	6
AT2G19780	AT2G19780	AT2G19780 AT2G19780.1 pep chromosome:TAIR10:2:8522678:8525238:-1 gene:AT2G19780 transcript:AT2G19780.1 gene_biotype:protein_coding transcript_biotype:protein_coding	1	1	6561003	981924	2.5779e+06	6987197	6.8719e+06	3.7206e+06	6403697	4.3347e+06	5.7559e+06	4.2481e+06	5.4431e+06	3.5795e+06	3844699	7453797	4270299	4099201	7588498	9029702	2380858	6.3048e+06	4338501	8106198	7153803	3.1262e+06	4.1494e+06	8234401	8281401	4.1443e+06	7.4581e+06	3808799		4.2	4.2	4.2	42.843	0.0042455	2.1689	116600000	12
AT1G28580	AT1G28580	AT1G28580 AT1G28580.1 pep chromosome:TAIR10:1:10044337:10046552:-1 gene:AT1G28580 transcript:AT1G28580.1 gene_biotype:protein_coding transcript_biotype:protein_coding description:GDSL esterase/lipase At1g28580 [Source:UniProtKB/Swiss-Prot;Acc:Q9FXJ2]	1	1	7390496	3.4213e+06	4855400	4409698	4466601	3.7976e+06	3.6807e+06	4518798	1.82132e+06	3.29356e+06	4375516	4076799	3758800	5701097	4316902	4333800	4.4179e+06	5312500	4.03627e+06	5892397	3.48979e+06	4.2614e+06	3.462e+06	1.63928e+06	5264098	5.02826e+06	4.3457e+06	3793602	5.3561e+06	4.6066e+06		3.1	3.1	3.1	76.978	0	6.3802	78783000	18
AT5G20220	AT5G20220	AT5G20220 AT5G20220.2 pep chromosome:TAIR10:5:6821990:6825981:1 gene:AT5G20220 transcript:AT5G20220.2 gene_biotype:protein_coding transcript_biotype:protein_coding	1	1	1266992	2541244	1.74801e+06	2.28934e+06	1.80882e+06	2368999	1.5445e+06	2.36377e+06	5541972	2513185	1.28601e+06	1.99973e+06	3.10351e+06	466643	2.45062e+06	1.03775e+06	3.98394e+06	4.0775e+06	2.8774e+06	3541399	3.71405e+06	961725	2.6452e+06	1.02804e+06	1.75386e+06	5.47684e+06	1.31545e+06	1.31684e+06	3745050	1.29857e+06		3.3	3.3	3.3	165.14	0.0020342	2.7435	12630000	11
AT2G13440	AT2G13440	AT2G13440 AT2G13440.1 pep chromosome:TAIR10:2:5592838:5598412:-1 gene:AT2G13440 transcript:AT2G13440.1 gene_biotype:protein_coding transcript_biotype:protein_coding	1	1	5919796	4595900	5.1302e+06	6.4364e+06	5.1905e+06	6.5474e+06	3.7623e+06	5.822e+06	3.7795e+06	3.99189e+06	6861400	4702875	5072097	6211898	3.08114e+06	6300497	1.68007e+06	5.1953e+06	2.09554e+06	5.0211e+06	1251837	5.4904e+06	5.1992e+06	4.6416e+06	5.4131e+06	3.6458e+06	5763399	2.32341e+06	2606907	8182571		2.1	2.1	2.1	80.756	0	9.8524	87735000	17
AT1G63110	AT1G63110	AT1G63110 AT1G63110.1 pep chromosome:TAIR10:1:23404688:23408119:1 gene:AT1G63110 transcript:AT1G63110.1 gene_biotype:protein_coding transcript_biotype:protein_coding	1	1	1.88e+06	2.05457e+06	2978879	5.10017e+06	1.96941e+06	1.859e+06	3.0885e+06	2.1599e+06	2.4371e+06	1.1639e+06	2.57953e+06	3676526	2.70707e+06	1.12747e+06	1.97108e+06	2411721	1.87565e+06	1.12772e+06	1.17796e+06	2.8414e+06	1.1401e+06	1.97125e+06	1.54818e+06	2.84209e+06	2.5854e+06	1266451	3.0863e+06	2388415	3417599	4.27547e+06		3.3	3.3	3.3	142.96	0.0010537	3.1669	17730000	12
AT4G03400	AT4G03400	AT4G03400 AT4G03400.2 pep chromosome:TAIR10:4:1497536:1500100:-1 gene:AT4G03400 transcript:AT4G03400.2 gene_biotype:protein_coding transcript_biotype:protein_coding	1	1	2.4346e+06	2.08327e+06	3.32094e+06	1.61405e+06	2.8935e+06	3915902	3.1765e+06	3.767e+06	2.03692e+06	3.00281e+06	799024	3.2307e+06	3.01419e+06	904557	4289418	1.10007e+06	4105970	2.8e+06	2.35443e+06	1.9362e+06	1.17811e+06	3202602	3.20254e+06	2.106e+06	1.69434e+06	2.67094e+06	2.5781e+06	2.9217e+06	2.2545e+06	3.4385e+06		4.7	4.7	4.7	133.57	0.0012602	3.1291	25730000	9
AT5G07120	AT5G07120	AT5G07120 AT5G07120.3 pep chromosome:TAIR10:5:2207410:2209556:-1 gene:AT5G07120 transcript:AT5G07120.3 gene_biotype:protein_coding transcript_biotype:protein_coding gene_symbol:SNX2B description:Sorting nexin 2B [Source:UniProtKB/Swiss-Prot;Acc:B9DFS6]	1	1	1.34255e+06	2.69455e+06	2.88898e+06	3.73121e+06	3.20224e+06	5141903	2.83322e+06	2.53211e+06	3.5689e+06	3.12043e+06	4.0425e+06	2.8828e+06	3.99828e+06	2.26591e+06	2088986	2701601	2.92014e+06	1.767e+06	4.0064e+06	3.7646e+06	3788034	4197499	6.0949e+06	3190600	1626020	2.48765e+06	959423	1.41829e+06	979633	2802575		1.4	1.4	1.4	192.02	0.0016393	2.8366	20765000	14
AT1G55370	AT1G55370	AT1G55370 AT1G55370.1 pep chromosome:TAIR10:1:20673768:20676449:1 gene:AT1G55370 transcript:AT1G55370.1 gene_biotype:protein_coding transcript_biotype:protein_coding gene_symbol:NDF5 description:Protein NDH-DEPENDENT CYCLIC ELECTRON FLOW 5 [Source:UniProtK	1	1	2.47068e+06	9939602	5.3418e+06	7.0579e+06	1.44269e+06	1.83883e+06	509304	1.58016e+06	6449987	1.97863e+06	1.2758e+06	3.10823e+06	5.52571e+06	3194880	6113300	2975907	3.19314e+06	2.48726e+06	5690028	12718992	3053968	5223245	2.54348e+06	2.73036e+06	440659	1.72916e+06	1.523e+06	2584925	1.841e+06	1168652		7.3	7.3	7.3	73.551	0.00022227	3.7954	36331000	2
AT5G18670	AT5G18670	AT5G18670 AT5G18670.1 pep chromosome:TAIR10:5:6225956:6228195:1 gene:AT5G18670 transcript:AT5G18670.1 gene_biotype:protein_coding transcript_biotype:protein_coding gene_symbol:BAM9 description:Inactive beta-amylase 9 [Source:UniProtKB/Swiss-Prot;Acc:Q8VYW2	1	1	5623900	4090101	4449503	4639992	1.64898e+06	3.22521e+06	3.18323e+06	1.13091e+06	4.07315e+06	2.31071e+06	4226299	3.96156e+06	1.53074e+06	2.3445e+06	5833172	3.64974e+06	1.95316e+06	2.39337e+06	2471337	4.3033e+06	2.3737e+06	1.14524e+06	1.36497e+06	2.812e+06	409400	584825	1812190	1.9683e+06	1447253	6344028		2.4	2.4	2.4	58.28	0.0062252	1.9304	24195000	4
AT2G44860	AT2G44860	AT2G44860 AT2G44860.1 pep chromosome:TAIR10:2:18500803:18502562:-1 gene:AT2G44860 transcript:AT2G44860.1 gene_biotype:protein_coding transcript_biotype:protein_coding description:Probable ribosome biogenesis protein RLP24 [Source:UniProtKB/Swiss-Prot;Acc:O	1	1	1.07472e+06	1.00791e+06	2.03803e+06	2.56066e+06	6.196e+06	9839399	776541	8100595	7.2384e+06	1.44455e+06	1153982	1.56365e+06	5724314	5.3176e+06	2.03483e+06	2.28049e+06	2589625	5565799	5.6199e+06	6.7587e+06	1.29997e+06	8.134e+06	6.2719e+06	8604803	9026097	2233460	4.4716e+06	5153602	2.85281e+06	3.02594e+06		6.9	6.9	6.9	37.734	0.0078666	1.8608	64726000	5
AT5G48680	AT5G48680	AT5G48680 AT5G48680.1 pep chromosome:TAIR10:5:19744404:19746192:-1 gene:AT5G48680 transcript:AT5G48680.1 gene_biotype:protein_coding transcript_biotype:protein_coding	1	1	2.3396e+06	4.87146e+06	1.41322e+06	2.0122e+06	3.7e+06	3188580	1.15559e+06	5654004	4.12586e+06	2.37228e+06	1.72738e+06	2.48199e+06	2.77736e+06	2.19723e+06	2.54811e+06	2.34782e+06	1.90253e+06	1.7387e+06	3.44055e+06	3.152e+06	1619346	1.38027e+06	2.0627e+06	2.42385e+06	2.2563e+06	1.4222e+06	2756801	1528121	348765	2.64938e+06		10.2	10.2	10.2	23.301	0.0024024	2.5617	19183000	6
AT4G24130	AT4G24130	AT4G24130 AT4G24130.1 pep chromosome:TAIR10:4:12527675:12528686:1 gene:AT4G24130 transcript:AT4G24130.1 gene_biotype:protein_coding transcript_biotype:protein_coding	1	1	3.5565e+06	1.9145e+06	3.3333e+06	2.4145e+06	2.5866e+06	2.1071e+06	3.03077e+06	2.9723e+06	1984499	3.06699e+06	2.408e+06	3021498	2.2027e+06	1.53755e+06	3.64183e+06	2.5321e+06	2.167e+06	2192611	2.3384e+06	2.2525e+06	2.4101e+06	1397700	2.9139e+06	1.932e+06	1874400	2.411e+06	2.2646e+06	2.4556e+06	2161701	5637814		8.3	8.3	8.3	17.955	0.00084584	3.1992	44880000	17
AT3G22231;AT3G22235	AT3G22231;AT3G22235	AT3G22231 AT3G22231.1 pep chromosome:TAIR10:3:7845823:7846833:-1 gene:AT3G22231 transcript:AT3G22231.1 gene_biotype:protein_coding transcript_biotype:protein_coding gene_symbol:PCC1 description:Cysteine-rich and transmembrane domain-containing protein PCC1	1	1	3182099	2.87412e+06	4890401	5.1168e+06	9996903	10643995	13270999	3.952e+06	5676601	2704299	4904302	7.62825e+06	3056347	4.26565e+06	2221906	7848098	4.5362e+06	5.32104e+06	8486302	2.8078e+06	4230598	6.5943e+06	503239	1.08973e+06	6061600	1.64967e+06	2.33711e+06	973812	2.6139e+06	2056503		21	21	21	8.4784	0.00085415	3.3098	76240000	16
ATCG00630	ATCG00630	ATCG00630 ATCG00630.1 pep chromosome:TAIR10:Pt:66929:67063:1 gene:ATCG00630 transcript:ATCG00630.1 gene_biotype:protein_coding transcript_biotype:protein_coding gene_symbol:PSAJ description:Photosystem I reaction center subunit IX [Source:UniProtKB/Swiss-P	1	1	37623000	28239984	15880001	29238014	24625016	21387006	25388998	29537996	72326008	35559004	25342986	15814006	22888992	59830004	42497980	49426996	61087996	2.27229e+06	2319947	2.46787e+06	2428371	3784800	2.22226e+06	22788988	20316006	9048201	46114020	33232020	4777796	52422972		29.5	29.5	29.5	5.0089	0.00085727	3.3575	573190000	3
AT4G33625	AT4G33625	AT4G33625 AT4G33625.1 pep chromosome:TAIR10:4:16152911:16154742:-1 gene:AT4G33625 transcript:AT4G33625.1 gene_biotype:protein_coding transcript_biotype:protein_coding	1	1	11631000	11969008	12324005	17974012	17807002	19767010	14537000	13605001	12682002	14262997	11992006	19875000	15515010	13181001	15281007	11585006	9833300	15814006	10405002	13624999	10589997	18744000	10660007	9967698	11631000	16326006	11785994	14854003	16220993	12274005		8.9	8.9	8.9	64.048	0	51.575	302600000	30
AT1G57990	AT1G57990	AT1G57990 AT1G57990.1 pep chromosome:TAIR10:1:21441179:21443036:-1 gene:AT1G57990 transcript:AT1G57990.1 gene_biotype:protein_coding transcript_biotype:protein_coding gene_symbol:PUP18 description:Probable purine permease 18 [Source:UniProtKB/Swiss-Prot;Ac	1	1	4.0337e+06	5201703	4.0509e+06	4.6395e+06	4.2345e+06	9777906	3617501	2.9661e+06	3.832e+06	3.05998e+06	3.9149e+06	1.1998e+06	2009549	7565298	9414496	4644282	3.7111e+06	7003798	2.59941e+06	3.1965e+06	2.50007e+06	3.3143e+06	2.3168e+06	3.6364e+06	2.9875e+06	779122	3353399	6.4587e+06	1.6194e+06	4.6064e+06		2.6	2.6	2.6	44.181	0.0031477	2.3917	87611000	20
AT5G40080;AT5G39800	AT5G40080;AT5G39800	AT5G40080 AT5G40080.1 pep chromosome:TAIR10:5:16039927:16041714:-1 gene:AT5G40080 transcript:AT5G40080.1 gene_biotype:protein_coding transcript_biotype:protein_coding;AT5G39800 AT5G39800.1 pep chromosome:TAIR10:5:15935453:15937201:1 gene:AT5G39800 transcri	1	1	3.1458e+06	2.4548e+06	1.56137e+06	1.54339e+06	3723200	3.2033e+06	2697600	3.4221e+06	3765898	1.83421e+06	2193423	2.7175e+06	2.57197e+06	919203	2.6251e+06	3.64559e+06	3.09885e+06	2.8484e+06	1.73258e+06	2.12e+06	2.63764e+06	4222401	3.3993e+06	2.9168e+06	2.5368e+06	3.67827e+06	2.8684e+06	4096801	2.6601e+06	2.66997e+06		13.8	13.8	13.8	10.46	0.0073226	1.8865	39541000	8
AT2G38400	AT2G38400	AT2G38400 AT2G38400.1 pep chromosome:TAIR10:2:16083645:16086453:1 gene:AT2G38400 transcript:AT2G38400.1 gene_biotype:protein_coding transcript_biotype:protein_coding gene_symbol:AGT3 description:Alanine--glyoxylate aminotransferase 2 homolog 2, mitochondri	1	1	3910201	2.6614e+06	854562	1.53955e+06	1.8811e+06	1.67156e+06	1.93436e+06	5305299	1.51442e+06	2.69484e+06	1912352	2.08552e+06	941351	3.81713e+06	4209058	2.125e+06	1.15807e+06	7.82773e+06	2.3387e+06	2.674e+06	3.32291e+06	2.36473e+06	1.817e+06	1.82176e+06	2861703	1502026	2.1123e+06	2.04919e+06	2513863	2.04638e+06		4.5	4.5	4.5	105.45	0.0012492	3.04	20793000	3
AT5G19750	AT5G19750	AT5G19750 AT5G19750.1 pep chromosome:TAIR10:5:6677016:6679384:1 gene:AT5G19750 transcript:AT5G19750.1 gene_biotype:protein_coding transcript_biotype:protein_coding	1	1	7928504	10064004	9637298	9944505	10172007	18976988	7.0383e+06	4.5532e+06	10077997	7123404	7.0997e+06	10965998	7.0876e+06	14347991	14167001	8983300	6502498	12384995	5.3239e+06	6.2414e+06	5585200	12718992	7889398	7.4261e+06	6687204	8954296	8878605	10822002	9138595	7680102		4.5	4.5	4.5	30.369	0.0010533	3.1637	197100000	27
AT1G67530	AT1G67530	AT1G67530 AT1G67530.2 pep chromosome:TAIR10:1:25307821:25311308:1 gene:AT1G67530 transcript:AT1G67530.2 gene_biotype:protein_coding transcript_biotype:protein_coding gene_symbol:PUB7 description:U-box domain-containing protein 7 [Source:UniProtKB/Swiss-Pro	1	1	4.4675e+06	26344998	7232898	28216996	24060012	26119988	11226007	3.7809e+06	25423998	13840009	12935001	2.2602e+06	36131988	42302008	61069020	44259000	34400016	19527006	18855996	5502002	16448000	2.8885e+06	6506600	16203996	9956503	22234986	14749993	27604004	5222299	29556004		1.4	1.4	1.4	319.39	0.0078578	1.8542	563590000	19
AT1G47290	AT1G47290	AT1G47290 AT1G47290.1 pep chromosome:TAIR10:1:17335849:17339264:1 gene:AT1G47290 transcript:AT1G47290.1 gene_biotype:protein_coding transcript_biotype:protein_coding gene_symbol:3BETAHSD/D1 description:3beta-hydroxysteroid-dehydrogenase/decarboxylase isofo	1	1	5.0333e+06	3.2867e+06	3.0587e+06	1.70595e+06	3.8716e+06	1.7977e+06	3.166e+06	3.3114e+06	2.9786e+06	2.8641e+06	4098502	2.40296e+06	3.7095e+06	2.72955e+06	2.1086e+06	4.3998e+06	4304501	2279800	4899299	3.0789e+06	2494301	2.1834e+06	3.3153e+06	3.00446e+06	2.0435e+06	3772037	3.5429e+06	2.942e+06	2958701	2984599		5.8	5.8	5.8	89.883	0.0016373	2.8282	62858000	8
AT4G15470	AT4G15470	AT4G15470 AT4G15470.1 pep chromosome:TAIR10:4:8843519:8845810:1 gene:AT4G15470 transcript:AT4G15470.1 gene_biotype:protein_coding transcript_biotype:protein_coding description:BI1-like protein [Source:UniProtKB/Swiss-Prot;Acc:Q94A20]	1	1	1.22241e+06	4.10147e+06	4.6725e+06	2.0974e+06	6.2701e+06	7.6968e+06	2.50324e+06	4.0569e+06	3.5784e+06	4088398	1.66312e+06	3.63296e+06	3353900	4.1268e+06	1.75072e+06	9301602	4.1773e+06	1.60102e+06	3.5716e+06	3336678	2.37192e+06	1.89751e+06	7610622	4.0785e+06	1.15828e+06	3.4178e+06	2931101	2.219e+06	1.80732e+06	2.15198e+06		9.8	9.8	9.8	28.168	0.0016447	2.871	43574000	2
AT3G06470	AT3G06470	AT3G06470 AT3G06470.1 pep chromosome:TAIR10:3:1983731:1985330:1 gene:AT3G06470 transcript:AT3G06470.1 gene_biotype:protein_coding transcript_biotype:protein_coding	1	1	6.3917e+06	6.0029e+06	5467002	5.9306e+06	6.3177e+06	10141994	7.6611e+06	5.8396e+06	5.8612e+06	5.3322e+06	5.0599e+06	5.158e+06	5.4464e+06	9343001	7697403	7.6265e+06	2.76989e+06	9027004	5.7429e+06	6.4282e+06	5729697	10662995	8.1985e+06	6944796	7930905	5407997	5.1473e+06	8.3553e+06	9763994	5889500		4.3	4.3	4.3	31.312	0	4.4017	146770000	12
AT5G22360	AT5G22360	AT5G22360 AT5G22360.1 pep chromosome:TAIR10:5:7404004:7405883:-1 gene:AT5G22360 transcript:AT5G22360.1 gene_biotype:protein_coding transcript_biotype:protein_coding gene_symbol:VAMP714 description:Vesicle-associated membrane protein 714 [Source:UniProtKB/S	1	1	4411698	4141998	752498	3.9939e+06	3.14462e+06	2.618e+06	4.15689e+06	6434197	4.0924e+06	7.7e+06	1.63415e+06	5401302	672406	2.41307e+06	4292544	790152	1.91803e+06	5795797	2.2723e+06	6.8568e+06	2.57758e+06	2.2881e+06	4.628e+06	5981403	1.24631e+06	4.15015e+06	3.07744e+06	6483304	4819598	2811556		7.2	7.2	7.2	25.316	0.0016404	2.8436	51121000	10
AT1G16820	AT1G16820	AT1G16820 AT1G16820.4 pep chromosome:TAIR10:1:5757129:5758583:-1 gene:AT1G16820 transcript:AT1G16820.4 gene_biotype:protein_coding transcript_biotype:protein_coding	1	1	127849944	39900004	4.57882e+06	29012986	1.86673e+06	7100002	1.00781e+06	24013996	2678201	4.04384e+06	32994000	10655005	2.10778e+06	3.83961e+06	58403016	42330988	17185006	16710010	614872	56152000	925631	6.887e+06	138260000	34302008	54937012	2.11881e+06	707830	23549996	1.5557e+06	13998006		23.5	23.5	23.5	27.963	0	5.2915	626740000	18
AT2G35790	AT2G35790	AT2G35790 AT2G35790.1 pep chromosome:TAIR10:2:15040669:15042123:1 gene:AT2G35790 transcript:AT2G35790.1 gene_biotype:protein_coding transcript_biotype:protein_coding	1	1	6.2013e+06	1.74724e+06	6.4268e+06	3.66559e+06	7.1406e+06	11618997	8739297	8547499	6.6461e+06	1099557	7038598	2.43318e+06	5517503	2123610	4.45129e+06	2900620	6.3866e+06	1.80126e+06	6.98657e+06	9343495	8755604	10139005	6510498	9236202	9100905	1.57289e+06	1436101	5539701	7.1431e+06	2.22956e+06		6.3	6.3	6.3	26.415	0.0029809	2.479	104640000	18
AT2G35795	AT2G35795	AT2G35795 AT2G35795.1 pep chromosome:TAIR10:2:15042175:15043575:1 gene:AT2G35795 transcript:AT2G35795.1 gene_biotype:protein_coding transcript_biotype:protein_coding gene_symbol:TIM14-1 description:Mitochondrial import inner membrane translocase subunit TI	1	1	2.5343e+06	1.0429e+06	2.0419e+06	1.9195e+06	4134202	1442199	2497099	1.9632e+06	3.93265e+06	2.18065e+06	856760	2.77389e+06	1.78351e+06	4487311	1.05122e+06	1.177e+06	1.63896e+06	1.4436e+06	2.1403e+06	3229401	3.20361e+06	2168201	5.64155e+06	1.9588e+06	4.3337e+06	2.69043e+06	1.6938e+06	2.07015e+06	4510639	2319487		16.1	16.1	16.1	11.997	0	9.488	30486000	3
AT5G10300	AT5G10300	AT5G10300 AT5G10300.1 pep chromosome:TAIR10:5:3239455:3240883:1 gene:AT5G10300 transcript:AT5G10300.1 gene_biotype:protein_coding transcript_biotype:protein_coding gene_symbol:HNL description:Alpha-hydroxynitrile lyase [Source:UniProtKB/Swiss-Prot;Acc:Q9LF	1	1	6.7401e+06	2792899	1.85026e+06	5.5297e+06	5135503	8981150	4.8207e+06	4923402	2912952	5.31456e+06	2225687	1.9349e+06	4.67897e+06	3.98913e+06	6338872	1.90676e+06	3185542	7160502	2501940	3.9311e+06	1.57219e+06	1.84168e+06	5.6972e+06	3.36082e+06	13156644	5.5064e+06	1.53854e+06	2.01836e+06	2.04527e+06	1.27487e+06		8.7	8.7	8.7	51.83	0.0024082	2.5879	41635000	1
AT1G67360	AT1G67360	AT1G67360 AT1G67360.2 pep chromosome:TAIR10:1:25236781:25238216:-1 gene:AT1G67360 transcript:AT1G67360.2 gene_biotype:protein_coding transcript_biotype:protein_coding description:REF/SRPP-like protein At1g67360 [Source:UniProtKB/Swiss-Prot;Acc:Q9FYF7]	1	1	4173699	1.07666e+06	2.4897e+06	2378401	5510002	3.3969e+06	5.8514e+06	2.2205e+06	3529760	1329919	2230341	5788683	1.99221e+06	808328	3.01191e+06	1.5923e+06	1.34924e+06	6898602	5.97738e+06	1.31859e+06	9515705	11827999	7236303	4157299	6.3162e+06	1.77605e+06	1.3667e+06	674293	2269407	3.7291e+06		6.2	6.2	6.2	52.7	0.00022085	3.7183	57066000	9
AT1G09850	AT1G09850	AT1G09850 AT1G09850.1 pep chromosome:TAIR10:1:3201685:3204150:1 gene:AT1G09850 transcript:AT1G09850.1 gene_biotype:protein_coding transcript_biotype:protein_coding	1	1	20853986	16163001	16478995	2.71066e+06	26244012	25754010	22764988	20472010	22697010	40305008	3.02068e+06	27426014	23263014	27751984	23745992	3.20836e+06	2.17265e+06	24624006	3.19554e+06	22516994	2149623	25126002	22435012	18670002	1.35598e+06	22633006	21248990	22585986	31522982	22820012		2.5	2.5	2.5	48.073	0.0031238	2.312	370400000	5
AT3G46980	AT3G46980	AT3G46980 AT3G46980.8 pep chromosome:TAIR10:3:17306796:17309938:-1 gene:AT3G46980 transcript:AT3G46980.8 gene_biotype:protein_coding transcript_biotype:protein_coding gene_symbol:ANTR4 description:Probable anion transporter 4, chloroplastic [Source:UniProt	1	1	3.5412e+06	1.83978e+06	3336100	3.6397e+06	1.35126e+06	3.9638e+06	2.97273e+06	3.6109e+06	1.94938e+06	3.4653e+06	3.20295e+06	2.54491e+06	1.52274e+06	3.26047e+06	1.57617e+06	1.43529e+06	4.1866e+06	3.76356e+06	4.1628e+06	3.3227e+06	3221823	2.6557e+06	3.52293e+06	3.72241e+06	2.53654e+06	1.58574e+06	7.93695e+06	2.21357e+06	2.16902e+06	4.3573e+06		2.1	2.1	2.1	364.63	0.0016417	2.8508	31570000	3
AT4G04470	AT4G04470	AT4G04470 AT4G04470.2 pep chromosome:TAIR10:4:2227963:2229280:-1 gene:AT4G04470 transcript:AT4G04470.2 gene_biotype:protein_coding transcript_biotype:protein_coding gene_symbol:PMP22 description:Peroxisomal membrane protein PMP22 [Source:UniProtKB/Swiss-Pr	1	1	9538099	9577106	8823501	8635996	9785601	3055737	11482006	10245997	10369996	14496006	9800399	8942903	3.8998e+06	11868005	11386001	11247994	9703601	8042395	10130001	10227997	13648003	1590265	16626997	9580804	10934004	10991994	9852103	10954000	2991089	12870997		5.8	5.8	5.8	43.288	0.0012537	3.0752	218610000	11
AT2G38610	AT2G38610	AT2G38610 AT2G38610.2 pep chromosome:TAIR10:2:16147106:16149934:-1 gene:AT2G38610 transcript:AT2G38610.2 gene_biotype:protein_coding transcript_biotype:protein_coding description:KH domain-containing protein At2g38610 [Source:UniProtKB/Swiss-Prot;Acc:Q9ZVI	1	1	2.3051e+06	2.7558e+06	2485699	4238901	3.2492e+06	3.4572e+06	3.4862e+06	4241502	3.79711e+06	3049800	3.9066e+06	6.45167e+06	1312716	3.99468e+06	2814401	2.5863e+06	8843495	3.0501e+06	2.8247e+06	2787001	3682300	2.586e+06	3010302	2.49e+06	4.2978e+06	2.18538e+06	2366501	3.0405e+06	1757499	2.9912e+06		5.6	5.6	5.6	63.292	0.0029674	2.438	66026000	8
AT4G03410	AT4G03410	AT4G03410 AT4G03410.2 pep chromosome:TAIR10:4:1501168:1503561:1 gene:AT4G03410 transcript:AT4G03410.2 gene_biotype:protein_coding transcript_biotype:protein_coding	1	1	1.11034e+06	1.66702e+06	2826576	4444200	3.6848e+06	1.78608e+06	9378804	2.432e+06	2.00317e+06	3.48417e+06	4863701	2415183	2334750	2384531	2278215	3.88121e+06	3.6189e+06	4.718e+06	2774318	3885101	3525199	2.94801e+06	2.01828e+06	2124781	2.51201e+06	3732199	1.4123e+06	1.50832e+06	1.95468e+06	2.61231e+06		4.4	4.4	4.4	76.997	0.0069562	1.8964	36490000	3
AT3G10020	AT3G10020	AT3G10020 AT3G10020.2 pep chromosome:TAIR10:3:3091043:3091766:-1 gene:AT3G10020 transcript:AT3G10020.2 gene_biotype:protein_coding transcript_biotype:protein_coding	1	1	7370298	1.79759e+06	1.7284e+06	7622232	7403904	3.5977e+06	712677	1.65669e+06	1.06263e+06	6984103	6278603	18218998	6603199	5914633	885085	5.10595e+06	1.38698e+06	9709696	9229696	7.2297e+06	3.07738e+06	2.56506e+06	4.09515e+06	2.47928e+06	2.0552e+06	6.5841e+06	8596298	6561298	797340	7.8674e+06		7.6	7.6	7.6	32.941	0.0053293	2.0294	80906000	1
AT3G05410	AT3G05410	AT3G05410 AT3G05410.2 pep chromosome:TAIR10:3:1554673:1561535:1 gene:AT3G05410 transcript:AT3G05410.2 gene_biotype:protein_coding transcript_biotype:protein_coding gene_symbol:PPD7 description:PsbP domain-containing protein 7, chloroplastic [Source:UniProt	1	1	2.3257e+06	1551460	2.20901e+06	3393987	9405103	5.8482e+06	4943301	4.5059e+06	1.58582e+06	1.85055e+06	1.46039e+06	3102600	4.4229e+06	1.28985e+06	4.61238e+06	4617698	6168401	7430999	7.3735e+06	1.65011e+06	5003503	8733499	5.2936e+06	2.21531e+06	4.0729e+06	7.0199e+06	2819466	2909292	7.1326e+06	3.79533e+06		2.6	2.6	2.6	71.488	0.0020313	2.7249	70967000	12
AT1G11630;AT1G61870	AT1G11630;AT1G61870	AT1G11630 AT1G11630.1 pep chromosome:TAIR10:1:3912754:3914465:-1 gene:AT1G11630 transcript:AT1G11630.1 gene_biotype:protein_coding transcript_biotype:protein_coding description:Pentatricopeptide repeat-containing protein At1g11630, mitochondrial [Source:Un	1	1	2945700	1.594e+06	3280302	1.49789e+06	2301343	2.5241e+06	2.21158e+06	3.3056e+06	2.5848e+06	6605181	1.42348e+06	2.5782e+06	2467902	2.956e+06	1.2976e+06	4247349	3.58864e+06	3.5424e+06	1.78242e+06	1.67072e+06	2.37505e+06	2.08911e+06	2.86826e+06	3543900	1.76074e+06	1.6036e+06	2.44094e+06	2.05064e+06	861780	5190128		3.2	3.2	3.2	46.388	0	8.4571	17544000	15
AT1G04520	AT1G04520	AT1G04520 AT1G04520.1 pep chromosome:TAIR10:1:1231452:1234032:1 gene:AT1G04520 transcript:AT1G04520.1 gene_biotype:protein_coding transcript_biotype:protein_coding gene_symbol:CRRSP3 description:Cysteine-rich repeat secretory protein 3 [Source:UniProtKB/Sw	1	1	22199006	19591006	919063	16310990	14644000	10544996	10390993	748035	8489399	2.29407e+06	11258006	15165002	14921002	10914002	10444004	7021701	2.08853e+06	8229895	14090007	16258007	5.7143e+06	13265000	719728	3.83031e+06	9480695	1.72441e+06	20731000	2.56953e+06	2.68251e+06	9543901		3.6	3.6	3.6	32.764	0.0012361	2.8951	208500000	21
AT1G77480	AT1G77480	AT1G77480 AT1G77480.2 pep chromosome:TAIR10:1:29114449:29117344:-1 gene:AT1G77480 transcript:AT1G77480.2 gene_biotype:protein_coding transcript_biotype:protein_coding	1	1	5896504	1.67331e+06	2.6612e+06	3.0423e+06	2.5613e+06	3.1692e+06	3.9215e+06	2.9673e+06	2250521	1.7192e+06	3.457e+06	2.3653e+06	3.705e+06	2.7423e+06	1.54979e+06	4353998	1.8533e+06	3.9856e+06	4353198	2.7195e+06	3.3823e+06	1.9608e+06	2.5701e+06	2.9397e+06	3517099	1.13324e+06	3.9559e+06	3.2658e+06	2.4639e+06	959358		6	6	6	98.766	0	7.2046	59960000	22
AT4G31560	AT4G31560	AT4G31560 AT4G31560.1 pep chromosome:TAIR10:4:15295138:15296310:1 gene:AT4G31560 transcript:AT4G31560.1 gene_biotype:protein_coding transcript_biotype:protein_coding	1	1	1.93161e+06	2035849	1.665e+06	1.10097e+06	1.7707e+06	727520	1.71678e+06	2.8682e+06	6.225e+06	1.8143e+06	1.7257e+06	1.67015e+06	1.9195e+06	1.34324e+06	2.19499e+06	2.2383e+06	3469998	3.4268e+06	2.74825e+06	2.0497e+06	2.9766e+06	2.22473e+06	4.60097e+06	1.7147e+06	1.91761e+06	2501831	2.4668e+06	1.33612e+06	3.27448e+06	3616602		20.4	20.4	20.4	14.701	0	4.3236	24230000	4
AT5G23070	AT5G23070	AT5G23070 AT5G23070.1 pep chromosome:TAIR10:5:7741792:7742978:1 gene:AT5G23070 transcript:AT5G23070.1 gene_biotype:protein_coding transcript_biotype:protein_coding gene_symbol:TK1B description:Thymidine kinase b [Source:UniProtKB/Swiss-Prot;Acc:F4KBF5]	1	1	1.82078e+06	1.30181e+06	549040	1.6477e+06	2040400	2.1423e+06	1.3127e+06	1.915e+06	603270	6933732	3523014	356440	3.01013e+06	1.7505e+06	1.53163e+06	2.86975e+06	2.18529e+06	1.4756e+06	3.1547e+06	3.166e+06	3.54503e+06	2.3526e+06	2.3331e+06	2942699	3.5855e+06	2.61189e+06	851770	7292438	2.70682e+06	2442209		5.7	5.7	5.7	31.225	0.00084388	3.174	24169000	6
AT4G22330	AT4G22330	AT4G22330 AT4G22330.1 pep chromosome:TAIR10:4:11797548:11799946:1 gene:AT4G22330 transcript:AT4G22330.1 gene_biotype:protein_coding transcript_biotype:protein_coding	1	1	2.4456e+06	3302001	2.5219e+06	2.52e+06	2.8058e+06	3.26298e+06	2492099	2.9103e+06	4.1082e+06	3.9e+06	3.8303e+06	1.508e+06	2.6568e+06	3.1092e+06	4.137e+06	4.3855e+06	4.3362e+06	2.48e+06	3.8556e+06	4.3228e+06	4.3894e+06	3.5605e+06	3.4131e+06	3.4767e+06	4.1932e+06	3207899	2.7628e+06	3008599	2.0685e+06	2.9535e+06		3.9	3.9	3.9	29.744	0.0051478	2.0452	71000000	13
CON__P07477	CON__P07477		1	1	44860000	40118992	70564032	58018992	53524020	38035000	56451976	43165024	59970968	62994972	55485992	46299976	71327992	45683972	36817984	33828008	35359020	36225980	34198996	26416008	48604992	31020010	41914988	47293988	41726008	48188016	50959980	50419972	29811994	60291024	+	8.1	8.1	8.1	26.558	0	4.881	1035000000	63
ATMG01270;AT2G07696	ATMG01270;AT2G07696	ATMG01270 ATMG01270.1 pep chromosome:TAIR10:Mt:314627:315073:1 gene:ATMG01270 transcript:ATMG01270.1 gene_biotype:protein_coding transcript_biotype:protein_coding gene_symbol:RPS7 description:Ribosomal protein S7, mitochondrial [Source:UniProtKB/Swiss-Prot	1	1	3.5565e+06	1.95414e+06	1.90379e+06	2.9015e+06	3.7072e+06	2.8854e+06	3.02778e+06	4.0251e+06	2.5597e+06	3.49658e+06	2.84019e+06	3592902	2.43318e+06	4335462	1.852e+06	1.93183e+06	2.2129e+06	3.1417e+06	4.9143e+06	3.1959e+06	2.526e+06	3.4055e+06	2.8997e+06	2.5184e+06	3772800	2.34355e+06	5843600	3404998	2.1188e+06	7143388		10.8	10.8	10.8	17.201	0.0029627	2.431	50094000	4
AT1G68100	AT1G68100	AT1G68100 AT1G68100.1 pep chromosome:TAIR10:1:25521100:25524250:1 gene:AT1G68100 transcript:AT1G68100.1 gene_biotype:protein_coding transcript_biotype:protein_coding gene_symbol:IAR1 description:IAA-alanine resistance protein 1 [Source:UniProtKB/Swiss-Prot	1	1	826610	4.35057e+06	964210	1.0305e+06	1.7688e+06	960683	2.80525e+06	885180	6.48331e+06	754450	1.33744e+06	2068766	1.6415e+06	2.01021e+06	1.1691e+06	2.03946e+06	6555445	663760	4595226	2.27851e+06	1.29825e+06	1.1332e+06	573010	587530	834950	575430	3.29857e+06	2.54735e+06	1.0976e+06	708530		2.7	2.7	2.7	97.329	0.0076837	1.8644	9897200	8
AT4G17260	AT4G17260	AT4G17260 AT4G17260.1 pep chromosome:TAIR10:4:9673897:9675540:1 gene:AT4G17260 transcript:AT4G17260.1 gene_biotype:protein_coding transcript_biotype:protein_coding	1	1	7.8595e+06	8035104	5641997	7573504	9416102	9052999	7.8532e+06	8270197	5.8332e+06	4.6305e+06	6.2503e+06	8733095	7170601	7225099	7.6513e+06	7478800	6.8483e+06	7309803	6213401	8338100	6.5477e+06	8902395	6.0408e+06	5830304	7952397	7.3524e+06	8238604	8.0814e+06	9785704	6101802		3.4	3.4	3.4	37.95	0.0018397	2.8118	176220000	4
AT3G18500	AT3G18500	AT3G18500 AT3G18500.2 pep chromosome:TAIR10:3:6352489:6355440:1 gene:AT3G18500 transcript:AT3G18500.2 gene_biotype:protein_coding transcript_biotype:protein_coding gene_symbol:CCR4-3 description:Carbon catabolite repressor protein 4 homolog 3 [Source:UniPr	1	1	2.0522e+06	1.71165e+06	2.1098e+06	2.7394e+06	2.2036e+06	1.81515e+06	2.0574e+06	1.38631e+06	1825700	2.5387e+06	1.06208e+06	2.4632e+06	2768701	2.4699e+06	1.84711e+06	5762835	3.1879e+06	2.0862e+06	2.3642e+06	2.2951e+06	2.10887e+06	1.87e+06	2546999	2674843	2.391e+06	2.4011e+06	2427899	1.6792e+06	2.4251e+06	1.13943e+06		2.7	2.7	2.7	198.09	0.00022376	3.8876	31550000	1
AT5G09820	AT5G09820	AT5G09820 AT5G09820.3 pep chromosome:TAIR10:5:3055779:3057447:-1 gene:AT5G09820 transcript:AT5G09820.3 gene_biotype:protein_coding transcript_biotype:protein_coding gene_symbol:PAP7 description:Probable plastid-lipid-associated protein 7, chloroplastic [So	1	1	5.2477e+06	6.7874e+06	5297302	7674702	7.5964e+06	8730601	5892802	5.6199e+06	5.1936e+06	7.0068e+06	5.7598e+06	9811302	5.6955e+06	7.0597e+06	5974298	4.5964e+06	5753000	5844102	1842728	6391399	5619701	7.5513e+06	5.5977e+06	5535199	4.5608e+06	6253899	6537201	5375002	11299997	6757396		4.7	4.7	4.7	85.861	0.0038775	2.2336	134000000	14
AT1G64150	AT1G64150	AT1G64150 AT1G64150.1 pep chromosome:TAIR10:1:23808835:23812725:-1 gene:AT1G64150 transcript:AT1G64150.1 gene_biotype:protein_coding transcript_biotype:protein_coding description:GDT1-like protein 1, chloroplastic [Source:UniProtKB/Swiss-Prot;Acc:Q94AX5]	1	1	1211740	5878702	6.0615e+06	4.3399e+06	1.09977e+06	1.23243e+06	1192100	1.9327e+06	6.4332e+06	1.61246e+06	4.0509e+06	2.28824e+06	6.2144e+06	3.6526e+06	1.92773e+06	9272896	7759105	2.99926e+06	5.8893e+06	2.2659e+06	7710297	3.1743e+06	5388699	5.1914e+06	2.5352e+06	4847498	3836798	5090598	2.38445e+06	6197600		3.2	3.2	3.2	39.073	0.0018379	2.8081	88297000	18
ATMG01170;ATMG00410;AT2G07741	ATMG01170;ATMG00410;AT2G07741	ATMG01170 ATMG01170.1 pep chromosome:TAIR10:Mt:296820:298204:-1 gene:ATMG01170 transcript:ATMG01170.1 gene_biotype:protein_coding transcript_biotype:protein_coding;ATMG00410 ATMG00410.1 pep chromosome:TAIR10:Mt:111587:112907:1 gene:ATMG00410 transcript:ATM	1	1	19744992	20666008	19799992	27822004	28672014	35636988	10461002	11804005	15735007	16014005	15506992	26321012	19631012	35765988	28876984	21314998	18674000	22997006	12042004	12053998	14959004	20506006	12126005	14957996	10867998	21515988	22424010	38429000	17091000	25032004		3.2	3.2	3.2	39.739	0.0075033	1.8765	447130000	17
AT2G38960	AT2G38960	AT2G38960 AT2G38960.2 pep chromosome:TAIR10:2:16265455:16267792:1 gene:AT2G38960 transcript:AT2G38960.2 gene_biotype:protein_coding transcript_biotype:protein_coding gene_symbol:AERO2 description:Endoplasmic reticulum oxidoreductin-2 [Source:UniProtKB/Swis	1	1	2161801	2.14023e+06	1.8243e+06	1.5358e+06	2192101	1.3477e+06	1.549e+06	1.7592e+06	2.3992e+06	3843713	1.7302e+06	1.6509e+06	1.6502e+06	2.2652e+06	2.30431e+06	2.10908e+06	1494501	2.1242e+06	1.868e+06	1839999	1.9582e+06	1.3297e+06	2.57645e+06	2589844	2.8851e+06	1.9257e+06	1.3783e+06	2.3446e+06	1.9398e+06	1.8036e+06		3.1	3.1	3.1	161.79	0.0024092	2.5935	31274000	11
AT2G20940	AT2G20940	AT2G20940 AT2G20940.1 pep chromosome:TAIR10:2:9002001:9002908:-1 gene:AT2G20940 transcript:AT2G20940.1 gene_biotype:protein_coding transcript_biotype:protein_coding	1	1	2.8556e+06	2.8032e+06	2.9263e+06	1.80786e+06	2.05051e+06	3852601	3.8057e+06	4745602	2.0526e+06	2152999	438572	4.0215e+06	2.36053e+06	3.7715e+06	3.1141e+06	2765500	2177900	1.72965e+06	1.33318e+06	3.3116e+06	3.3663e+06	4.0343e+06	2.5317e+06	3.2564e+06	3.3906e+06	713951	1.7797e+06	3.9773e+06	2.8982e+06	3484198		9.3	9.3	9.3	28.136	0.0031232	2.3118	52027000	9
AT2G02400	AT2G02400	AT2G02400 AT2G02400.1 pep chromosome:TAIR10:2:631140:632637:-1 gene:AT2G02400 transcript:AT2G02400.1 gene_biotype:protein_coding transcript_biotype:protein_coding	1	1	7.6045e+06	5.1503e+06	4.6807e+06	5.7909e+06	8397896	4.9078e+06	4368499	4.5702e+06	1668178	5089501	4825802	6085496	5898297	7066804	6.1317e+06	5.2574e+06	4324402	4906702	6.7105e+06	6.751e+06	5.4715e+06	1.1217e+06	4.581e+06	5.1321e+06	6123403	6.0164e+06	5.3905e+06	4159498	5146099	1.40666e+06		4.4	4.4	4.4	34.839	0	8.0279	117470000	16
AT5G52540	AT5G52540	AT5G52540 AT5G52540.1 pep chromosome:TAIR10:5:21321428:21323780:-1 gene:AT5G52540 transcript:AT5G52540.1 gene_biotype:protein_coding transcript_biotype:protein_coding	1	1	4466400	6204396	3.9965e+06	1958052	6696600	9024200	2.00786e+06	4.4277e+06	3.96502e+06	823471	3507524	4.5265e+06	2.53878e+06	7408398	7.2767e+06	5.8779e+06	4.8244e+06	7378400	6.6048e+06	5.4311e+06	4251602	4.66e+06	3871498	2.78144e+06	1.77551e+06	9644078	1.02188e+06	6.6521e+06	6.2246e+06	4698301		5.2	5.2	5.2	47.644	0.00022665	4.09	87669000	17
AT4G36870	AT4G36870	AT4G36870 AT4G36870.2 pep chromosome:TAIR10:4:17368915:17374011:1 gene:AT4G36870 transcript:AT4G36870.2 gene_biotype:protein_coding transcript_biotype:protein_coding gene_symbol:BLH2 description:BEL1-like homeodomain protein 2 [Source:UniProtKB/Swiss-Prot;	1	1	19427994	14089001	22823994	20621004	19379998	27317994	17649010	16024997	16178993	14601005	19027988	40584984	19428996	13181001	16567007	12069992	10420007	17389004	8983905	12441005	14020009	17981000	13824008	12704993	9582501	18241992	15457008	21240002	24906002	18256010		1.7	1.7	1.7	286.59	0.010011	1.7774	369520000	13
AT1G06210	AT1G06210	AT1G06210 AT1G06210.1 pep chromosome:TAIR10:1:1897129:1899237:1 gene:AT1G06210 transcript:AT1G06210.1 gene_biotype:protein_coding transcript_biotype:protein_coding	1	1	4.5938e+06	5.5869e+06	6.0479e+06	7.2175e+06	7.9169e+06	6.8016e+06	6651696	7.1104e+06	5973998	6.2113e+06	7790898	5138403	6.2971e+06	5159301	5799001	4.62e+06	5.4549e+06	9746003	10585000	7.5177e+06	6473001	8.2278e+06	7391004	5.9749e+06	7.5949e+06	5060001	6.7026e+06	5952302	8.1067e+06	5176498		2.6	2.6	2.6	74.028	0.0018356	2.792	149440000	25
AT2G41420	AT2G41420	AT2G41420 AT2G41420.1 pep chromosome:TAIR10:2:17266470:17268200:-1 gene:AT2G41420 transcript:AT2G41420.1 gene_biotype:protein_coding transcript_biotype:protein_coding description:Cysteine-rich and transmembrane domain-containing protein A [Source:UniProtKB	1	1	3.7835e+06	7.32814e+06	2.46502e+06	1.04786e+06	2413271	1.89927e+06	3.0922e+06	2.05553e+06	3265400	1.91057e+06	3344902	4681498	2416371	5905499	1.32945e+06	668625	2.30136e+06	2.39621e+06	3.30801e+06	2.88256e+06	2.85114e+06	9843302	4.5963e+06	5620600	8267803	5.9477e+06	4239568	1.44245e+06	3.87794e+06	8471404		23.5	23.5	23.5	10.728	0.00022158	3.7705	47059000	9
AT1G01350;AT5G06420	AT1G01350;AT5G06420	AT1G01350 AT1G01350.1 pep chromosome:TAIR10:1:136090:138162:1 gene:AT1G01350 transcript:AT1G01350.1 gene_biotype:protein_coding transcript_biotype:protein_coding description:Zinc finger CCCH domain-containing protein 1 [Source:UniProtKB/Swiss-Prot;Acc:Q8GX	1	1	3.25049e+06	1.77774e+06	4.93573e+06	1.48579e+06	2.03129e+06	1.35065e+06	2.19221e+06	1.95731e+06	2160621	1.38969e+06	1.49695e+06	4440905	3.16967e+06	2.47752e+06	1090790	2.19963e+06	1473707	5.1362e+06	3.6621e+06	4.8735e+06	1.65865e+06	1.13969e+06	4.12983e+06	2.02507e+06	2.55915e+06	3.74942e+06	1.92655e+06	2.00667e+06	2.69141e+06	1.14236e+06		6.4	6.4	6.4	38.71	0.0029768	2.4619	12230000	4
AT5G38980	AT5G38980	AT5G38980 AT5G38980.1 pep chromosome:TAIR10:5:15606683:15607409:1 gene:AT5G38980 transcript:AT5G38980.1 gene_biotype:protein_coding transcript_biotype:protein_coding	1	1	8797898	3196680	7632901	2927120	3.25445e+06	5611601	6.7954e+06	1.63152e+06	3.8436e+06	7.9044e+06	7.8545e+06	6529669	2056987	5.12607e+06	2.43703e+06	1.47739e+06	2.63541e+06	2.40119e+06	2.37237e+06	2.44767e+06	5045285	1.9481e+06	2.3821e+06	4.13927e+06	11069007	2.44523e+06	10392999	4498270	4197505	7.5556e+06		27.2	27.2	27.2	10.35	0	6.1411	59924000	5
AT5G13720	AT5G13720	AT5G13720 AT5G13720.1 pep chromosome:TAIR10:5:4427783:4429295:1 gene:AT5G13720 transcript:AT5G13720.1 gene_biotype:protein_coding transcript_biotype:protein_coding	1	1	11941995	12194008	16704002	11973993	9725897	2.1152e+06	9925906	12617998	15275998	15831997	17451002	5149699	16475008	19098000	13637993	15932996	12877993	6263100	12951994	11815996	13788998	6207703	16367003	13947003	10318998	15660005	13025008	10915993	2.8725e+06	15787998		4.2	4.2	4.2	28.912	0.00021749	3.536	286680000	35
AT5G40170	AT5G40170	AT5G40170 AT5G40170.1 pep chromosome:TAIR10:5:16064859:16067628:-1 gene:AT5G40170 transcript:AT5G40170.1 gene_biotype:protein_coding transcript_biotype:protein_coding	1	1	3.3899e+06	5.2451e+06	3814100	4.3003e+06	5315500	8.2934e+06	5.5907e+06	3.4024e+06	2.3452e+06	5.2174e+06	4.4618e+06	5.67e+06	2385600	6.8101e+06	4.7726e+06	554232	3.2521e+06	5.9596e+06	2.8583e+06	5303798	6.6008e+06	5.4756e+06	4690599	5784498	7.4342e+06	3.2088e+06	3.9435e+06	4786002	2.91995e+06	4.5159e+06		1.3	1.3	1.3	88.796	0.0036893	2.2507	97975000	5
AT3G28720	AT3G28720	AT3G28720 AT3G28720.2 pep chromosome:TAIR10:3:10782095:10784581:1 gene:AT3G28720 transcript:AT3G28720.2 gene_biotype:protein_coding transcript_biotype:protein_coding	1	1	7.7069e+06	1.86383e+06	2.78258e+06	3.16712e+06	7.7635e+06	10281998	9094205	6.9256e+06	2318319	5.1092e+06	2.07042e+06	8.2189e+06	8819000	7404002	1.54587e+06	5395799	5.9704e+06	1521006	5.3484e+06	7.4744e+06	6082102	4835797	4786502	4819802	8141501	5415202	2.94085e+06	7.2459e+06	7464901	5.4427e+06		2	2	2	158.18	0	4.8312	115600000	18
AT3G62770	AT3G62770	AT3G62770 AT3G62770.1 pep chromosome:TAIR10:3:23218610:23221243:-1 gene:AT3G62770 transcript:AT3G62770.1 gene_biotype:protein_coding transcript_biotype:protein_coding gene_symbol:ATG18A description:Autophagy-related protein 18a [Source:UniProtKB/Swiss-Prot	1	1	3.2138e+06	1.56697e+06	2.45762e+06	2.10352e+06	3.2384e+06	3.7494e+06	2076400	2.9258e+06	1.85085e+06	5290856	3679098	1.51955e+06	1.09052e+06	3156598	3.1712e+06	1.91247e+06	2.89685e+06	3.0914e+06	3764136	3.6628e+06	8.24825e+06	3.4288e+06	2.37539e+06	3028801	1.62445e+06	2.56166e+06	4846665	3179500	3356202	3.79637e+06		4.4	4.4	4.4	90.13	0.0051546	2.0612	31145000	1
AT2G02510	AT2G02510	AT2G02510 AT2G02510.1 pep chromosome:TAIR10:2:673260:674986:1 gene:AT2G02510 transcript:AT2G02510.1 gene_biotype:protein_coding transcript_biotype:protein_coding description:NADH dehydrogenase [ubiquinone] 1 beta subcomplex subunit 3-A [Source:UniProtKB/Sw	1	1	56363008	43380992	47568016	48514024	58295020	31604980	45783008	57771000	67916000	57374968	43349976	46379988	45808984	65414976	61379032	53899028	52858008	53347972	53369980	59431016	54268980	54228028	48891016	50792968	55086032	34167000	68067016	64295028	2215693	50836972		16.7	16.7	16.7	8.0512	0.0012477	3.018	1158900000	26
AT4G01660	AT4G01660	AT4G01660 AT4G01660.1 pep chromosome:TAIR10:4:708357:711256:1 gene:AT4G01660 transcript:AT4G01660.1 gene_biotype:protein_coding transcript_biotype:protein_coding gene_symbol:ABC1 description:Protein ABC transporter 1, mitochondrial [Source:UniProtKB/Swiss-	1	1	4790003	5519502	4.2728e+06	3.0972e+06	4802298	2.8525e+06	6.1707e+06	6209402	3198502	1.85135e+06	5.1741e+06	1.50765e+06	4780001	6.3034e+06	5.2164e+06	6358403	7248099	4705997	3.3638e+06	5.1329e+06	3.716e+06	3.6993e+06	1.37085e+06	4.4003e+06	6651696	5268603	3.7748e+06	5.8575e+06	4440500	2.05685e+06		4	4	4	68.627	0.0012474	3.0125	97190000	19
AT3G13062	AT3G13062	AT3G13062 AT3G13062.2 pep chromosome:TAIR10:3:4184569:4187453:1 gene:AT3G13062 transcript:AT3G13062.2 gene_biotype:protein_coding transcript_biotype:protein_coding	1	1	5700803	2.69007e+06	6674203	4.8412e+06	4911797	4.8392e+06	6811500	2783801	2.6605e+06	5.1991e+06	2.30479e+06	21487988	888455	2.17462e+06	12835007	9054699	5.922e+06	4220001	4.3879e+06	2.479e+06	4080498	2.2846e+06	1.74914e+06	1.36051e+06	962053	2.26404e+06	4386701	11121007	45882988	2.71664e+06		2.1	2.1	2.1	140.51	0.0040595	2.1969	116070000	4
AT1G78040	AT1G78040	AT1G78040 AT1G78040.1 pep chromosome:TAIR10:1:29344539:29347183:1 gene:AT1G78040 transcript:AT1G78040.1 gene_biotype:protein_coding transcript_biotype:protein_coding	1	1	3455102	3.5058e+06	3093401	4460900	5815000	4815299	4930300	5.6713e+06	4.9671e+06	2.96344e+06	4882597	5.19263e+06	1.8323e+06	5.59774e+06	2858519	1.46479e+06	2.22434e+06	2.6357e+06	3457798	3506300	5415703	3.8707e+06	4542398	4.1724e+06	6.3583e+06	3414036	2.13972e+06	2.0682e+06	1485202	7018165		10.5	10.5	10.5	57.527	0.0008604	3.4205	63930000	14
AT3G04630	AT3G04630	AT3G04630 AT3G04630.2 pep chromosome:TAIR10:3:1258519:1260871:1 gene:AT3G04630 transcript:AT3G04630.2 gene_biotype:protein_coding transcript_biotype:protein_coding gene_symbol:WDL1 description:Protein WVD2-like 1 [Source:UniProtKB/Swiss-Prot;Acc:Q8GYX9]	1	1	3413702	1.22715e+06	6.569e+06	5.1063e+06	2394881	6.1717e+06	1.27554e+06	1.76648e+06	3134611	7.8808e+06	1.29022e+06	7.2668e+06	3403126	2.93628e+06	5700999	4821899	3.4376e+06	5.0481e+06	986781	3.5131e+06	2.6406e+06	2.5541e+06	2.47607e+06	1.72162e+06	1.71923e+06	1.12773e+06	2.43809e+06	2765829	1.00821e+06	955207		4.9	4.9	4.9	96.168	0.0029638	2.4316	39349000	3
AT2G25950	AT2G25950	AT2G25950 AT2G25950.1 pep chromosome:TAIR10:2:11068580:11070661:1 gene:AT2G25950 transcript:AT2G25950.1 gene_biotype:protein_coding transcript_biotype:protein_coding	1	1	7305301	2862683	6367800	561444	3.86695e+06	10662995	7396400	1903458	3.37026e+06	7.4269e+06	8.083e+06	1.14634e+06	1.28305e+06	7.131e+06	6.7083e+06	7.1506e+06	6069900	11800993	2244044	2.30674e+06	6738002	14978992	971219	2.91924e+06	2885859	7063404	2.99696e+06	2.85126e+06	10049007	6.0256e+06		6.6	6.6	6.6	43.936	0	4.3217	90651000	4
AT2G26500	AT2G26500	AT2G26500 AT2G26500.3 pep chromosome:TAIR10:2:11270136:11270874:1 gene:AT2G26500 transcript:AT2G26500.3 gene_biotype:protein_coding transcript_biotype:protein_coding	1	1	2.4563e+06	26686014	24790990	27717992	33395022	41353992	32910008	24851994	34257008	30362018	2.24583e+06	44257008	33501994	31523982	30739014	25946008	25210986	31696998	23192998	30249992	24571000	3.44004e+06	1.31595e+06	24296008	26918996	20148988	43267980	35503996	40567976	28850998		9.6	9.6	9.6	35.606	0	13.074	571730000	12
AT5G39530	AT5G39530	AT5G39530 AT5G39530.1 pep chromosome:TAIR10:5:15826017:15828035:-1 gene:AT5G39530 transcript:AT5G39530.1 gene_biotype:protein_coding transcript_biotype:protein_coding	1	1	2.7166e+06	1.93683e+06	2.1433e+06	2.5789e+06	3.5059e+06	3.3355e+06	2152501	2921101	3.5195e+06	2e+06	4070799	2.3512e+06	2344199	1.6342e+06	3.34907e+06	3.0582e+06	4210299	4.2185e+06	3.2686e+06	3264200	3.5523e+06	583740	2416601	3.3993e+06	2.7575e+06	2.4989e+06	2.2842e+06	2443601	2.2051e+06	1.2332e+06		9.5	9.5	9.5	53.571	0	4.2671	56401000	25
AT3G62790	AT3G62790	AT3G62790 AT3G62790.1 pep chromosome:TAIR10:3:23223030:23224326:-1 gene:AT3G62790 transcript:AT3G62790.1 gene_biotype:protein_coding transcript_biotype:protein_coding description:NADH dehydrogenase [ubiquinone] iron-sulfur protein 5-B [Source:UniProtKB/Swi	1	1	6.9718e+06	1.0132e+06	6152804	7615302	8327601	16768989	3864298	1.80626e+06	7.885e+06	1932550	6474396	1.64431e+06	7.3171e+06	7.3444e+06	7833699	6.18846e+06	2.16953e+06	9238205	7464398	7.146e+06	5.2217e+06	4807494	6.1442e+06	6610597	3.04751e+06	5.1771e+06	9053502	2.43321e+06	14442998	5852197		12	12	12	9.893	0.0060469	1.9481	118840000	2
AT5G18520	AT5G18520	AT5G18520 AT5G18520.1 pep chromosome:TAIR10:5:6144855:6146603:1 gene:AT5G18520 transcript:AT5G18520.1 gene_biotype:protein_coding transcript_biotype:protein_coding	1	1	8669503	9308196	2145004	9234298	1.15305e+06	5897502	4.76053e+06	7685597	1057335	3.08081e+06	9161397	3.5176e+06	1.24796e+06	12637999	1.98394e+06	8508298	8757201	2.43514e+06	13540009	1.8807e+06	9975001	5510898	1.49185e+06	9337802	7.7956e+06	2431889	2.36492e+06	2.0086e+06	4.2956e+06	3.04031e+06		3.6	3.6	3.6	50.244	0.0056797	1.9665	110500000	5
AT1G64370	AT1G64370	AT1G64370 AT1G64370.1 pep chromosome:TAIR10:1:23888832:23890132:1 gene:AT1G64370 transcript:AT1G64370.1 gene_biotype:protein_coding transcript_biotype:protein_coding	1	1	2.65457e+06	1.848e+06	2840200	3.3898e+06	2336510	1.75721e+06	3.28104e+06	4575542	1.52393e+06	938875	1.6572e+06	4211958	2309820	4.98277e+06	1.73688e+06	1750600	1.56844e+06	1.92733e+06	1976999	3.07079e+06	2.1116e+06	1.82949e+06	2.77436e+06	1.5455e+06	1.91304e+06	2.88377e+06	1.40243e+06	1.97492e+06	1.53305e+06	890601		6.2	6.2	6.2	19.697	0.0075005	1.872	13255000	7
AT5G53330	AT5G53330	AT5G53330 AT5G53330.1 pep chromosome:TAIR10:5:21639216:21640963:1 gene:AT5G53330 transcript:AT5G53330.1 gene_biotype:protein_coding transcript_biotype:protein_coding	1	1	4.3195e+06	1.16473e+06	2.82042e+06	1.35044e+06	4.2438e+06	7.199e+06	7.5905e+06	3.9401e+06	2.05421e+06	8428918	1.99223e+06	1.93827e+06	1.82607e+06	11497530	1.5235e+06	1.04355e+06	1.26976e+06	3.3288e+06	4.6619e+06	3.9889e+06	1.07707e+06	5.7833e+06	1.76771e+06	4784800	5008798	3.09896e+06	1.94764e+06	8756935	5.2559e+06	1.10373e+06		7.2	7.2	7.2	24.276	0	15.919	45147000	21
AT5G47710	AT5G47710	AT5G47710 AT5G47710.1 pep chromosome:TAIR10:5:19329544:19331405:1 gene:AT5G47710 transcript:AT5G47710.1 gene_biotype:protein_coding transcript_biotype:protein_coding gene_symbol:CAR11 description:Protein C2-DOMAIN ABA-RELATED 11 [Source:UniProtKB/Swiss-Pro	1	1	2.0694e+06	1.3342e+06	1.4515e+06	1.8164e+06	1.8489e+06	1723299	1.7234e+06	1.5866e+06	5212897	1.65495e+06	1392600	1.6751e+06	2.1503e+06	1.5521e+06	1.904e+06	960979	4.3703e+06	2.3408e+06	2.0479e+06	2.6128e+06	3.23333e+06	1.8458e+06	1.64e+06	1.3409e+06	1.5198e+06	3.16402e+06	1.6267e+06	2.0294e+06	2505101	1.98365e+06		9	9	9	72.893	0	4.6281	32258000	5
AT3G20800	AT3G20800	AT3G20800 AT3G20800.1 pep chromosome:TAIR10:3:7271137:7274013:-1 gene:AT3G20800 transcript:AT3G20800.1 gene_biotype:protein_coding transcript_biotype:protein_coding	1	1	4.1436e+06	2.0883e+06	2.5825e+06	2889799	3.4969e+06	1.4123e+06	2430600	3.9583e+06	2.6724e+06	3.654e+06	3.5424e+06	1.9683e+06	3.8136e+06	2290101	4361903	3.5313e+06	3898798	2.7886e+06	3.823e+06	4.076e+06	3.8451e+06	1.471e+06	3.5897e+06	2.9096e+06	3.603e+06	3.9222e+06	3.6224e+06	4.6307e+06	2.4792e+06	975612		5.7	5.7	5.7	34.711	0	8.961	73743000	22
AT1G63830	AT1G63830	AT1G63830 AT1G63830.1 pep chromosome:TAIR10:1:23685119:23687374:1 gene:AT1G63830 transcript:AT1G63830.1 gene_biotype:protein_coding transcript_biotype:protein_coding	1	1	5.9578e+06	9773202	5.17e+06	5.6109e+06	7.9797e+06	7.6957e+06	8.35489e+06	7967604	4245098	6559702	7819699	3.0513e+06	8527296	7.9347e+06	10156002	9100796	9455997	12408005	13062999	11338007	7.8924e+06	15907991	9667299	8322703	13245005	7.7387e+06	8.058e+06	8283996	9015805	5604498		3.4	3.4	3.4	115.56	0.0031226	2.3105	211340000	26
AT2G14610	AT2G14610	AT2G14610 AT2G14610.1 pep chromosome:TAIR10:2:6241640:6242541:-1 gene:AT2G14610 transcript:AT2G14610.1 gene_biotype:protein_coding transcript_biotype:protein_coding description:Pathogenesis-related protein 1 [Source:UniProtKB/Swiss-Prot;Acc:P33154]	1	1	991435	3.65232e+06	1.05232e+06	7097449	2.6356e+06	1.39439e+06	10657005	11746001	3.05959e+06	11706994	1.24911e+06	3.11836e+06	3.78064e+06	9010205	781718	2289641	806426	1.05366e+06	2253567	4339700	3.9676e+06	4407198	4520053	3013376	5.1512e+06	1.53091e+06	1997497	2.07754e+06	1.42825e+06	8804601		8.1	8.1	8.1	17.677	0.00064935	3.4811	68265000	7
AT1G29810	AT1G29810	AT1G29810 AT1G29810.1 pep chromosome:TAIR10:1:10435374:10437558:-1 gene:AT1G29810 transcript:AT1G29810.1 gene_biotype:protein_coding transcript_biotype:protein_coding	1	1	2.6734e+06	3154562	6.0111e+06	3.4431e+06	3.4424e+06	4.4023e+06	3.6016e+06	5503501	4.0221e+06	2484099	4854598	2.8353e+06	3.1888e+06	3981301	3.0882e+06	4761200	3.7127e+06	4.1504e+06	2.12232e+06	4.0683e+06	5051799	2.2255e+06	4.5979e+06	2.79128e+06	741851	2.68638e+06	3509602	3.7071e+06	3835799	3.55351e+06		6.6	6.6	6.6	37.294	0.00064725	3.4495	66041000	11
AT3G15290	AT3G15290	AT3G15290 AT3G15290.1 pep chromosome:TAIR10:3:5144938:5146860:1 gene:AT3G15290 transcript:AT3G15290.1 gene_biotype:protein_coding transcript_biotype:protein_coding	1	1	5.7278e+06	6.0953e+06	1.07711e+06	5.3547e+06	5.2236e+06	6981204	8645501	6035802	1.71808e+06	3.08128e+06	915648	7574295	5.2959e+06	5708398	6954223	5.10482e+06	6.9748e+06	3.6254e+06	5.1619e+06	5543203	2.14526e+06	3.44054e+06	2.08755e+06	9234554	6287200	5.3013e+06	4.9945e+06	5.1537e+06	12208994	6224797		4.9	4.9	4.9	57.321	0	17.85	92872000	21
AT2G32400	AT2G32400	AT2G32400 AT2G32400.1 pep chromosome:TAIR10:2:13752263:13756893:-1 gene:AT2G32400 transcript:AT2G32400.1 gene_biotype:protein_coding transcript_biotype:protein_coding gene_symbol:GLR3.7 description:Glutamate receptor 3.7 [Source:UniProtKB/Swiss-Prot;Acc:Q9	1	1	127880040	422850080	165950000	539420096	75229984	54521976	669678	189899888	777940096	731549696	521200064	2.05363e+06	587170304	506879808	542630272	1314800000	1730600192	67358016	587759808	71314040	794260352	3002829	323799808	844310400	209129872	665979968	272110080	213969888	2.88861e+06	750440256		2.5	2.5	2.5	103.51	0.0053323	2.0344	10322000000	28
AT3G51510	AT3G51510	AT3G51510 AT3G51510.1 pep chromosome:TAIR10:3:19108990:19110372:1 gene:AT3G51510 transcript:AT3G51510.1 gene_biotype:protein_coding transcript_biotype:protein_coding	1	1	8.18751e+06	12406004	9156396	11661995	11189999	12094000	13896002	8752305	12392005	11894001	15159008	19454006	3.07381e+06	11977001	9102505	3845299	2.79257e+06	13997007	8688596	10004003	9530397	907709	2.71835e+06	10285002	8279102	1.91647e+06	10278002	9513403	13435994	4.6136e+06		10.5	10.5	10.5	19.846	0	11.027	199180000	23
AT5G64816	AT5G64816	AT5G64816 AT5G64816.2 pep chromosome:TAIR10:5:25912977:25914027:1 gene:AT5G64816 transcript:AT5G64816.2 gene_biotype:protein_coding transcript_biotype:protein_coding description:Uncharacterized protein At5g64816 [Source:UniProtKB/Swiss-Prot;Acc:Q8L8Q8]	1	1	6.126e+06	1.51037e+06	4.34128e+06	6957101	640419	1.67106e+06	904367	1.66309e+06	2.18822e+06	3.19654e+06	7915402	2.92389e+06	2.65515e+06	1.49291e+06	1.38383e+06	1.71388e+06	5473873	2039351	749420	1423634	2.67671e+06	11217268	2.04172e+06	1.02883e+06	2.77248e+06	5.755e+06	14255003	5683833	12563998	6.2438e+06		7.7	7.7	7.7	57.318	0	8.0531	46406000	4
AT1G69390	AT1G69390	AT1G69390 AT1G69390.1 pep chromosome:TAIR10:1:26084562:26086512:1 gene:AT1G69390 transcript:AT1G69390.1 gene_biotype:protein_coding transcript_biotype:protein_coding gene_symbol:MINE1 description:Cell division topological specificity factor homolog, chloro	1	1	12923993	14681995	11219997	15421002	19863994	24976006	17905988	15541000	21011010	10389002	19728996	21462010	11212998	11550000	10644994	15271999	18493004	25549986	16415002	23221010	14606991	17271010	20116010	14856006	19438992	9006203	11463001	13879992	13828998	7992999		8.7	8.7	8.7	25.748	0	6.4798	359080000	34
AT3G12130	AT3G12130	AT3G12130 AT3G12130.1 pep chromosome:TAIR10:3:3864071:3866681:-1 gene:AT3G12130 transcript:AT3G12130.1 gene_biotype:protein_coding transcript_biotype:protein_coding description:Zinc finger CCCH domain-containing protein 36 [Source:UniProtKB/Swiss-Prot;Acc:	1	1	7409799	8.1179e+06	10492998	7.7431e+06	8915799	11023006	8110700	8763305	8842805	8928101	5262303	10520001	8830095	8471998	9716502	7.8135e+06	7207897	8416702	9583502	9801203	5963101	11837996	8360099	7300300	8.0534e+06	5.446e+06	6.8968e+06	11295994	4.71773e+06	6157597		8.5	8.5	8.5	43.952	0.00085361	3.3043	182200000	7
AT2G43760	AT2G43760	AT2G43760 AT2G43760.1 pep chromosome:TAIR10:2:18132484:18134068:1 gene:AT2G43760 transcript:AT2G43760.1 gene_biotype:protein_coding transcript_biotype:protein_coding gene_symbol:MOCS2 description:Molybdopterin synthase catalytic subunit [Source:UniProtKB/S	1	1	2.9113e+06	5080197	3728500	3.44255e+06	1.43251e+06	1.4502e+06	3.64382e+06	2.0389e+06	2620965	2.5802e+06	2.3648e+06	6.03765e+06	2888233	2.7411e+06	2.0421e+06	4350298	4.0891e+06	2.63416e+06	3.9358e+06	1.9554e+06	4469200	2.3254e+06	2.9774e+06	4.1452e+06	1.7529e+06	3.9986e+06	2.7535e+06	2139600	2154884	4.9215e+06		10.1	10.1	10.1	66.35	0.00021815	3.5625	55087000	4
AT5G59890	AT5G59890	AT5G59890 AT5G59890.2 pep chromosome:TAIR10:5:24122525:24123912:1 gene:AT5G59890 transcript:AT5G59890.2 gene_biotype:protein_coding transcript_biotype:protein_coding gene_symbol:ADF4 description:Actin-depolymerizing factor 4 [Source:UniProtKB/Swiss-Prot;Ac	1	1	1.65839e+06	3.25653e+06	1.91775e+06	3.8201e+06	4.804e+06	9907106	4.6062e+06	3.92758e+06	3.3933e+06	4.09144e+06	3.8376e+06	1.52698e+06	2927782	3.89777e+06	2480158	3678602	1.32665e+06	4.5307e+06	3.47279e+06	1.0362e+06	1.19987e+06	3.3758e+06	4.2111e+06	5021070	2844495	6902899	3.39762e+06	4830998	1.05077e+06	4.2077e+06		17.1	17.1	17.1	46.599	0.0018386	2.8096	37794000	1
AT4G19003	AT4G19003	AT4G19003 AT4G19003.3 pep chromosome:TAIR10:4:10406725:10409057:-1 gene:AT4G19003 transcript:AT4G19003.3 gene_biotype:protein_coding transcript_biotype:protein_coding gene_symbol:VPS25 description:Vacuolar protein sorting-associated protein 25 [Source:UniP	1	1	2223299	4.08998e+06	3.5925e+06	4333044	1.0702e+06	3.96992e+06	1.1452e+06	1.90629e+06	5776802	3.4152e+06	3.3393e+06	2357841	1.33273e+06	4.3297e+06	2.82907e+06	2.7237e+06	3.8748e+06	1.05506e+06	1574100	1.095e+06	3376135	1.182e+06	1.9592e+06	3515602	2.97105e+06	4.1295e+06	1.8773e+06	2.62293e+06	1.28872e+06	2963998		9.5	9.5	9.5	123.34	0.00085598	3.3382	37453000	16
AT3G55020	AT3G55020	AT3G55020 AT3G55020.1 pep chromosome:TAIR10:3:20388869:20394987:-1 gene:AT3G55020 transcript:AT3G55020.1 gene_biotype:protein_coding transcript_biotype:protein_coding	1	1	2.5661e+06	3750798	5421570	2.08298e+06	4102698	5409399	4466300	1.75448e+06	5647624	4818897	3.6529e+06	4273501	4320699	1.9167e+06	3.08698e+06	2.42634e+06	3.7938e+06	4811099	3.5288e+06	3.7287e+06	3558699	4220163	3328298	1.63547e+06	1583430	3.0778e+06	4558298	4504900	4452928	1.2601e+06		1.4	1.4	1.4	257.15	0.0027855	2.4895	54712000	4
AT1G10522	AT1G10522	AT1G10522 AT1G10522.1 pep chromosome:TAIR10:1:3469512:3471488:1 gene:AT1G10522 transcript:AT1G10522.1 gene_biotype:protein_coding transcript_biotype:protein_coding	1	1	6830997	5.2603e+06	8053205	1.53127e+06	8.3299e+06	6950298	6.4594e+06	10268006	7652503	2.5834e+06	6497402	7.3948e+06	5.1909e+06	1.86981e+06	9487202	4753401	4.07038e+06	6.6114e+06	5.8863e+06	7790301	5.8124e+06	2.5633e+06	7.7163e+06	6.2973e+06	6.7327e+06	3.29819e+06	6.3141e+06	7.7066e+06	7.8023e+06	5.2074e+06		8.4	8.4	8.4	40.354	0.00022119	3.7428	126390000	20
AT1G19120	AT1G19120	AT1G19120 AT1G19120.1 pep chromosome:TAIR10:1:6608115:6609369:1 gene:AT1G19120 transcript:AT1G19120.1 gene_biotype:protein_coding transcript_biotype:protein_coding gene_symbol:LSM1A description:Sm-like protein LSM1A [Source:UniProtKB/Swiss-Prot;Acc:Q945P8]	1	1	1.9571e+06	1.8736e+06	2.9699e+06	2.4062e+06	1.6579e+06	1.64408e+06	2.81281e+06	1.8598e+06	1.44876e+06	1.09315e+06	2.5219e+06	2.13869e+06	1.7923e+06	1.7791e+06	2.4011e+06	2.4384e+06	2588848	1.67525e+06	2381601	1.4691e+06	3.1219e+06	2.4203e+06	2.0128e+06	4235898	2.2572e+06	1.23364e+06	2.6137e+06	3.1212e+06	1.72228e+06	2.8995e+06		12.5	12.5	12.5	14.662	0.0016437	2.8653	38601000	20
AT2G35530	AT2G35530	AT2G35530 AT2G35530.1 pep chromosome:TAIR10:2:14922836:14926609:-1 gene:AT2G35530 transcript:AT2G35530.1 gene_biotype:protein_coding transcript_biotype:protein_coding gene_symbol:BZIP16 description:bZIP transcription factor 16 [Source:UniProtKB/Swiss-Prot;	1	1	4775403	3.7779e+06	906603	4.2593e+06	7229399	7008698	3.7578e+06	4.7223e+06	2.16803e+06	1.9177e+06	3.6181e+06	5.1743e+06	4.44088e+06	2.02083e+06	3.5037e+06	3.327e+06	2.25224e+06	5401302	4.0086e+06	6036999	2.7488e+06	6554102	1.92937e+06	2.85907e+06	3.7753e+06	1584475	6.1603e+06	5468802	5.5683e+06	977761		3.4	3.4	3.4	43.109	0.0051606	2.0737	72931000	16
AT1G20830	AT1G20830	AT1G20830 AT1G20830.1 pep chromosome:TAIR10:1:7242896:7244978:1 gene:AT1G20830 transcript:AT1G20830.1 gene_biotype:protein_coding transcript_biotype:protein_coding gene_symbol:MCD1 description:Protein MULTIPLE CHLOROPLAST DIVISION SITE 1 [Source:UniProtKB/	1	1	1.87764e+06	1.13171e+06	3.9314e+06	4615397	1.37568e+06	4906799	4.3965e+06	4604999	2.36133e+06	1.70285e+06	4828897	2.16998e+06	1.94914e+06	891217	3.38578e+06	3.4803e+06	6883224	4471499	3885517	3.8681e+06	3.4402e+06	1193300	4.1036e+06	2.9445e+06	4.2125e+06	5.15615e+06	3.45407e+06	2.28016e+06	3.09879e+06	2.3891e+06		4	4	4	67.666	0.0012568	3.0998	44783000	2
AT2G34585	AT2G34585	AT2G34585 AT2G34585.1 pep chromosome:TAIR10:2:14567966:14568799:-1 gene:AT2G34585 transcript:AT2G34585.1 gene_biotype:protein_coding transcript_biotype:protein_coding	1	1	16108007	12603993	12467992	10399996	18191008	23957994	15533995	17656992	13673993	15912008	13239000	18755006	14873005	12337993	10945994	2.60059e+06	10631000	23328986	12559995	17927994	10144006	12018004	15769995	11440003	15971992	7.6646e+06	14520999	15151995	21685994	12344993		24.7	24.7	24.7	8.5705	0	14.026	314960000	49
AT3G51580	AT3G51580	AT3G51580 AT3G51580.2 pep chromosome:TAIR10:3:19130768:19133347:-1 gene:AT3G51580 transcript:AT3G51580.2 gene_biotype:protein_coding transcript_biotype:protein_coding	1	1	3565801	3.0561e+06	2115601	1.9371e+06	3.1023e+06	3135701	2.8332e+06	3.0951e+06	4.7675e+06	3.0752e+06	3349398	1.7018e+06	2.7118e+06	2.59364e+06	3.2878e+06	2634601	2.8877e+06	2.4998e+06	2279601	2.4897e+06	3.0221e+06	2.8848e+06	2.5955e+06	3.3311e+06	2.4954e+06	2.958e+06	3.0092e+06	3.1933e+06	4.0111e+06	2698399		3.8	3.8	3.8	86.235	0.0029821	2.4851	62570000	16
AT1G14930	AT1G14930	AT1G14930 AT1G14930.1 pep chromosome:TAIR10:1:5152263:5153104:-1 gene:AT1G14930 transcript:AT1G14930.1 gene_biotype:protein_coding transcript_biotype:protein_coding	1	1	1.17839e+06	9839204	5315500	2.65548e+06	14174008	5090302	2771422	7778198	2.40711e+06	2705125	8208000	3.34597e+06	2629027	11067998	2.5188e+06	1.60718e+06	4766503	2.821e+06	1.58112e+06	1.45019e+06	1.6814e+06	3.30336e+06	1.78234e+06	7564898	1.09086e+06	3.41242e+06	980223	13425997	1.11189e+06	8477297		7.7	7.7	7.7	17.892	0.0027877	2.4984	65095000	8
AT1G71410;AT1G22870	AT1G71410;AT1G22870	AT1G71410 AT1G71410.2 pep chromosome:TAIR10:1:26912726:26917732:-1 gene:AT1G71410 transcript:AT1G71410.2 gene_biotype:protein_coding transcript_biotype:protein_coding;AT1G22870 AT1G22870.4 pep chromosome:TAIR10:1:8089321:8094457:1 gene:AT1G22870 transcript	1	1	3.2302e+06	2.0979e+06	3535701	2.6328e+06	2.968e+06	2.6307e+06	2752500	3.3234e+06	3178298	3.3863e+06	3.308e+06	2480899	3.5438e+06	2.1852e+06	3.0376e+06	2.645e+06	2.381e+06	3.7786e+06	2.7933e+06	3867702	2.9747e+06	683867	3.4042e+06	2.3652e+06	3.9904e+06	2426500	2247399	2.4554e+06	1.78723e+06	3057701		1.2	1.2	1.2	197.38	0.0018382	2.8091	63763000	5
AT5G12210	AT5G12210	AT5G12210 AT5G12210.1 pep chromosome:TAIR10:5:3947022:3949866:1 gene:AT5G12210 transcript:AT5G12210.1 gene_biotype:protein_coding transcript_biotype:protein_coding gene_symbol:RGTB1 description:Geranylgeranyl transferase type-2 subunit beta 1 [Source:UniPr	1	1	8776105	6680197	8012901	9287999	11890008	9354100	9336296	11355003	6.7598e+06	8316302	9210802	9825399	8276202	7.9671e+06	8898606	8241905	8851098	10655005	9689794	8466299	9963403	9284206	9150503	7516497	9981003	8744903	8611096	10144006	10180994	7084896		4.7	4.7	4.7	70.714	0.0012616	3.1427	201590000	16
AT1G28660	AT1G28660	AT1G28660 AT1G28660.2 pep chromosome:TAIR10:1:10071712:10073388:-1 gene:AT1G28660 transcript:AT1G28660.2 gene_biotype:protein_coding transcript_biotype:protein_coding description:GDSL esterase/lipase At1g28660 [Source:UniProtKB/Swiss-Prot;Acc:Q9FPE4]	1	1	1.3985e+06	1.1082e+06	2.01753e+06	6453177	2130801	5482274	2745257	1.8496e+06	2.82666e+06	1.74729e+06	1.1737e+06	5369902	4.13038e+06	1.62074e+06	927760	1.7241e+06	1.3136e+06	2.26417e+06	1.1306e+06	1.1603e+06	1.6913e+06	1.2588e+06	1.6419e+06	2.0122e+06	1.268e+06	1.87035e+06	1.28613e+06	593842	2.23683e+06	2.58184e+06		2	2	2	83.818	0.00022297	3.8262	18610000	3
AT5G20165	AT5G20165	AT5G20165 AT5G20165.3 pep chromosome:TAIR10:5:6805594:6807327:-1 gene:AT5G20165 transcript:AT5G20165.3 gene_biotype:protein_coding transcript_biotype:protein_coding	1	1	3.5139e+06	3.06661e+06	4244301	5615000	2.17114e+06	6906103	1.18547e+06	1.95809e+06	3658600	1.29645e+06	4497800	1897423	3.81817e+06	3.55853e+06	5.0293e+06	5712203	4667599	859834	1.93569e+06	1.85355e+06	1.37282e+06	6229399	2.9644e+06	2.76931e+06	1.31876e+06	1.49556e+06	3.0993e+06	916139	4.1042e+06	2637131		13.5	13.5	13.5	33.863	0.0040588	2.1942	43500000	10
AT3G48380	AT3G48380	AT3G48380 AT3G48380.3 pep chromosome:TAIR10:3:17916416:17920234:1 gene:AT3G48380 transcript:AT3G48380.3 gene_biotype:protein_coding transcript_biotype:protein_coding description:Probable Ufm1-specific protease [Source:UniProtKB/Swiss-Prot;Acc:Q9STL8]	1	1	2.94e+06	3715701	2.3886e+06	3.5223e+06	2.3421e+06	1.04596e+06	1.9101e+06	2503300	3.8666e+06	3594698	3.6076e+06	2.59795e+06	3.8856e+06	2.5748e+06	2.3461e+06	2503601	4.6435e+06	1.1681e+06	5579399	2.2269e+06	3.5716e+06	1.8979e+06	2690601	4262002	3.9793e+06	4292198	4.0604e+06	1961900	1.91232e+06	4.4837e+06		1.7	1.7	1.7	214.84	0.0044248	2.1377	68766000	17
AT4G25270	AT4G25270	AT4G25270 AT4G25270.1 pep chromosome:TAIR10:4:12936931:12938910:-1 gene:AT4G25270 transcript:AT4G25270.1 gene_biotype:protein_coding transcript_biotype:protein_coding gene_symbol:PCMP-E53 description:Pentatricopeptide repeat-containing protein At4g25270, c	1	1	959800	2.74835e+06	1.3863e+06	2.95742e+06	2139501	1494501	2.55061e+06	1.5916e+06	1.52884e+06	3.31991e+06	1.84384e+06	1.57523e+06	1.2042e+06	2123812	3023684	1.4415e+06	3.03094e+06	2777500	1.5264e+06	1.9731e+06	1.9561e+06	3.80419e+06	1.87006e+06	1.61556e+06	1.5061e+06	1.291e+06	2999972	1.98885e+06	1.1637e+06	1.69239e+06		3.6	3.6	3.6	59.535	0.001256	3.0906	18041000	7
AT3G17465	AT3G17465	AT3G17465 AT3G17465.1 pep chromosome:TAIR10:3:5977722:5979694:-1 gene:AT3G17465 transcript:AT3G17465.1 gene_biotype:protein_coding transcript_biotype:protein_coding gene_symbol:RPL3B description:50S ribosomal protein L3-2, chloroplastic [Source:UniProtKB/S	1	1	2510067	1.19156e+06	1.561e+06	2.34111e+06	2500399	3.3807e+06	3.4918e+06	2556499	1.54364e+06	2.59103e+06	1.8049e+06	2.027e+06	1.10883e+06	1.75133e+06	3752653	1.56746e+06	3.22366e+06	2.662e+06	2.54408e+06	3.0132e+06	2.1229e+06	1.13554e+06	3.29275e+06	2.15478e+06	3178298	1.8042e+06	3.99212e+06	2.4691e+06	2.7662e+06	2169388		5.9	5.9	5.9	35.404	0.004418	2.1166	27521000	6
AT3G28950	AT3G28950	AT3G28950 AT3G28950.1 pep chromosome:TAIR10:3:10976108:10977527:-1 gene:AT3G28950 transcript:AT3G28950.1 gene_biotype:protein_coding transcript_biotype:protein_coding	1	1	3.37115e+06	5388699	2.51455e+06	5.525e+06	1.29787e+06	3958402	5963298	6645104	2.94138e+06	5616225	3.09856e+06	5.455e+06	4.4036e+06	4556201	1.00233e+06	2.04151e+06	4.28011e+06	3701399	6.9067e+06	1.21113e+06	798876	1.61748e+06	4752402	1081082	1.73711e+06	4.50121e+06	2.45752e+06	5.3782e+06	3398778	4033001		13.9	13.9	13.9	18.619	0	4.585	47555000	8
AT5G22920	AT5G22920	AT5G22920 AT5G22920.1 pep chromosome:TAIR10:5:7664871:7667288:1 gene:AT5G22920 transcript:AT5G22920.1 gene_biotype:protein_coding transcript_biotype:protein_coding	1	1	14534002	21023014	4390298	15470010	25198990	7.1853e+06	8973400	3.8566e+06	13821998	12163995	24786008	1.55854e+06	32904004	19131990	20953006	37070012	33791000	955825	26145002	11128993	3.5194e+06	1.75099e+06	2.82798e+06	11566993	16488998	20546006	9397497	28657008	11617000	27652988		3.8	3.8	3.8	61.547	0.01	1.7678	456770000	18
AT3G27770	AT3G27770	AT3G27770 AT3G27770.1 pep chromosome:TAIR10:3:10285657:10287931:-1 gene:AT3G27770 transcript:AT3G27770.1 gene_biotype:protein_coding transcript_biotype:protein_coding	1	1	1.48654e+06	1.5898e+06	1166909	4776994	3.7604e+06	2.5153e+06	4.1839e+06	2.41507e+06	3183298	2.66093e+06	8875694	2.9498e+06	557302	2059711	1.6187e+06	2.4995e+06	1.86767e+06	3.32347e+06	2.2301e+06	7680701	1.83912e+06	3.1927e+06	2560101	1.46185e+06	4.11697e+06	5532097	2.24285e+06	5061600	10921998	3.1933e+06		4.8	4.8	4.8	68.052	0.00021911	3.615	52269000	13
AT2G33830	AT2G33830	AT2G33830 AT2G33830.1 pep chromosome:TAIR10:2:14308754:14310339:-1 gene:AT2G33830 transcript:AT2G33830.1 gene_biotype:protein_coding transcript_biotype:protein_coding gene_symbol:DRMH1 description:Dormancy-associated protein homolog 1 [Source:UniProtKB/Swi	2	2	13220006	19042004	13099005	17100990	15760991	2.6841e+06	1708341	5.18052e+06	2.337e+06	3.54902e+06	3.14505e+06	1.56143e+06	1.93252e+06	714420	1.89479e+06	12505995	15957998	17368004	16809008	16690007	1.74061e+06	2694702	3.2098e+06	2.28744e+06	2974263	3.55689e+06	2.28632e+06	2.22914e+06	3654491	3852382		26.2	26.2	26.2	23.006	0	4.4124	139850000	13
AT3G49670;AT5G65700	AT3G49670;AT5G65700	AT3G49670 AT3G49670.1 pep chromosome:TAIR10:3:18417568:18421263:1 gene:AT3G49670 transcript:AT3G49670.1 gene_biotype:protein_coding transcript_biotype:protein_coding gene_symbol:BAM2 description:Leucine-rich repeat receptor-like serine/threonine-protein ki	2	2	6.4289e+06	4723400	4791599	5676601	7.1675e+06	4.3083e+06	3.6489e+06	4641397	3.8529e+06	2.30403e+06	2.5405e+06	1230377	2289650	2.62819e+06	1.87788e+06	4.7196e+06	4.7777e+06	6742003	6249700	5498003	5565703	3.4745e+06	2.6846e+06	2444399	4303198	1.32237e+06	3149299	1.58021e+06	1.939e+06	1.8356e+06		2.2	2.2	2.2	109.24	0	4.592	82182000	16
AT1G28130	AT1G28130	AT1G28130 AT1G28130.2 pep chromosome:TAIR10:1:9825914:9828067:1 gene:AT1G28130 transcript:AT1G28130.2 gene_biotype:protein_coding transcript_biotype:protein_coding gene_symbol:GH3.17 description:Indole-3-acetic acid-amido synthetase GH3.17 [Source:UniProtK	2	2	6.9509e+06	6.1996e+06	5644802	6.5586e+06	6.0941e+06	1.38501e+06	664456	2.64039e+06	2.108e+06	912793	2.74726e+06	2799546	1.71258e+06	3319799	1.36072e+06	6961315	2.03506e+06	1.21987e+06	9921406	8857806	3.0453e+06	4326518	5.0964e+06	4.35269e+06	3.87952e+06	1.53675e+06	6980503	6806000	1192163	2.18055e+06		4.4	4.4	4.4	121.81	0	4.8804	64537000	2
AT5G19860	AT5G19860	AT5G19860 AT5G19860.1 pep chromosome:TAIR10:5:6713953:6715918:-1 gene:AT5G19860 transcript:AT5G19860.1 gene_biotype:protein_coding transcript_biotype:protein_coding	2	2	54296972	48422008	50694016	42849008	49680996	31867002	40393988	29501000	36924008	34938984	36575988	40034004	31463982	37505000	30426996	30650994	29580984	50176988	29973990	40303996	25716006	48606984	30330004	34949008	41422004	34823004	35078020	36872004	34294980	41889008		17.7	17.7	17.7	20.443	0	46.352	827150000	27
AT1G64510	AT1G64510	AT1G64510 AT1G64510.1 pep chromosome:TAIR10:1:23954800:23956260:-1 gene:AT1G64510 transcript:AT1G64510.1 gene_biotype:protein_coding transcript_biotype:protein_coding gene_symbol:RPS6 description:30S ribosomal protein S6 alpha, chloroplastic [Source:UniPro	2	2	106390000	141879936	111729984	138799904	129430064	178680096	128580024	129530032	127810064	144160032	157830096	210940064	176600016	209210064	186990000	148139952	147429936	168249936	118940008	121230064	115440000	87805960	151359968	133100064	192700080	95741048	128009944	144239920	167370048	162090080		12.3	12.3	12.3	48.071	0	8.0147	4339700000	129
AT3G01920	AT3G01920	AT3G01920 AT3G01920.2 pep chromosome:TAIR10:3:317336:319001:1 gene:AT3G01920 transcript:AT3G01920.2 gene_biotype:protein_coding transcript_biotype:protein_coding	2	2	3.2935e+06	1.99398e+06	2369334	4895201	1.98754e+06	5.75508e+06	8.30421e+06	3.22198e+06	4918698	7565398	7.2791e+06	9725306	5957498	6908797	6.2638e+06	4.0563e+06	6138301	8048798	5.608e+06	4.8387e+06	3679998	7.0356e+06	1744812	4672001	6033999	678797	6047104	6.4995e+06	10457006	5937801		8.4	8.4	8.4	69.956	0	5.7356	97897000	8
CON__P02666	CON__P02666		2	2	1.28143e+06	1.45279e+06	20707006	4578991	3.17579e+06	35799008	110230056	66542024	59816004	42301000	80092992	45046016	52814000	25983012	34441016	972480	55081008	17152002	21788014	5843098	208429888	43956004	113530064	98858960	31872986	78583968	64790024	77637016	82937048	85438952	+	12.4	12.4	12.4	23.583	0	9.6313	1049100000	28
AT4G28250	AT4G28250	AT4G28250 AT4G28250.4 pep chromosome:TAIR10:4:14000657:14002069:-1 gene:AT4G28250 transcript:AT4G28250.4 gene_biotype:protein_coding transcript_biotype:protein_coding gene_symbol:EXPB3 description:Expansin-B3 [Source:UniProtKB/Swiss-Prot;Acc:Q9M0I2]	2	2	4.1407e+06	6.0085e+06	9346102	15221002	21250000	1.35352e+06	4238301	3.8534e+06	2.47029e+06	4.56474e+06	1.21509e+06	1.44337e+06	3.45608e+06	1.36215e+06	2.25652e+06	2.49805e+06	2.00262e+06	1.54082e+06	10708004	5103199	4.9237e+06	4.7883e+06	906384	1.45104e+06	1.79831e+06	3.18291e+06	2501530	1.98756e+06	4.11183e+06	1.20199e+06		7.7	7.7	7.7	100.44	0.0012456	2.9931	75942000	4
AT3G51980	AT3G51980	AT3G51980 AT3G51980.1 pep chromosome:TAIR10:3:19285572:19287552:-1 gene:AT3G51980 transcript:AT3G51980.1 gene_biotype:protein_coding transcript_biotype:protein_coding	2	2	3.2323e+06	3438001	2587599	3.0259e+06	2914200	2.1561e+06	1.2658e+06	3480202	7413444	2.71005e+06	2.5043e+06	1515953	1.3077e+06	1710099	1.9821e+06	3.2271e+06	3.531e+06	7.13009e+06	4001099	2455999	3.6534e+06	1674699	2.743e+06	3525199	2.3909e+06	2964100	2.4646e+06	1400906	1023334	579318		9.7	9.7	9.7	42.529	0	6.8436	50790000	22
AT4G27960;AT5G53300;AT5G41700;AT3G08690;AT1G64230	AT4G27960;AT5G53300;AT5G41700;AT3G08690;AT1G64230	AT4G27960 AT4G27960.1 pep chromosome:TAIR10:4:13915531:13917500:-1 gene:AT4G27960 transcript:AT4G27960.1 gene_biotype:protein_coding transcript_biotype:protein_coding gene_symbol:UBC9 description:SUMO-conjugating enzyme UBC9 [Source:UniProtKB/Swiss-Prot;Ac	2	2	75516976	69566040	93683944	69763968	69284992	90194048	70662992	72040000	78054032	52599032	65877996	47650976	48466008	53566000	52992000	69654024	72392016	65153024	65168960	61747976	61974028	143160064	84539944	96442944	75714016	71912968	84247960	94239968	81523040	58708032		17.8	17.8	17.8	36.616	0	6.771	1633200000	20
AT2G37130	AT2G37130	AT2G37130 AT2G37130.1 pep chromosome:TAIR10:2:15597921:15600154:-1 gene:AT2G37130 transcript:AT2G37130.1 gene_biotype:protein_coding transcript_biotype:protein_coding gene_symbol:PER21 description:Peroxidase 21 [Source:UniProtKB/Swiss-Prot;Acc:Q42580]	2	2	7931104	6233098	9001906	10800005	11576004	4.85099e+06	2.9958e+06	3.19654e+06	2.08807e+06	2.82525e+06	1.69226e+06	1.87109e+06	2.48988e+06	7.20716e+06	1316249	3.85665e+06	3359527	1.37272e+06	11631000	12441992	2.5219e+06	4310811	4.1736e+06	3739583	2.94752e+06	3062479	5.12986e+06	1.15583e+06	3.29617e+06	2.27859e+06		8	8	8	69.863	0	9.1853	65844000	12
AT2G22795	AT2G22795	AT2G22795 AT2G22795.1 pep chromosome:TAIR10:2:9697131:9699944:-1 gene:AT2G22795 transcript:AT2G22795.1 gene_biotype:protein_coding transcript_biotype:protein_coding	2	2	3.4428e+06	3487802	4029100	4.7946e+06	5.8337e+06	5858599	3.3481e+06	5234001	2.7661e+06	2.39221e+06	3266000	2.52614e+06	2.43449e+06	2.57114e+06	1.76599e+06	3.1358e+06	3.9611e+06	6595896	7269096	4574701	3.9524e+06	4.2973e+06	4122898	3.0814e+06	4384399	2.55072e+06	1.18462e+06	3.62357e+06	3.60335e+06	785670		5.1	5.1	5.1	239.19	0	4.5267	73270000	26
AT1G71750	AT1G71750	AT1G71750 AT1G71750.2 pep chromosome:TAIR10:1:26987775:26989199:-1 gene:AT1G71750 transcript:AT1G71750.2 gene_biotype:protein_coding transcript_biotype:protein_coding	2	2	928780	868050	1513776	828210	626610	4664829	2.27913e+06	2.71542e+06	4.0392e+06	2.15638e+06	1301277	6.2278e+06	1.93017e+06	3.49822e+06	3364661	789290	1.67805e+06	2.56001e+06	740650	1.81098e+06	1.2759e+06	1.26909e+06	1.55201e+06	935270	3.04654e+06	1.077e+06	924550	867470	3165169	858420		13.5	13.5	13.5	42.804	0.00021964	3.6516	8031200	4
ATCG01230;ATCG00905	ATCG01230;ATCG00905	ATCG01230 ATCG01230.1 pep chromosome:TAIR10:Pt:139856:140650:1 gene:ATCG01230 transcript:ATCG01230.1 gene_biotype:protein_coding transcript_biotype:protein_coding;ATCG00905 ATCG00905.1 pep chromosome:TAIR10:Pt:97999:98793:-1 gene:ATCG00905 transcript:ATCG0	2	2	157409984	183580016	140050032	175420016	178170096	294460160	183339888	178490032	195039904	189909920	178340016	287829920	247330112	228350096	225619904	202450064	207590016	233880000	141260032	185419904	165050064	274519872	173049968	169849936	186560096	182209968	166889920	190069920	295699968	197310048		42.4	42.4	42.4	9.3708	0	7.4498	4345300000	34
AT3G12500	AT3G12500	AT3G12500 AT3G12500.1 pep chromosome:TAIR10:3:3962136:3963984:-1 gene:AT3G12500 transcript:AT3G12500.1 gene_biotype:protein_coding transcript_biotype:protein_coding gene_symbol:CHI-B description:Basic endochitinase B [Source:UniProtKB/Swiss-Prot;Acc:P19171	2	2	14470004	3.5834e+06	3223800	12288001	19063996	3.32029e+06	1.578e+06	2391325	3.59452e+06	3.93388e+06	2.60365e+06	2.94543e+06	1.5352e+06	1897112	1.74302e+06	2.58959e+06	2.89346e+06	3.19578e+06	13186997	10013994	803077	1.3909e+06	2.4171e+06	1.91329e+06	2.0299e+06	2748936	9338296	2.4564e+06	4385999	1.8262e+06		10.7	10.7	10.7	36.183	0	8.6044	88227000	13
AT3G28730	AT3G28730	AT3G28730 AT3G28730.1 pep chromosome:TAIR10:3:10784888:10788729:1 gene:AT3G28730 transcript:AT3G28730.1 gene_biotype:protein_coding transcript_biotype:protein_coding gene_symbol:SSRP1 description:FACT complex subunit SSRP1 [Source:UniProtKB/Swiss-Prot;Acc:	2	2	4808797	4.0649e+06	4.1266e+06	5929501	4.165e+06	4.206e+06	3.8812e+06	4.8582e+06	778510	3591311	3.4061e+06	3.4804e+06	2.8514e+06	3.46303e+06	3.80071e+06	4320345	1.48874e+06	3157700	4783099	3968001	749940	2.1569e+06	2.62843e+06	4.5187e+06	4.655e+06	4.09302e+06	4472699	3844699	3.6413e+06	2944602		4	4	4	71.645	0.00022442	3.9184	67705000	10
AT5G04490	AT5G04490	AT5G04490 AT5G04490.2 pep chromosome:TAIR10:5:1279652:1281687:1 gene:AT5G04490 transcript:AT5G04490.2 gene_biotype:protein_coding transcript_biotype:protein_coding gene_symbol:VTE5 description:Phytol kinase 1, chloroplastic [Source:UniProtKB/Swiss-Prot;Acc	2	2	1.2903e+06	5618401	1671832	1.64812e+06	1.65676e+06	8.2185e+06	7052701	6.5465e+06	6780404	1.65788e+06	4984501	8.36678e+06	3186060	9173202	8.1056e+06	7.4906e+06	7365301	9728906	2.15135e+06	1.7549e+06	6349398	10097002	5300903	5299102	1.25371e+06	2230453	4.913e+06	1.45044e+06	8393400	9924095		8	8	8	59.185	0.00084854	3.2294	91766000	19
AT4G39910;AT2G22310	AT4G39910;AT2G22310	AT4G39910 AT4G39910.1 pep chromosome:TAIR10:4:18511521:18514382:-1 gene:AT4G39910 transcript:AT4G39910.1 gene_biotype:protein_coding transcript_biotype:protein_coding gene_symbol:UBP3 description:Ubiquitin carboxyl-terminal hydrolase 3 [Source:UniProtKB/Sw	2	2	9976003	10582005	9766395	8853895	10374000	1.43645e+06	6935804	11494004	11358006	1.26603e+06	3519299	2.41555e+06	3.93225e+06	7890399	963101	8457002	2.66949e+06	3886226	11843005	8.327e+06	1.75148e+06	8393600	1.72038e+06	9081397	7695500	8634500	13030002	10544996	2.31484e+06	4643877		5.1	5.1	5.1	42.447	0.0012353	2.8828	142460000	29
AT3G26085	AT3G26085	AT3G26085 AT3G26085.3 pep chromosome:TAIR10:3:9530595:9532417:1 gene:AT3G26085 transcript:AT3G26085.3 gene_biotype:protein_coding transcript_biotype:protein_coding	2	2	6.7398e+06	6.6149e+06	6493100	6770103	5.9617e+06	12760004	10216996	7.8592e+06	6933503	5392198	8807302	9151205	9316802	9587405	6.3315e+06	6247296	6.8075e+06	8228905	5373098	5888900	5928302	12765994	8222500	7338300	7.3593e+06	8108599	3611098	7.4371e+06	12884992	6658999		7.7	7.7	7.7	129.97	0.00022609	4.0454	169290000	21
AT3G53030	AT3G53030	AT3G53030 AT3G53030.1 pep chromosome:TAIR10:3:19662195:19664553:1 gene:AT3G53030 transcript:AT3G53030.1 gene_biotype:protein_coding transcript_biotype:protein_coding	2	2	24543986	38866984	36181992	30202000	41007024	39578000	40108012	3403990	2.32443e+06	33819020	35643020	1.4932e+06	2414522	3.70263e+06	6.95623e+06	38922984	42437004	1.95183e+06	2.15337e+06	36404004	3.50539e+06	734815	815934	37453024	33052984	39349012	27389018	28225018	36042008	37169980		3.8	3.8	3.8	59.393	0.0024096	2.595	540070000	18
AT1G69530	AT1G69530	AT1G69530 AT1G69530.4 pep chromosome:TAIR10:1:26141836:26143534:1 gene:AT1G69530 transcript:AT1G69530.4 gene_biotype:protein_coding transcript_biotype:protein_coding gene_symbol:EXPA1 description:Expansin-A1 [Source:UniProtKB/Swiss-Prot;Acc:Q9C554]	2	2	67136016	75866016	107030072	76024960	83058960	69963016	54679992	59540964	50769000	66139012	61782028	50465988	63875976	65280976	57411012	65608032	54101996	90326032	80834024	98727960	38263980	96266008	58802020	70316968	55434008	71610032	39099992	59158996	49210980	53567984		8.6	8.6	8.6	131.38	0	26.861	1492300000	63
AT4G26130	AT4G26130	AT4G26130 AT4G26130.1 pep chromosome:TAIR10:4:13239979:13241537:-1 gene:AT4G26130 transcript:AT4G26130.1 gene_biotype:protein_coding transcript_biotype:protein_coding	2	2	4.7245e+06	3550400	3.8464e+06	4300121	5160802	5.7312e+06	5762500	7.6308e+06	3.79582e+06	1.28535e+06	3.9974e+06	3131198	2.67669e+06	3007402	2.80964e+06	4841100	3639900	2.91965e+06	4483000	3.4766e+06	3.9444e+06	11377995	2.8828e+06	5762302	3.7135e+06	1.94223e+06	2239400	3.2425e+06	2.98003e+06	1.28517e+06		8.7	8.7	8.7	32.755	0.0055039	2.0006	74597000	7
AT1G33610	AT1G33610	AT1G33610 AT1G33610.1 pep chromosome:TAIR10:1:12188678:12190461:1 gene:AT1G33610 transcript:AT1G33610.1 gene_biotype:protein_coding transcript_biotype:protein_coding	2	2	4.6481e+06	5.7545e+06	4.6751e+06	5264300	6.057e+06	957703	5332999	5.6284e+06	1.66449e+06	2225425	5.1057e+06	1.28481e+06	1295703	2.34225e+06	707850	4925700	5.9885e+06	1.14768e+06	2.39912e+06	6.9444e+06	3.34034e+06	1554583	1.60024e+06	2.64047e+06	5102902	6.5889e+06	3727199	1167108	2.91095e+06	1.61256e+06		4.8	4.8	4.8	52.666	0.0012435	2.9731	69435000	3
AT1G72560	AT1G72560	AT1G72560 AT1G72560.6 pep chromosome:TAIR10:1:27324388:27330031:-1 gene:AT1G72560 transcript:AT1G72560.6 gene_biotype:protein_coding transcript_biotype:protein_coding gene_symbol:PSD description:Exportin-T [Source:UniProtKB/Swiss-Prot;Acc:Q7PC79]	2	2	3.0447e+06	2.05191e+06	1.22266e+06	1.21825e+06	1872624	1642690	3.2805e+06	4.1429e+06	3.5098e+06	2129058	3.5283e+06	5.40888e+06	3.13e+06	3022401	2.94623e+06	6.37223e+06	1.43851e+06	1.16011e+06	3.0065e+06	3.5877e+06	3.4129e+06	1.68316e+06	2.05506e+06	3.7334e+06	3.8273e+06	2.36908e+06	3.3659e+06	3.4279e+06	1.6131e+06	2.66331e+06		1.9	1.9	1.9	779.33	0.010019	1.7847	50379000	10
AT1G63160	AT1G63160	AT1G63160 AT1G63160.1 pep chromosome:TAIR10:1:23421834:23423914:-1 gene:AT1G63160 transcript:AT1G63160.1 gene_biotype:protein_coding transcript_biotype:protein_coding gene_symbol:RFC2 description:Replication factor C subunit 2 [Source:UniProtKB/Swiss-Prot;	2	2	6826501	10580005	7585499	8800097	8939605	1.43187e+06	6711002	2.75375e+06	3.36512e+06	3.60333e+06	1165640	10762006	1.69338e+06	1.54805e+06	1.13489e+06	1.931e+06	4.06061e+06	7082096	939717	7004798	2110366	9759399	4.17347e+06	7565198	9988303	2.58958e+06	9465002	9439697	9377205	8975998		6.6	6.6	6.6	36.747	0.0022227	2.6644	124460000	4
AT3G58660	AT3G58660	AT3G58660 AT3G58660.1 pep chromosome:TAIR10:3:21701520:21703114:1 gene:AT3G58660 transcript:AT3G58660.1 gene_biotype:protein_coding transcript_biotype:protein_coding	2	2	11188994	11054997	10270002	8448196	10103999	16116996	10808004	16630009	13682999	6457504	9702305	6634596	5342102	7.6106e+06	7041102	5666703	7.903e+06	7.9935e+06	10473996	13598006	11274003	14681995	12979008	16217991	15032000	7.8407e+06	10684007	11498001	9620100	10794995		5.4	5.4	5.4	49.97	0.00086151	3.4402	243380000	35
AT1G65580	AT1G65580	AT1G65580 AT1G65580.2 pep chromosome:TAIR10:1:24377263:24384086:-1 gene:AT1G65580 transcript:AT1G65580.2 gene_biotype:protein_coding transcript_biotype:protein_coding gene_symbol:IP5P15 description:Type II inositol polyphosphate 5-phosphatase 15 [Source:Un	2	2	15221002	8100295	3.4971e+06	1.8555e+06	13358998	12777003	15591997	1760557	12774993	5.66939e+06	2.32406e+06	1.80931e+06	1.9181e+06	1247228	860504	2.50541e+06	17241990	12778000	3.99078e+06	8498798	4724799	13879992	10922995	3.90609e+06	3.69537e+06	493407	13130006	7.07236e+06	21581998	20057002		2.9	2.9	2.9	214.07	0.0055008	1.9945	141570000	11
AT5G52190	AT5G52190	AT5G52190 AT5G52190.1 pep chromosome:TAIR10:5:21201631:21202543:-1 gene:AT5G52190 transcript:AT5G52190.1 gene_biotype:protein_coding transcript_biotype:protein_coding	2	2	25741006	20566008	22727006	23945992	19986988	36971976	31965994	19886012	29990994	30561004	27416008	27655986	33153994	24478010	27684006	23937002	31722990	31599006	18937990	24806006	20557010	24056990	23607010	24369000	24943998	25148004	20400008	26656006	37032000	23964994		10.1	10.1	10.1	22.276	0.00021983	3.6583	579900000	34
AT1G66940	AT1G66940	AT1G66940 AT1G66940.1 pep chromosome:TAIR10:1:24973028:24974946:-1 gene:AT1G66940 transcript:AT1G66940.1 gene_biotype:protein_coding transcript_biotype:protein_coding	2	2	12217002	9146596	11878993	10514996	14581001	22946986	12987007	10409996	13158992	13786009	15180006	25733010	16251001	18171008	14059006	15061999	14730992	21109994	9234200	13521994	17274002	25198990	12291998	11718004	11241007	4.09675e+06	15054991	13176993	20432992	11540003		6.1	6.1	6.1	145.13	0	7.334	305400000	38
AT3G23450;AT4G14301	AT3G23450;AT4G14301	AT3G23450 AT3G23450.1 pep chromosome:TAIR10:3:8410048:8412193:1 gene:AT3G23450 transcript:AT3G23450.1 gene_biotype:protein_coding transcript_biotype:protein_coding;AT4G14301 AT4G14301.1 pep chromosome:TAIR10:4:8233764:8234227:-1 gene:AT4G14301 transcript:A	2	2	46805016	48270012	288780128	114449952	350139872	49816024	11822996	1120996	26275986	28890006	46083000	33172014	23793004	6.9129e+06	23096000	11542002	985762	59825972	230800048	389720000	28288002	104610016	2.47546e+06	33405002	1.19842e+06	1463295	25938016	1.22171e+06	48557016	22351996		38.6	38.6	38.6	135.24	0.00064753	3.4554	1559500000	6
AT3G02740	AT3G02740	AT3G02740 AT3G02740.2 pep chromosome:TAIR10:3:590425:593228:1 gene:AT3G02740 transcript:AT3G02740.2 gene_biotype:protein_coding transcript_biotype:protein_coding	2	2	11538996	11371003	13957001	11111998	13337998	16907990	19378998	14697007	15264006	19425992	16778990	21995006	12454994	17036990	16673995	14522996	15955994	20086990	11957003	17339990	13580992	20621004	15790002	13839003	17310008	21134986	15550001	17222010	25588016	16780012		5.8	5.8	5.8	97.318	0.00022202	3.7857	361300000	9
AT4G10100	AT4G10100	AT4G10100 AT4G10100.3 pep chromosome:TAIR10:4:6308683:6309516:1 gene:AT4G10100 transcript:AT4G10100.3 gene_biotype:protein_coding transcript_biotype:protein_coding description:Molybdopterin synthase sulfur carrier subunit [Source:UniProtKB/Swiss-Prot;Acc:Q	2	2	2.12874e+06	1.0926e+06	4356802	1.8173e+06	3.64187e+06	2.81723e+06	3.37875e+06	8995196	4662961	2.02324e+06	7136601	10268006	5938044	17238002	2.89572e+06	11189999	10271998	889872	4800698	6.0233e+06	4693887	6242103	1.22161e+06	1447919	7127398	3865192	6.2697e+06	5173399	11827999	2.716e+06		24	24	24	31.3	0.00021791	3.5528	127280000	10
AT1G76100	AT1G76100	AT1G76100 AT1G76100.1 pep chromosome:TAIR10:1:28553987:28554810:-1 gene:AT1G76100 transcript:AT1G76100.1 gene_biotype:protein_coding transcript_biotype:protein_coding gene_symbol:PETE description:Plastocyanin minor isoform, chloroplastic [Source:UniProtKB/	2	2	137339984	163789936	137159984	127739960	158519984	209109968	216010080	153000080	200430064	176900064	148769968	253969872	196209952	211590016	178220032	175739888	160550032	229980080	141500032	147910000	150900016	90062976	174519936	158860064	171620048	786676	158690032	206330016	202159872	196419920		14.8	14.8	14.8	39.312	0	65.089	3634800000	62
AT4G30260;AT2G18840	AT4G30260;AT2G18840	AT4G30260 AT4G30260.2 pep chromosome:TAIR10:4:14816618:14819084:-1 gene:AT4G30260 transcript:AT4G30260.2 gene_biotype:protein_coding transcript_biotype:protein_coding;AT2G18840 AT2G18840.1 pep chromosome:TAIR10:2:8158106:8160091:1 gene:AT2G18840 transcript	2	2	10530995	9810498	11430993	10900000	10764994	11061005	12101005	12085992	12030006	12812001	11937007	10654005	13957001	14674000	13592003	10662995	9784695	13335000	11829000	11095996	12421004	15507996	10995003	13326999	11466002	12132002	9580601	15564008	8.3136e+06	11045004		10.5	10.5	10.5	99.357	0	8.4939	264810000	37
AT5G19855	AT5G19855	AT5G19855 AT5G19855.2 pep chromosome:TAIR10:5:6711943:6713680:-1 gene:AT5G19855 transcript:AT5G19855.2 gene_biotype:protein_coding transcript_biotype:protein_coding	2	2	11808000	18396998	19952006	19775008	18304998	28044986	19647992	16884000	12600994	17488002	25702988	27447016	21168012	27113010	20930000	25768996	25413010	24740992	11940006	15205998	18481002	16318000	19453002	17882994	24349998	14572001	24062016	22671998	26944988	19256994		8.1	8.1	8.1	40.809	0	33.679	599350000	83
AT2G43640	AT2G43640	AT2G43640 AT2G43640.1 pep chromosome:TAIR10:2:18097406:18099130:-1 gene:AT2G43640 transcript:AT2G43640.1 gene_biotype:protein_coding transcript_biotype:protein_coding gene_symbol:SRP14 description:Signal recognition particle 14 kDa protein [Source:UniProtK	2	2	13816005	13357003	17912998	13571999	13130006	17905988	17801988	18359992	15341999	15597997	16691993	21110998	15624002	18653002	17567996	14640999	10200004	16449000	10996994	15804998	13565003	16445000	13943998	11127007	20226014	14911004	15425998	19726988	18021004	18339008		17.8	17.8	17.8	40.001	0	6.588	342440000	22
AT4G23620	AT4G23620	AT4G23620 AT4G23620.2 pep chromosome:TAIR10:4:12314776:12316702:-1 gene:AT4G23620 transcript:AT4G23620.2 gene_biotype:protein_coding transcript_biotype:protein_coding	2	2	9050498	5048601	6839600	6.2315e+06	8036400	6220297	5.7397e+06	7624701	6448802	3.3899e+06	6.2695e+06	3.7441e+06	5238501	3943901	2798188	4.9226e+06	4.6475e+06	5.1248e+06	7.3682e+06	8831496	6122100	3.692e+06	7828802	6.9669e+06	8425398	4.546e+06	5700803	7068196	4.8834e+06	5.1791e+06		10	10	10	59.372	0	5.3471	137290000	32
AT2G20120;AT2G20130	AT2G20120;AT2G20130	AT2G20120 AT2G20120.1 pep chromosome:TAIR10:2:8687330:8689535:-1 gene:AT2G20120 transcript:AT2G20120.1 gene_biotype:protein_coding transcript_biotype:protein_coding;AT2G20130 AT2G20130.1 pep chromosome:TAIR10:2:8690293:8692490:-1 gene:AT2G20130 transcript:	2	2	8424495	7.5871e+06	8728097	9214505	9797899	12973004	4271428	10514996	6.9916e+06	9017605	9634495	10911001	12290000	9785303	9748696	11385007	9442405	13855992	7.5374e+06	9236300	1.42638e+06	10791998	9518095	7.3411e+06	10352996	9461900	8391703	10699004	13033000	8098603		10.4	10.4	10.4	59.198	0	5.4808	200120000	25
AT3G32930	AT3G32930	AT3G32930 AT3G32930.2 pep chromosome:TAIR10:3:13489457:13490906:1 gene:AT3G32930 transcript:AT3G32930.2 gene_biotype:protein_coding transcript_biotype:protein_coding	2	2	33347020	26081996	31860010	21842004	25633014	17272996	19183990	29989012	22879008	25912996	19268990	23085986	21614008	21683988	23286000	28869998	28821984	27156992	28208006	23226998	26483008	14398005	23258986	22428992	20906990	22145010	20828004	25954002	17767002	23584986		16.1	16.1	16.1	54.715	0	9.2702	549120000	51
AT3G21550	AT3G21550	AT3G21550 AT3G21550.1 pep chromosome:TAIR10:3:7591394:7592373:-1 gene:AT3G21550 transcript:AT3G21550.1 gene_biotype:protein_coding transcript_biotype:protein_coding	2	2	5853799	3.7528e+06	14162993	11338997	8162496	2.78087e+06	4562500	4252400	5.0471e+06	4.2538e+06	5.6e+06	3.52612e+06	492207	1.49623e+06	2.76802e+06	3.4869e+06	2.11144e+06	4.3686e+06	4.5768e+06	6190402	5091998	6264897	1.65878e+06	4.6697e+06	3431698	2.55642e+06	1.79306e+06	3.1932e+06	5.1641e+06	3057899		14.1	14.1	14.1	20.166	0.0038782	2.2338	86906000	6
AT4G02290	AT4G02290	AT4G02290 AT4G02290.2 pep chromosome:TAIR10:4:1002394:1005253:-1 gene:AT4G02290 transcript:AT4G02290.2 gene_biotype:protein_coding transcript_biotype:protein_coding description:Endoglucanase 17 [Source:UniProtKB/Swiss-Prot;Acc:O81416]	2	1	9268998	9396006	11789999	25838008	9507506	2.85504e+06	3460144	802336	876953	3.63207e+06	5855401	2.55783e+06	13207725	2.76216e+06	3.67648e+06	2.3355e+06	3.94164e+06	17862010	12310001	10343994	694120	2.59974e+06	2.73115e+06	1.72278e+06	1.43664e+06	1.56987e+06	3644590	1.21374e+06	1.48525e+06	1.59278e+06		6	5	5	101.83	0.00021968	3.6531	94414000	1
AT5G27290	AT5G27290	AT5G27290 AT5G27290.2 pep chromosome:TAIR10:5:9618392:9620533:-1 gene:AT5G27290 transcript:AT5G27290.2 gene_biotype:protein_coding transcript_biotype:protein_coding	2	2	9711904	9003596	6239801	10805004	11122007	13319002	12596997	8.3392e+06	3.69375e+06	12121004	12812001	14072005	14285000	11730001	10594996	3.03639e+06	2.35957e+06	11085996	2.38776e+06	9040596	9351405	9924200	7.0353e+06	10141994	9832806	12822998	11624005	9764897	13195001	11728001		6.6	6.6	6.6	65.983	0.0020292	2.7093	192520000	4
AT3G12760	AT3G12760	AT3G12760 AT3G12760.1 pep chromosome:TAIR10:3:4054724:4058840:1 gene:AT3G12760 transcript:AT3G12760.1 gene_biotype:protein_coding transcript_biotype:protein_coding	2	2	4582201	2.6897e+06	2.4634e+06	2427299	2.682e+06	4.826e+06	4431861	2.4507e+06	1.77408e+06	1.73532e+06	626732	1.47564e+06	2.3311e+06	1.16994e+06	2205400	2568400	1.59716e+06	2752500	4977501	2.6927e+06	2.9953e+06	2.2165e+06	2.01668e+06	2669900	2.7216e+06	3.8243e+06	2.9403e+06	3160001	2.10208e+06	1.72626e+06		11.2	11.2	11.2	29.01	0.00022712	4.1522	51042000	4
AT1G28670;AT1G28650;AT1G28640	AT1G28670;AT1G28650;AT1G28640	AT1G28670 AT1G28670.1 pep chromosome:TAIR10:1:10074359:10076457:-1 gene:AT1G28670 transcript:AT1G28670.1 gene_biotype:protein_coding transcript_biotype:protein_coding description:GDSL esterase/lipase At1g28670 [Source:UniProtKB/Swiss-Prot;Acc:Q38894];AT1G2	2	2	5.906e+06	5267997	3.4723e+06	3473500	5121299	5255003	992974	5686599	5.5414e+06	2.48462e+06	4450403	2.29243e+06	1.22438e+06	2.16792e+06	3009120	3546103	1.04907e+06	6208901	5.0637e+06	4.1748e+06	5.3012e+06	5593099	4290598	1.99193e+06	4687400	2.91329e+06	1.9633e+06	1.00826e+06	2.40458e+06	4.66678e+06		6	6	6	42.427	0.00022482	3.9357	70252000	8
AT2G01755	AT2G01755	AT2G01755 AT2G01755.1 pep chromosome:TAIR10:2:332194:332781:-1 gene:AT2G01755 transcript:AT2G01755.1 gene_biotype:protein_coding transcript_biotype:protein_coding	2	2	11484996	15515994	13031002	12877993	11538004	11233994	11550000	11878004	13592003	17662992	18424990	12956995	16163001	14988996	18363002	15582991	15616010	16758993	14157003	11246001	15077001	14874991	18511006	12731997	11222994	13630999	10211000	17417996	11538004	12152004		11.9	11.9	11.9	39.846	0	4.3469	308270000	17
AT4G33700	AT4G33700	AT4G33700 AT4G33700.1 pep chromosome:TAIR10:4:16176232:16179481:-1 gene:AT4G33700 transcript:AT4G33700.1 gene_biotype:protein_coding transcript_biotype:protein_coding gene_symbol:CBSDUF6 description:DUF21 domain-containing protein At4g33700 [Source:UniProt	2	2	1.18465e+06	979931	1.78289e+06	1868052	1754982	21513002	20360992	13346994	1.85375e+06	19180008	7.41873e+06	5504010	1.78393e+06	2.28327e+06	2269485	16064006	3.486e+06	20396988	4.057e+06	13395998	1.67784e+06	3.77289e+06	1.59848e+06	2.4441e+06	748324	965693	14420007	1.9107e+06	1.39111e+06	2.16561e+06		6.6	6.6	6.6	116.9	0.00085034	3.2532	124340000	6
AT1G76405;AT1G20816	AT1G76405;AT1G20816	AT1G76405 AT1G76405.2 pep chromosome:TAIR10:1:28661789:28663826:1 gene:AT1G76405 transcript:AT1G76405.2 gene_biotype:protein_coding transcript_biotype:protein_coding gene_symbol:OEP21B description:Outer envelope pore protein 21B, chloroplastic [Source:UniP	2	2	18982006	17785992	18498994	18802002	22973000	26384002	21342010	17442006	15571006	24019012	17743998	32926980	25704008	30816000	26290998	19077004	16082004	25191994	14075000	21520996	13189996	19429998	19561992	16354998	16377999	18332996	18404004	23013004	29863000	17439010		6.6	6.6	6.6	25.915	0.010004	1.7705	529350000	37
AT5G28050	AT5G28050	AT5G28050 AT5G28050.3 pep chromosome:TAIR10:5:10043912:10046099:-1 gene:AT5G28050 transcript:AT5G28050.3 gene_biotype:protein_coding transcript_biotype:protein_coding	2	2	74592976	50145024	65915980	63039964	56838024	112789968	83255968	79084032	63722040	63544028	71229048	91178008	70725984	74823008	74037960	77218952	80323952	107719984	60572976	66794988	61209988	72707008	60673964	60965040	64689968	60912992	59629036	110220000	119010000	60837020		11	11	11	73.699	0	31.863	1622500000	31
AT1G75210	AT1G75210	AT1G75210 AT1G75210.2 pep chromosome:TAIR10:1:28223836:28229002:1 gene:AT1G75210 transcript:AT1G75210.2 gene_biotype:protein_coding transcript_biotype:protein_coding	2	2	3.8296e+06	4.9524e+06	5.3253e+06	3.8538e+06	8.1118e+06	7.0165e+06	9741404	7.4188e+06	4816700	8405605	6.9153e+06	6.3172e+06	7602104	8.1171e+06	7.4642e+06	7990400	8505801	10237007	6.2099e+06	7492705	9553900	6688999	6534799	5.0202e+06	7897799	6.156e+06	3646600	5.3949e+06	5.7959e+06	4171498		4	4	4	199.08	0	4.1907	150300000	28
AT3G56160	AT3G56160	AT3G56160 AT3G56160.5 pep chromosome:TAIR10:3:20837444:20841541:-1 gene:AT3G56160 transcript:AT3G56160.5 gene_biotype:protein_coding transcript_biotype:protein_coding gene_symbol:BASS4 description:Probable sodium/metabolite cotransporter BASS4, chloroplast	2	2	15665990	19270008	13986001	19317990	18410988	26050016	20068992	12742994	17548010	17747000	18337990	21138004	22016012	27907986	20881990	17862010	21076000	18250000	12177994	11863001	21519004	15636007	21745998	20474988	17770008	20771000	18918996	15648002	20595992	17658998		4.9	4.9	4.9	197.93	0	15.991	413850000	56
AT4G33150	AT4G33150	AT4G33150 AT4G33150.4 pep chromosome:TAIR10:4:15985201:15991202:-1 gene:AT4G33150 transcript:AT4G33150.4 gene_biotype:protein_coding transcript_biotype:protein_coding	2	2	129179960	151400000	107880032	160270080	149360016	235130048	194249888	121429936	153730016	157129920	156500080	148029920	201319984	185840048	186159984	141249952	140080032	162289936	110320008	115200024	117839992	153680032	130660032	133700056	121710072	157230080	155950064	133859944	188489904	161690064		2.1	2.1	2.1	403.73	0.009976	1.7467	5976300000	58
AT5G09760	AT5G09760	AT5G09760 AT5G09760.1 pep chromosome:TAIR10:5:3032375:3034543:1 gene:AT5G09760 transcript:AT5G09760.1 gene_biotype:protein_coding transcript_biotype:protein_coding gene_symbol:PME51 description:Probable pectinesterase/pectinesterase inhibitor 51 [Source:Un	2	2	7244104	5180202	6.7855e+06	7.9115e+06	9005596	8.1218e+06	6908998	7.98559e+06	1.98647e+06	1.52635e+06	1.42347e+06	5.0569e+06	3.80094e+06	6.99692e+06	1.90529e+06	6.8833e+06	1.44236e+06	9891204	8396996	6180899	1.74789e+06	777649	1.56133e+06	4.0569e+06	6.7565e+06	1.79322e+06	2248029	1.74462e+06	7602104	1.23751e+06		6.2	6.2	6.2	123.79	0	6.4845	91267000	13
AT3G18580	AT3G18580	AT3G18580 AT3G18580.1 pep chromosome:TAIR10:3:6396747:6398261:-1 gene:AT3G18580 transcript:AT3G18580.1 gene_biotype:protein_coding transcript_biotype:protein_coding	2	2	3540299	2700901	2117182	2.7286e+06	6463500	3.0403e+06	2314699	2.5411e+06	1.23816e+06	1.44854e+06	2.7199e+06	1534202	1.7538e+06	1.85525e+06	1.86153e+06	2.4009e+06	1.91107e+06	2.8847e+06	3.439e+06	4270502	3125602	1.44021e+06	3.2382e+06	3.8407e+06	4945197	3.1316e+06	3.0262e+06	4300701	2.5783e+06	3.4881e+06		9.7	9.7	9.7	24.213	0.002975	2.4585	58007000	8
AT5G65730	AT5G65730	AT5G65730 AT5G65730.1 pep chromosome:TAIR10:5:26298728:26300529:1 gene:AT5G65730 transcript:AT5G65730.1 gene_biotype:protein_coding transcript_biotype:protein_coding gene_symbol:XTH6 description:Probable xyloglucan endotransglucosylase/hydrolase protein 6	2	1	3.4944e+06	11940006	8769099	13275000	13615005	13122995	10886995	8452799	12656994	1.88738e+06	8565599	5456200	3.21685e+06	2.1678e+06	1.97777e+06	8.3668e+06	9021397	11797000	13808993	11745007	13783002	12784995	9104804	5593698	12255002	1.52818e+06	4.8339e+06	2.59154e+06	2521342	2.0606e+06		8.2	5.5	5.5	33.692	0.0012497	3.0584	169460000	18
AT2G02160	AT2G02160	AT2G02160 AT2G02160.1 pep chromosome:TAIR10:2:553086:556131:-1 gene:AT2G02160 transcript:AT2G02160.1 gene_biotype:protein_coding transcript_biotype:protein_coding description:Zinc finger CCCH domain-containing protein 17 [Source:UniProtKB/Swiss-Prot;Acc:Q9	2	2	7.1529e+06	4895298	5391599	5.6918e+06	7.6944e+06	5.0135e+06	6230000	7.1616e+06	5649797	4397600	5922301	3.8118e+06	3.9603e+06	4754199	4.6782e+06	1.04938e+06	5.2632e+06	7.106e+06	6.5208e+06	7583704	6027198	5.8175e+06	6021599	8087101	7.0157e+06	1.33294e+06	2.38366e+06	5.2425e+06	5.3278e+06	1.86098e+06		5.2	5.2	5.2	75.831	0	4.8514	121570000	26
AT1G08930	AT1G08930	AT1G08930 AT1G08930.1 pep chromosome:TAIR10:1:2873300:2877261:1 gene:AT1G08930 transcript:AT1G08930.1 gene_biotype:protein_coding transcript_biotype:protein_coding gene_symbol:ERD6 description:Sugar transporter ERD6 [Source:UniProtKB/Swiss-Prot;Acc:O04036]	2	2	9821204	6.1079e+06	7.7083e+06	8351195	7270999	12600994	13363008	10798006	8751703	1.62334e+06	9540104	3857448	1.54038e+06	4.19007e+06	1.27855e+06	5307600	9335494	9836694	5.3385e+06	9412803	7.4935e+06	10979997	10232000	7995504	11623007	1.73052e+06	3.4352e+06	1.35721e+06	2.33001e+06	3673698		4.2	4.2	4.2	108.56	0	4.3247	146780000	10
AT1G14345	AT1G14345	AT1G14345 AT1G14345.1 pep chromosome:TAIR10:1:4899045:4900054:1 gene:AT1G14345 transcript:AT1G14345.1 gene_biotype:protein_coding transcript_biotype:protein_coding	2	2	145699968	208980064	164720016	180240064	195890112	324270176	223910080	150760032	177069936	183040048	171689952	331440000	232790112	239849936	243870144	167620064	185780112	266920112	140110032	170709904	138969936	114390048	161259904	146129968	162979920	238009936	173119984	217900000	321960000	208250016		9.7	9.7	9.7	21.223	0	4.5597	4315400000	19
AT4G19390	AT4G19390	AT4G19390 AT4G19390.1 pep chromosome:TAIR10:4:10574768:10576619:-1 gene:AT4G19390 transcript:AT4G19390.1 gene_biotype:protein_coding transcript_biotype:protein_coding	2	2	6.7225e+06	7.1678e+06	8265803	8524399	9686399	15370991	8821005	9738197	11640999	10562996	8340702	14718007	11544001	9246404	10302994	7.757e+06	9674305	12779993	2.87741e+06	7590595	10426001	12739995	1.39739e+06	11561993	9400802	6.6274e+06	1.95429e+06	8518698	15012993	9180105		3.7	3.7	3.7	50.639	0.0031244	2.3126	194370000	11
AT2G38870	AT2G38870	AT2G38870 AT2G38870.1 pep chromosome:TAIR10:2:16236257:16237280:-1 gene:AT2G38870 transcript:AT2G38870.1 gene_biotype:protein_coding transcript_biotype:protein_coding	2	2	53877012	8570697	12293997	6.6825e+06	2.37843e+06	9887805	2.68001e+06	4.1664e+06	1.59935e+06	2.53455e+06	5.01599e+06	1.54612e+06	2.44204e+06	1.55095e+06	3770915	3924298	6977301	32793002	7.7712e+06	83542976	2.439e+06	6232002	5876402	5.5431e+06	2.8782e+06	2.92415e+06	2.6802e+06	3170601	2.05895e+06	9395919		40	40	40	7.6215	0	23.437	224560000	10
AT2G16070	AT2G16070	AT2G16070 AT2G16070.3 pep chromosome:TAIR10:2:6983848:6985514:-1 gene:AT2G16070 transcript:AT2G16070.3 gene_biotype:protein_coding transcript_biotype:protein_coding gene_symbol:PDV2 description:Plastid division protein PDV2 [Source:UniProtKB/Swiss-Prot;Acc	2	2	5.9688e+06	5509201	5.3135e+06	6772099	5879697	5.8766e+06	1.58699e+06	6.4399e+06	5.2809e+06	7.5059e+06	6130102	8404104	6994896	7.9806e+06	6119899	6371404	5492503	12621001	6537996	7.2576e+06	8446599	2903317	3.45206e+06	6.9439e+06	7750001	6218299	6635903	5824803	2564271	5316498		8.7	8.7	8.7	82.884	0.0042446	2.1655	137890000	4
AT3G09040	AT3G09040	AT3G09040 AT3G09040.3 pep chromosome:TAIR10:3:2761195:2764401:-1 gene:AT3G09040 transcript:AT3G09040.3 gene_biotype:protein_coding transcript_biotype:protein_coding gene_symbol:PCMP-E88 description:Pentatricopeptide repeat-containing protein At3g09040, mit	2	2	668920192	432280128	880209728	934139456	736740416	845350272	753139712	460449952	479220032	657140224	630709696	11835007	5.5126e+06	3855801	815949568	1.44651e+06	272869856	366029792	193059888	125660072	1.17975e+06	338409792	206769936	213380032	114670016	414570112	428610144	384529856	4815382	450220224		2	2	2	465.17	0.0024029	2.5621	8860300000	23
AT2G44790	AT2G44790	AT2G44790 AT2G44790.1 pep chromosome:TAIR10:2:18461863:18463533:-1 gene:AT2G44790 transcript:AT2G44790.1 gene_biotype:protein_coding transcript_biotype:protein_coding description:Uclacyanin-2 [Source:UniProtKB/Swiss-Prot;Acc:O80517]	2	2	9819594	7283699	4.5006e+06	3.5619e+06	7.2532e+06	2.25722e+06	3.11178e+06	809768	4.23698e+06	5839499	2.86118e+06	2743987	5196060	4819987	2.01412e+06	733246	4132721	2912698	2413654	4.1771e+06	1.57266e+06	2340687	1.92196e+06	3.0273e+06	1.4603e+06	2.0179e+06	5218303	2.4898e+06	3.90647e+06	1.73676e+06		16.3	16.3	16.3	20.354	0	15.916	45793000	5
AT5G39210	AT5G39210	AT5G39210 AT5G39210.1 pep chromosome:TAIR10:5:15703078:15704272:1 gene:AT5G39210 transcript:AT5G39210.1 gene_biotype:protein_coding transcript_biotype:protein_coding gene_symbol:CRR7 description:Protein CHLORORESPIRATORY REDUCTION 7, chloroplastic [Source:	2	2	12781007	11528002	13365005	15377007	16892998	15397004	12976006	14648995	11159005	12671996	16953990	16339999	17181008	14592996	19122988	19396992	17865010	20432992	14802993	12659002	19475004	5997200	12610994	11552994	13439992	10774007	11966002	16290991	12305998	15266004		25	25	25	17.967	0	10.439	326770000	43
AT4G21810;AT4G04860	AT4G21810;AT4G04860	AT4G21810 AT4G21810.1 pep chromosome:TAIR10:4:11575096:11577254:-1 gene:AT4G21810 transcript:AT4G21810.1 gene_biotype:protein_coding transcript_biotype:protein_coding gene_symbol:DER2.1 description:Derlin-2.1 [Source:UniProtKB/Swiss-Prot;Acc:Q8VZ96];AT4G04	2	2	7237499	5.3454e+06	4287598	6.4574e+06	5600602	2.57116e+06	5637501	4423999	5.7655e+06	3.8116e+06	5203897	2.26432e+06	5.2412e+06	3.75579e+06	2.52701e+06	7.5689e+06	6487497	1.62242e+06	5991597	5.8996e+06	5.7559e+06	2.81091e+06	5942599	4.0317e+06	4469401	4.6378e+06	5904297	3679098	4126830	2.72318e+06		10.7	10.7	10.7	28.213	0.0012544	3.0797	99131000	18
AT2G41430	AT2G41430	AT2G41430 AT2G41430.1 pep chromosome:TAIR10:2:17269232:17270542:1 gene:AT2G41430 transcript:AT2G41430.1 gene_biotype:protein_coding transcript_biotype:protein_coding gene_symbol:ERD15 description:Protein EARLY RESPONSIVE TO DEHYDRATION 15 [Source:UniProtKB	2	2	15310005	8543895	11769006	6.058e+06	7308199	21716004	18925000	22124000	14521998	1.35607e+06	18166998	982636	3.07611e+06	1.43998e+06	1.15409e+06	9521405	4863302	10836004	6.0615e+06	20963008	11738999	21961998	15352996	15918005	14286001	1.44179e+06	1.60624e+06	4421321	1.28089e+06	1.53737e+06		17.1	17.1	17.1	86.676	0	5.9829	215890000	16
AT3G55770	AT3G55770	AT3G55770 AT3G55770.4 pep chromosome:TAIR10:3:20703286:20705320:1 gene:AT3G55770 transcript:AT3G55770.4 gene_biotype:protein_coding transcript_biotype:protein_coding gene_symbol:WLIM2B description:LIM domain-containing protein WLIM2b [Source:UniProtKB/Swis	2	2	10523006	12221994	11779996	7635697	13953993	11056999	12020006	13173997	12423008	10996994	10206006	10233001	6.3049e+06	6.1281e+06	5.2019e+06	13336005	13156992	11520993	13052002	11407999	15065006	16534010	13277001	10594002	10152002	5967099	4965900	9336099	6148299	7.7205e+06		13	13	13	141.78	0	5.5173	241730000	42
AT2G38660	AT2G38660	AT2G38660 AT2G38660.1 pep chromosome:TAIR10:2:16165921:16168628:1 gene:AT2G38660 transcript:AT2G38660.1 gene_biotype:protein_coding transcript_biotype:protein_coding gene_symbol:FOLD1 description:Bifunctional protein FolD 1, mitochondrial [Source:UniProtKB	2	2	6158297	5512902	5227998	6.0767e+06	6.4597e+06	5.49864e+06	1.2986e+06	5087503	2.63265e+06	2.09151e+06	1.94854e+06	3.1391e+06	4.4869e+06	5.6837e+06	4.6643e+06	6086896	6389701	3.2769e+06	9995899	4.9383e+06	4444200	5445801	4.6795e+06	4.9723e+06	3994001	5734403	5.3987e+06	3.714e+06	3.1984e+06	4940100		7.5	7.5	7.5	219.08	0.0031447	2.3783	111350000	3
AT5G12130	AT5G12130	AT5G12130 AT5G12130.1 pep chromosome:TAIR10:5:3919428:3922485:1 gene:AT5G12130 transcript:AT5G12130.1 gene_biotype:protein_coding transcript_biotype:protein_coding gene_symbol:TERC description:Thylakoid membrane protein TERC, chloroplastic [Source:UniProtK	2	2	3.9672e+06	5424302	3.5809e+06	4.8137e+06	8231299	7399197	5421398	4605602	4157200	6.5816e+06	7.2126e+06	5.1643e+06	9052903	7783496	11697000	8139101	6145796	10498993	6551096	6560500	5005898	8.091e+06	4.1171e+06	3.8462e+06	5.5126e+06	6.3924e+06	4.5873e+06	8.0498e+06	10497994	3995501		5.8	5.8	5.8	79.394	0	4.5001	160750000	23
AT3G51250	AT3G51250	AT3G51250 AT3G51250.2 pep chromosome:TAIR10:3:19028106:19030676:1 gene:AT3G51250 transcript:AT3G51250.2 gene_biotype:protein_coding transcript_biotype:protein_coding description:Senescence/dehydration-associated protein At3g51250 [Source:UniProtKB/Swiss-Pr	2	2	3731898	3.9631e+06	4.5178e+06	4627599	4722501	5.0433e+06	6631904	4.0691e+06	2987698	3.6745e+06	4.116e+06	4.325e+06	2.8717e+06	2.9727e+06	3090899	2.604e+06	3188601	6.8847e+06	3.0238e+06	4352398	3.1554e+06	6103004	3.3784e+06	4023399	4483498	3.494e+06	3.0778e+06	3508999	3.2661e+06	3322798		8.3	8.3	8.3	90.74	0.0094901	1.8128	88005000	5
AT1G74730	AT1G74730	AT1G74730 AT1G74730.1 pep chromosome:TAIR10:1:28078852:28079987:1 gene:AT1G74730 transcript:AT1G74730.1 gene_biotype:protein_coding transcript_biotype:protein_coding	2	2	120609952	164860112	102589952	165389936	169680032	256250160	197110064	147020016	135520064	149470032	168829936	191589968	221660112	164830032	179289888	214769952	223119904	234520000	348729920	169049952	204960032	363080160	203890048	205629888	185800016	221330096	178319968	231109968	286579904	213270048		10.1	10.1	10.1	20.735	0	6.5322	4460900000	50
AT3G48590;AT5G63470	AT3G48590;AT5G63470	AT3G48590 AT3G48590.1 pep chromosome:TAIR10:3:18008593:18010018:-1 gene:AT3G48590 transcript:AT3G48590.1 gene_biotype:protein_coding transcript_biotype:protein_coding gene_symbol:NFYC1 description:Nuclear transcription factor Y subunit C-1 [Source:UniProtK	2	1	2.6374e+06	5.294e+06	3140302	4349700	4.8568e+06	4.4859e+06	4.5897e+06	2.67185e+06	3094710	6823596	3890498	12837993	5489200	5.8469e+06	11343000	4074401	3.9476e+06	7923296	2.5953e+06	3.2814e+06	3509500	1.41902e+06	3.3635e+06	1.2705e+06	1.98665e+06	2.02947e+06	4.2707e+06	2.9652e+06	5.6806e+06	4.3042e+06		10.7	5.1	5.1	25.328	0.0012448	2.985	86517000	3
AT3G51450	AT3G51450	AT3G51450 AT3G51450.1 pep chromosome:TAIR10:3:19090947:19092511:1 gene:AT3G51450 transcript:AT3G51450.1 gene_biotype:protein_coding transcript_biotype:protein_coding gene_symbol:SSL7 description:Protein STRICTOSIDINE SYNTHASE-LIKE 7 [Source:UniProtKB/Swiss	2	2	14369005	9936094	13239000	16403005	15497994	19015012	15093994	11025994	14738005	16324992	19065004	19829988	14942006	14729005	20666992	10871001	11841001	9188204	7.799e+06	1.87057e+06	11124006	12422006	8372498	11943006	5836998	10341997	9501801	15660999	9843198	10711997		6.7	6.7	6.7	41.124	0.00084764	3.2215	269120000	9
AT1G62600;AT1G63390	AT1G62600;AT1G63390	AT1G62600 AT1G62600.1 pep chromosome:TAIR10:1:23179461:23181519:1 gene:AT1G62600 transcript:AT1G62600.1 gene_biotype:protein_coding transcript_biotype:protein_coding description:Flavin-containing monooxygenase FMO GS-OX-like 4 [Source:UniProtKB/Swiss-Prot;	2	2	6.9507e+06	7.6983e+06	6992797	7646799	7.423e+06	10619004	9353803	8768995	6806297	7698604	7.9169e+06	8419396	7548803	7.395e+06	8617098	8888400	12915008	8984404	6.8582e+06	8713904	6540002	8902100	8352697	5743599	7.2009e+06	7.9214e+06	6.9989e+06	8.28261e+06	12454994	6681301		7.1	7.1	7.1	95.419	0	6.0672	180500000	3
AT1G52930	AT1G52930	AT1G52930 AT1G52930.1 pep chromosome:TAIR10:1:19711179:19713308:1 gene:AT1G52930 transcript:AT1G52930.1 gene_biotype:protein_coding transcript_biotype:protein_coding	2	1	4788901	1.1997e+06	1.78445e+06	2.18014e+06	2.33138e+06	3823713	1.60911e+06	4.7117e+06	991596	8441475	4.3765e+06	4.01756e+06	3298371	2.84806e+06	4.85719e+06	3.62775e+06	4.57066e+06	2107497	2235924	4.1185e+06	762669	3.6878e+06	4.8907e+06	4654498	5641400	1.42172e+06	2.41806e+06	3.22237e+06	535933	1.07061e+06		10.9	10.9	7.5	36.696	0	6.2744	27163000	7
AT1G20850	AT1G20850	AT1G20850 AT1G20850.1 pep chromosome:TAIR10:1:7252111:7253747:1 gene:AT1G20850 transcript:AT1G20850.1 gene_biotype:protein_coding transcript_biotype:protein_coding gene_symbol:XCP2 description:Cysteine protease XCP2 [Source:UniProtKB/Swiss-Prot;Acc:Q9LM66]	2	2	2.7179e+06	14832005	8245796	8704106	9531897	6.6022e+06	2.09838e+06	4.7498e+06	3866291	5.4339e+06	1.83428e+06	3036993	1.29101e+06	4750599	7432797	15100001	9977006	932263	13824008	13581998	10782001	2.55574e+06	5.9058e+06	2003106	7.3319e+06	4962802	4908298	4721802	3.51441e+06	3.91547e+06		8.1	8.1	8.1	39.707	0.00043375	3.5018	139270000	5
AT5G57170	AT5G57170	AT5G57170 AT5G57170.2 pep chromosome:TAIR10:5:23162071:23163264:-1 gene:AT5G57170 transcript:AT5G57170.2 gene_biotype:protein_coding transcript_biotype:protein_coding	2	2	23692994	31755006	27202988	26656992	33030008	35487008	29598002	22846002	25552012	29090994	27657996	40709980	38813016	33039004	33985980	31800002	29022002	33745016	26693988	32180000	28083982	40381972	31698004	25752002	26221988	698461	24216990	35655980	39850976	33939016		16.5	16.5	16.5	24.522	0	5.0964	649010000	38
AT4G34270	AT4G34270	AT4G34270 AT4G34270.1 pep chromosome:TAIR10:4:16403844:16406303:-1 gene:AT4G34270 transcript:AT4G34270.1 gene_biotype:protein_coding transcript_biotype:protein_coding	2	2	6.071e+06	7.699e+06	5876402	5445297	5.5182e+06	6.9685e+06	5.4247e+06	7162102	6.2428e+06	6.0636e+06	7162102	5.9444e+06	1.15338e+06	1.63599e+06	1.47332e+06	2758179	4.7925e+06	5.446e+06	5.6974e+06	6.0505e+06	4.944e+06	5.5774e+06	6317897	4.8371e+06	8076000	6177803	5.3816e+06	6.4355e+06	5.7399e+06	6777079		8.3	8.3	8.3	33.074	0.00022183	3.7814	117080000	7
AT2G24090	AT2G24090	AT2G24090 AT2G24090.1 pep chromosome:TAIR10:2:10241875:10243674:1 gene:AT2G24090 transcript:AT2G24090.1 gene_biotype:protein_coding transcript_biotype:protein_coding gene_symbol:RPL35 description:50S ribosomal protein L35, chloroplastic [Source:UniProtKB/S	2	2	107310040	98069056	75327024	110549960	159639904	200580096	148969936	134499984	111380008	107719984	118469976	176230112	151329968	163799904	127040008	100430024	100299992	184050000	105760048	123449920	119779984	120600064	109869960	93553984	142939920	99104064	111119968	138810000	184179984	131429960		13.8	13.8	13.8	16.089	0	18.563	2797800000	59
AT1G28120	AT1G28120	AT1G28120 AT1G28120.1 pep chromosome:TAIR10:1:9812930:9815560:-1 gene:AT1G28120 transcript:AT1G28120.1 gene_biotype:protein_coding transcript_biotype:protein_coding description:Ubiquitin thioesterase otubain-like [Source:UniProtKB/Swiss-Prot;Acc:Q8LG98]	2	2	10424995	10731005	11174004	11217001	13303005	12095999	12795006	11988994	12215000	12037992	14623009	14434007	13486002	12605993	10886995	11688992	10644994	12116998	12483002	16038010	11096994	11462001	13007008	12325993	11620994	10377004	11014994	12941005	9980594	14756000		12.1	12.1	12.1	34.434	0	9.2952	275060000	27
AT3G46010	AT3G46010	AT3G46010 AT3G46010.1 pep chromosome:TAIR10:3:16909217:16910845:-1 gene:AT3G46010 transcript:AT3G46010.1 gene_biotype:protein_coding transcript_biotype:protein_coding gene_symbol:ADF1 description:Actin-depolymerizing factor 1 [Source:UniProtKB/Swiss-Prot;A	2	1	1.9987e+06	4.294e+06	1.5355e+06	4886601	7882496	6.9045e+06	881918	2635695	1.83723e+06	4261202	994562	1.87882e+06	1.82064e+06	2432368	1.71571e+06	2.04634e+06	1.40011e+06	6513899	3.47442e+06	2.81893e+06	2565088	2.93461e+06	7.5751e+06	2.04578e+06	6549797	1.59135e+06	2.78673e+06	6274122	1873092	3.28128e+06		25.6	15.9	15.9	33.303	0	8.1256	40454000	5
AT5G65760	AT5G65760	AT5G65760 AT5G65760.1 pep chromosome:TAIR10:5:26308220:26311037:1 gene:AT5G65760 transcript:AT5G65760.1 gene_biotype:protein_coding transcript_biotype:protein_coding	2	2	6.9194e+06	10270002	11045004	9531695	8919394	913717	4224802	6600301	10740003	13498007	6981001	5773939	2810248	8127198	7763702	15162997	15521000	2.01948e+06	12001998	6129802	10371998	1.5665e+06	7932205	12491999	2674500	7.4528e+06	9772297	1.36592e+06	2.98656e+06	15873998		5.2	5.2	5.2	58.572	0.00022311	3.8352	174390000	26
AT5G18200	AT5G18200	AT5G18200 AT5G18200.1 pep chromosome:TAIR10:5:6015035:6016799:1 gene:AT5G18200 transcript:AT5G18200.1 gene_biotype:protein_coding transcript_biotype:protein_coding description:ADP-glucose phosphorylase [Source:UniProtKB/Swiss-Prot;Acc:Q9FK51]	2	2	2217000	2.9618e+06	2.02144e+06	3329372	2.69195e+06	3.4898e+06	3209685	3.0452e+06	1.8042e+06	2.80794e+06	5.04078e+06	5.23167e+06	3967744	3.0106e+06	2.3993e+06	2.5476e+06	2.50949e+06	5219200	2.85143e+06	3.9595e+06	1.17661e+06	4.6039e+06	2907500	2.5659e+06	3.4248e+06	2.6341e+06	1.62785e+06	2.8422e+06	1.06564e+06	2.64304e+06		8.8	8.8	8.8	39.005	0	9.4086	36961000	42
AT1G48320	AT1G48320	AT1G48320 AT1G48320.1 pep chromosome:TAIR10:1:17854813:17855715:-1 gene:AT1G48320 transcript:AT1G48320.1 gene_biotype:protein_coding transcript_biotype:protein_coding gene_symbol:DHNAT1 description:1,4-dihydroxy-2-naphthoyl-CoA thioesterase 1 [Source:UniPr	2	2	14406002	8280700	6.072e+06	9407205	12112994	14756995	15971992	12514000	7.133e+06	9867094	18311994	11219997	10985006	14299002	18017002	13840009	16822992	17473004	10295001	10702993	15248999	8705394	12941997	11010000	15248999	6889196	17391994	16593004	13952001	10562996		17.3	17.3	17.3	16.712	0	9.0254	289140000	33
AT3G46550	AT3G46550	AT3G46550 AT3G46550.1 pep chromosome:TAIR10:3:17136346:17138259:-1 gene:AT3G46550 transcript:AT3G46550.1 gene_biotype:protein_coding transcript_biotype:protein_coding gene_symbol:FLA4 description:Fasciclin-like arabinogalactan protein 4 [Source:UniProtKB/S	2	2	5.5013e+06	4.6766e+06	6861500	8324398	7259799	9401100	7.2655e+06	6688902	6.7895e+06	4264702	5661102	1324392	4861303	5442188	1.97577e+06	7018898	5892701	10477999	7.939e+06	5.6522e+06	6729304	7.5519e+06	7984497	4.943e+06	7.2566e+06	1.58247e+06	1.45982e+06	5.2224e+06	6949701	4.44015e+06		11	11	11	44.238	0	8.7785	123520000	23
AT1G43790	AT1G43790	AT1G43790 AT1G43790.1 pep chromosome:TAIR10:1:16575759:16576541:1 gene:AT1G43790 transcript:AT1G43790.1 gene_biotype:protein_coding transcript_biotype:protein_coding	2	2	1.67951e+06	1.73986e+06	14512996	36017000	15608001	3.37291e+06	3775195	3.83056e+06	3.74686e+06	2.96368e+06	2305186	2.33637e+06	1.2474e+06	3112600	1.32065e+06	2.89059e+06	993458	4042412	9180397	11191006	1.00845e+06	1.96701e+06	2.65167e+06	1.72401e+06	620838	1.48652e+06	4.1028e+06	1.47207e+06	3.72626e+06	2.1493e+06		19	19	19	13.007	0.0029744	2.4546	72957000	4
AT5G07470;AT5G61640	AT5G07470;AT5G61640	AT5G07470 AT5G07470.1 pep chromosome:TAIR10:5:2362524:2364479:-1 gene:AT5G07470 transcript:AT5G07470.1 gene_biotype:protein_coding transcript_biotype:protein_coding gene_symbol:MSRA3 description:Peptide methionine sulfoxide reductase A3 [Source:UniProtKB/S	2	1	4704299	3.0741e+06	4.1127e+06	2886981	4.1732e+06	3616100	3101825	3.8484e+06	2060400	1.8319e+06	2.9798e+06	2.86835e+06	3.64684e+06	1.73272e+06	2.6777e+06	3.1064e+06	3.5835e+06	3546900	4634701	4293299	4462599	9026599	3.7342e+06	3.322e+06	4586601	3.15e+06	3.61893e+06	4.3146e+06	2.8465e+06	2145699		10.9	5	5	22.545	0.0027861	2.4926	70023000	13
AT5G63880	AT5G63880	AT5G63880 AT5G63880.2 pep chromosome:TAIR10:5:25563724:25565434:1 gene:AT5G63880 transcript:AT5G63880.2 gene_biotype:protein_coding transcript_biotype:protein_coding gene_symbol:VPS20.1 description:Vacuolar protein sorting-associated protein 20 homolog 1 [	2	2	973142	4786597	6777697	2.03596e+06	2.47678e+06	8447202	5534899	4754507	4.549e+06	6617899	8720000	5.1026e+06	7.1157e+06	5224502	4136799	2188678	3.01078e+06	6.4517e+06	5.2166e+06	5.4179e+06	4.03812e+06	4.17479e+06	7032701	922207	6.34e+06	5821500	3.62169e+06	6698601	8511696	5292598		10.2	10.2	10.2	52.314	0	7.7422	84717000	5
AT1G67760	AT1G67760	AT1G67760 AT1G67760.1 pep chromosome:TAIR10:1:25405316:25406418:-1 gene:AT1G67760 transcript:AT1G67760.1 gene_biotype:protein_coding transcript_biotype:protein_coding	2	2	32404006	38042996	18358996	22575000	31033998	29496982	25143016	19512994	19531008	22850986	2127429	33906008	5472469	15965996	14745001	26049016	26072996	827015	56797012	9251295	23645992	20988994	22050996	29971018	3.28276e+06	21044008	21628014	43962976	30098998	21100004		12.5	12.5	12.5	13.343	0	5.1206	550310000	4
AT1G75460	AT1G75460	AT1G75460 AT1G75460.1 pep chromosome:TAIR10:1:28327698:28329764:1 gene:AT1G75460 transcript:AT1G75460.1 gene_biotype:protein_coding transcript_biotype:protein_coding	2	1	6088401	7495796	6468903	5.8775e+06	5928098	8658804	6.4798e+06	8191295	5658498	4.9471e+06	5.3527e+06	544361	3.8799e+06	5.49268e+06	1.77345e+06	6870196	8.2557e+06	2266966	5.5776e+06	6426996	4802101	5.322e+06	5557402	6084402	8907799	7.091e+06	1.57081e+06	4249399	6651098	1.74127e+06		9.7	5	5	31.335	0	9.4692	119050000	19
AT4G36210	AT4G36210	AT4G36210 AT4G36210.3 pep chromosome:TAIR10:4:17130246:17134656:1 gene:AT4G36210 transcript:AT4G36210.3 gene_biotype:protein_coding transcript_biotype:protein_coding	2	2	11485999	9365101	7.3133e+06	9828595	11782005	13669004	16287007	11167993	7.8229e+06	10158997	10267001	12499004	11408995	13996008	12455998	11590996	8342996	6419998	9959899	10754994	10727998	13550001	10152995	9000002	11887006	13324004	9176101	11762006	13560001	10340001		2.1	2.1	2.1	188.46	0	5.1524	249750000	38
AT2G39290	AT2G39290	AT2G39290 AT2G39290.1 pep chromosome:TAIR10:2:16407135:16409156:1 gene:AT2G39290 transcript:AT2G39290.1 gene_biotype:protein_coding transcript_biotype:protein_coding gene_symbol:PGPS1 description:CDP-diacylglycerol--glycerol-3-phosphate 3-phosphatidyltrans	2	2	8669606	9578296	9516900	9483503	10061995	13973008	9975700	8702495	10287994	9253705	12090003	12533008	8910896	12005998	9757503	11988994	9453597	12881994	10349999	7270999	8970197	13603005	9952699	10417004	9523797	7781397	8205103	12153000	11363999	10477999		8.1	8.1	8.1	32.158	0	5.3583	230590000	32
AT3G18990	AT3G18990	AT3G18990 AT3G18990.2 pep chromosome:TAIR10:3:6548127:6552034:-1 gene:AT3G18990 transcript:AT3G18990.2 gene_biotype:protein_coding transcript_biotype:protein_coding gene_symbol:VRN1 description:B3 domain-containing transcription factor VRN1 [Source:UniProt	2	2	3.6909e+06	3.7406e+06	3277402	2.9003e+06	5480897	3.8691e+06	4.5699e+06	3.6376e+06	2.0724e+06	5572683	2.30196e+06	4.2214e+06	2.32416e+06	2.80689e+06	2.11682e+06	2455301	1.40656e+06	4.5813e+06	4367500	4.2962e+06	3.43738e+06	5.3579e+06	4350701	768726	3.3481e+06	2.5331e+06	4.0591e+06	1.97495e+06	3.3858e+06	1.98289e+06		12.6	12.6	12.6	81.641	0.00022252	3.8131	60648000	13
AT3G51050	AT3G51050	AT3G51050 AT3G51050.1 pep chromosome:TAIR10:3:18953842:18957963:1 gene:AT3G51050 transcript:AT3G51050.1 gene_biotype:protein_coding transcript_biotype:protein_coding	2	2	6465799	2.67229e+06	3.53435e+06	5329200	4.4517e+06	1595840	5381202	5185197	388014	1.94473e+06	3.54973e+06	2.88271e+06	4.1397e+06	1.49504e+06	1.71962e+06	5.7761e+06	4.935e+06	5073103	5036401	5.3228e+06	1.88083e+06	4951700	1.84116e+06	4.6583e+06	2.34852e+06	4.2036e+06	2928045	5.2419e+06	4390797	4803498		4	4	4	77.674	0	13.917	66951000	29
AT3G12345	AT3G12345	AT3G12345 AT3G12345.1 pep chromosome:TAIR10:3:3930019:3931000:-1 gene:AT3G12345 transcript:AT3G12345.1 gene_biotype:protein_coding transcript_biotype:protein_coding	2	2	65650024	96093960	58593040	66456044	79588968	107820000	83551040	66888044	76264048	110590016	68857992	114310072	90952992	99490944	93517008	75231976	77030016	79000960	52210012	72643976	69402984	80172984	73963992	88376976	61729040	70933024	66614028	83563968	1.95668e+06	82537032		15.6	15.6	15.6	20.149	0	26.576	1702700000	31
AT5G17670	AT5G17670	AT5G17670 AT5G17670.1 pep chromosome:TAIR10:5:5820969:5822736:1 gene:AT5G17670 transcript:AT5G17670.1 gene_biotype:protein_coding transcript_biotype:protein_coding	2	2	7.2784e+06	12206992	13316995	10974003	9376498	9604405	9255895	10435006	13687993	10757994	13142006	13320006	11353998	14317994	13412000	11618997	17217002	9918494	12429004	7602496	16700006	10520001	12592001	12303005	9270003	14479993	11598002	11940006	6042900	14821009		8.7	8.7	8.7	33.407	0.0022281	2.6873	273760000	8
AT2G34860	AT2G34860	AT2G34860 AT2G34860.2 pep chromosome:TAIR10:2:14708360:14710197:1 gene:AT2G34860 transcript:AT2G34860.2 gene_biotype:protein_coding transcript_biotype:protein_coding gene_symbol:EDA3 description:Protein EMBRYO SAC DEVELOPMENT ARREST 3, chloroplastic [Sourc	2	2	9979301	16652010	9956305	11154005	9227402	6234301	13087995	18839002	8421199	8625601	12075004	4074315	6653499	8.0995e+06	8.152e+06	5.2123e+06	7220296	5978897	4367402	5.2865e+06	7234103	2058573	4459603	6.438e+06	6.3866e+06	1.46609e+06	9456597	370865	2.05017e+06	1391527		18.3	18.3	18.3	39.736	0	6.7745	166190000	6
AT3G07570	AT3G07570	AT3G07570 AT3G07570.1 pep chromosome:TAIR10:3:2418049:2420331:-1 gene:AT3G07570 transcript:AT3G07570.1 gene_biotype:protein_coding transcript_biotype:protein_coding description:Cytochrome b561 and DOMON domain-containing protein At3g07570 [Source:UniProtKB	2	2	3.8856e+06	5360298	3.8771e+06	6146901	3.9114e+06	2.60848e+06	3.0938e+06	3.1625e+06	4.355e+06	3.9371e+06	701684	3.4235e+06	3.5611e+06	3.8388e+06	2.11168e+06	3.1471e+06	3.89798e+06	2843901	4.1924e+06	3992201	3487802	2.10701e+06	3.1989e+06	3354401	2.6616e+06	5.7761e+06	3.7723e+06	3.1793e+06	2.9483e+06	4.2458e+06		7.9	7.9	7.9	40.444	0.0049751	2.0814	71800000	10
AT3G10620	AT3G10620	AT3G10620 AT3G10620.1 pep chromosome:TAIR10:3:3320163:3321724:1 gene:AT3G10620 transcript:AT3G10620.1 gene_biotype:protein_coding transcript_biotype:protein_coding gene_symbol:NUDT26 description:Nudix hydrolase 26, chloroplastic [Source:UniProtKB/Swiss-Pro	2	2	6209796	9496401	6764001	6382904	4.4128e+06	6.5037e+06	7139602	7155004	12935993	6.5715e+06	5793399	5747397	4.3792e+06	4.3652e+06	4.3612e+06	11402993	14536001	8527205	9367800	4.4982e+06	8.29879e+06	3.56877e+06	10291001	8553898	6.4768e+06	5.0959e+06	5.9571e+06	5.7951e+06	6180499	2.6094e+06		27.8	27.8	27.8	24.617	0	9.9578	162770000	20
AT5G22480;AT5G37340	AT5G22480;AT5G37340	AT5G22480 AT5G22480.1 pep chromosome:TAIR10:5:7451503:7456865:-1 gene:AT5G22480 transcript:AT5G22480.1 gene_biotype:protein_coding transcript_biotype:protein_coding;AT5G37340 AT5G37340.2 pep chromosome:TAIR10:5:14787264:14792771:-1 gene:AT5G37340 transcrip	2	2	13255008	16782008	12964997	16578992	22532986	14110009	3.06515e+06	3.37556e+06	19425992	3.0516e+06	14420998	18749006	29996982	26182012	27681006	3908423	1.03939e+06	20653008	22479012	14797005	25614010	23035012	3636432	21554994	2271118	381344	13983006	2.1701e+06	18783988	19221004		9.3	9.3	9.3	54.076	0	7.8515	287350000	5
AT3G26030;AT3G09880;AT5G25510;AT3G54930	AT3G26030;AT3G09880;AT5G25510;AT3G54930	AT3G26030 AT3G26030.1 pep chromosome:TAIR10:3:9516953:9519563:1 gene:AT3G26030 transcript:AT3G26030.1 gene_biotype:protein_coding transcript_biotype:protein_coding gene_symbol:BDELTA description:Serine/threonine protein phosphatase 2A 55 kDa regulatory su	2	1	3.1755e+06	3.2755e+06	2.6555e+06	5435400	3017199	1.77494e+06	2.7773e+06	2.1637e+06	2.9746e+06	2.742e+06	3603801	2411300	2432500	2209001	2.0251e+06	3.5106e+06	3849200	2114301	2.502e+06	2.867e+06	2.7196e+06	2.5009e+06	2.3825e+06	3115202	2.9943e+06	3.3274e+06	3348300	1.8983e+06	2623201	3044599		4.8	2.5	2.5	55.24	0.0060457	1.9476	64787000	27
AT1G20050	AT1G20050	AT1G20050 AT1G20050.1 pep chromosome:TAIR10:1:6949043:6950509:1 gene:AT1G20050 transcript:AT1G20050.1 gene_biotype:protein_coding transcript_biotype:protein_coding description:Probable 3-beta-hydroxysteroid-Delta(8),Delta(7)-isomerase [Source:UniProtKB/Swi	2	2	25741994	22933004	21995996	23673988	25854992	31680994	20405996	23684006	17920008	19520012	20822002	26130004	19788006	20631012	18777012	16214003	18808988	26829000	20661010	21373014	18737012	24181990	20071990	17595006	20120000	16856990	23671016	28821984	24763016	19981994		10.3	10.3	10.3	25.146	0	6.0595	800440000	58
AT4G00165	AT4G00165	AT4G00165 AT4G00165.1 pep chromosome:TAIR10:4:69230:69957:-1 gene:AT4G00165 transcript:AT4G00165.1 gene_biotype:protein_coding transcript_biotype:protein_coding description:Putative lipid-binding protein At4g00165 [Source:UniProtKB/Swiss-Prot;Acc:Q8RW93]	2	2	15022007	19264990	19370008	20571010	18653002	38473024	16986994	11902008	27770996	21034996	21724992	27787008	17690006	21416008	22680002	10948006	13736995	19227994	9476998	12618999	14909998	23422008	18913994	12266008	16639994	11834006	41224020	21376998	28265982	18866992		18.8	18.8	18.8	26.527	0.00022002	3.6696	423780000	30
AT3G18165	AT3G18165	AT3G18165 AT3G18165.1 pep chromosome:TAIR10:3:6223125:6225403:1 gene:AT3G18165 transcript:AT3G18165.1 gene_biotype:protein_coding transcript_biotype:protein_coding gene_symbol:MOS4 description:Pre-mRNA-splicing factor SPF27 homolog [Source:UniProtKB/Swiss-	2	2	9112306	9467505	12255002	10219995	13035999	22897014	18746998	10224995	9084003	8847003	18452000	17555992	13423992	9813001	12413994	13993991	12736998	23159998	12088006	11496998	14464993	19546998	16591008	15846990	11739992	9211606	11724001	15478009	15866004	11267000		9.1	9.1	9.1	29.679	0	6.8614	319190000	42
AT5G22580	AT5G22580	AT5G22580 AT5G22580.1 pep chromosome:TAIR10:5:7502427:7503463:1 gene:AT5G22580 transcript:AT5G22580.1 gene_biotype:protein_coding transcript_biotype:protein_coding description:Stress-response A/B barrel domain-containing protein At5g22580 [Source:UniProtKB	2	2	38633988	42814972	96775032	35122012	58370984	54443032	35172988	18410988	25166994	16189007	23502004	46319016	35517988	25704992	37815988	28044986	30877988	38400000	52298992	45126012	1.36157e+06	47181012	24716014	2.54145e+06	3.19534e+06	2.12082e+06	63059968	41278992	23549996	1.41295e+06		22.5	22.5	22.5	12.349	0	10.098	771040000	42
AT1G14210	AT1G14210	AT1G14210 AT1G14210.1 pep chromosome:TAIR10:1:4856778:4857975:-1 gene:AT1G14210 transcript:AT1G14210.1 gene_biotype:protein_coding transcript_biotype:protein_coding	2	2	10355994	5.41279e+06	2.77589e+06	3.24522e+06	3.75045e+06	1.50504e+06	4620941	1.90206e+06	1.24653e+06	3.05862e+06	1.4355e+06	3.55854e+06	1.39622e+06	4.78761e+06	2.03356e+06	2.64222e+06	3.2693e+06	1.72899e+06	1.02152e+06	1.9474e+06	2.28834e+06	3.31054e+06	734829	2.06707e+06	1.93913e+06	12121004	22648990	2.2112e+06	12017003	3.31543e+06		10.5	10.5	10.5	28.186	0.0031201	2.31	211170000	1
AT4G22485	AT4G22485	AT4G22485 AT4G22485.1 pep chromosome:TAIR10:4:11844506:11846476:-1 gene:AT4G22485 transcript:AT4G22485.1 gene_biotype:protein_coding transcript_biotype:protein_coding	2	2	9844695	44203972	14905997	33993980	4271400	4796010	1.36147e+06	3.1473e+06	6381799	8494204	6307398	5.65762e+06	5370797	10512994	6596899	8197795	13028004	2.13402e+06	17275988	10599003	4746901	2.89277e+06	4141801	10780005	1.712e+06	12505995	13257006	3478500	1.77365e+06	9688397		3.8	3.8	3.8	68.199	0	4.4888	222960000	25
AT4G37660	AT4G37660	AT4G37660 AT4G37660.1 pep chromosome:TAIR10:4:17695496:17696270:1 gene:AT4G37660 transcript:AT4G37660.1 gene_biotype:protein_coding transcript_biotype:protein_coding	2	2	10208004	13395006	18389994	4306755	5708549	3.65583e+06	1880869	14526990	19317990	14414003	3175333	16857992	1.69424e+06	3313787	1.69196e+06	18688992	2.73903e+06	1.19528e+06	18696010	2555350	2.32529e+06	3.46485e+06	2.68011e+06	19808998	972866	16584999	3.15246e+06	2.54305e+06	1377018	15952007		13.8	13.8	13.8	18.219	0	4.5838	148670000	11
AT1G09870	AT1G09870	AT1G09870 AT1G09870.1 pep chromosome:TAIR10:1:3205579:3208714:1 gene:AT1G09870 transcript:AT1G09870.1 gene_biotype:protein_coding transcript_biotype:protein_coding	2	2	7249795	9453497	6.2689e+06	8591106	8706695	6.3067e+06	7.7022e+06	7.8076e+06	6.4189e+06	8814605	9080305	9387004	9111294	8912805	9488695	8388098	2.92028e+06	8.19763e+06	945074	11358006	6.8783e+06	1.9331e+06	1.90542e+06	8198597	2.86596e+06	4212699	9078900	8858696	2628054	6.8871e+06		4.3	4.3	4.3	54.854	0.001261	3.1373	144270000	9
AT5G14170	AT5G14170	AT5G14170 AT5G14170.1 pep chromosome:TAIR10:5:4568480:4570994:-1 gene:AT5G14170 transcript:AT5G14170.1 gene_biotype:protein_coding transcript_biotype:protein_coding description:SWI/SNF complex component SNF12 homolog [Source:UniProtKB/Swiss-Prot;Acc:Q9FMT4	2	2	7307204	8378799	7.4275e+06	7.6796e+06	11282994	4.81527e+06	7.1749e+06	9103395	7212997	3.24229e+06	8070802	8.0705e+06	2.2268e+06	6216400	1.90168e+06	1454048	4.16287e+06	8727301	8833306	7426697	637357	7.3543e+06	8354497	5.8144e+06	7.8946e+06	3.14684e+06	8677002	7.0609e+06	9964298	6.4062e+06		4.5	4.5	4.5	59.27	0	6.1391	131090000	28
AT2G28950	AT2G28950	AT2G28950 AT2G28950.1 pep chromosome:TAIR10:2:12431338:12433796:-1 gene:AT2G28950 transcript:AT2G28950.1 gene_biotype:protein_coding transcript_biotype:protein_coding gene_symbol:EXPA6 description:Expansin-A6 [Source:UniProtKB/Swiss-Prot;Acc:Q38865]	2	2	13273000	12205008	21185986	21304010	23106996	17580008	23152986	15277007	18649994	10128997	14802993	15060008	14878001	11459000	8811704	14112005	14761990	27173010	30167002	26891998	15736006	25367994	18237000	14233008	17777012	10221995	9900899	10806004	12693995	7.1022e+06		8.2	8.2	8.2	27.817	0	6.1283	491810000	28
AT2G03420	AT2G03420	AT2G03420 AT2G03420.1 pep chromosome:TAIR10:2:1033557:1035969:-1 gene:AT2G03420 transcript:AT2G03420.1 gene_biotype:protein_coding transcript_biotype:protein_coding	2	2	33482998	5194398	36364992	38717996	40265012	54541012	51028004	37419024	42450976	43923008	42115012	60597004	56986024	56639992	52448000	28820994	29252010	35000984	33174996	19472996	26615018	37351012	28081012	20582002	29152018	4.9544e+06	30462980	27381016	32304000	22279006		17.1	17.1	17.1	19.028	0	4.9162	759190000	36
AT2G38710	AT2G38710	AT2G38710 AT2G38710.1 pep chromosome:TAIR10:2:16184259:16187273:-1 gene:AT2G38710 transcript:AT2G38710.1 gene_biotype:protein_coding transcript_biotype:protein_coding description:Uncharacterized protein At2g38710 [Source:UniProtKB/Swiss-Prot;Acc:Q9ZVJ2]	2	2	18148992	15825007	13192995	19922012	23577006	23147998	13610992	21660006	17445004	14410002	16252999	14196006	14925007	15132997	12021007	16584999	14236000	21179014	17347994	20312998	12667993	22561992	18582998	18746006	18617992	12042004	16526995	20023990	12776006	11116994		8.4	8.4	8.4	96.529	0.0029539	2.3969	341030000	12
AT3G22480	AT3G22480	AT3G22480 AT3G22480.2 pep chromosome:TAIR10:3:7968177:7969629:1 gene:AT3G22480 transcript:AT3G22480.2 gene_biotype:protein_coding transcript_biotype:protein_coding description:Probable prefoldin subunit 2 [Source:UniProtKB/Swiss-Prot;Acc:Q9LJ98]	2	2	12405003	12245997	11844994	10640998	14026999	14964009	9942297	13511005	10562004	13887995	10861993	12523004	9912595	10908996	10524996	9895495	11415996	14271994	11685995	16764999	9399099	19009004	11341006	11070998	11476997	11188994	13395998	17267996	13850003	11770002		20.3	20.3	20.3	32.902	0	4.6525	279040000	30
AT3G14620	AT3G14620	AT3G14620 AT3G14620.1 pep chromosome:TAIR10:3:4914789:4917176:1 gene:AT3G14620 transcript:AT3G14620.1 gene_biotype:protein_coding transcript_biotype:protein_coding	2	2	1.6018e+06	1.99678e+06	2022572	3.92716e+06	4.30296e+06	3.86287e+06	1.7051e+06	6.8968e+06	1.11493e+06	5192297	6.2047e+06	2909792	3.5596e+06	3.05802e+06	9052305	4044299	6983198	1.58408e+06	6.6247e+06	5.9103e+06	5.9707e+06	1.7476e+06	2586313	5632003	9178795	5764801	1970426	1.79371e+06	3.04138e+06	3.9392e+06		5	5	5	58.643	0	4.3829	115730000	6
AT2G29650	AT2G29650	AT2G29650 AT2G29650.4 pep chromosome:TAIR10:2:12673338:12676049:-1 gene:AT2G29650 transcript:AT2G29650.4 gene_biotype:protein_coding transcript_biotype:protein_coding gene_symbol:ANTR1 description:Sodium-dependent phosphate transport protein 1, chloroplast	2	2	1.6072e+06	2.3759e+06	1.5547e+06	2.5117e+06	653966	2.86332e+06	4.5454e+06	1.2114e+06	2.1866e+06	2.0051e+06	1.6854e+06	4358692	3.19512e+06	5355262	1776900	2.3701e+06	2.2791e+06	2.05523e+06	4.02527e+06	1.1793e+06	2.1623e+06	1105000	1.4519e+06	1.8792e+06	1442630	1.2435e+06	2.16904e+06	3.78637e+06	5008738	2.03774e+06		3.9	3.9	3.9	186.72	0	5.2387	24499000	7
AT1G30380	AT1G30380	AT1G30380 AT1G30380.1 pep chromosome:TAIR10:1:10722183:10723247:1 gene:AT1G30380 transcript:AT1G30380.1 gene_biotype:protein_coding transcript_biotype:protein_coding gene_symbol:PSAK description:Photosystem I reaction center subunit psaK, chloroplastic [So	2	2	1352800128	1690300416	1598599680	2042299776	2146600832	2592498688	2430599680	1370700544	2154200064	2249800704	1620999296	4612303872	2637001472	2414199296	2038099968	2082599168	1991300352	2318999040	1787200128	1355399552	2218600448	2521401600	1893701248	1845499776	1397699712	1124200192	1806498944	1962799872	2394700288	2101300864		7.7	7.7	7.7	13.206	0.001255	3.0815	43857000000	24
AT4G29700	AT4G29700	AT4G29700 AT4G29700.1 pep chromosome:TAIR10:4:14543138:14545310:-1 gene:AT4G29700 transcript:AT4G29700.1 gene_biotype:protein_coding transcript_biotype:protein_coding	2	2	2.5528e+06	5.7061e+06	2.6136e+06	2.6555e+06	3404998	4981247	1446157	3.29715e+06	4.30933e+06	2.5145e+06	2.7542e+06	3.13679e+06	2.55194e+06	1.07688e+06	1165919	4.66114e+06	1930326	1.75673e+06	3.9784e+06	2.0464e+06	1798799	2704063	2.9171e+06	3.21374e+06	1.6533e+06	2.15115e+06	3.3523e+06	1.03251e+06	3782669	941140		7.2	7.2	7.2	51.587	0	5.3069	31002000	4
AT3G47620	AT3G47620	AT3G47620 AT3G47620.1 pep chromosome:TAIR10:3:17558793:17561259:1 gene:AT3G47620 transcript:AT3G47620.1 gene_biotype:protein_coding transcript_biotype:protein_coding gene_symbol:TCP14 description:Transcription factor TCP14 [Source:UniProtKB/Swiss-Prot;Acc:	2	2	1.8848e+06	2.5324e+06	3.7175e+06	2.374e+06	2283000	3.0695e+06	507089	1.59857e+06	2.3927e+06	3.01785e+06	1.54708e+06	1844639	2.55346e+06	1.9836e+06	1.88232e+06	2407099	1.58903e+06	1.38355e+06	3595254	1.34554e+06	1.50332e+06	1723299	2130880	3253786	1.9172e+06	1.84443e+06	707064	3.68332e+06	2.05871e+06	1.32395e+06		8.6	8.6	8.6	52.299	0	5.1775	18018000	3
AT3G43520	AT3G43520	AT3G43520 AT3G43520.1 pep chromosome:TAIR10:3:15405984:15407949:1 gene:AT3G43520 transcript:AT3G43520.1 gene_biotype:protein_coding transcript_biotype:protein_coding gene_symbol:FAX2 description:Protein FATTY ACID EXPORT 2, chloroplastic [Source:UniProtKB/	2	2	86350024	71255040	78071992	76593048	89892984	118040040	107800048	74269032	70026032	92329056	81404032	136769936	91974040	83499032	98754976	71698040	77419000	118550040	76329008	88840056	69135024	83811024	88806000	80708016	101780056	99355944	81974048	116519928	136780064	86197984		19.2	19.2	19.2	24.767	0	43.748	2017700000	85
AT4G26720;AT5G55260	AT4G26720;AT5G55260	AT4G26720 AT4G26720.1 pep chromosome:TAIR10:4:13470030:13472486:-1 gene:AT4G26720 transcript:AT4G26720.1 gene_biotype:protein_coding transcript_biotype:protein_coding gene_symbol:PPX1 description:Serine/threonine-protein phosphatase PP-X isozyme 1 [Source:	2	2	8472502	8476703	10740997	2.6903e+06	5.1132e+06	5639603	12303005	9236898	3307799	9055405	3.0062e+06	4076233	5.1901e+06	4702701	2.8853e+06	6367497	9176295	5.435e+06	2.9244e+06	12290000	2.5269e+06	6.2406e+06	11401998	10433006	12243002	10929004	2.6085e+06	8660098	4395002	2.08073e+06		7.5	7.5	7.5	34.737	0	10.563	186480000	35
AT2G44525	AT2G44525	AT2G44525 AT2G44525.1 pep chromosome:TAIR10:2:18382070:18383513:1 gene:AT2G44525 transcript:AT2G44525.1 gene_biotype:protein_coding transcript_biotype:protein_coding	2	2	6.6589e+06	4.2217e+06	4.2633e+06	7336302	6.4808e+06	5.1942e+06	4.4659e+06	5959901	3.7001e+06	5.9306e+06	4.2002e+06	5.7809e+06	3644802	3742402	4599602	5030000	4865701	7.2698e+06	4.8864e+06	5980296	3.7894e+06	4592499	5.2772e+06	4.3975e+06	6345496	2.1966e+06	3.9526e+06	5.37e+06	9190695	3401502		13.5	13.5	13.5	19.057	0.0012539	3.0776	107570000	12
AT2G21060	AT2G21060	AT2G21060 AT2G21060.1 pep chromosome:TAIR10:2:9036766:9037782:-1 gene:AT2G21060 transcript:AT2G21060.1 gene_biotype:protein_coding transcript_biotype:protein_coding gene_symbol:CSP4 description:Cold shock domain-containing protein 4 [Source:UniProtKB/Swiss	2	2	33544008	44201984	35337988	37892008	25590992	2.9791e+06	7238896	20982002	19136012	30757998	22489000	6.7617e+06	26243006	22961006	36068988	26865986	21144992	10660007	44811984	34808000	23855998	5230397	28398018	24716014	23234000	28220018	36043012	22455012	3599701	24635012		17.4	17.4	17.4	19.077	0	29.22	590670000	36
AT4G23730	AT4G23730	AT4G23730 AT4G23730.2 pep chromosome:TAIR10:4:12362282:12365098:1 gene:AT4G23730 transcript:AT4G23730.2 gene_biotype:protein_coding transcript_biotype:protein_coding	2	2	3506402	1.69617e+06	4534100	5404202	3.0827e+06	5856098	2.6967e+06	4.079e+06	4303602	4.6774e+06	6310100	3.65e+06	6530800	4.8845e+06	4747102	2.22306e+06	6543003	2.8297e+06	5551197	5.8297e+06	4.5146e+06	2.86008e+06	4.7277e+06	6.0426e+06	3.21984e+06	1.68095e+06	5275803	3.9505e+06	7.3298e+06	4369302		8.8	8.8	8.8	100.56	0	11.529	93981000	11
AT2G29530	AT2G29530	AT2G29530 AT2G29530.2 pep chromosome:TAIR10:2:12640800:12642387:-1 gene:AT2G29530 transcript:AT2G29530.2 gene_biotype:protein_coding transcript_biotype:protein_coding gene_symbol:TIM10 description:Mitochondrial import inner membrane translocase subunit TIM	2	2	5.9833e+06	4.8174e+06	5.2069e+06	5.1448e+06	4662098	5484601	4.5396e+06	2.19228e+06	6.1198e+06	4882197	4375898	1996016	4873897	2977135	5273802	1.07418e+06	1.54019e+06	5.816e+06	3.7277e+06	5412797	3.3195e+06	5.1163e+06	3.4449e+06	1.01793e+06	5.3093e+06	1.33043e+06	38771988	6.573e+06	6645798	6.0694e+06		26.4	26.4	26.4	30.631	0	4.4848	115000000	7
AT2G18980	AT2G18980	AT2G18980 AT2G18980.1 pep chromosome:TAIR10:2:8233335:8235440:-1 gene:AT2G18980 transcript:AT2G18980.1 gene_biotype:protein_coding transcript_biotype:protein_coding gene_symbol:PER16 description:Peroxidase 16 [Source:UniProtKB/Swiss-Prot;Acc:Q96518]	2	1	3.0198e+06	4.73101e+06	3254569	3777202	3.1472e+06	1.11936e+06	872255	1.92435e+06	5.20743e+06	2.56705e+06	845613	3.79117e+06	2.60502e+06	1.4249e+06	3.31338e+06	2.2007e+06	8558524	986039	2.5891e+06	4.9837e+06	2.09711e+06	4.87406e+06	2.54795e+06	3952864	2265468	4.23257e+06	2.80835e+06	1.69642e+06	2699812	1.3246e+06		9.3	5.3	5.3	35.832	0.0012632	3.1556	16286000	3
AT5G49880	AT5G49880	AT5G49880 AT5G49880.1 pep chromosome:TAIR10:5:20282111:20288084:1 gene:AT5G49880 transcript:AT5G49880.1 gene_biotype:protein_coding transcript_biotype:protein_coding gene_symbol:MAD1 description:Mitotic spindle checkpoint protein MAD1 [Source:UniProtKB/Swi	2	2	296389984	328399872	309750112	358769920	381300032	544840000	375239968	411500160	355529856	391359840	384870112	576769728	368859968	340000000	376380224	351900096	359039904	456169760	329870208	383249856	308550112	397130176	340600192	352109984	414119808	356530080	339540032	391630016	1.64403e+06	379029792		4.5	4.5	4.5	82.432	0.0053202	2.0078	8388300000	5
AT3G08600	AT3G08600	AT3G08600 AT3G08600.1 pep chromosome:TAIR10:3:2612175:2614018:1 gene:AT3G08600 transcript:AT3G08600.1 gene_biotype:protein_coding transcript_biotype:protein_coding	2	2	15075008	15582991	16289010	13502005	17712004	17060004	14180999	17172992	19457992	17252000	19875998	18569000	17073994	16100001	15786996	15764992	12243002	18624000	17089010	15186008	14058003	15212010	16973994	14466006	16765996	13558997	14567995	13595993	9483603	19706004		9.5	9.5	9.5	34.732	0	4.7662	352910000	18
AT3G55070	AT3G55070	AT3G55070 AT3G55070.2 pep chromosome:TAIR10:3:20408282:20411364:1 gene:AT3G55070 transcript:AT3G55070.2 gene_biotype:protein_coding transcript_biotype:protein_coding	2	2	3.48786e+06	933162	7.6778e+06	5.8057e+06	6.9234e+06	6400396	1.02295e+06	6210001	5325897	3178004	8217403	8.1106e+06	8408795	6825003	8.2623e+06	1.83708e+06	2.05982e+06	6577200	6335797	1.74125e+06	6350103	7886405	2.19065e+06	7379600	8615105	7718303	5.5362e+06	6.7533e+06	1.60539e+06	6.5921e+06		6.5	6.5	6.5	84.854	0.00086003	3.4088	101940000	4
AT5G53180	AT5G53180	AT5G53180 AT5G53180.5 pep chromosome:TAIR10:5:21568200:21571894:-1 gene:AT5G53180 transcript:AT5G53180.5 gene_biotype:protein_coding transcript_biotype:protein_coding description:Polypyrimidine tract-binding protein homolog 2 [Source:UniProtKB/Swiss-Prot;A	2	2	1.92937e+06	787984	1670535	1.42106e+06	4.7487e+06	4.8264e+06	4020299	2.04922e+06	2.80854e+06	1.42683e+06	3.1191e+06	2.8775e+06	1.81606e+06	4.426e+06	4646702	2.9549e+06	2.1021e+06	1.95674e+06	1.28064e+06	3.5253e+06	1.09559e+06	3.59204e+06	2.40621e+06	2.34565e+06	2328400	2.10596e+06	3.65955e+06	4.6118e+06	3.69792e+06	3.19768e+06		9	9	9	219.6	0.0029551	2.4001	35450000	1
AT4G35760	AT4G35760	AT4G35760 AT4G35760.2 pep chromosome:TAIR10:4:16942031:16944677:-1 gene:AT4G35760 transcript:AT4G35760.2 gene_biotype:protein_coding transcript_biotype:protein_coding gene_symbol:LTO1 description:Thiol-disulfide oxidoreductase LTO1 [Source:UniProtKB/Swiss-	2	2	16921006	20094002	14724995	19515006	15894999	26984988	22259988	15065006	18200004	24925998	14311995	29332988	21192990	24778014	22850986	12393004	15851998	17770008	11462001	15822999	15941002	20128008	18151992	15490005	13058993	15373999	13374002	13365005	24728990	13406008		6.9	6.9	6.9	81.539	0	10.875	384130000	33
AT4G37830	AT4G37830	AT4G37830 AT4G37830.3 pep chromosome:TAIR10:4:17787829:17788834:-1 gene:AT4G37830 transcript:AT4G37830.3 gene_biotype:protein_coding transcript_biotype:protein_coding gene_symbol:COX6A description:Cytochrome c oxidase subunit 6a, mitochondrial [Source:UniP	2	2	15741000	17760990	16110009	15300009	14508008	6624403	12119994	14130992	13142997	14064007	13067006	6353496	14504000	12277998	15807004	18792012	17370002	12085992	19639994	19584998	12795006	1.76228e+06	12817998	17293996	17728990	4.80169e+06	21884986	18744990	9103504	17124994		7.6	7.6	7.6	40.316	0	5.3868	333430000	42
AT4G22220	AT4G22220	AT4G22220 AT4G22220.1 pep chromosome:TAIR10:4:11759103:11761057:-1 gene:AT4G22220 transcript:AT4G22220.1 gene_biotype:protein_coding transcript_biotype:protein_coding gene_symbol:ISU1 description:Iron-sulfur cluster assembly protein 1 [Source:UniProtKB/Swi	2	2	15437994	13103006	14739992	12951994	16650997	26294996	17412998	15174006	22161998	11260998	11167004	4.9162e+06	3.7e+06	14595003	15753991	15231993	14792995	18023006	16662999	18181990	17681006	32237998	25777992	19820002	18905994	7.3289e+06	12729001	13038998	1.15983e+06	12137007		10.2	10.2	10.2	17.914	0.0029697	2.4454	342770000	18
AT3G06483	AT3G06483	AT3G06483 AT3G06483.1 pep chromosome:TAIR10:3:1990349:1992864:-1 gene:AT3G06483 transcript:AT3G06483.1 gene_biotype:protein_coding transcript_biotype:protein_coding gene_symbol:PDK description:[Pyruvate dehydrogenase (acetyl-transferring)] kinase, mitochon	2	2	17276994	19284994	19142010	16939000	20680986	14950008	18487992	22060006	17106010	17625994	19218006	15551996	17822004	16630009	13186003	20495002	18372012	19488012	15296005	23970002	19512994	18664992	20040012	18970994	21067002	19708010	15610994	15113003	12815999	14080993		7.9	7.9	7.9	41.446	0	5.3727	417020000	28
AT3G07640	AT3G07640	AT3G07640 AT3G07640.1 pep chromosome:TAIR10:3:2438015:2439938:1 gene:AT3G07640 transcript:AT3G07640.1 gene_biotype:protein_coding transcript_biotype:protein_coding	2	2	7.2778e+06	6.4825e+06	8580402	7455502	7.9386e+06	10830003	8757097	6771204	7890702	7.5605e+06	6776801	10070006	9664398	9623496	8.0988e+06	8.0055e+06	7186602	10019000	7328004	10210001	6.4841e+06	7.3789e+06	12253997	8232496	8.1796e+06	8955101	8072200	10055000	12655003	6.5275e+06		12.4	12.4	12.4	27.028	0.00022178	3.7807	188320000	30
AT3G23530;AT3G23510	AT3G23530;AT3G23510	AT3G23530 AT3G23530.1 pep chromosome:TAIR10:3:8436436:8442847:1 gene:AT3G23530 transcript:AT3G23530.1 gene_biotype:protein_coding transcript_biotype:protein_coding;AT3G23510 AT3G23510.1 pep chromosome:TAIR10:3:8427557:8433340:1 gene:AT3G23510 transcript:AT	2	2	7.5152e+06	8.0176e+06	8.2992e+06	2848100	10831993	12454006	8099299	1.52579e+06	7.0293e+06	2136677	9933796	2.09912e+06	1.83811e+06	1.88012e+06	5832000	2231568	6494199	7916302	9290603	5969498	6.2289e+06	9051000	6014001	7361300	5081097	1.05566e+06	6.4634e+06	1708682	5945098	2.90402e+06		1.8	1.8	1.8	98.061	0.0033125	2.304	119250000	6
AT3G25140	AT3G25140	AT3G25140 AT3G25140.1 pep chromosome:TAIR10:3:9154508:9157012:1 gene:AT3G25140 transcript:AT3G25140.1 gene_biotype:protein_coding transcript_biotype:protein_coding gene_symbol:GAUT8 description:Galacturonosyltransferase 8 [Source:UniProtKB/Swiss-Prot;Acc:Q	2	1	2.17779e+06	1.59086e+06	3.874e+06	1.04569e+06	3.06527e+06	1.67767e+06	6.8386e+06	3.40604e+06	1.98257e+06	5.76942e+06	2.5961e+06	6382339	3.48056e+06	2327083	4.073e+06	4.3137e+06	4.8412e+06	3.16911e+06	4835503	5.8992e+06	5.1157e+06	4.7992e+06	4.8744e+06	8535608	5637501	3394898	1.12787e+06	4.56537e+06	2936768	968038		5	2.9	2.9	64.367	0	5.0113	48942000	8
AT5G25090	AT5G25090	AT5G25090 AT5G25090.1 pep chromosome:TAIR10:5:8647018:8647817:-1 gene:AT5G25090 transcript:AT5G25090.1 gene_biotype:protein_coding transcript_biotype:protein_coding description:Early nodulin-like protein 3 [Source:UniProtKB/Swiss-Prot;Acc:Q8LC95]	2	2	16384994	19444004	15996992	24725002	28400984	18535006	11004004	10922995	11355994	15490005	10783997	20725000	11083006	17847990	17671004	14367998	9666302	20472010	21784010	21331010	14020992	19760008	11843005	11954996	11363999	10061995	23554012	14773998	20587008	14928993		12.9	12.9	12.9	19.767	0	11.026	387080000	32
AT1G53070	AT1G53070	AT1G53070 AT1G53070.1 pep chromosome:TAIR10:1:19778133:19779447:1 gene:AT1G53070 transcript:AT1G53070.1 gene_biotype:protein_coding transcript_biotype:protein_coding description:Lectin-like protein At1g53070 [Source:UniProtKB/Swiss-Prot;Acc:Q9LNN2]	2	2	1.71275e+06	938660	1.77776e+06	2.5214e+06	641429	1.00133e+06	3.0971e+06	2.97376e+06	2.69553e+06	3.167e+06	1.4395e+06	4.14889e+06	1840673	1.75503e+06	8.3579e+06	1.91657e+06	887072	2848100	7.866e+06	2.17386e+06	2791799	2.46063e+06	3027700	3.0751e+06	2089428	1944601	1.81133e+06	4.82982e+06	2.30092e+06	5.4788e+06		9.6	9.6	9.6	30.378	0	5.1848	22050000	3
AT4G28730	AT4G28730	AT4G28730 AT4G28730.2 pep chromosome:TAIR10:4:14199096:14200901:1 gene:AT4G28730 transcript:AT4G28730.2 gene_biotype:protein_coding transcript_biotype:protein_coding gene_symbol:GRXC5 description:Glutaredoxin-C5, chloroplastic [Source:UniProtKB/Swiss-Prot;	2	2	34378008	35003020	26564992	43892008	49835984	63488016	60369032	39085004	43792024	35141984	54676016	65541968	43952980	42171008	37389996	47825992	47844016	57503004	41377016	33743008	52464020	37482992	42705980	38994012	39973024	38526008	33842012	32958992	40942992	35833004		21.5	21.5	21.5	34.168	0	7.3112	956350000	45
AT5G53070	AT5G53070	AT5G53070 AT5G53070.1 pep chromosome:TAIR10:5:21518593:21520421:1 gene:AT5G53070 transcript:AT5G53070.1 gene_biotype:protein_coding transcript_biotype:protein_coding	2	2	7891505	6.7038e+06	8687803	7.5286e+06	15395009	9323296	2.30353e+06	8429297	7.199e+06	3.97218e+06	8476199	13342001	2.64637e+06	3.2674e+06	1.69183e+06	9799298	633654	9085000	2.78192e+06	2.75954e+06	1.384e+06	3548002	4245895	7.5113e+06	1.76575e+06	9203900	2.31778e+06	603369	16064006	2.32511e+06		14.5	14.5	14.5	25.351	0	4.3876	149360000	13
AT3G52660	AT3G52660	AT3G52660 AT3G52660.3 pep chromosome:TAIR10:3:19521654:19525009:1 gene:AT3G52660 transcript:AT3G52660.3 gene_biotype:protein_coding transcript_biotype:protein_coding	2	2	3.9315e+06	5.0037e+06	3577100	3.7392e+06	6.2918e+06	6.4592e+06	5.5919e+06	4.8272e+06	2830757	1.70081e+06	4886000	4.1697e+06	8890398	5.3057e+06	7924302	4513902	3.4139e+06	6307298	3.6649e+06	7677696	3.9193e+06	5979901	4686099	5509201	4043000	5.2548e+06	2.791e+06	4332700	4553401	2732399		4.9	4.9	4.9	155.94	0	4.7881	107650000	22
AT2G18690	AT2G18690	AT2G18690 AT2G18690.1 pep chromosome:TAIR10:2:8097420:8099393:1 gene:AT2G18690 transcript:AT2G18690.1 gene_biotype:protein_coding transcript_biotype:protein_coding	2	2	9455697	6.2254e+06	1.76072e+06	3.1373e+06	4.19081e+06	5148998	11556003	8675499	4.4457e+06	20210990	9616399	3223685	5.481e+06	19190002	18870010	6279400	737386	3.5891e+06	4.9071e+06	7805703	7004400	7672196	2.31509e+06	8594196	11039004	18241992	5614703	11654997	6.9216e+06	15205998		3.2	3.2	3.2	62.73	0.00084728	3.2184	177540000	23
AT5G42760	AT5G42760	AT5G42760 AT5G42760.1 pep chromosome:TAIR10:5:17148923:17150286:1 gene:AT5G42760 transcript:AT5G42760.1 gene_biotype:protein_coding transcript_biotype:protein_coding	2	2	8.0143e+06	7987696	7.5904e+06	7862097	5842001	5826297	3.7523e+06	4.0682e+06	7426501	5702401	7080701	3782899	8.1414e+06	6.1402e+06	2617350	7115902	6031901	4.1462e+06	4748803	5475002	5.9629e+06	6009701	2568872	7837304	5.9112e+06	6.6635e+06	1.01869e+06	5.8048e+06	4695302	7843596		10.1	10.1	10.1	80.464	0	5.4218	128570000	5
AT1G77140	AT1G77140	AT1G77140 AT1G77140.1 pep chromosome:TAIR10:1:28983934:28988035:1 gene:AT1G77140 transcript:AT1G77140.1 gene_biotype:protein_coding transcript_biotype:protein_coding gene_symbol:VPS45 description:Vacuolar protein sorting-associated protein 45 homolog [Sour	2	2	7.6532e+06	5.6176e+06	4.5237e+06	5.8559e+06	5.5795e+06	7814800	5251100	6525302	5523400	5990900	1.20598e+06	5700803	5.1909e+06	5.9099e+06	1.2085e+06	6.3875e+06	2119061	5093102	4834902	4.0297e+06	3.9643e+06	8905597	4.6908e+06	5.0409e+06	5.5293e+06	4547902	5169399	5.9172e+06	8.2307e+06	6.7629e+06		4.2	4.2	4.2	64.941	0	4.6082	114830000	30
AT2G28050	AT2G28050	AT2G28050 AT2G28050.1 pep chromosome:TAIR10:2:11937871:11939653:-1 gene:AT2G28050 transcript:AT2G28050.1 gene_biotype:protein_coding transcript_biotype:protein_coding description:Pentatricopeptide repeat-containing protein At2g28050 [Source:UniProtKB/Swiss	2	2	121099992	74660952	142270064	155569920	129059952	134770000	147020016	85890952	105849992	147689984	95331064	341599968	192210032	181939888	167180080	90479016	84109952	89548048	61766020	59296968	84712024	92099000	82607008	90448040	63423000	159620064	137259936	135669936	4.8634e+06	170879936		4.1	4.1	4.1	52.93	0.0053242	2.0202	2523600000	7
AT5G54650	AT5G54650	AT5G54650 AT5G54650.2 pep chromosome:TAIR10:5:22197629:22202023:-1 gene:AT5G54650 transcript:AT5G54650.2 gene_biotype:protein_coding transcript_biotype:protein_coding gene_symbol:FH5 description:Formin-like protein 5 [Source:UniProtKB/Swiss-Prot;Acc:Q94B77	2	2	4.5552e+06	637703	4649000	5.5965e+06	6.4195e+06	6.2657e+06	10842997	9191497	6.5931e+06	4555599	15960002	2.3712e+06	13964993	12146992	7327171	2.1717e+06	5157003	1306141	4738455	4.1139e+06	1.12503e+06	5453337	9793198	2.79293e+06	5.1904e+06	6.4396e+06	7.3054e+06	6294727	6.39278e+06	1.244e+06		5	5	5	196.56	0.0020362	2.7587	108860000	2
AT3G24160	AT3G24160	AT3G24160 AT3G24160.1 pep chromosome:TAIR10:3:8726056:8729427:1 gene:AT3G24160 transcript:AT3G24160.1 gene_biotype:protein_coding transcript_biotype:protein_coding	2	2	21475008	20161992	23309994	18692006	19768996	28584018	20327990	23883990	13992992	25832988	17095994	32434010	26172012	26107006	24538990	17284990	19888010	22571986	14223998	16015000	20430992	20648994	17176010	18990994	19743008	1418475	36549980	24370998	38967004	22421994		6.6	6.6	6.6	39.133	0.00021954	3.6492	470320000	7
AT2G36230	AT2G36230	AT2G36230 AT2G36230.1 pep chromosome:TAIR10:2:15193694:15195558:-1 gene:AT2G36230 transcript:AT2G36230.1 gene_biotype:protein_coding transcript_biotype:protein_coding gene_symbol:HISN3 description:1-(5-phosphoribosyl)-5-[(5-phosphoribosylamino)methylidenea	2	2	9641299	11608003	9557096	13055005	14039002	15448999	10864995	13160993	2.21694e+06	14783005	15719995	3.89862e+06	1.71795e+06	3.96223e+06	13845005	1.97883e+06	12388008	4.7351e+06	6003348	2.50948e+06	3282853	1106124	2.58872e+06	9925696	9747703	10652005	13125007	13329008	1815797	13479995		8.6	8.6	8.6	33.365	0.00043403	3.5084	230800000	3
AT1G31130	AT1G31130	AT1G31130 AT1G31130.1 pep chromosome:TAIR10:1:11114693:11116195:-1 gene:AT1G31130 transcript:AT1G31130.1 gene_biotype:protein_coding transcript_biotype:protein_coding	2	2	8564603	5.9543e+06	6175998	7.1911e+06	7.5246e+06	6500401	6684800	9057500	8708399	6.7453e+06	8873395	7562298	6.9572e+06	7.9426e+06	12414995	5843901	8590095	7.9991e+06	6.2328e+06	7.7667e+06	8334496	7.6001e+06	5.59587e+06	7570701	14434999	8490095	6.6518e+06	11594997	7.7622e+06	8389196		13.1	13.1	13.1	35.735	0	17.399	185460000	34
AT1G78620	AT1G78620	AT1G78620 AT1G78620.1 pep chromosome:TAIR10:1:29573657:29575801:-1 gene:AT1G78620 transcript:AT1G78620.1 gene_biotype:protein_coding transcript_biotype:protein_coding gene_symbol:VTE6 description:Protein VTE6, chloroplastic [Source:UniProtKB/Swiss-Prot;Acc	2	2	30005986	32145984	34918020	32097018	37798992	59284036	46602980	27828000	39148976	41907008	36250988	40511004	29922992	42201012	40267992	39007984	29758008	49679024	28875000	35339996	35684984	59814028	31675004	35490012	33272992	32446018	37088004	44891028	71304984	39609984		6.2	6.2	6.2	70.557	0	7.9033	852830000	27
AT5G02710	AT5G02710	AT5G02710 AT5G02710.1 pep chromosome:TAIR10:5:612463:614562:1 gene:AT5G02710 transcript:AT5G02710.1 gene_biotype:protein_coding transcript_biotype:protein_coding	2	2	5.175e+06	3.9836e+06	5359703	4.8703e+06	5.1527e+06	7.2744e+06	4.8119e+06	5677802	4.7352e+06	1.90738e+06	4.1879e+06	1.46243e+06	4.9247e+06	3.1727e+06	4532200	7.0771e+06	6180899	8902901	6821999	6171297	5.4926e+06	3.32199e+06	4.6352e+06	5.6622e+06	4435401	2024070	4.6159e+06	3469498	3.74262e+06	3.6789e+06		15.9	15.9	15.9	58.571	0.00085561	3.3349	106090000	9
AT1G72170	AT1G72170	AT1G72170 AT1G72170.1 pep chromosome:TAIR10:1:27156321:27157809:1 gene:AT1G72170 transcript:AT1G72170.1 gene_biotype:protein_coding transcript_biotype:protein_coding	2	2	25058992	21532010	20507008	18554006	21950010	35843004	21753014	24589002	20631012	26998012	20420002	33036994	20862012	25445014	30491992	16499007	18467008	25199990	20019992	1.5018e+06	17815008	37631008	16283993	16078007	22508006	7190603	2.5588e+06	24788990	41841020	24816010		30.4	30.4	30.4	10.752	0	52.437	450810000	44
AT5G59300;AT3G46460	AT5G59300;AT3G46460	AT5G59300 AT5G59300.1 pep chromosome:TAIR10:5:23919868:23921193:-1 gene:AT5G59300 transcript:AT5G59300.1 gene_biotype:protein_coding transcript_biotype:protein_coding gene_symbol:UBC7 description:Ubiquitin-conjugating enzyme E2 7 [Source:UniProtKB/Swiss-Pr	2	2	14193997	12637999	10495995	10958997	13661994	15910010	12622003	12016002	11307006	10626995	12629998	11563996	9148096	11146000	9460098	11133997	11155007	13446994	13068008	11081995	10030000	14430992	11892004	10571001	12048007	9722002	11473993	11824997	14732005	10134006		14.5	14.5	14.5	18.722	0.00064697	3.4464	263490000	6
AT3G26520	AT3G26520	AT3G26520 AT3G26520.1 pep chromosome:TAIR10:3:9722443:9723904:-1 gene:AT3G26520 transcript:AT3G26520.1 gene_biotype:protein_coding transcript_biotype:protein_coding gene_symbol:TIP1-2 description:Aquaporin TIP1-2 [Source:UniProtKB/Swiss-Prot;Acc:Q41963]	2	2	469010240	933100160	460170016	422770144	445650240	294979936	372530208	485369888	418670240	472559840	407090080	212140128	376730208	549710080	375420096	665709696	766019520	430389728	648500096	559009728	832840384	629480128	653689792	706279616	660479616	523490016	512519968	483279904	320180160	579369728		17	17	17	25.848	0	45.108	12131000000	73
AT3G52400	AT3G52400	AT3G52400 AT3G52400.1 pep chromosome:TAIR10:3:19425632:19427230:-1 gene:AT3G52400 transcript:AT3G52400.1 gene_biotype:protein_coding transcript_biotype:protein_coding gene_symbol:SYP122 description:Syntaxin-122 [Source:UniProtKB/Swiss-Prot;Acc:Q9SVC2]	2	2	10708004	6.9992e+06	10099004	1.39459e+06	11028006	21022014	19447012	8.2437e+06	10959997	11189999	18503006	11043997	10163995	9429705	17655008	7.7327e+06	7994098	6.7993e+06	2.75681e+06	14564009	5025799	16016990	9310498	8777497	13478997	13483007	9170595	12223998	17964010	10302000		7	7	7	37.836	0	7.5637	222940000	38
AT5G27720	AT5G27720	AT5G27720 AT5G27720.1 pep chromosome:TAIR10:5:9815500:9817618:1 gene:AT5G27720 transcript:AT5G27720.1 gene_biotype:protein_coding transcript_biotype:protein_coding gene_symbol:LSM4 description:Sm-like protein LSM4 [Source:UniProtKB/Swiss-Prot;Acc:F4K4E3]	2	2	6.0856e+06	3.28522e+06	1541499	6.5521e+06	7.3021e+06	5.4136e+06	1.57626e+06	9916803	1.98143e+06	6.2265e+06	6.9685e+06	6.6037e+06	6143903	7.3459e+06	7597603	8.0294e+06	4774090	6609304	6930396	8673905	5314102	1.94664e+06	2.88268e+06	443010	9020896	5.0087e+06	6.1374e+06	3.5804e+06	2067563	1.00152e+06		16.3	16.3	16.3	14.323	0.0016387	2.8352	114110000	9
AT3G09470	AT3G09470	AT3G09470 AT3G09470.2 pep chromosome:TAIR10:3:2911455:2914572:-1 gene:AT3G09470 transcript:AT3G09470.2 gene_biotype:protein_coding transcript_biotype:protein_coding	2	2	4772897	3.8112e+06	2.11916e+06	1.71029e+06	6003602	5.7438e+06	3.9075e+06	5125898	4721602	5.038e+06	1.74954e+06	2.26832e+06	1.41254e+06	4470902	850298	1.8856e+06	2.8645e+06	4999899	3.4258e+06	3.6976e+06	2.3602e+06	959805	1.70951e+06	3.2338e+06	2.6727e+06	4470701	1.30362e+06	5.3964e+06	3.08616e+06	4480103		5.7	5.7	5.7	46.861	0	4.7438	62641000	27
AT2G31890	AT2G31890	AT2G31890 AT2G31890.1 pep chromosome:TAIR10:2:13556500:13559880:-1 gene:AT2G31890 transcript:AT2G31890.1 gene_biotype:protein_coding transcript_biotype:protein_coding	2	2	23657000	21842986	18692996	25672016	20508988	22160006	16357009	23851994	18245996	20707990	17089010	5.08982e+06	15356001	21113008	20771000	19106992	20420002	18771006	25311010	27914002	18455000	22391986	18001002	24147996	23621996	18958006	21233010	18038000	15072995	20898008		6.3	6.3	6.3	75.679	0	16.219	539980000	21
AT5G51040	AT5G51040	AT5G51040 AT5G51040.4 pep chromosome:TAIR10:5:20750513:20752115:1 gene:AT5G51040 transcript:AT5G51040.4 gene_biotype:protein_coding transcript_biotype:protein_coding gene_symbol:SDHAF2 description:Succinate dehydrogenase assembly factor 2, mitochondrial [S	2	2	4.5072e+06	5.5712e+06	8579506	1.93731e+06	3487138	2.2215e+06	1.75203e+06	4.2048e+06	4.8571e+06	5.5484e+06	3.683e+06	1929484	3.51359e+06	2.5189e+06	2.5644e+06	4.1552e+06	5.8812e+06	736794	4272501	3374002	3882400	1.63133e+06	4481098	6933796	4.6717e+06	838476	4658001	3244898	4373197	4.9631e+06		14.4	14.4	14.4	79.679	0	6.4293	76904000	16
AT3G14920	AT3G14920	AT3G14920 AT3G14920.1 pep chromosome:TAIR10:3:5017941:5020476:1 gene:AT3G14920 transcript:AT3G14920.1 gene_biotype:protein_coding transcript_biotype:protein_coding	2	2	6584700	8151399	5029614	7535900	6.3296e+06	5812702	5.8654e+06	5.7394e+06	2.52112e+06	2.47265e+06	4.0358e+06	5167800	5.3923e+06	7.4953e+06	1.37295e+06	5204902	4.47366e+06	5297498	4.7446e+06	8.0694e+06	3866802	8640199	7.1515e+06	6.0783e+06	8952296	5107100	5244398	6382803	1.51202e+06	9244901		5.7	5.7	5.7	68.995	0	8.1297	116240000	13
AT3G03270	AT3G03270	AT3G03270 AT3G03270.2 pep chromosome:TAIR10:3:761004:763369:-1 gene:AT3G03270 transcript:AT3G03270.2 gene_biotype:protein_coding transcript_biotype:protein_coding	2	2	1.787e+06	1.23396e+06	2116099	1.9009e+06	2.3223e+06	1.8213e+06	2.03824e+06	2.4343e+06	2.58527e+06	1.11515e+06	2.0725e+06	3165466	1824701	3.25857e+06	1949546	2.46552e+06	3.08022e+06	3103002	3.74804e+06	2.17746e+06	1.39813e+06	2271364	1606201	1.23597e+06	1.518e+06	4241962	1.42e+06	1.2531e+06	3.98394e+06	1.4636e+06		16.7	16.7	16.7	39.891	0.0012399	2.9364	16655000	15
AT4G28590	AT4G28590	AT4G28590 AT4G28590.1 pep chromosome:TAIR10:4:14125212:14127082:-1 gene:AT4G28590 transcript:AT4G28590.1 gene_biotype:protein_coding transcript_biotype:protein_coding	2	2	1.75359e+06	4.07554e+06	851172	3.3933e+06	1246038	2.77537e+06	2.62664e+06	2976399	2.2423e+06	2.36373e+06	2.7214e+06	4.31971e+06	1.97559e+06	3.04429e+06	5.76344e+06	4599888	1.76201e+06	3.5199e+06	1.59777e+06	2.70725e+06	2373300	3126598	3.29885e+06	3.0742e+06	9560698	4983941	496040	2.07306e+06	3215674	1.49262e+06		7.3	7.3	7.3	38.241	0.0078563	1.8528	25515000	3
AT5G47520;AT3G07410	AT5G47520;AT3G07410	AT5G47520 AT5G47520.1 pep chromosome:TAIR10:5:19277230:19279747:-1 gene:AT5G47520 transcript:AT5G47520.1 gene_biotype:protein_coding transcript_biotype:protein_coding gene_symbol:RABA5A description:Ras-related protein RABA5a [Source:UniProtKB/Swiss-Prot;Ac	2	2	21489010	16289010	19880992	21535996	17908000	17643994	18983990	21366008	23258002	17466006	19381996	13933992	16690007	16943996	18794994	9221500	15612996	16186010	18082004	19129992	17328006	21283008	22439994	17406002	18566006	18848992	12768003	20394992	12664995	13735996		10.9	10.9	10.9	24.444	0	5.5619	407160000	31
AT2G26830	AT2G26830	AT2G26830 AT2G26830.1 pep chromosome:TAIR10:2:11443241:11447171:1 gene:AT2G26830 transcript:AT2G26830.1 gene_biotype:protein_coding transcript_biotype:protein_coding gene_symbol:EMB1187 description:Probable ethanolamine kinase [Source:UniProtKB/Swiss-Prot;	2	2	14367998	21528992	16266994	20004012	10799006	2.83142e+06	2646145	9106405	975746	19072012	17846998	847379	9855999	947531	24038994	28008008	23952008	2222009	28758002	5.5187e+06	29887014	3163412	26533018	28300982	12435003	17633990	24645990	23635992	3.48197e+06	23947006		7.2	7.2	7.2	42.859	0.0056829	1.9728	328410000	13
AT5G04440	AT5G04440	AT5G04440 AT5G04440.1 pep chromosome:TAIR10:5:1254757:1257040:1 gene:AT5G04440 transcript:AT5G04440.1 gene_biotype:protein_coding transcript_biotype:protein_coding	2	2	36920004	23169002	36309984	30133000	25108004	44836992	23794010	25791014	22626004	18821002	23522986	51215016	10858002	11999000	13939998	15418005	36257984	34585980	26399006	26481012	26787002	17597006	22879008	22898012	24661016	22640008	22971998	19275996	39176004	27341984		13.3	13.3	13.3	54.847	0	24.267	611260000	22
AT1G77120	AT1G77120	AT1G77120 AT1G77120.1 pep chromosome:TAIR10:1:28975255:28977417:1 gene:AT1G77120 transcript:AT1G77120.1 gene_biotype:protein_coding transcript_biotype:protein_coding gene_symbol:ADH1 description:Alcohol dehydrogenase class-P [Source:UniProtKB/Swiss-Prot;Ac	2	2	3.2144e+06	1.8977e+06	1.68602e+06	1.19798e+06	3.25166e+06	2.52025e+06	3.0238e+06	16588003	3.69792e+06	4.37173e+06	4.55704e+06	1.92495e+06	3168288	4537650	2.4032e+06	1.75831e+06	4856864	966853	4.3882e+06	5.0871e+06	2.20679e+06	2.7754e+06	3.4957e+06	5.5756e+06	2609462	4.84442e+06	1.02743e+06	3.9763e+06	2398154	1.09191e+06		9	9	9	41.178	0	9.2596	44107000	7
AT5G15802	AT5G15802	AT5G15802 AT5G15802.1 pep chromosome:TAIR10:5:5156244:5157545:-1 gene:AT5G15802 transcript:AT5G15802.1 gene_biotype:protein_coding transcript_biotype:protein_coding	2	2	8699998	10422004	6343701	6792202	6619500	8932104	9298406	7847195	7.7744e+06	3.59447e+06	7405803	12546005	8365605	10450994	8946699	9487604	9009704	11295994	5.7714e+06	8.2251e+06	3.28703e+06	9845203	10461002	10855002	8885204	2.7685e+06	5707900	8.256e+06	5.8424e+06	5.9122e+06		41.4	41.4	41.4	10.102	0	13.953	179390000	33
AT3G55460	AT3G55460	AT3G55460 AT3G55460.1 pep chromosome:TAIR10:3:20560802:20563885:1 gene:AT3G55460 transcript:AT3G55460.1 gene_biotype:protein_coding transcript_biotype:protein_coding gene_symbol:SCL30 description:Serine/arginine-rich SC35-like splicing factor SCL30 [Source	2	2	1.84714e+06	2.7574e+06	1.87903e+06	1943000	3.0793e+06	1.7365e+06	806240	1975899	3.09549e+06	685180	1.4449e+06	1.36134e+06	1.69685e+06	1.4494e+06	2951407	1.1938e+06	1.2404e+06	3.2574e+06	3292302	1.7834e+06	1.4596e+06	6.2364e+06	1.3423e+06	2.5284e+06	1.5681e+06	2255901	2.3358e+06	1.80432e+06	2503300	1.8722e+06		10.3	10.3	10.3	29.567	0	9.2496	35440000	18
AT4G08280	AT4G08280	AT4G08280 AT4G08280.2 pep chromosome:TAIR10:4:5230245:5232196:1 gene:AT4G08280 transcript:AT4G08280.2 gene_biotype:protein_coding transcript_biotype:protein_coding	2	2	11467002	13694002	13176993	12110993	14030003	24812992	18743008	14513994	16150997	10905002	14351007	17238002	11446993	15301000	14679006	13122995	16679992	18207008	14525992	9529994	16199005	16209009	12468998	11734003	13751005	3029546	12097998	12041001	20417006	13736995		16	16	16	43.096	0.00022748	4.1671	303990000	12
AT1G01220	AT1G01220	AT1G01220 AT1G01220.8 pep chromosome:TAIR10:1:91692:95681:1 gene:AT1G01220 transcript:AT1G01220.8 gene_biotype:protein_coding transcript_biotype:protein_coding gene_symbol:FKGP description:Bifunctional fucokinase/fucose pyrophosphorylase [Source:UniProtKB/	2	2	2.7523e+06	1.85835e+06	1.509e+06	2797034	1.5242e+06	1.1943e+06	1.3111e+06	1.6991e+06	2.3896e+06	1.7976e+06	1.8458e+06	1.2401e+06	909370	1.875e+06	1.8335e+06	7.42793e+06	2.34755e+06	1.3606e+06	819358	2.7683e+06	2.0545e+06	870620	1.0903e+06	3888729	1.6482e+06	2663621	1.804e+06	1.22e+06	3.41089e+06	2136101		3.2	3.2	3.2	833.11	0.00022599	4.0167	27112000	9
AT5G44380	AT5G44380	AT5G44380 AT5G44380.1 pep chromosome:TAIR10:5:17878681:17881483:-1 gene:AT5G44380 transcript:AT5G44380.1 gene_biotype:protein_coding transcript_biotype:protein_coding	2	2	2473200	4.3995e+06	4.8372e+06	8125404	2.7432e+06	2.89435e+06	1.02227e+06	2.2327e+06	3.17553e+06	1.99817e+06	3.39934e+06	873992	4.24366e+06	2.69085e+06	2.49774e+06	3.23495e+06	1.71623e+06	1.93127e+06	7767203	3.2825e+06	1.10397e+06	1.31644e+06	2.12376e+06	3.4756e+06	2.81518e+06	2.10425e+06	1.04661e+06	2901552	6.3682e+06	1.53308e+06		4.1	4.1	4.1	125.74	0.001242	2.9503	34165000	6
AT5G57280	AT5G57280	AT5G57280 AT5G57280.1 pep chromosome:TAIR10:5:23204377:23206663:1 gene:AT5G57280 transcript:AT5G57280.1 gene_biotype:protein_coding transcript_biotype:protein_coding	2	2	3860800	2.07933e+06	3.0098e+06	1.5125e+06	1.17773e+06	3.5408e+06	1.57435e+06	5087301	3.8693e+06	4.32869e+06	2.01822e+06	3.38467e+06	6205192	3.05339e+06	2.86185e+06	2.08129e+06	1.09372e+06	2859207	4017499	5665100	2.69431e+06	3292202	5.9556e+06	4.2513e+06	2.5186e+06	1.15564e+06	2692462	1.18348e+06	2500399	2.4788e+06		9.3	9.3	9.3	32.386	0.00085124	3.2699	37757000	7
AT2G32850	AT2G32850	AT2G32850 AT2G32850.2 pep chromosome:TAIR10:2:13935156:13938845:-1 gene:AT2G32850 transcript:AT2G32850.2 gene_biotype:protein_coding transcript_biotype:protein_coding	2	2	1.2856e+06	1.0623e+06	897819	1108100	1527301	1.24e+06	1.0226e+06	1307200	890970	886790	1.2169e+06	2542820	2.0049e+06	1090000	1.2468e+06	1.2039e+06	788600	1.82519e+06	1363100	1607990	1470177	2.0488e+06	837250	833010	1.3163e+06	3.04787e+06	2.95478e+06	1090000	1.06732e+06	815591		3.6	3.6	3.6	146.8	0.00021988	3.6645	19078000	5
AT4G37920	AT4G37920	AT4G37920 AT4G37920.1 pep chromosome:TAIR10:4:17828277:17830465:-1 gene:AT4G37920 transcript:AT4G37920.1 gene_biotype:protein_coding transcript_biotype:protein_coding description:Uncharacterized protein At4g37920, chloroplastic [Source:UniProtKB/Swiss-Prot	2	2	4.3339e+06	4031599	4324002	4336001	5787298	9838098	7800504	7907097	6040999	4.85394e+06	6.7742e+06	2.64907e+06	1.03654e+06	2915622	3.48929e+06	2.98523e+06	5161498	7.0155e+06	4.3184e+06	8428205	4.8503e+06	9591602	5.7904e+06	5.6208e+06	7097299	1.17994e+06	4477900	7156196	1245786	1.38891e+06		6.1	6.1	6.1	48.732	0	5.6817	103370000	16
AT1G16610	AT1G16610	AT1G16610 AT1G16610.4 pep chromosome:TAIR10:1:5675495:5678841:-1 gene:AT1G16610 transcript:AT1G16610.4 gene_biotype:protein_coding transcript_biotype:protein_coding gene_symbol:SR45 description:Serine/arginine-rich splicing factor SR45 [Source:UniProtKB/Sw	2	2	9957306	13860994	10068995	10714999	10767001	776987	8.291e+06	9484694	8452296	7.9099e+06	7039603	12266008	11148004	7921505	8527995	9574498	7.6651e+06	7943602	13570995	11843005	13587996	2.55548e+06	2.18927e+06	10625998	9561001	12734000	10162006	9231697	11565005	10100006		7	7	7	305.2	0	7.0375	214890000	22
AT5G67220	AT5G67220	AT5G67220 AT5G67220.1 pep chromosome:TAIR10:5:26820121:26821964:-1 gene:AT5G67220 transcript:AT5G67220.1 gene_biotype:protein_coding transcript_biotype:protein_coding	2	2	3.4968e+06	1.60231e+06	3.5868e+06	3.9546e+06	3.4521e+06	4500703	3.988e+06	4614903	4.91391e+06	9025047	2.84439e+06	1.12076e+06	2445026	1.87339e+06	3.0355e+06	3643116	2.70023e+06	2.5362e+06	1954209	3.5356e+06	2216616	1.74297e+06	3.9572e+06	4.4074e+06	4818101	712508	3.1944e+06	3910082	2.2293e+06	2.92979e+06		5.2	5.2	5.2	48.236	0.0035067	2.2914	44611000	8
AT3G25110	AT3G25110	AT3G25110 AT3G25110.1 pep chromosome:TAIR10:3:9146271:9148525:-1 gene:AT3G25110 transcript:AT3G25110.1 gene_biotype:protein_coding transcript_biotype:protein_coding gene_symbol:FATA description:Oleoyl-acyl carrier protein thioesterase 1, chloroplastic [Sou	2	1	3.8168e+06	2.4441e+06	1992699	3472701	4.4458e+06	2.1935e+06	1.1819e+06	1.9593e+06	2.0542e+06	1.32803e+06	4.33265e+06	2.32334e+06	2.15493e+06	1.6447e+06	970325	2.23591e+06	1.57995e+06	2.8246e+06	2.7293e+06	2.1278e+06	2107199	2999746	2116099	1515440	2.1492e+06	1.34046e+06	2.9337e+06	1.8384e+06	2.48073e+06	3.71599e+06		8.6	6.1	6.1	40.819	0	4.3098	35899000	17
AT3G01420	AT3G01420	AT3G01420 AT3G01420.1 pep chromosome:TAIR10:3:159450:162905:-1 gene:AT3G01420 transcript:AT3G01420.1 gene_biotype:protein_coding transcript_biotype:protein_coding gene_symbol:DOX1 description:Alpha-dioxygenase 1 [Source:UniProtKB/Swiss-Prot;Acc:Q9SGH6]	2	2	7552197	5340803	3.1716e+06	1811881	1.28926e+06	1.2756e+06	495763	6.18827e+06	3193098	8.36533e+06	2.92604e+06	1437197	2.16108e+06	1.81688e+06	1.24476e+06	1.97631e+06	3585419	1.84585e+06	1.52521e+06	1.93635e+06	1.49923e+06	2864576	4964528	2.35999e+06	3.78571e+06	2.88783e+06	3515063	1863257	4.69895e+06	3.68013e+06		4.9	4.9	4.9	73.157	0.0029545	2.3981	21395000	2
AT2G18220	AT2G18220	AT2G18220 AT2G18220.1 pep chromosome:TAIR10:2:7928015:7931953:1 gene:AT2G18220 transcript:AT2G18220.1 gene_biotype:protein_coding transcript_biotype:protein_coding description:Nucleolar complex protein 2 homolog [Source:UniProtKB/Swiss-Prot;Acc:Q9ZPV5]	2	2	829076	1.43026e+06	3893302	1456813	3.5925e+06	3.594e+06	4.1024e+06	5806097	4169298	2.08896e+06	3.09049e+06	3.97478e+06	3.12303e+06	3.4316e+06	1.96047e+06	5.4861e+06	4.37583e+06	4.1982e+06	1.35506e+06	4.3049e+06	3.4566e+06	3156402	4.0513e+06	3611924	3.2369e+06	2.98105e+06	2.8627e+06	3.4994e+06	1.37033e+06	4695401		3.7	3.7	3.7	86.96	0.00022302	3.8266	48603000	12
AT3G54200	AT3G54200	AT3G54200 AT3G54200.1 pep chromosome:TAIR10:3:20065607:20066617:1 gene:AT3G54200 transcript:AT3G54200.1 gene_biotype:protein_coding transcript_biotype:protein_coding	2	2	5079801	4.9982e+06	5065603	4.8439e+06	5352098	2.92851e+06	5.507e+06	8.2243e+06	6853404	6.7185e+06	3348632	12114996	8696502	6.35e+06	7199697	4.0091e+06	3.7335e+06	10855002	5.1063e+06	8680800	3.81415e+06	7.216e+06	5.5695e+06	5.4408e+06	5.8493e+06	8536895	5.6815e+06	7.4936e+06	15764992	6.4195e+06		11.9	11.9	11.9	25.784	0	5.4792	135390000	10
AT2G27900	AT2G27900	AT2G27900 AT2G27900.1 pep chromosome:TAIR10:2:11877421:11885568:1 gene:AT2G27900 transcript:AT2G27900.1 gene_biotype:protein_coding transcript_biotype:protein_coding	2	2	2274399	1.71565e+06	2.3349e+06	1.03421e+06	3.77833e+06	2.76047e+06	850697	2112901	1.78837e+06	462671	1.5056e+06	4.25302e+06	5.24053e+06	2.22883e+06	5.67658e+06	3.20905e+06	2335945	2019299	3.0557e+06	2.0668e+06	1.01346e+06	5070816	2880473	594527	2580500	1.65619e+06	1.6201e+06	2.104e+06	2.30367e+06	2.03799e+06		3.6	3.6	3.6	249.68	0	5.923	19605000	12
AT1G63800;AT5G41340	AT1G63800;AT5G41340	AT1G63800 AT1G63800.1 pep chromosome:TAIR10:1:23667592:23669125:-1 gene:AT1G63800 transcript:AT1G63800.1 gene_biotype:protein_coding transcript_biotype:protein_coding gene_symbol:UBC5 description:Ubiquitin-conjugating enzyme E2 5 [Source:UniProtKB/Swiss-Pr	2	2	11956008	7391698	9025405	9573802	12356994	15477007	16798990	8647101	9344002	10740997	11724001	17439010	10489004	12017003	9992503	6510498	9656901	13600002	7.0662e+06	2.30655e+06	6.5594e+06	15675002	9846296	8999395	3.02913e+06	10237007	2.92066e+06	11935003	20717000	9674906		11.3	11.3	11.3	40.417	0.00084962	3.2438	211120000	15
AT5G64100	AT5G64100	AT5G64100 AT5G64100.1 pep chromosome:TAIR10:5:25650567:25652247:-1 gene:AT5G64100 transcript:AT5G64100.1 gene_biotype:protein_coding transcript_biotype:protein_coding gene_symbol:PER69 description:Peroxidase 69 [Source:UniProtKB/Swiss-Prot;Acc:Q96511]	2	2	7925402	1.86949e+06	1.21701e+06	8521097	6239900	3.10561e+06	2.45643e+06	4.4381e+06	1.17605e+06	2.26302e+06	1263937	3.0582e+06	1.03571e+06	2.47973e+06	3.17126e+06	4359781	3.69862e+06	1.9589e+06	1.218e+06	6.332e+06	4656763	4.60938e+06	1.25924e+06	2.84941e+06	3.19656e+06	2.63636e+06	1767056	2.30593e+06	3381871	1.37539e+06		8.2	8.2	8.2	35.678	0.00085434	3.3108	36234000	5
AT3G52470	AT3G52470	AT3G52470 AT3G52470.1 pep chromosome:TAIR10:3:19450506:19451982:1 gene:AT3G52470 transcript:AT3G52470.1 gene_biotype:protein_coding transcript_biotype:protein_coding	2	2	2.9221e+06	1.1025e+06	773593	3.1478e+06	3.7027e+06	5.31681e+06	1759382	3.1526e+06	3.346e+06	1.73628e+06	2.4754e+06	6.66687e+06	2.88888e+06	2.71326e+06	3.1674e+06	1.54926e+06	4.3774e+06	2714899	3.9765e+06	3.4135e+06	3.18822e+06	2.13887e+06	1.78916e+06	1.7767e+06	3.0334e+06	2.6681e+06	3.3391e+06	3.7558e+06	1.41948e+06	3.20597e+06		17.3	17.3	17.3	23.098	0	4.2741	44969000	16
AT1G16810	AT1G16810	AT1G16810 AT1G16810.3 pep chromosome:TAIR10:1:5755588:5756694:1 gene:AT1G16810 transcript:AT1G16810.3 gene_biotype:protein_coding transcript_biotype:protein_coding	2	2	3.3834e+06	2836800	6.3267e+06	3.3927e+06	4240902	4.72534e+06	1.6779e+06	3.9451e+06	4.12093e+06	2460071	2.05886e+06	2.8839e+06	2.14454e+06	5.45709e+06	2.43247e+06	3.1469e+06	1.47786e+06	4.07537e+06	4220001	4653403	2.17056e+06	3.28149e+06	2038801	2.9934e+06	3503001	2824667	3.5784e+06	1.75098e+06	2.39294e+06	1.78848e+06		20.8	20.8	20.8	48.848	0.0012469	3.005	52024000	6
AT2G36145	AT2G36145	AT2G36145 AT2G36145.1 pep chromosome:TAIR10:2:15168533:15169514:1 gene:AT2G36145 transcript:AT2G36145.1 gene_biotype:protein_coding transcript_biotype:protein_coding	2	2	82355984	121120008	87833008	132219976	109609968	180719904	110629936	71077024	91032024	102559984	107350056	144789968	117899984	119660008	122419976	82005048	79434024	110419960	70473968	69761016	95545944	93533944	78837048	81751960	88005968	83423008	75976024	87776008	135610048	105849992		11.8	11.8	11.8	19.908	0	8.6114	2196000000	44
AT4G39540	AT4G39540	AT4G39540 AT4G39540.1 pep chromosome:TAIR10:4:18378334:18380417:1 gene:AT4G39540 transcript:AT4G39540.1 gene_biotype:protein_coding transcript_biotype:protein_coding gene_symbol:SK2 description:Shikimate kinase 2, chloroplastic [Source:UniProtKB/Swiss-Prot	2	2	4.0494e+06	5574201	1.85294e+06	3528701	4.8979e+06	11350005	9550705	4326701	7393203	2315455	5182702	1.7321e+06	2.10351e+06	2.01615e+06	2.6597e+06	7162604	6.8848e+06	8309400	3.505e+06	1.6531e+06	5208199	6781596	4935700	7.953e+06	7510795	2.263e+06	3.4852e+06	3.5417e+06	4.31732e+06	2553901		8.6	8.6	8.6	101.91	0	5.0051	100610000	11
AT1G30680	AT1G30680	AT1G30680 AT1G30680.1 pep chromosome:TAIR10:1:10881479:10886472:1 gene:AT1G30680 transcript:AT1G30680.1 gene_biotype:protein_coding transcript_biotype:protein_coding description:Twinkle homolog protein, chloroplastic/mitochondrial [Source:UniProtKB/Swiss-P	2	2	9478802	8165399	11171005	11563996	11067003	22169002	14366004	14408001	14320001	8399395	12937994	1.29679e+06	3.23787e+06	9616297	9241406	9653403	8703795	16630009	9537304	13791004	11576004	18467008	15125996	13122995	3132933	13397999	11045997	12069003	19099010	2.71196e+06		3.8	3.8	3.8	80.402	0	6.1645	245790000	9
AT1G22520	AT1G22520	AT1G22520 AT1G22520.2 pep chromosome:TAIR10:1:7952996:7954418:-1 gene:AT1G22520 transcript:AT1G22520.2 gene_biotype:protein_coding transcript_biotype:protein_coding	2	2	11235004	9462600	13975003	9833495	8.0059e+06	18694998	11250002	12154992	8714503	12629998	10917999	13146994	11989993	15750992	10237007	7047304	6763697	9876399	9227195	8809305	9470798	14121000	9927297	9136299	10895994	8296502	11961004	13086992	21882006	12348992		16.5	16.5	16.5	30.2	0	16.153	242300000	29
AT5G67100	AT5G67100	AT5G67100 AT5G67100.2 pep chromosome:TAIR10:5:26776953:26786431:1 gene:AT5G67100 transcript:AT5G67100.2 gene_biotype:protein_coding transcript_biotype:protein_coding gene_symbol:POLA description:DNA polymerase alpha catalytic subunit [Source:UniProtKB/Swis	2	2	27907986	27141990	37275980	21325004	19163000	37628024	39014016	31768990	31076986	21068004	33205010	1.33672e+06	18617992	6155603	29101996	1.60936e+06	27941990	29637980	27992016	1590673	29662990	25110992	32041986	19701004	2478909	31990980	32066990	16118999	2547211	29721992		1.4	1.4	1.4	340.81	0.003144	2.3782	524380000	7
AT1G69460	AT1G69460	AT1G69460 AT1G69460.1 pep chromosome:TAIR10:1:26111688:26113256:-1 gene:AT1G69460 transcript:AT1G69460.1 gene_biotype:protein_coding transcript_biotype:protein_coding description:Transmembrane emp24 domain-containing protein p24delta10 [Source:UniProtKB/Sw	2	2	3.9245e+06	3981801	4.0544e+06	4753602	5319697	4079802	612470	5.1352e+06	1.44771e+06	3.29493e+06	4.992e+06	4737553	5067003	4.1711e+06	5.3679e+06	4.6009e+06	2.8661e+06	4.6101e+06	4.5349e+06	4.4568e+06	4508600	4.0032e+06	4497598	4130700	4.1896e+06	5.56139e+06	3.0525e+06	6.0263e+06	770430	4652597		13.1	13.1	13.1	24.414	0	4.2048	89247000	17
AT2G23810	AT2G23810	AT2G23810 AT2G23810.1 pep chromosome:TAIR10:2:10135605:10137595:-1 gene:AT2G23810 transcript:AT2G23810.1 gene_biotype:protein_coding transcript_biotype:protein_coding gene_symbol:TET8 description:Tetraspanin-8 [Source:UniProtKB/Swiss-Prot;Acc:Q8S8Q6]	2	2	24595992	18445998	28073996	15121997	17791988	17767002	28903988	24229000	19444004	37344000	24703992	18942998	19171996	40983988	37132992	21471006	23473994	19672998	16961994	30024994	22704002	32285982	17260990	22746996	33961996	36634980	23825016	42663992	25818000	32202004		7.7	7.7	7.7	30.658	0.00022584	3.9959	596170000	15
AT1G68940	AT1G68940	AT1G68940 AT1G68940.2 pep chromosome:TAIR10:1:25921453:25926075:-1 gene:AT1G68940 transcript:AT1G68940.2 gene_biotype:protein_coding transcript_biotype:protein_coding	2	2	37149984	26093998	38690980	22704002	20616996	10150995	16846006	23891002	24737002	28285010	26801986	10285002	30563994	20476990	20893008	41742008	37241992	17665000	39245000	38591004	34127000	37137020	32323994	39890984	25976006	35744996	39549024	32970018	18563012	41471980		4	4	4	358.98	0.010015	1.7815	677300000	26
AT1G75200	AT1G75200	AT1G75200 AT1G75200.1 pep chromosome:TAIR10:1:28220626:28223785:-1 gene:AT1G75200 transcript:AT1G75200.1 gene_biotype:protein_coding transcript_biotype:protein_coding gene_symbol:TYW1 description:S-adenosyl-L-methionine-dependent tRNA 4-demethylwyosine syn	2	2	1.82336e+06	4800203	4.3904e+06	4285728	2331314	1171534	3.58853e+06	2.2884e+06	5594800	3.08246e+06	1.15459e+06	2.27855e+06	3299025	1.15273e+06	4.01075e+06	6486099	1.03006e+06	2.361e+06	4316999	2784250	2.6419e+06	1.21374e+06	1.2552e+06	5523400	3.54875e+06	2401857	1.15019e+06	806629	3588639	6.2503e+06		3.7	3.7	3.7	72.079	0	4.3436	33340000	12
AT5G20400;AT5G20550	AT5G20400;AT5G20550	AT5G20400 AT5G20400.1 pep chromosome:TAIR10:5:6894726:6896350:1 gene:AT5G20400 transcript:AT5G20400.1 gene_biotype:protein_coding transcript_biotype:protein_coding;AT5G20550 AT5G20550.1 pep chromosome:TAIR10:5:6952397:6953971:-1 gene:AT5G20550 transcript:A	2	2	5.3612e+06	3805799	3.86972e+06	5.0933e+06	2.89819e+06	1.07414e+06	4.35907e+06	6205799	4.09909e+06	4704498	4875031	2.65363e+06	1557741	5.0805e+06	1.72994e+06	3.8103e+06	1.63964e+06	2643243	3.1924e+06	6.4212e+06	4558298	1.35104e+06	2.92456e+06	1.16731e+06	3.37229e+06	5659598	1.22619e+06	7246499	1.75693e+06	2.11621e+06		6	6	6	39.677	0.00084549	3.1932	52898000	2
AT2G18245	AT2G18245	AT2G18245 AT2G18245.1 pep chromosome:TAIR10:2:7936990:7939664:1 gene:AT2G18245 transcript:AT2G18245.1 gene_biotype:protein_coding transcript_biotype:protein_coding	2	2	4449203	4272202	4.2687e+06	4564600	5.4004e+06	9375804	4.9292e+06	3.7944e+06	1.86562e+06	1.29814e+06	3.33453e+06	8879802	1.10179e+06	3.37723e+06	1510799	2.2115e+06	885651	1.24564e+06	5380697	3.12466e+06	470132	2.99766e+06	5.2691e+06	2.3047e+06	4.5614e+06	5885600	2.89036e+06	5.1405e+06	8518799	1.64353e+06		9	9	9	44.847	0.00022502	3.94	74476000	19
AT5G14030	AT5G14030	AT5G14030 AT5G14030.2 pep chromosome:TAIR10:5:4526784:4529614:1 gene:AT5G14030 transcript:AT5G14030.2 gene_biotype:protein_coding transcript_biotype:protein_coding	2	2	92132984	75726024	91202000	76162984	84385960	58542012	69195008	97532976	73800968	69306984	84582992	59566000	74320008	83442968	78067968	79199968	62723968	72455024	94664032	95889008	96376032	91144024	103159960	87654944	88414024	64274036	95803976	97272984	55607016	82660976		15.4	15.4	15.4	101.05	0	8.9289	1856500000	58
AT5G53120	AT5G53120	AT5G53120 AT5G53120.1 pep chromosome:TAIR10:5:21534550:21537816:1 gene:AT5G53120 transcript:AT5G53120.1 gene_biotype:protein_coding transcript_biotype:protein_coding gene_symbol:SPMS description:Spermine synthase [Source:UniProtKB/Swiss-Prot;Acc:Q94BN2]	2	2	2818400	3349801	3363598	3.8145e+06	5.415e+06	2.0533e+06	3.4995e+06	1.37302e+06	2.7148e+06	3.6758e+06	3.967e+06	2.02682e+06	1947552	3.7089e+06	3.2311e+06	3.2984e+06	2.42466e+06	3.2843e+06	5.2954e+06	3.5039e+06	1.26215e+06	3.1188e+06	1.7875e+06	2.95624e+06	2.2004e+06	2.85866e+06	3505702	2.4278e+06	1.1103e+06	3740844		6	6	6	278.79	0.00085197	3.2844	58623000	11
AT4G14000	AT4G14000	AT4G14000 AT4G14000.1 pep chromosome:TAIR10:4:8090793:8093601:1 gene:AT4G14000 transcript:AT4G14000.1 gene_biotype:protein_coding transcript_biotype:protein_coding	2	2	7139602	5.17163e+06	6911602	5.8122e+06	6.0292e+06	8248304	7.5832e+06	7.693e+06	1.03243e+06	1.76553e+06	5791002	7291204	5.41205e+06	1.92145e+06	4.1826e+06	3449365	1.24255e+06	8992699	5677299	4.9804e+06	3.17947e+06	7.1487e+06	6032603	8797503	1.98656e+06	3.27377e+06	1.97566e+06	7274297	10101996	1.44458e+06		11	11	11	31.3	0.0020309	2.7238	87114000	10
AT1G52030	AT1G52030	AT1G52030 AT1G52030.2 pep chromosome:TAIR10:1:19345940:19348951:-1 gene:AT1G52030 transcript:AT1G52030.2 gene_biotype:protein_coding transcript_biotype:protein_coding gene_symbol:F-ATMBP description:Myrosinase-binding protein 2 [Source:UniProtKB/Swiss-Prot	2	2	2690000	1.34359e+06	1.82835e+06	3.7128e+06	5973098	3.46774e+06	4928286	4688299	2.54017e+06	2.04393e+06	4625978	5.26887e+06	2426471	8969000	2839817	4062181	1.23404e+06	2.13368e+06	10716005	2.5749e+06	1.50867e+06	3.592e+06	7.70797e+06	2.0443e+06	4.87583e+06	2.85926e+06	3.0051e+06	1.23546e+06	1.60009e+06	2.64723e+06		3.6	3.6	3.6	198	0.010017	1.7829	29708000	3
AT5G45510	AT5G45510	AT5G45510 AT5G45510.1 pep chromosome:TAIR10:5:18444607:18449446:1 gene:AT5G45510 transcript:AT5G45510.1 gene_biotype:protein_coding transcript_biotype:protein_coding description:Probable disease resistance protein At5g45510 [Source:UniProtKB/Swiss-Prot;Acc	2	2	7279598	1.87844e+06	7.0443e+06	1.71141e+06	5.4484e+06	8651801	2.65747e+06	7950400	1.26543e+06	4441398	1.90298e+06	5781203	1.35998e+06	2.28094e+06	1.80828e+06	1.66523e+06	2.62778e+06	4336276	1.49821e+06	3401664	2.02373e+06	8762297	2.12894e+06	4.6887e+06	6.8594e+06	2.96401e+06	2.52423e+06	3.14685e+06	6.4207e+06	1.34618e+06		1.9	1.9	1.9	274.25	0.00021782	3.548	74887000	15
AT1G52340	AT1G52340	AT1G52340 AT1G52340.1 pep chromosome:TAIR10:1:19489794:19491650:-1 gene:AT1G52340 transcript:AT1G52340.1 gene_biotype:protein_coding transcript_biotype:protein_coding gene_symbol:ABA2 description:Xanthoxin dehydrogenase [Source:UniProtKB/Swiss-Prot;Acc:Q9C	2	2	2.58183e+06	1.34126e+06	3.5215e+06	1.53426e+06	4129002	4475799	3.6831e+06	3.23673e+06	2830001	1.44625e+06	1567577	6320303	4231146	6.11853e+06	2.88315e+06	1.96506e+06	2700551	5316203	3.7116e+06	4729099	2996999	3.09067e+06	1297635	1418505	5412804	1.72284e+06	2680220	882296	3.259e+06	1.8355e+06		9.1	9.1	9.1	30.272	0.00021772	3.5449	54723000	8
AT3G01130	AT3G01130	AT3G01130 AT3G01130.6 pep chromosome:TAIR10:3:44045:45724:-1 gene:AT3G01130 transcript:AT3G01130.6 gene_biotype:protein_coding transcript_biotype:protein_coding	2	2	16231998	19038002	24875004	3.83513e+06	14620998	1207253	13704996	15478009	13721004	12183002	11025003	7888897	8888094	10112004	5.6827e+06	9147201	13663006	15416008	12568999	14890004	9556401	7331202	4.8571e+06	18996994	15462997	16165993	13075992	14486006	1.9178e+06	19618998		60	60	60	44.147	0	9.3582	319720000	18
AT1G49410	AT1G49410	AT1G49410 AT1G49410.1 pep chromosome:TAIR10:1:18285306:18287034:-1 gene:AT1G49410 transcript:AT1G49410.1 gene_biotype:protein_coding transcript_biotype:protein_coding gene_symbol:TOM6 description:Mitochondrial import receptor subunit TOM6 homolog [Source:U	2	2	12378005	1.17766e+06	20177004	15676991	15827999	14487002	14159998	13407000	3.07898e+06	16297992	11651993	28956006	18728988	19825006	20495002	14272994	1.49314e+06	1.83581e+06	1.1538e+06	11358997	16687006	13454001	2.95306e+06	15296005	11548000	3.08708e+06	19603002	19022002	15495003	22080986		31.5	31.5	31.5	6.2653	0.0049742	2.0785	342310000	4
AT1G70760	AT1G70760	AT1G70760 AT1G70760.1 pep chromosome:TAIR10:1:26687202:26688384:1 gene:AT1G70760 transcript:AT1G70760.1 gene_biotype:protein_coding transcript_biotype:protein_coding gene_symbol:ndhL description:NAD(P)H-quinone oxidoreductase subunit L, chloroplastic [Sour	2	2	27954996	34992008	32794996	38967004	45651972	64591004	51785032	33267010	35784008	37440992	43586976	58223004	37328996	39657984	34000992	52479976	45370980	56409972	24667016	27587988	52626992	33286016	31103004	34308996	33013984	29977992	29559014	30885012	38987000	39988988		13.1	13.1	13.1	21.963	0	5.3251	853570000	42
AT3G08770	AT3G08770	AT3G08770 AT3G08770.2 pep chromosome:TAIR10:3:2664130:2664834:-1 gene:AT3G08770 transcript:AT3G08770.2 gene_biotype:protein_coding transcript_biotype:protein_coding gene_symbol:LTP6 description:Non-specific lipid-transfer protein 6 [Source:UniProtKB/Swiss-	2	2	7.4104e+06	6.0197e+06	5264801	8.3114e+06	1459182	2.82151e+06	1.55758e+06	1.18497e+06	1.89421e+06	963514	2.70824e+06	5.7679e+06	862965	1.43437e+06	5954703	2.10088e+06	2291070	4.543e+06	5419399	6.0594e+06	1.36945e+06	5.8301e+06	1.89121e+06	3.47886e+06	1.79491e+06	2118750	45382980	5.48e+06	1.40799e+06	5055601		19.1	19.1	19.1	24.054	0.0016414	2.8457	97729000	1
AT3G51010	AT3G51010	AT3G51010 AT3G51010.1 pep chromosome:TAIR10:3:18946641:18948197:-1 gene:AT3G51010 transcript:AT3G51010.1 gene_biotype:protein_coding transcript_biotype:protein_coding	2	2	5.2982e+06	4965099	4247001	2.24949e+06	5.1556e+06	6007000	4394398	5.2083e+06	6.7807e+06	4599900	2.84903e+06	3.5785e+06	4.184e+06	3.7917e+06	2251030	3.00561e+06	1.45551e+06	5178798	5.6764e+06	5636502	4975297	3.7658e+06	5638701	4.6179e+06	7398297	774352	3989700	5257901	3156185	4416898		21.3	21.3	21.3	21.528	0	5.1545	89950000	4
AT2G33380	AT2G33380	AT2G33380 AT2G33380.1 pep chromosome:TAIR10:2:14144831:14146555:-1 gene:AT2G33380 transcript:AT2G33380.1 gene_biotype:protein_coding transcript_biotype:protein_coding gene_symbol:PXG3 description:Probable peroxygenase 3 [Source:UniProtKB/Swiss-Prot;Acc:O22	2	2	5146541	5.2693e+06	1.90933e+06	9249497	7878495	6.1055e+06	9193806	2.54461e+06	3.6174e+06	18027010	10258006	9258600	3.1341e+06	10148996	14627997	3.98926e+06	2.54836e+06	9403102	1487161	5.61879e+06	10484997	5.6717e+06	2.22623e+06	2.95182e+06	5116690	6938996	5843098	3552198	3.5784e+06	5199503		12.1	12.1	12.1	48.148	0	10.864	101870000	16
AT5G39080	AT5G39080	AT5G39080 AT5G39080.1 pep chromosome:TAIR10:5:15641442:15643216:1 gene:AT5G39080 transcript:AT5G39080.1 gene_biotype:protein_coding transcript_biotype:protein_coding	2	2	7890900	8.1311e+06	7068196	6107298	4.6625e+06	3185500	6.8685e+06	7.7206e+06	8208098	9282401	9992596	5169399	9391498	10271998	7499097	11100002	9009097	5.1586e+06	8243398	9286305	7059996	5.3835e+06	9067301	9828296	10623006	7.9811e+06	7017497	6.2411e+06	3529900	9541706		7.1	7.1	7.1	51.484	0	6.9494	177820000	30
AT1G79650	AT1G79650	AT1G79650 AT1G79650.4 pep chromosome:TAIR10:1:29972108:29975281:-1 gene:AT1G79650 transcript:AT1G79650.4 gene_biotype:protein_coding transcript_biotype:protein_coding gene_symbol:RAD23B description:Ubiquitin receptor RAD23b [Source:UniProtKB/Swiss-Prot;Acc	2	2	9394304	12055002	13538004	11239996	14735004	12790997	13160993	13557007	11460000	8884699	11701996	15315005	1.29354e+06	9420696	6.6145e+06	3.23895e+06	8664804	15150994	12194008	12177994	10763998	13595004	11045004	12855997	13896995	5351355	13399009	10493997	16099001	10058005		5.1	5.1	5.1	158.2	0.0025912	2.5123	264760000	23
AT1G63290	AT1G63290	AT1G63290 AT1G63290.1 pep chromosome:TAIR10:1:23471844:23473922:-1 gene:AT1G63290 transcript:AT1G63290.1 gene_biotype:protein_coding transcript_biotype:protein_coding	2	2	10058005	7708595	9420198	10782001	10370997	10302000	8649605	7.8848e+06	8581196	7853796	9956095	9556704	7.9674e+06	9020204	6052599	9039198	9041206	9559901	9409506	9722297	8694203	7265397	7.7817e+06	5847000	7740304	2185483	10249005	6917599	7.2821e+06	7202801		11.9	11.9	11.9	24.111	0	4.3371	184820000	5
AT3G50790	AT3G50790	AT3G50790 AT3G50790.2 pep chromosome:TAIR10:3:18879914:18882172:-1 gene:AT3G50790 transcript:AT3G50790.2 gene_biotype:protein_coding transcript_biotype:protein_coding	2	2	517817	1.25408e+06	2690658	3566494	3.7081e+06	3.07464e+06	3.60994e+06	2316199	5.3146e+06	444646	3.8181e+06	6.47364e+06	2.01626e+06	1.74942e+06	4553401	4794102	1.17215e+06	3.9872e+06	3.2782e+06	1.48661e+06	2414985	1.93191e+06	3.6547e+06	3.5991e+06	1.62339e+06	4134202	1.98555e+06	3.4597e+06	1.73176e+06	1.47594e+06		8.8	8.8	8.8	90.19	0	6.0845	36561000	11
AT3G14150;AT3G14130	AT3G14150;AT3G14130	AT3G14150 AT3G14150.6 pep chromosome:TAIR10:3:4690450:4693133:-1 gene:AT3G14150 transcript:AT3G14150.6 gene_biotype:protein_coding transcript_biotype:protein_coding gene_symbol:GLO3 description:Peroxisomal (S)-2-hydroxy-acid oxidase GLO3 [Source:UniProtKB/	2	2	5788300	5089898	6.1273e+06	4989301	6.9679e+06	4.8383e+06	4.9268e+06	4589998	4.5238e+06	5387103	4864897	5.5228e+06	5344603	5.5183e+06	5238397	5.5084e+06	5.2451e+06	6.615e+06	4.4093e+06	4.9817e+06	4237601	5.5186e+06	4.574e+06	4511301	3.6914e+06	6.6119e+06	2.53337e+06	6314899	4900802	4.4069e+06		6.8	6.8	6.8	226.51	0.0053262	2.0274	109910000	3
AT5G05600	AT5G05600	AT5G05600 AT5G05600.1 pep chromosome:TAIR10:5:1672070:1674770:1 gene:AT5G05600 transcript:AT5G05600.1 gene_biotype:protein_coding transcript_biotype:protein_coding	2	2	9132302	1.1094e+06	10090997	2790452	7.7097e+06	31927010	41789992	9056602	12042004	14207008	30446996	10558486	1.82056e+06	16775996	11976004	2200539	9435005	7426501	8.3722e+06	13573991	11835993	19182012	17006004	17617002	34239984	10931995	10176997	24589002	16931992	12771008		7.3	7.3	7.3	74.957	0	5.7126	310900000	23
AT2G01190	AT2G01190	AT2G01190 AT2G01190.1 pep chromosome:TAIR10:2:114926:117750:1 gene:AT2G01190 transcript:AT2G01190.1 gene_biotype:protein_coding transcript_biotype:protein_coding	2	2	7465997	8167202	8612201	7303003	6.2208e+06	7.5739e+06	7824301	8.2919e+06	7.0251e+06	6.899e+06	8436098	7.156e+06	10725005	2.02761e+06	851987	5.2584e+06	7.8e+06	7.7227e+06	5.2548e+06	5681902	9671901	7544802	8557404	9528999	10194005	10658006	6070301	9897104	8889998	6.7215e+06		2.9	2.9	2.9	77.337	0.0012608	3.1353	164880000	11
AT5G64160	AT5G64160	AT5G64160 AT5G64160.1 pep chromosome:TAIR10:5:25670930:25672710:1 gene:AT5G64160 transcript:AT5G64160.1 gene_biotype:protein_coding transcript_biotype:protein_coding	2	2	3.2909e+06	1.83341e+06	902467	1.20693e+06	1.93185e+06	5.6983e+06	2.46656e+06	688204	2.3238e+06	974402	1.52118e+06	2953261	1856743	2.83084e+06	2683301	2.2636e+06	1.62748e+06	3.36265e+06	1.557e+06	3.4181e+06	1.34075e+06	2.56745e+06	4.22944e+06	2.02599e+06	3.2052e+06	2813099	4.66639e+06	3.1099e+06	3687001	4.67527e+06		18.1	18.1	18.1	24.954	0.00085052	3.256	32500000	6
AT5G61060	AT5G61060	AT5G61060 AT5G61060.1 pep chromosome:TAIR10:5:24566784:24571072:-1 gene:AT5G61060 transcript:AT5G61060.1 gene_biotype:protein_coding transcript_biotype:protein_coding gene_symbol:HDA5 description:Histone deacetylase 5 [Source:UniProtKB/Swiss-Prot;Acc:Q8RX2	2	2	7408398	7.0426e+06	6.425e+06	3.56961e+06	6.2197e+06	2.53128e+06	6909601	6.8102e+06	5869996	4258099	7441902	1.97091e+06	7736396	2645991	3.71647e+06	4.982e+06	7.0387e+06	5.865e+06	9531594	6.3417e+06	7603200	2.61521e+06	9691203	6.101e+06	6.9167e+06	5.2597e+06	6.2144e+06	5.6317e+06	4.2813e+06	4686099		5.1	5.1	5.1	145.68	0	4.9027	125940000	31
AT3G19870	AT3G19870	AT3G19870 AT3G19870.1 pep chromosome:TAIR10:3:6907395:6911233:1 gene:AT3G19870 transcript:AT3G19870.1 gene_biotype:protein_coding transcript_biotype:protein_coding	2	2	1395012	12607993	4467398	7431097	2.5568e+06	5.90206e+06	2.69479e+06	2.5325e+06	1.93573e+06	3.3858e+06	5074102	885542	2.57493e+06	2856800	2.2859e+06	12453001	12421004	3097301	3.655e+06	2.0447e+06	4.5903e+06	1.5111e+06	7.9523e+06	1.24121e+06	1.31516e+06	3632002	3.1002e+06	3.1073e+06	2.211e+06	2.59698e+06		2.5	2.5	2.5	247.39	0.0031385	2.3609	78580000	8
AT1G14900	AT1G14900	AT1G14900 AT1G14900.1 pep chromosome:TAIR10:1:5138116:5139467:-1 gene:AT1G14900 transcript:AT1G14900.1 gene_biotype:protein_coding transcript_biotype:protein_coding gene_symbol:HMGA description:HMG-Y-related protein A [Source:UniProtKB/Swiss-Prot;Acc:Q4338	2	2	2246401	2.8833e+06	2.9618e+06	3.56772e+06	4157200	5.12671e+06	2.85697e+06	3.75985e+06	2.21372e+06	3808366	5.79469e+06	2636399	2.90035e+06	4777234	4.15084e+06	1.69124e+06	5141393	1.11547e+06	1.88785e+06	3253601	2.42096e+06	3.2855e+06	2125877	2.503e+06	1.09614e+06	773531	5025799	4725599	3.90515e+06	3934969		21.1	21.1	21.1	22.011	0.0012351	2.8826	21829000	2
AT3G07430	AT3G07430	AT3G07430 AT3G07430.1 pep chromosome:TAIR10:3:2379128:2380429:1 gene:AT3G07430 transcript:AT3G07430.1 gene_biotype:protein_coding transcript_biotype:protein_coding gene_symbol:YLMG1-1 description:YlmG homolog protein 1-1, chloroplastic [Source:UniProtKB/Sw	2	1	14490009	14583006	16911992	20373998	12790997	8507398	9635896	20196006	24370998	13437007	16525007	6300897	12377007	17296008	12312003	16773002	14952993	10502006	13726992	11821996	24689006	13244007	22226992	25254988	9959004	3252298	17143002	10565999	4489999	12059003		13.4	13.4	8.2	24.922	0	6.7487	327610000	28
AT4G25730	AT4G25730	AT4G25730 AT4G25730.1 pep chromosome:TAIR10:4:13102662:13106864:-1 gene:AT4G25730 transcript:AT4G25730.1 gene_biotype:protein_coding transcript_biotype:protein_coding	2	2	5.3021e+06	5.0814e+06	3.37093e+06	2.28467e+06	2968665	7046801	7676001	9886995	6493804	4.5278e+06	6.7483e+06	4.30918e+06	3.20838e+06	4.0945e+06	5849103	2.26386e+06	3.5572e+06	5860598	5.6459e+06	9835094	6779400	10942001	4.9762e+06	8045500	13169992	3.3084e+06	2.44293e+06	7.8113e+06	6215496	2592996		3.3	3.3	3.3	92.266	0	5.4544	116890000	9
AT3G61070	AT3G61070	AT3G61070 AT3G61070.1 pep chromosome:TAIR10:3:22604602:22606797:-1 gene:AT3G61070 transcript:AT3G61070.1 gene_biotype:protein_coding transcript_biotype:protein_coding gene_symbol:PEX11E description:Peroxisomal membrane protein 11E [Source:UniProtKB/Swiss-P	2	1	16200997	14668996	15042994	14700991	15783991	18799988	15826995	20092008	15303003	16756002	13372004	16330993	16045009	18566006	19315998	12495005	12969008	14639005	15800004	18619002	13367002	22869996	18931006	18325992	18202002	20326994	16034003	20804006	30808994	16555008		11.3	6.5	6.5	76.237	0	4.2979	380330000	33
AT3G25805	AT3G25805	AT3G25805 AT3G25805.1 pep chromosome:TAIR10:3:9426238:9428277:-1 gene:AT3G25805 transcript:AT3G25805.1 gene_biotype:protein_coding transcript_biotype:protein_coding	2	2	1798937	5034597	2550028	771320	5.65318e+06	5.0316e+06	3.12063e+06	4322036	13623594	1.37424e+06	3.38722e+06	5475675	3393471	3.8853e+06	4026102	5.1518e+06	4494899	3.4672e+06	1.8571e+06	2.10542e+06	2717966	2.22346e+06	1.70459e+06	3108800	1.53256e+06	3.8185e+06	1.71803e+06	4.6916e+06	4.4411e+06	2166456		6.9	6.9	6.9	38.755	0.00084674	3.2111	33177000	4
AT1G68260;AT1G35290;AT1G35250	AT1G68260;AT1G35290;AT1G35250	AT1G68260 AT1G68260.1 pep chromosome:TAIR10:1:25585774:25587717:-1 gene:AT1G68260 transcript:AT1G68260.1 gene_biotype:protein_coding transcript_biotype:protein_coding gene_symbol:ALT3 description:Acyl-acyl carrier protein thioesterase ATL3, chloroplastic [	2	2	10538000	16798990	11083006	10886002	11170001	12555994	11239996	11151999	8.0114e+06	11308995	9329202	12587008	7.8973e+06	10856007	11460000	13734997	15200993	13788998	14328996	11139003	13917992	13021994	7.8324e+06	14677997	9669497	10415999	12864005	11008006	11811997	13699000		10.5	10.5	10.5	21.54	0	4.6672	261470000	12
AT3G57300	AT3G57300	AT3G57300 AT3G57300.1 pep chromosome:TAIR10:3:21199150:21207885:1 gene:AT3G57300 transcript:AT3G57300.1 gene_biotype:protein_coding transcript_biotype:protein_coding gene_symbol:INO80 description:DNA helicase INO80 [Source:UniProtKB/Swiss-Prot;Acc:Q8RXS6]	2	2	22258986	26806982	38604016	24339988	30452994	52966996	29374008	27773016	22452992	34958020	28896996	33553988	41680028	28360986	30662992	24336000	25786002	30159982	22141000	23780016	27843014	32878000	24892012	24609004	26507002	25170988	24567004	25148004	34717000	26289016		1.6	1.6	1.6	663.09	0.0029715	2.4491	535160000	4
AT2G19680	AT2G19680	AT2G19680 AT2G19680.2 pep chromosome:TAIR10:2:8501422:8502829:1 gene:AT2G19680 transcript:AT2G19680.2 gene_biotype:protein_coding transcript_biotype:protein_coding	2	2	39354996	28625996	29029984	28224010	34261988	45563996	36841988	36995004	30135988	33228988	26158002	39157984	39690976	34763988	43303976	32023988	29231986	32015986	33842996	1.44116e+06	26666016	39765980	30838986	30691016	42180988	39341988	31941998	37421000	54877996	34990016		14.8	14.8	14.8	27.544	0.00022624	4.0505	759370000	26
AT1G54060	AT1G54060	AT1G54060 AT1G54060.1 pep chromosome:TAIR10:1:20180610:20182374:1 gene:AT1G54060 transcript:AT1G54060.1 gene_biotype:protein_coding transcript_biotype:protein_coding gene_symbol:ASIL1 description:Trihelix transcription factor ASIL1 [Source:UniProtKB/Swiss-	2	2	2238503	2.80032e+06	1.3581e+06	1.7202e+06	2.6079e+06	1.4533e+06	1.6565e+06	2.58486e+06	1.40944e+06	1.89037e+06	1.72079e+06	1.64039e+06	3.6979e+06	4.31086e+06	3847801	1.68678e+06	1.94325e+06	2.2548e+06	4.635e+06	1.762e+06	1.9933e+06	4.6572e+06	1.43924e+06	1.46298e+06	1.3922e+06	1.4543e+06	1680401	1.07041e+06	2.5176e+06	2.38562e+06		7	7	7	41.731	0.0022191	2.6491	27272000	6
AT5G42800	AT5G42800	AT5G42800 AT5G42800.1 pep chromosome:TAIR10:5:17164093:17166032:-1 gene:AT5G42800 transcript:AT5G42800.1 gene_biotype:protein_coding transcript_biotype:protein_coding gene_symbol:DFRA description:Dihydroflavonol-4-reductase [Source:UniProtKB/Swiss-Prot;Acc	2	2	2338117	3.90039e+06	1.33899e+06	4.10555e+06	3.43333e+06	883964	4661802	4.302e+06	5665797	3.34615e+06	5.5213e+06	5.13637e+06	4190402	2.46489e+06	2.86126e+06	2.80298e+06	955970	3437074	2.8724e+06	3361602	13596999	5.3375e+06	4724899	1.1607e+06	3.1388e+06	5.19446e+06	2.46855e+06	2.49829e+06	2.25706e+06	2305698		8.9	8.9	8.9	42.774	0	11.528	39890000	5
AT3G62810	AT3G62810	AT3G62810 AT3G62810.1 pep chromosome:TAIR10:3:23227622:23228531:1 gene:AT3G62810 transcript:AT3G62810.1 gene_biotype:protein_coding transcript_biotype:protein_coding	2	2	7860195	5.0618e+06	6742600	6.1589e+06	7544802	21316012	8.065e+06	7.2418e+06	12160007	3647299	6.3702e+06	7164498	4.7564e+06	6503401	3.8336e+06	3.6362e+06	693762	7.9169e+06	6.997e+06	6826402	4683603	16342008	7.8806e+06	7.3546e+06	6502799	1.85767e+06	4.2707e+06	5.0652e+06	11358997	4167000		18.9	18.9	18.9	23.496	0.001839	2.8097	145280000	14
AT2G32090	AT2G32090	AT2G32090 AT2G32090.1 pep chromosome:TAIR10:2:13644298:13645969:1 gene:AT2G32090 transcript:AT2G32090.1 gene_biotype:protein_coding transcript_biotype:protein_coding	2	2	104900016	83714016	39864992	86019024	320859872	151279952	341549824	274449824	112839928	301869888	287540096	487780288	91772048	134079920	92307936	81675040	289039872	126309992	69111992	72694992	121329960	131580000	130229928	79402000	79735048	29211008	128110008	215569888	393910144	327449984		20.2	20.2	20.2	27.368	0	17.059	3350300000	62
AT1G21500	AT1G21500	AT1G21500 AT1G21500.1 pep chromosome:TAIR10:1:7529705:7531108:-1 gene:AT1G21500 transcript:AT1G21500.1 gene_biotype:protein_coding transcript_biotype:protein_coding	2	2	61829992	149550096	65320000	88796024	119690072	105870008	89941016	80832952	43874024	69795984	86095024	82190000	179560080	108690032	217760032	87889000	86512968	177509888	88623968	74111992	170609952	151639984	80714952	104550008	96854000	145600032	100010008	79833984	126109928	82646992		8.7	8.7	8.7	13.258	0	16.967	2403900000	48
AT1G77930	AT1G77930	AT1G77930 AT1G77930.2 pep chromosome:TAIR10:1:29301000:29303570:1 gene:AT1G77930 transcript:AT1G77930.2 gene_biotype:protein_coding transcript_biotype:protein_coding	2	2	10547004	1.13586e+06	11278997	13062999	12893001	14194992	14681005	10214997	13812992	1.45022e+06	12620000	14259999	13840009	12702003	11871002	10884994	12851001	16697003	10747006	12810002	8538498	1636616	11204996	10334999	10544996	10780005	9132000	9622898	12704002	3.45845e+06		8.8	8.8	8.8	87.838	0.0024106	2.5975	263260000	4
AT1G78200	AT1G78200	AT1G78200 AT1G78200.2 pep chromosome:TAIR10:1:29420183:29421866:1 gene:AT1G78200 transcript:AT1G78200.2 gene_biotype:protein_coding transcript_biotype:protein_coding description:Probable protein phosphatase 2C 17 [Source:UniProtKB/Swiss-Prot;Acc:Q8L7I4]	2	2	2.225e+06	5.5938e+06	5.70621e+06	5.7329e+06	5.9433e+06	4279998	6905601	4300400	1.3128e+06	6.8599e+06	5.1035e+06	4793601	7.0532e+06	8088395	6119001	5.1767e+06	4282998	5.3824e+06	4.561e+06	6292797	3.8868e+06	1.00442e+06	1.13081e+06	3.5905e+06	4930000	6299098	6.1882e+06	5100103	6.8075e+06	5321899		9.4	9.4	9.4	144.28	0.002601	2.5491	108010000	14
AT3G25940	AT3G25940	AT3G25940 AT3G25940.1 pep chromosome:TAIR10:3:9494626:9496092:1 gene:AT3G25940 transcript:AT3G25940.1 gene_biotype:protein_coding transcript_biotype:protein_coding	2	2	3762902	2.3538e+06	4.2121e+06	4.3321e+06	3.54027e+06	5.0395e+06	4744197	3.9658e+06	4899202	3.2472e+06	4938402	3.28754e+06	3090086	972040	2.05242e+06	1.9229e+06	3.25094e+06	2.38748e+06	3.2549e+06	3.6465e+06	2778701	5060302	4695699	3060099	4.6303e+06	3.64419e+06	3253601	5378997	5.1878e+06	3.7663e+06		14.3	14.3	14.3	13.579	0	4.7217	68974000	23
AT1G73390;AT1G17940	AT1G73390;AT1G17940	AT1G73390 AT1G73390.5 pep chromosome:TAIR10:1:27590810:27595197:-1 gene:AT1G73390 transcript:AT1G73390.5 gene_biotype:protein_coding transcript_biotype:protein_coding;AT1G17940 AT1G17940.1 pep chromosome:TAIR10:1:6169285:6173273:-1 gene:AT1G17940 transcrip	2	2	5.27466e+06	1.58167e+06	4.06077e+06	5285228	6795597	8712395	3591159	3.8732e+06	1.83721e+06	1362491	6731404	7.8001e+06	7.0761e+06	7100002	2.88883e+06	6239100	5748598	3436556	1.54786e+06	2.19582e+06	1.58572e+06	1.50678e+06	6249097	3.17897e+06	1.44433e+06	2.00586e+06	2.21456e+06	6482404	10767001	8281795		6.6	6.6	6.6	317.64	0.0012624	3.1511	57366000	4
AT1G11820	AT1G11820	AT1G11820 AT1G11820.1 pep chromosome:TAIR10:1:3991040:3993525:-1 gene:AT1G11820 transcript:AT1G11820.1 gene_biotype:protein_coding transcript_biotype:protein_coding description:Glucan endo-1,3-beta-glucosidase 1 [Source:UniProtKB/Swiss-Prot;Acc:O65399]	2	2	15159990	11241007	9124397	10642996	14627997	7.0107e+06	1.34266e+06	7425902	2.15703e+06	8921600	9289203	6.1644e+06	10961997	15678007	8507601	11984002	10258996	11435996	16258996	15066002	9331200	6968396	1.17798e+06	11770002	10639999	2280629	2.10519e+06	10431999	24138006	3.84825e+06		8.5	8.5	8.5	149.93	0.00022017	3.6822	220590000	6
AT5G22120	AT5G22120	AT5G22120 AT5G22120.1 pep chromosome:TAIR10:5:7334314:7337018:-1 gene:AT5G22120 transcript:AT5G22120.1 gene_biotype:protein_coding transcript_biotype:protein_coding	2	2	2.8292e+06	2.2878e+06	2.7743e+06	698596	3.3528e+06	5927103	4.1183e+06	4.0077e+06	2.06207e+06	4.80396e+06	3605402	3435602	2674500	2.505e+06	2.7851e+06	2.0219e+06	3081152	3.9346e+06	2854199	3510999	4.79891e+06	3.0669e+06	3.5036e+06	2.2184e+06	3423600	2.7849e+06	2.7111e+06	2.698e+06	4.3964e+06	3.014e+06		7.3	7.3	7.3	42.092	0	4.5535	60712000	15
AT1G55160	AT1G55160	AT1G55160 AT1G55160.1 pep chromosome:TAIR10:1:20577377:20580010:1 gene:AT1G55160 transcript:AT1G55160.1 gene_biotype:protein_coding transcript_biotype:protein_coding	2	2	43699028	38320984	40442028	46674012	50300992	65290988	58336036	41327976	34960008	49215012	44971992	71262952	44566028	44609000	45758984	36483984	40603980	57059000	31875008	44440000	43960012	62543036	47959972	45037980	49074996	51712992	46693024	51902032	78747984	51231000		14.5	14.5	14.5	59.796	0	8.2605	1054600000	78
AT1G74320	AT1G74320	AT1G74320 AT1G74320.1 pep chromosome:TAIR10:1:27940594:27943204:1 gene:AT1G74320 transcript:AT1G74320.1 gene_biotype:protein_coding transcript_biotype:protein_coding description:Probable choline kinase 2 [Source:UniProtKB/Swiss-Prot;Acc:Q8L518]	2	2	6436698	4.2401e+06	4.2785e+06	6.1906e+06	5472802	4493699	3.9094e+06	3.6183e+06	4943301	5.4056e+06	4963202	1599824	4.3624e+06	5442303	5.052e+06	4498603	4212799	4.6778e+06	5403302	7518604	3.279e+06	3096302	6111199	5267802	5.4665e+06	6.4699e+06	5125600	8476905	4.007e+06	4.9122e+06		7.1	7.1	7.1	41.016	0	4.2773	113780000	9
AT3G51880	AT3G51880	AT3G51880 AT3G51880.2 pep chromosome:TAIR10:3:19246967:19249095:-1 gene:AT3G51880 transcript:AT3G51880.2 gene_biotype:protein_coding transcript_biotype:protein_coding gene_symbol:HMGB1 description:High mobility group B protein 1 [Source:UniProtKB/Swiss-Pro	2	2	2.7572e+06	4.7334e+06	1.9431e+06	2.0974e+06	2394001	1.90153e+06	7.85209e+06	1.78516e+06	3.1452e+06	1.54406e+06	1743901	3.36574e+06	2.5381e+06	1.83832e+06	1.14208e+06	1.7961e+06	1.9666e+06	1499189	3.11502e+06	2.1642e+06	707710	1.62887e+06	3.25392e+06	2.8247e+06	1.7982e+06	1.86009e+06	341860	2616883	2.01934e+06	4.0567e+06		14.2	14.2	14.2	99.507	0.00085452	3.3136	25414000	9
AT5G16210	AT5G16210	AT5G16210 AT5G16210.1 pep chromosome:TAIR10:5:5290696:5298169:-1 gene:AT5G16210 transcript:AT5G16210.1 gene_biotype:protein_coding transcript_biotype:protein_coding	2	2	5.884e+06	822486	5740297	6751797	6589298	9791606	7.2125e+06	1.57103e+06	6.6826e+06	6.727e+06	6084603	7.2879e+06	6.8123e+06	6271402	6.8743e+06	4849203	1.00056e+06	7.2163e+06	5526198	6.1047e+06	4.783e+06	6.6537e+06	3.39538e+06	4573298	1.73478e+06	5.8944e+06	5618698	7.5531e+06	8.2122e+06	7140102		2	2	2	132.31	0.0046048	2.1038	111220000	4
AT4G02370	AT4G02370	AT4G02370 AT4G02370.1 pep chromosome:TAIR10:4:1042235:1043283:1 gene:AT4G02370 transcript:AT4G02370.1 gene_biotype:protein_coding transcript_biotype:protein_coding	2	1	18789006	14622003	1.81845e+06	15780006	17201008	4.37038e+06	22952994	1377058	18540006	16473005	16362005	18549004	16344990	20886988	17167996	17331992	16588003	23634992	11757000	3.75013e+06	16501996	1.34032e+06	3.12399e+06	2457623	15176996	3.5263e+06	11529999	2.81383e+06	23666008	2.03216e+06		14.4	14.4	7.8	18.356	0	7.4423	256950000	20
AT1G32940	AT1G32940	AT1G32940 AT1G32940.1 pep chromosome:TAIR10:1:11937499:11941102:1 gene:AT1G32940 transcript:AT1G32940.1 gene_biotype:protein_coding transcript_biotype:protein_coding gene_symbol:SBT3.5 description:Subtilisin-like protease SBT3.5 [Source:UniProtKB/Swiss-Pro	2	2	3.32747e+06	3.30831e+06	800161	2066407	1.67212e+06	786056	11232999	3.6289e+06	5.07181e+06	5335700	2.39357e+06	3.16503e+06	1.75833e+06	4.7074e+06	2.88094e+06	5767721	698840	567069	3.71505e+06	6922301	1827016	4.6578e+06	2.98938e+06	1.68512e+06	11085996	4232500	2.49149e+06	8180440	2.9178e+06	1012565		3.9	3.9	3.9	301.3	0	5.7675	42599000	3
AT4G14695;AT4G05590	AT4G14695;AT4G05590	AT4G14695 AT4G14695.3 pep chromosome:TAIR10:4:8419595:8421070:1 gene:AT4G14695 transcript:AT4G14695.3 gene_biotype:protein_coding transcript_biotype:protein_coding gene_symbol:MPC2 description:Mitochondrial pyruvate carrier 2 [Source:UniProtKB/Swiss-Prot;A	2	1	36813992	33139008	41330980	24270998	26798018	14429008	30126986	40370016	37180988	35249008	32890000	23140012	29516018	24959996	29825990	28966994	26991018	17694990	34116984	35386984	29956994	37126024	36081008	28468990	36401980	34808000	28392012	26575988	21921008	29587986		18.1	11.7	11.7	34.312	0.00086114	3.4346	697050000	27
AT5G18410	AT5G18410	AT5G18410 AT5G18410.2 pep chromosome:TAIR10:5:6096945:6105104:-1 gene:AT5G18410 transcript:AT5G18410.2 gene_biotype:protein_coding transcript_biotype:protein_coding gene_symbol:PIR description:Protein PIR [Source:UniProtKB/Swiss-Prot;Acc:Q5S2C3]	2	2	17393004	12011999	1.11582e+06	14245000	17900994	28251000	20625012	19975998	10278002	41816024	16005009	28665002	12941997	15786996	14229998	4.4716e+06	16650006	13646993	12356994	13040998	12674007	17300010	16086002	1.4289e+06	12846007	17028996	18907994	18041006	22064002	11895998		2.9	2.9	2.9	408.73	0.0029533	2.3965	318130000	1
AT5G47700	AT5G47700	AT5G47700 AT5G47700.1 pep chromosome:TAIR10:5:19327566:19328986:-1 gene:AT5G47700 transcript:AT5G47700.1 gene_biotype:protein_coding transcript_biotype:protein_coding gene_symbol:RPP1C description:60S acidic ribosomal protein P1-3 [Source:UniProtKB/Swiss-P	2	2	59181996	35102980	49981012	30279000	42697004	65032972	51939032	73923032	61466000	35697016	27009008	42650008	37796996	42309000	31118018	25083984	37571008	58507040	38838016	60104000	41759012	53398988	44169972	36645008	50115000	16803010	68321984	51858000	40709980	37213000		49.6	49.6	49.6	22.344	0	48.68	1648200000	134
AT5G41770;AT5G45990	AT5G41770;AT5G45990	AT5G41770 AT5G41770.1 pep chromosome:TAIR10:5:16717946:16721222:1 gene:AT5G41770 transcript:AT5G41770.1 gene_biotype:protein_coding transcript_biotype:protein_coding;AT5G45990 AT5G45990.1 pep chromosome:TAIR10:5:18651324:18653892:1 gene:AT5G45990 transcrip	2	2	11297996	10006001	12946002	13643998	12218004	12199006	10631000	13873992	9537204	9039903	12843001	12788004	10363006	1.61096e+06	9353395	10511993	3.12922e+06	14146002	11927999	9741004	3.41395e+06	15916995	11098006	9107296	12900009	6923299	8.2977e+06	10307994	3.18042e+06	10306005		2.6	2.6	2.6	84.527	0	6.4821	228740000	31
AT5G15320	AT5G15320	AT5G15320 AT5G15320.2 pep chromosome:TAIR10:5:4977535:4978880:1 gene:AT5G15320 transcript:AT5G15320.2 gene_biotype:protein_coding transcript_biotype:protein_coding	2	2	12253997	9318699	2.35043e+06	7.2812e+06	8.1638e+06	6459502	12168997	5287800	6629800	7.3676e+06	6.4944e+06	2.11567e+06	4.074e+06	3830098	8928396	11525000	13964993	11808000	5.0637e+06	15806001	9191497	6024999	6.123e+06	14180005	13091006	18301998	12000999	9022005	6158403	4.1087e+06		62.1	62.1	62.1	10.716	0	5.7568	245030000	17
AT4G30890	AT4G30890	AT4G30890 AT4G30890.1 pep chromosome:TAIR10:4:15036020:15039417:-1 gene:AT4G30890 transcript:AT4G30890.1 gene_biotype:protein_coding transcript_biotype:protein_coding gene_symbol:UBP24 description:Ubiquitin carboxyl-terminal hydrolase 24 [Source:UniProtKB/	2	2	7932897	7780101	8818895	9663504	10559002	11938996	8995898	8524895	10631998	8350102	7953396	9331595	5747101	7.5688e+06	9409195	6364997	7518296	9286403	9038803	10002998	7.7229e+06	8979797	10190003	9225097	9771703	6649700	9075204	9262297	12411007	6765298		5.4	5.4	5.4	181.02	0	6.5662	196940000	58
AT4G02600	AT4G02600	AT4G02600 AT4G02600.2 pep chromosome:TAIR10:4:1143888:1147562:1 gene:AT4G02600 transcript:AT4G02600.2 gene_biotype:protein_coding transcript_biotype:protein_coding gene_symbol:MLO1 description:MLO-like protein 1 [Source:UniProtKB/Swiss-Prot;Acc:O49621]	2	2	4.6665e+06	9128596	5873303	7476200	4289401	5.0024e+06	6945200	8120496	17387004	3.8412e+06	7021404	33612020	7.8026e+06	9122902	4.0173e+06	8917402	11770998	5.452e+06	5064398	3.1666e+06	10979997	4789300	9219001	9440096	1.25363e+06	8676898	6.2772e+06	8920102	3304298	12327998		6.1	6.1	6.1	118.1	0.0024019	2.5593	263050000	20
AT4G29480	AT4G29480	AT4G29480 AT4G29480.1 pep chromosome:TAIR10:4:14485875:14487804:-1 gene:AT4G29480 transcript:AT4G29480.1 gene_biotype:protein_coding transcript_biotype:protein_coding	2	2	122829976	108760032	113279984	140800064	151150000	198390064	110470048	97880976	40346008	113229968	107180024	206519968	113240000	170609952	163859904	115380040	115330016	165219904	112799960	116539952	115299984	183339888	106419960	105530008	97934048	139779968	143759968	170849888	172760112	127179992		14.8	14.8	14.8	13.94	0	5.3347	2866400000	51
AT3G56630;AT1G34540	AT3G56630;AT1G34540	AT3G56630 AT3G56630.1 pep chromosome:TAIR10:3:20978901:20980772:1 gene:AT3G56630 transcript:AT3G56630.1 gene_biotype:protein_coding transcript_biotype:protein_coding;AT1G34540 AT1G34540.1 pep chromosome:TAIR10:1:12637054:12638692:1 gene:AT1G34540 transcrip	2	2	5232299	5613597	5.6574e+06	5.3997e+06	5031297	5.309e+06	5.3478e+06	4.7548e+06	4.2243e+06	3.6125e+06	6.5843e+06	4320499	4.6677e+06	4.3649e+06	5004899	5.6176e+06	7413503	3.4235e+06	4750002	4.2901e+06	6.5357e+06	1648392	5.5066e+06	8326104	6.0033e+06	6359496	5.3685e+06	4996199	4469702	6.4097e+06		4.2	4.2	4.2	57.126	0.0010542	3.1676	119330000	22
AT4G17470;AT5G47330;AT5G47340;AT4G17480	AT4G17470;AT5G47330;AT5G47340;AT4G17480	AT4G17470 AT4G17470.3 pep chromosome:TAIR10:4:9742736:9744545:-1 gene:AT4G17470 transcript:AT4G17470.3 gene_biotype:protein_coding transcript_biotype:protein_coding;AT5G47330 AT5G47330.1 pep chromosome:TAIR10:5:19206829:19208998:1 gene:AT5G47330 transcript	2	2	7346998	6.7665e+06	8425297	17054006	9978496	7992101	8841204	10557997	6991503	10163995	12440002	2.46984e+06	7.5331e+06	8058903	6791699	3.2801e+06	1.93265e+06	5697601	11025994	6.2617e+06	20624004	1827533	8214796	6357504	10716997	1.66754e+06	9849902	6387201	3.64145e+06	8455102		9.1	9.1	9.1	136.31	0.0044239	2.1336	178960000	2
AT5G42090	AT5G42090	AT5G42090 AT5G42090.1 pep chromosome:TAIR10:5:16826542:16829101:1 gene:AT5G42090 transcript:AT5G42090.1 gene_biotype:protein_coding transcript_biotype:protein_coding	2	2	44008976	44519976	58916020	43208016	53463976	82274032	46155008	52469984	47563992	18138990	47182012	55881024	70861976	39887980	73612024	57187992	40539992	55761024	46794000	52573028	41196996	75455000	64072960	40590992	39449020	51013032	48120024	44724980	81043008	47610988		5.9	5.9	5.9	50.225	0.0034999	2.2697	1156500000	14
AT1G51160	AT1G51160	AT1G51160 AT1G51160.2 pep chromosome:TAIR10:1:18949532:18951891:1 gene:AT1G51160 transcript:AT1G51160.2 gene_biotype:protein_coding transcript_biotype:protein_coding	2	2	7.4728e+06	840870	7.0597e+06	6714401	7201601	6.5395e+06	9227195	9605599	7.1463e+06	6.6636e+06	7498403	7.2971e+06	5.9316e+06	8849904	7.7383e+06	8627597	7.0654e+06	8030803	7259703	7.327e+06	10395995	5904500	830476	1.91087e+06	8603995	6.7597e+06	2.96014e+06	6402097	7.6072e+06	6.3497e+06		14.2	14.2	14.2	56.595	0	4.338	148690000	22
AT2G14835	AT2G14835	AT2G14835 AT2G14835.1 pep chromosome:TAIR10:2:6366888:6371126:1 gene:AT2G14835 transcript:AT2G14835.1 gene_biotype:protein_coding transcript_biotype:protein_coding	2	2	7485299	6083099	7.4828e+06	6.8696e+06	1.01995e+06	2.03042e+06	6978897	7550500	5559401	6165197	6946100	8616597	7666295	7246604	5.9343e+06	6163901	6.921e+06	7.689e+06	7193703	7644798	6714703	10254996	7448497	7274797	6.9878e+06	6596899	8229003	8.0072e+06	4.71434e+06	5971100		6.4	6.4	6.4	74.726	0.0051615	2.0741	146360000	19
AT4G30600	AT4G30600	AT4G30600 AT4G30600.1 pep chromosome:TAIR10:4:14937840:14941208:-1 gene:AT4G30600 transcript:AT4G30600.1 gene_biotype:protein_coding transcript_biotype:protein_coding	2	2	3508999	4227998	3.7226e+06	2.3404e+06	3057701	2.508e+06	2.1499e+06	3.3193e+06	2.454e+06	2.3954e+06	3.4252e+06	2.1843e+06	3.48828e+06	2.6151e+06	2.827e+06	3.6371e+06	3.6711e+06	2.3889e+06	3.4534e+06	4212699	2.7165e+06	3.6346e+06	2.7184e+06	3869799	3731301	2.2289e+06	4.1744e+06	3.8917e+06	1.9624e+06	2.7517e+06		2.2	2.2	2.2	138.99	0.0040619	2.2049	71350000	9
AT4G29720	AT4G29720	AT4G29720 AT4G29720.1 pep chromosome:TAIR10:4:14553211:14555276:-1 gene:AT4G29720 transcript:AT4G29720.1 gene_biotype:protein_coding transcript_biotype:protein_coding gene_symbol:PAO5 description:Probable polyamine oxidase 5 [Source:UniProtKB/Swiss-Prot;Ac	2	2	6.0916e+06	5603098	6236197	6.1547e+06	7775299	10523006	7.3543e+06	7.2539e+06	7.003e+06	4533902	6.1823e+06	7897496	898745	5.2798e+06	5.4108e+06	6570499	5.0637e+06	6.2851e+06	6914499	6.0324e+06	7.6526e+06	8603995	5.7874e+06	6.8361e+06	4765098	4556701	6.1296e+06	6432300	6692104	6099697		3.9	3.9	3.9	58.686	0	4.3016	142780000	11
AT4G28360	AT4G28360	AT4G28360 AT4G28360.1 pep chromosome:TAIR10:4:14028983:14031049:-1 gene:AT4G28360 transcript:AT4G28360.1 gene_biotype:protein_coding transcript_biotype:protein_coding	2	2	24308988	55874964	78367960	25232994	9650698	2399543	7.9151e+06	14928006	69845000	37765976	31129992	2.54452e+06	28163998	21732002	23498990	30768980	30129018	1.91689e+06	22571002	32326002	24365006	19240988	36706976	38599016	9504100	22218002	15483003	21171986	3.83238e+06	28338984		10	10	10	30.456	0.0029721	2.4501	572200000	6
AT3G16760	AT3G16760	AT3G16760 AT3G16760.1 pep chromosome:TAIR10:3:5702929:5705494:1 gene:AT3G16760 transcript:AT3G16760.1 gene_biotype:protein_coding transcript_biotype:protein_coding	2	2	2.02105e+06	981709	2.6306e+06	2.8853e+06	3.7744e+06	2.9241e+06	2.6158e+06	2756699	2.88709e+06	3.27276e+06	2.3095e+06	3.0693e+06	3.26353e+06	2.16674e+06	4551511	2117515	2.24577e+06	2.4028e+06	3.03735e+06	2.768e+06	2.3873e+06	1.80165e+06	2.80972e+06	3178298	2.2298e+06	2.181e+06	2.16256e+06	2778701	2.245e+06	2.78973e+06		7.3	7.3	7.3	95.288	0	8.1158	31668000	17
AT3G29075	AT3G29075	AT3G29075 AT3G29075.1 pep chromosome:TAIR10:3:11051207:11052756:-1 gene:AT3G29075 transcript:AT3G29075.1 gene_biotype:protein_coding transcript_biotype:protein_coding	2	2	21597012	27303984	29455986	26510016	33140978	31818000	35728980	26790012	18139998	28419012	23933016	29224990	29398018	968211	23527994	1.62973e+06	35375008	39748004	30649008	35342988	20804006	42466976	20190000	21369990	29004012	25612994	28245996	29627990	36214008	20403002		8.5	8.5	8.5	34.451	0	5.1479	599920000	42
AT5G23050	AT5G23050	AT5G23050 AT5G23050.2 pep chromosome:TAIR10:5:7731221:7735566:-1 gene:AT5G23050 transcript:AT5G23050.2 gene_biotype:protein_coding transcript_biotype:protein_coding gene_symbol:AAE17 description:Probable acyl-activating enzyme 17, peroxisomal [Source:UniPr	2	2	2.20512e+06	785240	1.90779e+06	856780	1.4768e+06	5323609	1.2526e+06	988480	2.31829e+06	2.57486e+06	3.87563e+06	1.50602e+06	3.66511e+06	1.2461e+06	981388	3.125e+06	2.03654e+06	3.26223e+06	1.89e+06	1.34934e+06	799960	4908285	2603745	1.1122e+06	713200	2.2276e+06	7.38898e+06	3.27106e+06	3708918	1.0584e+06		5	5	5	144.65	0.00064711	3.4483	16137000	4
AT3G06610	AT3G06610	AT3G06610 AT3G06610.1 pep chromosome:TAIR10:3:2060615:2062153:1 gene:AT3G06610 transcript:AT3G06610.1 gene_biotype:protein_coding transcript_biotype:protein_coding	2	2	27817994	28811012	19161000	20148988	21298012	22513006	16039007	32918014	35789020	19010990	18364994	23709006	17926004	23518012	20990992	32916012	34487992	18485988	31861990	31884998	30180006	18098004	29693988	35285980	21312996	4.67977e+06	29112002	27594992	12893001	30257992		25.2	25.2	25.2	12.795	0	10.333	677600000	61
AT3G20570	AT3G20570	AT3G20570 AT3G20570.1 pep chromosome:TAIR10:3:7186522:7187521:-1 gene:AT3G20570 transcript:AT3G20570.1 gene_biotype:protein_coding transcript_biotype:protein_coding	2	2	2.19676e+06	4370001	6715502	9675303	5407897	2.0572e+06	5.82999e+06	1.12723e+06	2.8177e+06	2713148	6924800	1.26963e+06	2.82748e+06	4.4589e+06	4.2926e+06	851877	3.98073e+06	4.191e+06	1.06704e+06	8.0409e+06	3.33802e+06	5026503	3.36854e+06	1.19495e+06	1.79439e+06	2.03623e+06	4.3131e+06	5.32083e+06	2.46912e+06	1.17234e+06		15.8	15.8	15.8	21.51	0.0012482	3.0239	51609000	6
AT5G20230	AT5G20230	AT5G20230 AT5G20230.1 pep chromosome:TAIR10:5:6826365:6827748:1 gene:AT5G20230 transcript:AT5G20230.1 gene_biotype:protein_coding transcript_biotype:protein_coding gene_symbol:BCB description:Blue copper protein [Source:UniProtKB/Swiss-Prot;Acc:Q07488]	2	2	6.4402e+06	2.7449e+06	8758498	6322835	2.484e+06	5234098	10304002	9225695	4.07849e+06	16278999	5.8987e+06	1.49048e+06	8871096	23584986	26281996	5.5124e+06	7883997	8052502	5275901	19096006	3.93462e+06	6890499	863786	2.40224e+06	26029016	33083018	6788198	21937012	15834990	29446992		14.8	14.8	14.8	20.053	0	38.225	249030000	17
AT2G39960;AT4G04200	AT2G39960;AT4G04200	AT2G39960 AT2G39960.1 pep chromosome:TAIR10:2:16681296:16683718:-1 gene:AT2G39960 transcript:AT2G39960.1 gene_biotype:protein_coding transcript_biotype:protein_coding description:Probable signal peptidase complex subunit 2 [Source:UniProtKB/Swiss-Prot;Acc:	2	2	11396995	11365998	11672993	11293993	9014697	1.73758e+06	5.2704e+06	9331397	11365998	14474998	12636997	11435996	7.7691e+06	7933799	9972100	11140004	12921994	1.44889e+06	13269999	7944600	10743994	5.7589e+06	11695005	19099010	13459996	13009003	12240995	9783906	9561494	15889998		13.5	13.5	13.5	21.642	0	4.6708	239270000	29
AT1G51650	AT1G51650	AT1G51650 AT1G51650.1 pep chromosome:TAIR10:1:19152508:19154051:1 gene:AT1G51650 transcript:AT1G51650.1 gene_biotype:protein_coding transcript_biotype:protein_coding description:ATP synthase subunit epsilon, mitochondrial [Source:UniProtKB/Swiss-Prot;Acc:Q	2	2	60971972	52110020	50682020	40680012	50415972	66475992	58361028	61401024	56026012	55011000	32259998	46861980	48862972	51094028	50566968	44070984	49065004	66529008	63655016	68573008	46909024	64969980	54519024	39024024	58982032	23408016	67873008	52931992	63720020	45828004		31.4	31.4	31.4	7.8319	0	9.9	1225400000	37
AT1G79150	AT1G79150	AT1G79150 AT1G79150.1 pep chromosome:TAIR10:1:29772510:29778016:-1 gene:AT1G79150 transcript:AT1G79150.1 gene_biotype:protein_coding transcript_biotype:protein_coding	2	2	2.7387e+06	2.582e+06	2.0143e+06	3.09316e+06	1.99203e+06	2.2679e+06	3.9493e+06	1.14411e+06	1.3959e+06	2906324	2.24481e+06	2.9409e+06	918460	7.99438e+06	561869760	1.6773e+06	1.7165e+06	3.122e+06	5425399	1.8722e+06	1.5536e+06	1.574e+06	1.9026e+06	1.4782e+06	3.51696e+06	1.20967e+06	1.98589e+06	1.931e+06	3348601	2387231		2.4	2.4	2.4	94.889	0.0093075	1.8133	424820000	2
AT1G15000	AT1G15000	AT1G15000 AT1G15000.1 pep chromosome:TAIR10:1:5168464:5170066:1 gene:AT1G15000 transcript:AT1G15000.1 gene_biotype:protein_coding transcript_biotype:protein_coding gene_symbol:SCPL50 description:Serine carboxypeptidase-like 50 [Source:UniProtKB/Swiss-Prot;	2	2	6.366e+06	8296798	6901202	7813602	3269400	7.6491e+06	1.1482e+06	5.695e+06	2.09036e+06	7174299	5.9897e+06	9020097	6.3432e+06	8640701	8.1142e+06	6459596	6.6014e+06	13544001	7.522e+06	6.7608e+06	7000197	999215	1.86825e+06	6.9796e+06	2.24974e+06	6055296	7907505	7.1632e+06	1.40821e+06	6846802		4.7	4.7	4.7	49.222	0.0024048	2.5737	144110000	2
AT4G26670	AT4G26670	AT4G26670 AT4G26670.1 pep chromosome:TAIR10:4:13452117:13454139:1 gene:AT4G26670 transcript:AT4G26670.1 gene_biotype:protein_coding transcript_biotype:protein_coding gene_symbol:TIM22-2 description:Mitochondrial import inner membrane translocase subunit TI	2	2	3.599e+06	6.3764e+06	5234202	4.5044e+06	1822801	1.2288e+06	2.4872e+06	2862399	6.1325e+06	5.383e+06	2734900	9883270	1.891e+06	1.4664e+06	1.6956e+06	4352795	12075004	2.681e+06	3.7684e+06	2.7774e+06	6695803	1.298e+06	2.344e+06	10050003	2.2199e+06	4.7379e+06	4.6389e+06	1.7182e+06	711730	3.22588e+06		17.6	17.6	17.6	21.811	0	5.349	86835000	20
AT3G01640;AT5G14470	AT3G01640;AT5G14470	AT3G01640 AT3G01640.1 pep chromosome:TAIR10:3:239381:241451:1 gene:AT3G01640 transcript:AT3G01640.1 gene_biotype:protein_coding transcript_biotype:protein_coding gene_symbol:GLCAK1 description:Glucuronokinase 1 [Source:UniProtKB/Swiss-Prot;Acc:Q93ZC9];AT5G	2	2	11283994	7.7207e+06	9114704	9348994	8778205	11914996	8585599	7359899	6869251	6.7965e+06	8756206	7.9673e+06	9568601	10212998	2.17205e+06	6857301	8933497	8620403	6.7907e+06	7240303	11791589	8648301	9935897	7543296	7.6218e+06	9314105	8.3091e+06	11064998	10507005	1622434		6.8	6.8	6.8	82.019	0.0012417	2.9489	199650000	8
AT3G46630	AT3G46630	AT3G46630 AT3G46630.1 pep chromosome:TAIR10:3:17180678:17182560:-1 gene:AT3G46630 transcript:AT3G46630.1 gene_biotype:protein_coding transcript_biotype:protein_coding	2	2	17080992	15928004	12352992	18314996	17950004	33775008	23033002	18041006	16005009	16581995	21508992	27993014	15370991	15500002	15490005	15642996	16002005	25536006	14363003	12422006	16988004	13774003	13613998	14269994	15683998	12804008	9817803	11286993	15484006	13239998		8.2	8.2	8.2	24.191	0.0012389	2.9213	366040000	31
AT4G21160	AT4G21160	AT4G21160 AT4G21160.2 pep chromosome:TAIR10:4:11284237:11286767:1 gene:AT4G21160 transcript:AT4G21160.2 gene_biotype:protein_coding transcript_biotype:protein_coding gene_symbol:AGD12 description:ADP-ribosylation factor GTPase-activating protein AGD12 [Sou	2	2	10265997	9435704	8967399	9060003	9029296	6.7405e+06	10452002	11054997	2.1057e+06	9557702	1.73724e+06	6.9527e+06	7911102	10442997	12499995	9513302	8607795	9388196	9141096	10455001	9624094	11849004	8685300	11377002	9318404	16323006	8481602	11637999	6608596	2.26189e+06		9.5	9.5	9.5	148.13	0	6.7538	203840000	19
AT1G53670	AT1G53670	AT1G53670 AT1G53670.1 pep chromosome:TAIR10:1:20036631:20038261:1 gene:AT1G53670 transcript:AT1G53670.1 gene_biotype:protein_coding transcript_biotype:protein_coding gene_symbol:MSRB1 description:Peptide methionine sulfoxide reductase B1, chloroplastic [So	2	2	7855499	7.3856e+06	8767697	6957101	7.4282e+06	9347400	7.142e+06	6955602	7.0445e+06	1.86067e+06	8192497	11973993	7329002	3499298	2.36882e+06	9332002	9960900	10121005	9187597	7768805	9724701	10306005	8965905	6230099	9717003	7.6614e+06	6101197	9993203	6.642e+06	1.4288e+06		10.8	10.8	10.8	44.312	0	7.1296	169510000	31
AT3G07950	AT3G07950	AT3G07950 AT3G07950.1 pep chromosome:TAIR10:3:2531773:2534545:1 gene:AT3G07950 transcript:AT3G07950.1 gene_biotype:protein_coding transcript_biotype:protein_coding gene_symbol:RBL19 description:Rhomboid-like protein 19 [Source:UniProtKB/Swiss-Prot;Acc:Q8LF	2	2	10238996	9088196	11771994	10970000	10021994	17073000	14061999	13635992	10989001	13269999	8.337e+06	17732998	11736997	11407004	11455002	9111005	8802703	13896002	10211000	12110000	10915993	12655003	7455896	10589997	12859992	11219997	12865995	12540002	18485988	11618997		13.2	13.2	13.2	34.083	0	7.1364	255470000	29
AT2G20860	AT2G20860	AT2G20860 AT2G20860.1 pep chromosome:TAIR10:2:8979570:8981631:1 gene:AT2G20860 transcript:AT2G20860.1 gene_biotype:protein_coding transcript_biotype:protein_coding gene_symbol:LIP1 description:Lipoyl synthase, mitochondrial [Source:UniProtKB/Swiss-Prot;Acc	2	2	9164995	7.2426e+06	4227400	7.8302e+06	2.54223e+06	14490009	1.77991e+06	8125404	12230998	5.1735e+06	9103696	5047500	2.993e+06	3.3867e+06	2.23526e+06	7653505	11914996	8097404	6.1026e+06	5334099	7551698	1.19483e+06	1.19854e+06	8187603	9156203	8960395	4456821	3501700	3.4367e+06	4743802		8.3	8.3	8.3	123.73	0	16.357	126000000	11
AT3G21090;AT1G51500;AT3G21080	AT3G21090;AT1G51500;AT3G21080	AT3G21090 AT3G21090.1 pep chromosome:TAIR10:3:7391286:7395096:-1 gene:AT3G21090 transcript:AT3G21090.1 gene_biotype:protein_coding transcript_biotype:protein_coding gene_symbol:ABCG15 description:ABC transporter G family member 15 [Source:UniProtKB/Swiss-P	2	2	10086995	10056994	6529600	10047997	9724894	11371003	7.9824e+06	8460805	9062699	2.35998e+06	6715999	12751993	2.81144e+06	9661996	7.4003e+06	10567996	8897500	9302303	6145097	8581196	7147299	12645002	7306499	6653798	8383397	2.51919e+06	7494201	7598296	9442405	6572098		2.7	2.7	2.7	77.237	0.010007	1.7764	175960000	10
AT2G40765	AT2G40765	AT2G40765 AT2G40765.1 pep chromosome:TAIR10:2:17012176:17013325:1 gene:AT2G40765 transcript:AT2G40765.1 gene_biotype:protein_coding transcript_biotype:protein_coding	2	2	30713992	68580984	85403040	63132960	76616032	85031024	89085048	97824056	102019992	83286024	49041984	106649968	79622960	80729040	75538040	64123976	74342024	95422984	66062984	96021952	56958984	88042976	70236040	62312024	88490032	25269014	113330016	81042040	93295960	71507008		42.1	42.1	42.1	5.9759	0	6.1215	1700500000	70
AT4G32900	AT4G32900	AT4G32900 AT4G32900.1 pep chromosome:TAIR10:4:15878733:15881041:-1 gene:AT4G32900 transcript:AT4G32900.1 gene_biotype:protein_coding transcript_biotype:protein_coding	2	2	11261996	9606602	7426599	9180797	12778000	14919996	16127995	8.329e+06	8870204	1.18128e+06	10825007	9598604	9123999	9786701	2.2428e+06	9962797	7.9797e+06	9225499	8210605	10629004	8.17291e+06	7225204	11754995	9326698	11212005	6.672e+06	2554053	9685798	7109404	9608799		10.3	10.3	10.3	73.741	0.0025933	2.5215	204610000	5
AT2G39050	AT2G39050	AT2G39050 AT2G39050.1 pep chromosome:TAIR10:2:16303295:16305633:1 gene:AT2G39050 transcript:AT2G39050.1 gene_biotype:protein_coding transcript_biotype:protein_coding	2	2	1.29951e+06	598934	2982201	3.2535e+06	3.1813e+06	2853667	4.2806e+06	1.33198e+06	1.99888e+06	1.90731e+06	2.35561e+06	2.51269e+06	1.99506e+06	2573638	4.5642e+06	704257	5.8292e+06	5250600	5.3573e+06	3.6437e+06	3.9822e+06	1.18901e+06	3263186	1285763	5.4786e+06	1.04975e+06	736838	2.76872e+06	3070904	3.1134e+06		8.5	8.5	8.5	35.647	0.00085635	3.3414	40161000	4
AT5G11680	AT5G11680	AT5G11680 AT5G11680.1 pep chromosome:TAIR10:5:3758809:3760913:1 gene:AT5G11680 transcript:AT5G11680.1 gene_biotype:protein_coding transcript_biotype:protein_coding	2	2	16632010	15176996	17709008	10968999	15905993	25539010	15359006	18893002	13566994	15328010	16200997	18606008	17462010	13926993	16977002	9026300	15476004	15796997	13439992	18897998	11728993	20578002	17236998	19820998	19030000	16787000	11146000	15029993	17275006	14986995		10.6	10.6	10.6	23.106	0	14.887	364300000	31
AT2G34260	AT2G34260	AT2G34260 AT2G34260.2 pep chromosome:TAIR10:2:14465876:14468531:1 gene:AT2G34260 transcript:AT2G34260.2 gene_biotype:protein_coding transcript_biotype:protein_coding gene_symbol:WDR55 description:WD repeat-containing protein 55 [Source:UniProtKB/Swiss-Prot	2	2	6.2351e+06	2.34044e+06	3981201	4730312	5.373e+06	8492800	1.93579e+06	1.43135e+06	1.17187e+06	1.88775e+06	3.91565e+06	3.6832e+06	1.45856e+06	6.53807e+06	2564966	4.12989e+06	4.62612e+06	6264102	2.41238e+06	6.479e+06	1.2839e+06	4950201	7.0678e+06	7290703	7.5514e+06	1034223	5060603	7264100	7.0906e+06	2.69065e+06		5.7	5.7	5.7	70.363	0.0053232	2.0125	80430000	7
AT1G28490	AT1G28490	AT1G28490 AT1G28490.2 pep chromosome:TAIR10:1:10015978:10018047:1 gene:AT1G28490 transcript:AT1G28490.2 gene_biotype:protein_coding transcript_biotype:protein_coding gene_symbol:SYP61 description:Syntaxin-61 [Source:UniProtKB/Swiss-Prot;Acc:Q946Y7]	2	2	3.4731e+06	2.00377e+06	3.5923e+06	3558398	3.0551e+06	1.46848e+06	3.8188e+06	3.6172e+06	4274100	6.0173e+06	4006800	718202	4043401	2.03563e+06	2.33748e+06	1.34464e+06	3.2715e+06	2.00993e+06	1.70797e+06	3.8679e+06	3.9368e+06	3.01869e+06	4122402	3.7835e+06	4940701	1.85407e+06	1.73424e+06	4382498	1.63256e+06	4.0498e+06		11.5	11.5	11.5	73.324	0	5.522	52988000	7
AT1G32550	AT1G32550	AT1G32550 AT1G32550.1 pep chromosome:TAIR10:1:11771621:11774294:-1 gene:AT1G32550 transcript:AT1G32550.1 gene_biotype:protein_coding transcript_biotype:protein_coding	2	2	30729018	43563988	33320006	37843996	39611976	68990032	32512016	34832996	34794980	34000992	38771988	58839036	38853012	36755004	34909988	36382976	30869988	52789008	35221988	33955980	33406018	39779020	27105986	27009008	29493004	15001010	31251020	33377984	37499004	23221992		13.9	13.9	13.9	42.143	0	7.5369	798140000	40
AT5G17820	AT5G17820	AT5G17820 AT5G17820.1 pep chromosome:TAIR10:5:5887871:5890218:-1 gene:AT5G17820 transcript:AT5G17820.1 gene_biotype:protein_coding transcript_biotype:protein_coding gene_symbol:PER57 description:Peroxidase 57 [Source:UniProtKB/Swiss-Prot;Acc:Q43729]	2	2	10982000	2047507	1.49628e+06	13160001	14614002	2171434	923780	1.24159e+06	2.61863e+06	2.27662e+06	3.11903e+06	2.31605e+06	3.82072e+06	6.79428e+06	2.87009e+06	1.09881e+06	1.81144e+06	2.37006e+06	8.2197e+06	8.0101e+06	1.58149e+06	2.73361e+06	2.23871e+06	1.88187e+06	3.10662e+06	2.5627e+06	2.51116e+06	2.67299e+06	1.48396e+06	1.18446e+06		8	8	8	74.597	0.00084836	3.2287	56650000	3
AT2G31740	AT2G31740	AT2G31740 AT2G31740.1 pep chromosome:TAIR10:2:13490794:13495267:-1 gene:AT2G31740 transcript:AT2G31740.1 gene_biotype:protein_coding transcript_biotype:protein_coding	2	2	2591399	756783	1179424	1.81562e+06	3490602	3.9284e+06	3.7869e+06	6.0325e+06	6052903	1.01635e+06	4859099	2.95108e+06	2.21365e+06	1.25282e+06	1.94838e+06	1762052	2.0654e+06	3.36467e+06	4332202	3.5633e+06	3.06839e+06	1.2905e+06	689813	4264798	4.4473e+06	2571373	3930300	3988102	2.60514e+06	2.58684e+06		2.1	2.1	2.1	146.98	0.004243	2.1621	46002000	5
AT1G54990	AT1G54990	AT1G54990 AT1G54990.1 pep chromosome:TAIR10:1:20511519:20513681:1 gene:AT1G54990 transcript:AT1G54990.1 gene_biotype:protein_coding transcript_biotype:protein_coding gene_symbol:AXR4 description:Protein AUXIN RESPONSE 4 [Source:UniProtKB/Swiss-Prot;Acc:Q9F	2	2	12432997	9602602	8812904	8241197	11508997	15228007	12774993	10295995	2.00759e+06	10539003	9991896	12509005	9011706	10520001	14427997	7.1763e+06	10979997	12450005	10027003	9123999	9143404	14453007	8.2216e+06	8400006	7960802	7.5886e+06	8.3661e+06	10494996	16128997	7.0442e+06		4.9	4.9	4.9	52.419	0	5.2169	227520000	30
AT2G17380;AT4G35410	AT2G17380;AT4G35410	AT2G17380 AT2G17380.1 pep chromosome:TAIR10:2:7552992:7555163:1 gene:AT2G17380 transcript:AT2G17380.1 gene_biotype:protein_coding transcript_biotype:protein_coding gene_symbol:AAP19-1 description:AP-1 complex subunit sigma-1 [Source:UniProtKB/Swiss-Prot;Ac	2	2	19826998	14408992	13592991	20529008	23746996	38775012	24837016	16786002	17145994	17484002	19926990	33489992	16703009	19808004	18335008	11619995	13303005	23192998	14018008	16105004	10878995	21028990	14087008	11722993	17313990	19503012	21026988	20173990	34249988	15172001		17.4	17.4	17.4	18.759	0	42.439	411950000	26
AT5G23575	AT5G23575	AT5G23575 AT5G23575.1 pep chromosome:TAIR10:5:7946285:7950253:1 gene:AT5G23575 transcript:AT5G23575.1 gene_biotype:protein_coding transcript_biotype:protein_coding	2	2	7.1816e+06	5553502	7.6772e+06	7358605	7.3574e+06	10824005	8653299	7.9772e+06	6.2759e+06	1.25739e+06	6577400	6016299	6590300	7104603	6634298	5605202	5829903	7.5827e+06	7.0434e+06	8789899	7503401	2.6493e+06	6460399	6916401	7.4921e+06	5.6816e+06	1.88133e+06	7.0331e+06	9120598	5303700		4.4	4.4	4.4	68.608	0	6.92	157800000	44
AT4G36800	AT4G36800	AT4G36800 AT4G36800.2 pep chromosome:TAIR10:4:17340950:17342735:-1 gene:AT4G36800 transcript:AT4G36800.2 gene_biotype:protein_coding transcript_biotype:protein_coding gene_symbol:RCE1 description:NEDD8-conjugating enzyme Ubc12 [Source:UniProtKB/Swiss-Prot;	2	2	41657000	39052980	29129982	40545992	47293988	47515032	37567976	43638984	40227976	32459018	44761004	45509996	42995012	37872024	41035008	34563992	36646996	49147976	31645998	22079002	26035004	47040004	35430988	34905004	26570016	36028004	35560980	40457000	37078000	32717996		11.4	11.4	11.4	41.424	0	8.7106	827650000	36
AT4G38990	AT4G38990	AT4G38990 AT4G38990.2 pep chromosome:TAIR10:4:18168676:18170949:-1 gene:AT4G38990 transcript:AT4G38990.2 gene_biotype:protein_coding transcript_biotype:protein_coding gene_symbol:GH9B16 description:Endoglucanase 22 [Source:UniProtKB/Swiss-Prot;Acc:Q9SVJ4]	2	1	25774992	27326988	25212986	2.71334e+06	28184000	7.54175e+06	32845980	21291986	32488986	34963012	34880000	47237996	38162988	7.58841e+06	39943020	3544603	35929016	38892016	35800996	22006990	28598004	23254006	28688016	2.37615e+06	5005534	32609994	1.08606e+06	2472569	19661998	31157002		4	4	1.9	93.768	0.0025995	2.5428	494840000	15
AT3G07180	AT3G07180	AT3G07180 AT3G07180.1 pep chromosome:TAIR10:3:2282233:2285535:-1 gene:AT3G07180 transcript:AT3G07180.1 gene_biotype:protein_coding transcript_biotype:protein_coding	2	2	7.1507e+06	4913901	4989103	4.438e+06	7.8079e+06	9941902	4684501	6582602	4.0104e+06	4.8061e+06	3.8064e+06	4.5967e+06	4795598	4.1041e+06	7.9448e+06	5631899	4560299	5342201	6927703	7.2429e+06	4.77e+06	9406098	4710099	4885199	7.1927e+06	4330902	5.7224e+06	5483202	8098196	4.3066e+06		4.2	4.2	4.2	183.86	0	4.4285	129840000	36
AT4G15630	AT4G15630	AT4G15630 AT4G15630.1 pep chromosome:TAIR10:4:8917260:8918875:1 gene:AT4G15630 transcript:AT4G15630.1 gene_biotype:protein_coding transcript_biotype:protein_coding description:CASP-like protein 1E1 [Source:UniProtKB/Swiss-Prot;Acc:Q8L8Z1]	2	2	32303018	42993992	23847988	34318024	20140998	25635996	20930000	24997016	20395990	41719996	25088992	27544984	20051010	28341982	29301980	25877014	30566014	19249994	32231010	21251996	21410006	22920000	19789994	30005986	22135000	24973002	25603988	33251004	29294002	34479012		17.4	17.4	17.4	20.109	0	11.786	615090000	40
AT1G73030	AT1G73030	AT1G73030 AT1G73030.1 pep chromosome:TAIR10:1:27473763:27475122:1 gene:AT1G73030 transcript:AT1G73030.1 gene_biotype:protein_coding transcript_biotype:protein_coding gene_symbol:CHMP1B description:ESCRT-related protein CHMP1B [Source:UniProtKB/Swiss-Prot;A	2	1	7.7647e+06	8344198	8871201	9835900	8082398	14933000	10522004	9490602	10771002	2.46375e+06	9129598	10478997	2.03555e+06	6649999	8946605	7.8429e+06	7254004	12124995	9406496	9715603	8741897	16009009	15644009	8.2206e+06	12935001	7350204	7745996	7918699	1.72525e+06	2664438		10.3	10.3	6.4	22.691	0	4.5941	193960000	22
AT5G20570	AT5G20570	AT5G20570 AT5G20570.1 pep chromosome:TAIR10:5:6956573:6958338:-1 gene:AT5G20570 transcript:AT5G20570.1 gene_biotype:protein_coding transcript_biotype:protein_coding gene_symbol:RBX1A description:RING-box protein 1a [Source:UniProtKB/Swiss-Prot;Acc:Q940X7]	2	2	5.471e+06	3.3024e+06	4424098	2.69646e+06	2211663	3.6055e+06	1.4647e+06	3084221	8324354	2.0351e+06	4.5185e+06	2653379	4938330	1.78277e+06	916858	1.33298e+06	2486981	2.28572e+06	2.913e+06	3422799	2.9501e+06	3233699	3.9162e+06	1.73176e+06	4.128e+06	1265410	4674497	2.9907e+06	3.8834e+06	2.7796e+06		31.1	31.1	31.1	44.32	0	5.9701	41319000	6
AT3G58840	AT3G58840	AT3G58840 AT3G58840.2 pep chromosome:TAIR10:3:21757073:21758969:-1 gene:AT3G58840 transcript:AT3G58840.2 gene_biotype:protein_coding transcript_biotype:protein_coding gene_symbol:PMD1 description:Peroxisomal and mitochondrial division factor 1 [Source:UniP	2	2	3.9132e+06	10517999	1.28446e+06	1.7551e+06	7.2036e+06	11129994	2.71981e+06	7.8558e+06	2.99149e+06	6809699	2.00634e+06	10209002	7.2784e+06	7430429	5.4753e+06	2866671	6.114e+06	8668402	7.4013e+06	8626502	6116898	11064004	443869	6480296	9308098	6.64e+06	7084109	7.8707e+06	12186997	6.7679e+06		7.2	7.2	7.2	73.041	0.0029557	2.4024	131150000	15
AT4G35785	AT4G35785	AT4G35785 AT4G35785.3 pep chromosome:TAIR10:4:16952963:16955342:-1 gene:AT4G35785 transcript:AT4G35785.3 gene_biotype:protein_coding transcript_biotype:protein_coding	2	2	5.7777e+06	263535	7267203	7237604	6.7415e+06	6.2443e+06	5.3949e+06	4501399	3.8064e+06	4518398	4231202	8333295	5097602	8028998	7108201	5.9535e+06	5.3073e+06	5.8336e+06	8282704	5751897	5584602	6.5568e+06	3.66e+06	2150160	5.4106e+06	12354005	8758903	6.2493e+06	6959401	5268401		13.2	13.2	13.2	146.82	0	6.9549	130280000	15
AT4G14890	AT4G14890	AT4G14890 AT4G14890.1 pep chromosome:TAIR10:4:8520819:8521506:1 gene:AT4G14890 transcript:AT4G14890.1 gene_biotype:protein_coding transcript_biotype:protein_coding	2	2	71029024	66677024	47800008	58559972	70422000	147090000	79165000	66087968	73473960	64788996	69142976	87756984	60901960	59577972	66534988	63571000	61986976	110470048	53305036	72285960	58188988	52429972	54959024	54755012	62568012	2.20917e+06	45599008	43200992	53006996	51925988		22.7	22.7	22.7	16.732	0	81.465	1511700000	106
AT2G04690	AT2G04690	AT2G04690 AT2G04690.1 pep chromosome:TAIR10:2:1644456:1646443:1 gene:AT2G04690 transcript:AT2G04690.1 gene_biotype:protein_coding transcript_biotype:protein_coding	2	2	21518008	18914994	1.82979e+06	24304008	24526990	18527998	21021012	17983994	22330996	15092996	18644004	21423002	1.76035e+06	567569	20676996	19034000	19246992	27303008	16678008	17393994	11766999	15571994	16189991	2.16307e+06	18790000	31934990	33081008	17608992	30952990	22349988		12	12	12	119.82	0	11.374	414570000	39
AT5G13200	AT5G13200	AT5G13200 AT5G13200.2 pep chromosome:TAIR10:5:4206738:4208289:1 gene:AT5G13200 transcript:AT5G13200.2 gene_biotype:protein_coding transcript_biotype:protein_coding description:GEM-like protein 5 [Source:UniProtKB/Swiss-Prot;Acc:Q9LYV6]	2	2	3.654e+06	3.6776e+06	1.11665e+06	629970	1.48141e+06	7428298	9555201	6.0453e+06	7044044	4944301	944739	5.9372e+06	1.5173e+06	6953101	2.25363e+06	2.18755e+06	2.6989e+06	1.572e+06	1.13018e+06	5.2298e+06	2.08565e+06	4466601	4.2538e+06	2.42902e+06	5523298	3.06311e+06	3.9342e+06	6815004	3.10003e+06	3.09849e+06		10.9	10.9	10.9	53.535	0	5.797	57237000	10
AT4G37330	AT4G37330	AT4G37330 AT4G37330.1 pep chromosome:TAIR10:4:17562317:17564763:-1 gene:AT4G37330 transcript:AT4G37330.1 gene_biotype:protein_coding transcript_biotype:protein_coding	2	2	13079001	16921006	13939003	13548998	18031992	2.88684e+06	19608990	15900001	15073992	16090000	14560004	15776001	13567999	16858996	6171003	12626993	14020009	17073994	11508997	17198006	13032001	22731996	16720994	17457002	18273010	16704996	12253997	20308998	19879994	17284008		3.7	3.7	3.7	55.622	0.0020317	2.7273	375160000	20
AT5G38840	AT5G38840	AT5G38840 AT5G38840.1 pep chromosome:TAIR10:5:15551243:15555077:1 gene:AT5G38840 transcript:AT5G38840.1 gene_biotype:protein_coding transcript_biotype:protein_coding	2	2	31295010	4.42266e+06	28363010	1.23726e+06	24747992	22643002	1.91491e+06	1.34834e+06	26941996	17216000	1.64849e+06	23786996	18973000	1.72622e+06	2038863	6.15498e+06	1.72669e+06	1.47368e+06	23316004	2962909	3.90753e+06	26381002	3.14137e+06	2.00748e+06	1.15354e+06	2.36757e+06	1.58828e+06	3.73073e+06	1.9578e+06	15898992		3.3	3.3	3.3	82.118	0.0053283	2.0286	167040000	3
AT4G00750	AT4G00750	AT4G00750 AT4G00750.1 pep chromosome:TAIR10:4:314239:317675:1 gene:AT4G00750 transcript:AT4G00750.1 gene_biotype:protein_coding transcript_biotype:protein_coding description:Probable methyltransferase PMT15 [Source:UniProtKB/Swiss-Prot;Acc:Q9ZPH9]	2	2	4846300	2.76048e+06	4.1677e+06	3.01134e+06	7289402	1.5481e+06	1.55523e+06	4876198	8072296	3.58893e+06	5.0289e+06	9687501	7.566e+06	4504102	2561015	3.13134e+06	3.00371e+06	7.0744e+06	4971983	8936805	1828901	1.99744e+06	1.45707e+06	1.85734e+06	2.4731e+06	9277997	7364902	1.22102e+06	9089205	4719499		3.9	3.9	3.9	72.752	0.00021877	3.6035	68114000	16
AT3G08850;AT5G01770	AT3G08850;AT5G01770	AT3G08850 AT3G08850.1 pep chromosome:TAIR10:3:2686457:2695400:-1 gene:AT3G08850 transcript:AT3G08850.1 gene_biotype:protein_coding transcript_biotype:protein_coding gene_symbol:RAPTOR1 description:Regulatory-associated protein of TOR 1 [Source:UniProtKB/Sw	2	2	3316706	3.9267e+06	2.5031e+06	5.1209e+06	5.33546e+06	2.98804e+06	1.31555e+06	3.0826e+06	1.83202e+06	2.40351e+06	2.51479e+06	2.98585e+06	1.36664e+06	2478470	8495799	3.09016e+06	3409124	2.15877e+06	1.64012e+06	3.6338e+06	1.92533e+06	4809077	4.5301e+06	2.44789e+06	2.0137e+06	1.53267e+06	1.52936e+06	1.08667e+06	4.19906e+06	1983872		1.9	1.9	1.9	147.96	0.00022346	3.849	37347000	11
AT4G29520	AT4G29520	AT4G29520 AT4G29520.1 pep chromosome:TAIR10:4:14493911:14495789:-1 gene:AT4G29520 transcript:AT4G29520.1 gene_biotype:protein_coding transcript_biotype:protein_coding	2	2	11329002	2.90423e+06	16557000	3194614	16294998	23443012	18079996	19728006	19958998	13372004	14112005	4928553	12679001	16312996	13286993	8383896	8231005	18820008	13419006	17313006	9015805	13124001	13299998	16309007	16294007	11110000	12724997	15324991	16312996	9890498		12.7	12.7	12.7	34.363	0	11.861	289730000	29
AT5G14100	AT5G14100	AT5G14100 AT5G14100.1 pep chromosome:TAIR10:5:4549438:4551843:-1 gene:AT5G14100 transcript:AT5G14100.1 gene_biotype:protein_coding transcript_biotype:protein_coding gene_symbol:ABCI11 description:ABC transporter I family member 11, chloroplastic [Source:Un	2	2	4.7055e+06	3.5144e+06	4.1482e+06	4.1778e+06	2.69417e+06	1.42314e+06	2.2357e+06	2201907	3.2179e+06	2941598	3.8405e+06	4365439	2.6124e+06	2.7291e+06	3.5676e+06	4634799	5.7552e+06	2.35818e+06	4081399	3.4948e+06	5256900	1877324	5142399	4.3168e+06	3.2955e+06	3.5499e+06	3.3848e+06	2.825e+06	1.87099e+06	4.1774e+06		12.2	12.2	12.2	30.713	0	4.6745	73055000	20
AT5G66590	AT5G66590	AT5G66590 AT5G66590.1 pep chromosome:TAIR10:5:26573964:26574959:1 gene:AT5G66590 transcript:AT5G66590.1 gene_biotype:protein_coding transcript_biotype:protein_coding	2	2	6359496	2.9667e+06	2677001	1.81708e+06	3.6878e+06	2.9696e+06	1.64163e+06	3.6695e+06	1.68692e+06	924897	1.70724e+06	2777511	2.39142e+06	2685299	3887819	1.82304e+06	4.0742e+06	1.90039e+06	3622076	3418801	2.2811e+06	3.1276e+06	977776	1.83677e+06	2.4264e+06	2770594	1.74604e+06	1.18218e+06	3.8647e+06	1.71608e+06		19.5	19.5	19.5	20.099	0.00021834	3.5813	32259000	6
AT1G74690	AT1G74690	AT1G74690 AT1G74690.1 pep chromosome:TAIR10:1:28061159:28064771:-1 gene:AT1G74690 transcript:AT1G74690.1 gene_biotype:protein_coding transcript_biotype:protein_coding gene_symbol:IQD31 description:Protein IQ-DOMAIN 31 [Source:UniProtKB/Swiss-Prot;Acc:Q8L4D	2	2	10602002	11177993	8450296	12816998	10324006	12206992	10716997	10019000	9588204	8047298	9394503	16015000	7.6664e+06	5.2568e+06	9565894	8.0828e+06	12396003	8419396	9437201	11902008	7.698e+06	9330694	10615004	8279102	8082302	8180505	8559498	3.8266e+06	2.30097e+06	2535093		5.5	5.5	5.5	65.199	0	7.628	202070000	27
AT1G22660	AT1G22660	AT1G22660 AT1G22660.5 pep chromosome:TAIR10:1:8017397:8020570:1 gene:AT1G22660 transcript:AT1G22660.5 gene_biotype:protein_coding transcript_biotype:protein_coding	2	2	3.8912e+06	1.99625e+06	1.70817e+06	1.68343e+06	3.2166e+06	5.19519e+06	1.07766e+06	2942201	2.64212e+06	2.15859e+06	2.61241e+06	4.1092e+06	2204444	8.12685e+06	1.55595e+06	10187565	1.89762e+06	3.38177e+06	3.9116e+06	3.7179e+06	3.4934e+06	4.1344e+06	2.43537e+06	3348716	3.6021e+06	3.53324e+06	2.65595e+06	3634202	7.1155e+06	4308828		4.5	4.5	4.5	329.93	0	8.696	33180000	3
AT3G51830	AT3G51830	AT3G51830 AT3G51830.2 pep chromosome:TAIR10:3:19220116:19221750:1 gene:AT3G51830 transcript:AT3G51830.2 gene_biotype:protein_coding transcript_biotype:protein_coding gene_symbol:SAC8 description:Phosphoinositide phosphatase SAC8 [Source:UniProtKB/Swiss-Pro	2	2	1.41917e+06	3.5136e+06	654140	1.59012e+06	2.87236e+06	1.7074e+06	2.312e+06	2.71451e+06	1463800	6713620	1.154e+06	3.55826e+06	2.78717e+06	3.37994e+06	1813199	2.7414e+06	3.0063e+06	2.07605e+06	1.6389e+06	1.72288e+06	2.05612e+06	1.2905e+06	1.05388e+06	2101001	2665199	737074	734527	1.83192e+06	1.13763e+06	1.39e+06		3.6	3.6	3.6	92.707	0	4.9879	21017000	14
AT3G16050	AT3G16050	AT3G16050 AT3G16050.1 pep chromosome:TAIR10:3:5443950:5445329:-1 gene:AT3G16050 transcript:AT3G16050.1 gene_biotype:protein_coding transcript_biotype:protein_coding gene_symbol:PDX12 description:Pyridoxal 5-phosphate synthase-like subunit PDX1.2 [Source:U	2	2	11882999	8.3292e+06	1.16133e+06	7.5001e+06	691351	2.08098e+06	1181103	8605804	3890755	1.77626e+06	3.41467e+06	2.99193e+06	2.07462e+06	1.53883e+06	1.42003e+06	4.12929e+06	2.52302e+06	2.77857e+06	4732101	6.4028e+06	2.68057e+06	2.09591e+06	13942007	14794990	7385700	1.15007e+06	10329999	1.47124e+06	1.09557e+06	2.1365e+06		9.2	9.2	9.2	33.835	0	4.2573	84455000	8
AT3G57650	AT3G57650	AT3G57650 AT3G57650.1 pep chromosome:TAIR10:3:21349383:21353193:1 gene:AT3G57650 transcript:AT3G57650.1 gene_biotype:protein_coding transcript_biotype:protein_coding gene_symbol:LPAT2 description:1-acyl-sn-glycerol-3-phosphate acyltransferase 2 [Source:Uni	2	2	8493598	8.1788e+06	9369596	9957306	12148004	13035999	11230995	11515998	8660098	8816901	8802703	10874997	8.2608e+06	6.9913e+06	9300397	8996005	6.0926e+06	10394002	9958096	9383096	8609799	10576005	8010200	7.9723e+06	9912202	7418003	10007998	8866194	11440003	7.3324e+06		7.7	7.7	7.7	43.676	0	6.9199	227760000	50
AT3G15410	AT3G15410	AT3G15410 AT3G15410.1 pep chromosome:TAIR10:3:5203205:5207574:1 gene:AT3G15410 transcript:AT3G15410.1 gene_biotype:protein_coding transcript_biotype:protein_coding	2	2	3.6284e+06	3.5e+06	1.53304e+06	1.20918e+06	1.5678e+06	2148799	2902488	3.8926e+06	2.40627e+06	2122563	2.816e+06	1.7346e+06	2.41577e+06	3.752e+06	2.49919e+06	4626100	3.8071e+06	5.1009e+06	6.1138e+06	3.2308e+06	3.5395e+06	4.4531e+06	715219	2477212	4615800	3.9725e+06	2.17153e+06	3.9947e+06	2.1897e+06	3.1776e+06		4.1	4.1	4.1	128.8	0	5.8123	62954000	9
AT1G07830	AT1G07830	AT1G07830 AT1G07830.1 pep chromosome:TAIR10:1:2422126:2423803:1 gene:AT1G07830 transcript:AT1G07830.1 gene_biotype:protein_coding transcript_biotype:protein_coding	2	2	5.4278e+06	4.6882e+06	5309902	1.6367e+06	5.5815e+06	7155203	4924300	5572101	4781297	1.25847e+06	4273501	4929003	959140	4287700	2.8615e+06	3.7599e+06	1.83377e+06	4.11889e+06	7.585e+06	2.0195e+06	5.1081e+06	8095199	6214198	5.595e+06	3.01653e+06	4539282	7.2567e+06	7246997	6888404	4.6766e+06		18.1	18.1	18.1	16.886	0.00022604	4.0435	88520000	12
ATCG00360	ATCG00360	ATCG00360 ATCG00360.1 pep chromosome:TAIR10:Pt:42584:43751:-1 gene:ATCG00360 transcript:ATCG00360.1 gene_biotype:protein_coding transcript_biotype:protein_coding	2	2	6.8025e+06	6.1515e+06	5.7997e+06	5.8142e+06	5524503	5.8504e+06	3.2971e+06	6082697	6.6367e+06	7.0752e+06	5788201	3.8833e+06	5.3178e+06	7162604	5841298	9702100	10176997	5.8959e+06	9284095	4.3928e+06	11358997	4976001	5615401	7.0653e+06	6371000	6705397	6678996	6254304	4065899	7308798		36.5	36.5	36.5	14.746	0	16.752	150620000	27
AT4G27760	AT4G27760	AT4G27760 AT4G27760.1 pep chromosome:TAIR10:4:13844059:13846746:1 gene:AT4G27760 transcript:AT4G27760.1 gene_biotype:protein_coding transcript_biotype:protein_coding	2	2	3.5231e+06	2.0394e+06	2.8766e+06	2.9562e+06	3266501	1.4998e+06	817515	2.681e+06	2.30424e+06	2.168e+06	2.7384e+06	2.6565e+06	2064501	2.8306e+06	2.9283e+06	1.22134e+06	2.0594e+06	3269400	3.0749e+06	2.262e+06	2.5886e+06	2.409e+06	2453299	2.5801e+06	2.7227e+06	1.5933e+06	2.7931e+06	2.5767e+06	1137586	5364261		7.4	7.4	7.4	41.481	0.00022538	3.9693	52431000	3
AT1G80180	AT1G80180	AT1G80180 AT1G80180.1 pep chromosome:TAIR10:1:30156682:30157808:-1 gene:AT1G80180 transcript:AT1G80180.1 gene_biotype:protein_coding transcript_biotype:protein_coding	2	2	10725005	10297002	10356994	15221002	10650005	9944794	11347995	8.1022e+06	9730296	9242102	12526995	9762703	10103999	11762006	8.2441e+06	10936997	12718000	14658992	8892702	9855204	8855604	10620001	10995003	10176997	12656994	6367556	9830999	9993203	1.91592e+06	8668001		26.1	26.1	26.1	15.106	0	16.86	229140000	13
AT3G28480	AT3G28480	AT3G28480 AT3G28480.2 pep chromosome:TAIR10:3:10676041:10678305:-1 gene:AT3G28480 transcript:AT3G28480.2 gene_biotype:protein_coding transcript_biotype:protein_coding gene_symbol:P4H7 description:Probable prolyl 4-hydroxylase 7 [Source:UniProtKB/Swiss-Prot	2	2	2.01338e+06	1.53908e+06	8.0242e+06	1.81285e+06	2003906	853565	15118998	9729704	9856103	10035995	13646993	5798403	1.86291e+06	3.18178e+06	1.52993e+06	5052300	4898198	1.48272e+06	1.1423e+06	1.45375e+06	4165100	2.29981e+06	8966000	8734296	1.97505e+06	4320299	2.24723e+06	10336994	6141223	1.03664e+06		5.5	5.5	5.5	71.778	0	5.3213	89336000	8
AT5G14570	AT5G14570	AT5G14570 AT5G14570.1 pep chromosome:TAIR10:5:4695084:4697078:-1 gene:AT5G14570 transcript:AT5G14570.1 gene_biotype:protein_coding transcript_biotype:protein_coding gene_symbol:NRT2.7 description:High affinity nitrate transporter 2.7 [Source:UniProtKB/Swis	2	2	11746994	8994803	12063994	955904	1997600	9856898	10004003	9047005	8454498	11071993	8943601	5118199	10503005	4382811	11617000	9639795	7.6687e+06	2.60155e+06	1.33838e+06	1.99097e+06	8742198	1.50389e+06	1.31859e+06	2.70455e+06	9855595	11353998	1.78496e+06	9746995	1.99739e+06	10093999		6.3	6.3	6.3	52.677	0	4.6197	139140000	6
AT1G63010	AT1G63010	AT1G63010 AT1G63010.7 pep chromosome:TAIR10:1:23347718:23351893:-1 gene:AT1G63010 transcript:AT1G63010.7 gene_biotype:protein_coding transcript_biotype:protein_coding description:SPX domain-containing membrane protein At1g63010 [Source:UniProtKB/Swiss-Prot	2	2	11884994	11835007	13020996	9518598	10280000	11819996	13755005	12589005	11251995	11546000	12774993	14670994	10225996	10986996	12003998	7.2201e+06	9595001	6.8876e+06	9836902	13995009	10678993	11485999	9916999	12070998	13370996	9062699	10291994	14700991	13911002	10230999		3	3	3	547.54	0	4.6753	257100000	48
AT2G21190;AT4G38790	AT2G21190;AT4G38790	AT2G21190 AT2G21190.1 pep chromosome:TAIR10:2:9080760:9083009:1 gene:AT2G21190 transcript:AT2G21190.1 gene_biotype:protein_coding transcript_biotype:protein_coding;AT4G38790 AT4G38790.1 pep chromosome:TAIR10:4:18111336:18113206:1 gene:AT4G38790 transcript:	2	2	12272999	21225994	14400003	16285005	11908996	3.25147e+06	10952002	11365998	15988006	10335997	11129994	11444996	10716005	18281008	15739002	15834006	15664002	10775004	14653005	11904006	11906005	15958990	9040596	13012994	12753005	15281007	13754005	14529007	10186002	15167007		7.8	7.8	7.8	30.441	0.00022217	3.7941	305220000	30
AT2G26210	AT2G26210	AT2G26210 AT2G26210.4 pep chromosome:TAIR10:2:11157118:11159295:1 gene:AT2G26210 transcript:AT2G26210.4 gene_biotype:protein_coding transcript_biotype:protein_coding	2	2	21541006	18906994	17682010	16698990	19731004	24126010	18112990	18184010	15255008	21366996	14262997	22425996	20352998	16460008	14796008	20098996	17104992	17959000	32735000	48341988	15786996	26707014	15401992	17781994	17480004	9859505	20371008	23178008	25164998	18599000		17.4	17.4	17.4	136.1	0	14.501	481400000	41
AT2G04040	AT2G04040	AT2G04040 AT2G04040.1 pep chromosome:TAIR10:2:1334270:1336550:-1 gene:AT2G04040 transcript:AT2G04040.1 gene_biotype:protein_coding transcript_biotype:protein_coding gene_symbol:DTX1 description:Protein DETOXIFICATION 1 [Source:UniProtKB/Swiss-Prot;Acc:Q9SI	2	2	1.12749e+06	2999758	1.34377e+06	3.18411e+06	1.01441e+06	2.23663e+06	3.25959e+06	2.48171e+06	2.44686e+06	2.82289e+06	1.63386e+06	1.43305e+06	1.85569e+06	2.89425e+06	4234476	3.67414e+06	2.04338e+06	4771749	2.02661e+06	857515	1.94179e+06	3.35e+06	3.7456e+06	4.3431e+06	8191403	1.63099e+06	1.47437e+06	3.02981e+06	2.0418e+06	1.2918e+06		7.4	7.4	7.4	51.844	0.0046012	2.0993	16901000	4
AT5G59610	AT5G59610	AT5G59610 AT5G59610.2 pep chromosome:TAIR10:5:24013165:24015071:1 gene:AT5G59610 transcript:AT5G59610.2 gene_biotype:protein_coding transcript_biotype:protein_coding	2	2	981922	3.8881e+06	2.4856e+06	4925498	4365970	5267203	1.74632e+06	3432601	2.23226e+06	8607192	3.34282e+06	3.8956e+06	4452098	3.04689e+06	3.9056e+06	4.0747e+06	3.9347e+06	5897502	3.853e+06	4.2434e+06	3.6597e+06	3944188	1.44123e+06	2153070	3959899	5095601	2.70913e+06	3.6328e+06	6759004	3.387e+06		7.1	7.1	7.1	152.2	0	5.4158	61111000	27
AT3G20930	AT3G20930	AT3G20930 AT3G20930.1 pep chromosome:TAIR10:3:7331662:7334485:1 gene:AT3G20930 transcript:AT3G20930.1 gene_biotype:protein_coding transcript_biotype:protein_coding	2	2	7.1051e+06	6.7281e+06	1.62931e+06	9340494	8814104	12088006	8039397	6.012e+06	7177904	4.1637e+06	5.9091e+06	10131997	6964500	7.2529e+06	8089999	6.9866e+06	7.6402e+06	8195097	8.05909e+06	7.366e+06	10211000	7.9208e+06	6.2584e+06	9379400	6668902	6130402	5821500	7330698	8443004	7089103		9.6	9.6	9.6	83.582	0.00022722	4.1551	166410000	11
AT3G04820	AT3G04820	AT3G04820 AT3G04820.1 pep chromosome:TAIR10:3:1321228:1326005:-1 gene:AT3G04820 transcript:AT3G04820.1 gene_biotype:protein_coding transcript_biotype:protein_coding	2	2	2.6494e+06	2.8751e+06	766093	1.03226e+06	2.15787e+06	2.87651e+06	3.77671e+06	3.0153e+06	4.03737e+06	1.81058e+06	3.0417e+06	912881	3.00236e+06	1.90257e+06	3.44881e+06	2.95646e+06	1.47101e+06	1.30933e+06	3.44238e+06	678650	2.9154e+06	2.42067e+06	1.48046e+06	1.9904e+06	2.3444e+06	1.83301e+06	2.6523e+06	1.36075e+06	2.48622e+06	1.54231e+06		5.9	5.9	5.9	79.401	0.00203	2.7177	19429000	3
AT5G40930	AT5G40930	AT5G40930 AT5G40930.1 pep chromosome:TAIR10:5:16404457:16406079:1 gene:AT5G40930 transcript:AT5G40930.1 gene_biotype:protein_coding transcript_biotype:protein_coding gene_symbol:TOM20-4 description:Mitochondrial import receptor subunit TOM20-4 [Source:UniP	2	2	8873301	2.39464e+06	7228797	11297996	8.30991e+06	11783002	10937995	6.7953e+06	7740304	3.4889e+06	1674865	1.98499e+06	9271204	9246294	7.8362e+06	11796002	8726701	9503497	10823003	10431999	9790505	10492000	9443504	6568597	9229403	2.56456e+06	8934501	11010000	2.78688e+06	7.4079e+06		19.7	19.7	19.7	38.477	0	6.2028	180510000	31
ATMG01275;AT2G07785	ATMG01275;AT2G07785	ATMG01275 ATMG01275.1 pep chromosome:TAIR10:Mt:318004:318390:-1 gene:ATMG01275 transcript:ATMG01275.1 gene_biotype:protein_coding transcript_biotype:protein_coding;AT2G07785 AT2G07785.1 pep chromosome:TAIR10:2:3348003:3348904:1 gene:AT2G07785 transcript:AT	2	2	6380196	6.156e+06	2.9843e+06	5.8724e+06	2037804	2.76686e+06	1.9763e+06	6145796	3353000	10541999	6807899	2.29606e+06	4.1679e+06	3.0882e+06	1.9701e+06	4.7181e+06	4.8297e+06	1.2984e+06	13042998	2.6322e+06	3.5499e+06	1.3994e+06	5.1053e+06	6.5334e+06	3890899	3.1094e+06	2104899	1.8693e+06	2.39857e+06	6737904		19.4	19.4	19.4	13.798	0.00022341	3.8479	95563000	21
AT2G40600	AT2G40600	AT2G40600 AT2G40600.1 pep chromosome:TAIR10:2:16946824:16948712:-1 gene:AT2G40600 transcript:AT2G40600.1 gene_biotype:protein_coding transcript_biotype:protein_coding	2	2	11881993	11573004	12633004	15222008	17060996	25078014	23362012	11434001	16254009	19053010	15976004	16676001	10530006	14144001	18414006	13258005	10782001	21476996	13749005	15793990	11824997	20430992	12343997	12999994	16123006	11219004	13925005	12764998	20341002	17094998		10.9	10.9	10.9	27.478	0	5.8831	327530000	35
AT3G15450	AT3G15450	AT3G15450 AT3G15450.3 pep chromosome:TAIR10:3:5212984:5214119:1 gene:AT3G15450 transcript:AT3G15450.3 gene_biotype:protein_coding transcript_biotype:protein_coding	2	2	7.3052e+06	2.05894e+06	4153898	1.91032e+06	3768732	4.1731e+06	3.4158e+06	2.4597e+06	2.70499e+06	2.1169e+06	8167202	1.4889e+06	1.64632e+06	1.69638e+06	2.7363e+06	3.396e+06	3193913	1.78275e+06	2.90082e+06	9330596	3.7177e+06	3.46282e+06	1.40244e+06	4.1067e+06	2.9688e+06	2.77825e+06	2.519e+06	3.14472e+06	3.78376e+06	4.48419e+06		6.6	6.6	6.6	70.948	0.0051586	2.0715	49293000	4
AT5G52780	AT5G52780	AT5G52780 AT5G52780.1 pep chromosome:TAIR10:5:21390412:21391561:-1 gene:AT5G52780 transcript:AT5G52780.1 gene_biotype:protein_coding transcript_biotype:protein_coding description:Uncharacterized protein PAM68-like [Source:UniProtKB/Swiss-Prot;Acc:Q9LTD9]	2	2	23108004	21895000	20357008	37947004	28523014	40155020	31650014	11206003	34674984	25795992	28944982	25452988	2.74746e+06	28289984	30014000	33930984	35096020	37291012	31700980	29002018	26963982	20518996	27714988	31630020	28220988	22915002	24856004	19498010	18740010	19077988		19.6	19.6	19.6	18.748	0	5.7283	606540000	2
AT2G43970	AT2G43970	AT2G43970 AT2G43970.1 pep chromosome:TAIR10:2:18205235:18208218:-1 gene:AT2G43970 transcript:AT2G43970.1 gene_biotype:protein_coding transcript_biotype:protein_coding gene_symbol:LARP6B description:La-related protein 6B [Source:UniProtKB/Swiss-Prot;Acc:O80	2	2	10371998	7684002	8334496	9461299	10249005	16975004	12144005	9961506	2.12758e+06	8755604	10041994	7771702	9997498	2481365	11047005	9280303	6.988e+06	13786009	8560097	9071797	6946899	9046897	7.1051e+06	9965497	13646993	10347003	9260203	9906294	9581906	7921505		4.7	4.7	4.7	119.17	0.00022691	4.1312	219420000	24
AT3G27750	AT3G27750	AT3G27750 AT3G27750.1 pep chromosome:TAIR10:3:10284808:10285874:1 gene:AT3G27750 transcript:AT3G27750.1 gene_biotype:protein_coding transcript_biotype:protein_coding	2	2	11229005	17882000	15275008	15891006	18465006	32989988	20735002	18228998	25409012	1.63012e+06	17401998	23228994	18340002	10254006	2216282	17496004	14514992	22884998	13358998	16185005	14822008	22683990	16819990	21788992	20735990	7711296	10523006	13953993	17777998	11085996		10.8	10.8	10.8	24.848	0	5.3373	348750000	32
AT5G24530	AT5G24530	AT5G24530 AT5G24530.1 pep chromosome:TAIR10:5:8378759:8383401:1 gene:AT5G24530 transcript:AT5G24530.1 gene_biotype:protein_coding transcript_biotype:protein_coding gene_symbol:DMR6 description:Protein DOWNY MILDEW RESISTANCE 6 [Source:UniProtKB/Swiss-Prot;	2	2	2114519	5.6779e+06	8285902	2.68389e+06	2.3976e+06	2.15295e+06	2.6482e+06	6627802	2.99077e+06	4.02966e+06	6919300	3.25232e+06	1.05473e+06	2.06469e+06	2.7175e+06	6.2674e+06	3110971	4763473	4.3585e+06	5145099	1.97023e+06	4592098	1.05433e+06	2.40778e+06	4426298	9025000	2.86483e+06	1.09817e+06	7337204	547468		5.9	5.9	5.9	39.363	0.004429	2.1484	69507000	6
AT1G52600	AT1G52600	AT1G52600 AT1G52600.1 pep chromosome:TAIR10:1:19590434:19592731:1 gene:AT1G52600 transcript:AT1G52600.1 gene_biotype:protein_coding transcript_biotype:protein_coding	2	2	12317995	10733999	15849002	13442995	15208993	17833012	13709001	14741999	10692994	12657998	12225000	3.33749e+06	13906993	14204998	16673995	10743994	11454002	12596997	10495995	13453005	12169994	17905988	13875001	13786993	10471006	11268996	10813006	19215008	17966006	12700996		12.2	12.2	12.2	20.021	0.00085763	3.3638	297750000	16
AT4G37090	AT4G37090	AT4G37090 AT4G37090.2 pep chromosome:TAIR10:4:17477232:17478729:1 gene:AT4G37090 transcript:AT4G37090.2 gene_biotype:protein_coding transcript_biotype:protein_coding	2	2	973777	1.4858e+06	1.14496e+06	1.9621e+06	1.5186e+06	1.06707e+06	2.81928e+06	1.8038e+06	1.71127e+06	2.48813e+06	2.4612e+06	853859	1.1403e+06	4429143	1558326	6.00432e+06	1.41337e+06	1.4573e+06	1.1712e+06	1.792e+06	1.4139e+06	4.42629e+06	1.10548e+06	1970400	2849064	1.80718e+06	1.78099e+06	1.09491e+06	6469570	5.12911e+06		17.8	17.8	17.8	42.666	0	5.5149	15310000	2
AT5G54380	AT5G54380	AT5G54380 AT5G54380.1 pep chromosome:TAIR10:5:22077040:22080341:-1 gene:AT5G54380 transcript:AT5G54380.1 gene_biotype:protein_coding transcript_biotype:protein_coding gene_symbol:THE1 description:Receptor-like protein kinase THESEUS 1 [Source:UniProtKB/Swi	2	2	5341502	941304	7.10823e+06	3.6437e+06	3486299	4776748	3676001	2.6091e+06	1.72574e+06	2356205	1.95087e+06	1.92618e+06	3.1002e+06	3.0204e+06	3.19108e+06	4.858e+06	2.9047e+06	4302299	2.3011e+06	5096598	1.34284e+06	3682602	1.41624e+06	2.72371e+06	3.8543e+06	799691	4.275e+06	1.0135e+06	2.6336e+06	3559400		2.7	2.7	2.7	93.294	0.0082197	1.8426	51345000	5
AT5G08040	AT5G08040	AT5G08040 AT5G08040.1 pep chromosome:TAIR10:5:2577006:2578310:-1 gene:AT5G08040 transcript:AT5G08040.1 gene_biotype:protein_coding transcript_biotype:protein_coding gene_symbol:TOM5 description:Mitochondrial import receptor subunit TOM5 homolog [Source:Uni	2	2	33840980	24721996	27829986	18239002	24397012	29133986	19403994	32188978	34737984	24831992	14255003	30596014	23368004	22727998	24257012	15431995	18496990	29518984	22142990	30304992	18243994	25329990	16684999	21321986	29977002	1.74223e+06	38094988	26775990	29264002	24825986		40.7	40.7	40.7	6.0912	0	4.5252	536790000	39
AT3G18410;AT1G49140	AT3G18410;AT1G49140	AT3G18410 AT3G18410.2 pep chromosome:TAIR10:3:6323166:6324390:1 gene:AT3G18410 transcript:AT3G18410.2 gene_biotype:protein_coding transcript_biotype:protein_coding description:NADH dehydrogenase [ubiquinone] 1 beta subcomplex subunit 10-B [Source:UniProtKB	2	2	31321004	25023004	22870994	6391002	34662012	28547008	8630597	11552001	5.12116e+06	28318984	22601996	5204902	33362984	2.57562e+06	37412988	33651012	28691998	33854004	34225996	32208008	27401984	4457045	12041001	24521996	31755006	16693008	34038008	34762012	4.9837e+06	2.53712e+06		37.7	37.7	37.7	24.727	0	12.409	650340000	63
AT5G24840	AT5G24840	AT5G24840 AT5G24840.1 pep chromosome:TAIR10:5:8533787:8535043:-1 gene:AT5G24840 transcript:AT5G24840.1 gene_biotype:protein_coding transcript_biotype:protein_coding description:tRNA (guanine-N(7)-)-methyltransferase [Source:UniProtKB/Swiss-Prot;Acc:Q8GXB7]	2	2	1.11129e+06	3.07815e+06	6.31006e+06	3343129	2.18731e+06	1.854e+06	11462001	7060500	3.46932e+06	9854409	2.23102e+06	4.15754e+06	2.43901e+06	5330504	4576861	2.76213e+06	995187	8778994	4.4998e+06	5358803	1.72964e+06	10172007	7521000	2.38639e+06	1.214e+06	1.42546e+06	1.23406e+06	8911002	6.4761e+06	1.81318e+06		11.6	11.6	11.6	28.818	0	4.9338	56366000	5
AT1G78670	AT1G78670	AT1G78670 AT1G78670.1 pep chromosome:TAIR10:1:29590904:29593544:1 gene:AT1G78670 transcript:AT1G78670.1 gene_biotype:protein_coding transcript_biotype:protein_coding gene_symbol:GGH3 description:Probable gamma-glutamyl hydrolase 3 [Source:UniProtKB/Swiss-P	2	2	4.3612e+06	3946989	2.657e+06	3.5388e+06	6300397	3.2747e+06	3.3105e+06	5322701	5385202	2.01905e+06	3.0864e+06	3.4939e+06	3.9554e+06	4227098	3.1817e+06	5781501	2.08005e+06	5517802	3.6935e+06	5057600	5128203	2.8687e+06	7.7602e+06	4804603	6871304	4725599	2.8393e+06	5.3189e+06	3.0635e+06	3615402		8	8	8	39.882	0.0038767	2.2325	92950000	17
AT2G33330	AT2G33330	AT2G33330 AT2G33330.1 pep chromosome:TAIR10:2:14122806:14125526:-1 gene:AT2G33330 transcript:AT2G33330.1 gene_biotype:protein_coding transcript_biotype:protein_coding gene_symbol:CRRSP11 description:Cysteine-rich repeat secretory protein 11 [Source:UniProt	2	2	4905502	7.567e+06	6.0149e+06	7936401	13873002	17206990	3.66236e+06	5.9777e+06	7.3434e+06	9744302	7299904	8.0484e+06	9009002	1.60449e+06	7357496	7.7993e+06	7689398	8247802	6463799	5966200	6645104	10515996	7.6421e+06	5790099	5724503	9321595	8.2065e+06	7803299	12964003	6572402		9.5	9.5	9.5	32.658	0	4.4566	193900000	6
AT3G19900	AT3G19900	AT3G19900 AT3G19900.1 pep chromosome:TAIR10:3:6922470:6925175:-1 gene:AT3G19900 transcript:AT3G19900.1 gene_biotype:protein_coding transcript_biotype:protein_coding	2	2	1.86278e+06	2.1873e+06	8216295	8.2061e+06	7.681e+06	7.5332e+06	7682905	11649005	7.5102e+06	7934796	8498001	10825994	2.14694e+06	6.0125e+06	9524301	7.5182e+06	1.56893e+06	10599998	7874205	8.1496e+06	8.2556e+06	10065002	7.9113e+06	3.62962e+06	9793405	8.0663e+06	7.5411e+06	1.03452e+06	6103004	7175703		7.4	7.4	7.4	44.468	0.0025974	2.5385	166620000	7
AT4G00170	AT4G00170	AT4G00170 AT4G00170.1 pep chromosome:TAIR10:4:69983:72217:-1 gene:AT4G00170 transcript:AT4G00170.1 gene_biotype:protein_coding transcript_biotype:protein_coding gene_symbol:PVA13 description:Vesicle-associated protein 1-3 [Source:UniProtKB/Swiss-Prot;Acc:Q	2	2	7.9981e+06	2.12257e+06	9180202	3.47474e+06	6506497	8381901	8.0937e+06	7333005	2.38029e+06	3.29771e+06	5.5156e+06	9561102	5.4701e+06	1.91414e+06	1.02657e+06	1.02281e+06	4.101e+06	7.6875e+06	5647400	7208002	5133901	9252995	1.42582e+06	6.8894e+06	6.3775e+06	5139701	4.396e+06	6.7887e+06	9526303	4846697		9.8	9.8	9.8	49.565	0	14.119	114740000	9
AT3G04720	AT3G04720	AT3G04720 AT3G04720.1 pep chromosome:TAIR10:3:1285425:1286760:-1 gene:AT3G04720 transcript:AT3G04720.1 gene_biotype:protein_coding transcript_biotype:protein_coding gene_symbol:HEL description:Hevein-like preproprotein [Source:UniProtKB/Swiss-Prot;Acc:P430	2	2	71462024	42130996	64024016	27812994	35011996	1207633	41228980	41329012	15515010	100409984	43218016	4.72672e+06	55345984	59837996	41992976	27766004	42601992	18892002	106449936	59654032	21648010	47159000	34845984	39435984	54031016	62218016	56022012	39766980	49611028	50987004		11.3	11.3	11.3	22.936	0	6.5136	1078100000	33
AT5G06360	AT5G06360	AT5G06360 AT5G06360.1 pep chromosome:TAIR10:5:1944754:1946784:1 gene:AT5G06360 transcript:AT5G06360.1 gene_biotype:protein_coding transcript_biotype:protein_coding	2	2	5.1799e+06	1.19279e+06	973940	2.92412e+06	3.3715e+06	5.6833e+06	3.1424e+06	8159604	2.52867e+06	803704	3.5935e+06	673140	3.45441e+06	1.11252e+06	1.14269e+06	559709	1.87302e+06	4372798	3800002	4400002	3.639e+06	1.91645e+06	5109018	4.6803e+06	4594102	3.2197e+06	3.30071e+06	2.07942e+06	2.60061e+06	516841		10.4	10.4	10.4	29.754	0.0020296	2.716	48610000	3
AT3G07690;AT2G41540	AT3G07690;AT2G41540	AT3G07690 AT3G07690.1 pep chromosome:TAIR10:3:2457027:2459552:1 gene:AT3G07690 transcript:AT3G07690.1 gene_biotype:protein_coding transcript_biotype:protein_coding description:Glycerol-3-phosphate dehydrogenase [NAD(+)] At3g07690, cytosolic [Source:UniProt	2	2	3.7165e+06	2.1875e+06	2607000	2.5095e+06	2.6623e+06	1.28838e+06	1.81705e+06	2.262e+06	1.71681e+06	2134300	1.9474e+06	3.51742e+06	7654466	2.3316e+06	2.95733e+06	2809000	2.28205e+06	3.73961e+06	2.9646e+06	3.6799e+06	1391183	1627801	4355610	2.0967e+06	2180101	2461600	2109401	2530201	3.86078e+06	1.49342e+06		8.5	8.5	8.5	103.78	0.0058623	1.9548	37867000	4
AT2G26975	AT2G26975	AT2G26975 AT2G26975.1 pep chromosome:TAIR10:2:11512727:11513695:1 gene:AT2G26975 transcript:AT2G26975.1 gene_biotype:protein_coding transcript_biotype:protein_coding gene_symbol:COPT6 description:Copper transporter 6 [Source:UniProtKB/Swiss-Prot;Acc:Q8GWP3	2	2	13660008	17131992	12378005	12312003	12215000	26062004	11402993	10041994	16297992	13786993	12103997	12044997	14602994	17767988	16903990	16175999	13286993	18375996	9327401	11875005	12958005	19768004	13146003	10695002	8116203	10869004	11453003	13271999	12305998	16416000		15.9	15.9	15.9	15.805	0	4.3386	305300000	15
AT4G14910;AT3G22425	AT4G14910;AT3G22425	AT4G14910 AT4G14910.1 pep chromosome:TAIR10:4:8528033:8530173:-1 gene:AT4G14910 transcript:AT4G14910.1 gene_biotype:protein_coding transcript_biotype:protein_coding gene_symbol:HISN5B description:Imidazoleglycerol-phosphate dehydratase 2, chloroplastic [So	2	2	12933992	12371003	11630000	15273998	12501995	15361991	13125007	12112001	11850006	12483002	17316006	13823003	11350996	15148009	12004998	15553003	16014005	14178993	11805003	15551996	16105004	10711997	12904000	11352001	18521998	14150996	15463998	19601006	9173202	14738005		8.7	8.7	8.7	93.985	0	4.549	334470000	36
[truncated: 4,334 more rows]

## Sheet: Analyzed (4683) proteins
deg1_0h_replicate#1	deg1_0h_replicate#2	deg1_0h_replicate#3	deg1_0h_replicate#4	deg1_0h_replicate#5	deg1_24h_replicate#1	deg1_24h_replicate#2	deg1_24h_replicate#3	deg1_24h_replicate#4	deg1_24h_replicate#5	deg1_CHX_replicate#1	deg1_CHX_replicate#2	deg1_CHX_replicate#3	deg1_CHX_replicate#4	deg1_CHX_replicate#5	WT_0h_replicate#1	WT_0h__replicate#2	WT_0h_replicate#3	WT_0h_replicate#4	WT_0h_replicate#5	WT_24h_replicate#1	WT_24h_replicate#2	WT_24h_replicate#3	WT_24h_replicate#4	WT_24h_replicate#5	WT_CHX_replicate#1	WT_CHX__replicate#2	WT_CHX_replicate#3	WT_CHX_replicate#4	WT_CHX_replicate#5	Potential contaminant	Peptides	Unique peptides	Sequence coverage [%]	Unique + razor sequence coverage [%]	Unique sequence coverage [%]	Mol. weight [kDa]	Q-value	Score	Intensity	MS/MS count	p value (WT_0h vs WT_chx)	p value (deg1_0h vs deg1_chx)	log2FC (WT_0h vs WT_chx)	log2FC (deg1_0h vs deg1_chx)	WT up-regulated proteins (268)	WT down-regulated proteins (442)	deg1 up-regulated proteins (578)	deg1 down-regulated proteins (475)	shared UP-regulated proteins (67)
[truncated: 4,683 more rows]
[truncated: 5 more columns]
